# Supplementary material for: TREM2+ and interstitial-like macrophages orchestrate airway inflammation in SARS-CoV-2 infection in rhesus macaques
Source: Nat Commun. 2023 Apr 6;14:1914. doi: 10.1038/s41467-023-37425-9 (PMC10078029; doi:10.1038/s41467-023-37425-9)
Supplement: Supplementary file 3 — Supplementary Data 1 [file 41467_2023_37425_MOESM3_ESM.xlsx]

## Sheet: immune.GENESET
GENESET

## Sheet: innate.GENESET
GENESET

## Sheet: IR.GENESET
GENESET

## Sheet: tcell.GENESET
GENESET

## Sheet: plat_thromb.GENESET
GENESET

## Sheet: traff.GENESET
GENESET
