# Supplementary material for: TREM2+ and interstitial-like macrophages orchestrate airway inflammation in SARS-CoV-2 infection in rhesus macaques
Source: Nat Commun. 2023 Apr 6;14:1914. doi: 10.1038/s41467-023-37425-9 (PMC10078029; doi:10.1038/s41467-023-37425-9)
Supplement: Supplementary file 4 — Supplementary Data 2 [file 41467_2023_37425_MOESM4_ESM.xlsx]

## Sheet: Sheet 1
gene_id	gene_symbol	baseMean (mean of normalized counts for BAL samples)	log2FoldChange (log2 fold change (MLE): BAL D2vsPre)	pvalue (Wald test p-value: BAL D2vsPre)	padj (BH adjusted p-values: BAL D2vsPre)	log2FoldChange (log2 fold change (MLE): BAL D4vsPre)	pvalue (Wald test p-value: BAL D4vsPre)	padj (BH adjusted p-values: BAL D4vsPre)	log2FoldChange (log2 fold change (MLE): BAL D7vsPre)	pvalue (Wald test p-value: BAL D7vsPre)	padj (BH adjusted p-values: BAL D7vsPre)	log2FoldChange (log2 fold change (MLE): BAL NecvsPre)	pvalue (Wald test p-value: BAL NecvsPre)	padj (BH adjusted p-values: BAL NecvsPre)
ENSMMUG00000050757	ISG15	4841.78	5.46203	1.05536e-32	1.55655e-28	3.85167	7.53104e-15	5.68405e-11	2.68532	5.95291e-08	1.96511e-05	1.52495	0.00211219	0.0138493
ENSMMUG00000015968	CMPK2	1808.42	4.09371	7.97536e-32	5.88143e-28	2.76763	2.08007e-13	3.48873e-10	1.77507	2.49832e-06	0.000267162	0.184905	0.626062	0.78772
ENSMMUG00000008505	OAS2	6891.47	3.76839	8.20865e-31	4.03564e-27	2.60731	1.45962e-13	2.94136e-10	1.64682	3.04582e-06	0.000312506	-0.306196	0.386651	0.588031
ENSMMUG00000002350	IFI44	1922.56	3.16834	3.68438e-30	1.35852e-26	2.26944	3.96566e-14	9.97695e-11	1.44747	1.42579e-06	0.000177611	-0.0235793	0.937871	0.970404
ENSMMUG00000044257	MX2	4976.23	4.43296	7.18557e-30	2.1196e-26	3.70721	1.50815e-18	2.27655e-14	2.60322	6.77859e-10	7.35235e-07	0.963417	0.0226176	0.0818808
ENSMMUG00000010316	HERC5	2250.65	3.59738	9.56246e-30	2.35061e-26	2.10031	9.514e-10	4.48793e-07	1.05536	0.00212195	0.0318713	-0.552059	0.110715	0.255209
ENSMMUG00000014755	DHX58	2023.68	2.69072	3.02248e-29	6.36837e-26	1.57778	1.14048e-09	5.16032e-07	0.949872	0.000248346	0.00678262	-0.337591	0.196693	0.377538
ENSMMUG00000053813	IGKV6D-41	3.3386	-25.95	5.88667e-29		3.44466	0.156827		4.93039	0.0419271		3.80234	0.121415
ENSMMUG00000016381	PARP9	1041.16	1.79255	1.05021e-27	1.9362e-24	0.934961	1.53245e-07	3.0805e-05	0.531224	0.00289141	0.0393524	-0.882922	1.5225e-06	5.16551e-05
ENSMMUG00000051329		1.41761	-19.4491	1.56596e-27		-1.66696	0.37484		-2.37155	0.211326		0.625494	0.737503
ENSMMUG00000010082	SLFN5	1076.48	3.13567	2.59403e-27	4.25104e-24	2.3713	3.66817e-14	9.97695e-11	1.61512	2.53979e-07	5.3565e-05	0.0304602	0.923472	0.963976
ENSMMUG00000012782	OAS1	4135.51	3.32117	7.06778e-27	1.04243e-23	1.82731	4.61076e-08	1.19999e-05	0.992337	0.00300088	0.0404692	-0.254779	0.447507	0.643727
ENSMMUG00000012442	DDX58	1310.86	3.08175	1.35126e-26	1.81179e-23	1.81937	5.65199e-09	2.18031e-06	0.995498	0.0014409	0.0239778	-0.269647	0.392875	0.5932
ENSMMUG00000017533	IFIT1	3670.16	4.1815	1.16313e-24	1.42958e-21	2.97518	1.46116e-11	1.57545e-08	1.87153	2.17079e-05	0.00122087	0.20716	0.639212	0.797181
ENSMMUG00000052570		1.14532	-18.4837	1.20398e-24		-3.252	0.0941862		-0.909934	0.631858		1.65991	0.372785
ENSMMUG00000014926	EPSTI1	847.003	3.14093	1.35495e-24	1.53725e-21	2.53226	2.23474e-14	9.97695e-11	2.14194	1.06515e-10	1.74363e-07	0.767729	0.0217987	0.0798047
ENSMMUG00000017534	IFIT5	597.053	3.66406	4.66523e-24	4.91482e-21	2.71688	3.96696e-12	5.44376e-09	1.96611	5.22444e-07	8.61775e-05	0.496536	0.211503	0.396674
ENSMMUG00000037522	EIF2AK2	1422.06	2.20549	5.09391e-24	5.00867e-21	1.36027	8.19631e-09	2.74941e-06	0.886932	0.000172159	0.005341	-0.219281	0.358277	0.560345
ENSMMUG00000010314	HERC6	1200.68	3.42947	2.68719e-23	2.47709e-20	2.28289	9.17094e-10	4.46566e-07	1.65675	8.89648e-06	0.000619693	-0.0271171	0.942549	0.971857
ENSMMUG00000050116	IGLV9-49	8.31975	15.0699	4.4236e-23		18.3691	6.18554e-33		20.1858	1.1094e-40		20.6365	1.48452e-41
ENSMMUG00000014762	MYH7	3.06449	17.2073	6.12369e-23		19.8926	8.70911e-28		19.6449	4.53558e-27		18.2376	2.87114e-22
ENSMMUG00000019591	KCNH7	1469.7	2.28109	1.54484e-22	1.34028e-19	1.57397	4.55984e-10	2.37348e-07	1.03051	4.51367e-05	0.00200409	-0.0819959	0.747714	0.869546
ENSMMUG00000001569	IFI44L	1338.87	3.34326	2.06016e-22	1.68807e-19	2.81579	3.18153e-14	9.97695e-11	1.96451	1.19552e-07	3.25782e-05	0.412453	0.269454	0.469213
ENSMMUG00000015329	MX1	18273.9	3.81662	3.19907e-22	2.48332e-19	2.45239	8.09258e-09	2.74941e-06	1.31217	0.00203336	0.0308458	-0.147871	0.728217	0.858432
ENSMMUG00000002569	PML	1688.01	2.37143	3.91419e-22	2.88652e-19	1.66737	3.12998e-10	1.81719e-07	1.10837	2.8998e-05	0.00145325	0.00188362	0.994371	0.997727
ENSMMUG00000005001	IFIT3	6553.01	3.59782	7.12383e-22	5.0033e-19	2.74624	1.10978e-11	1.28863e-08	1.73876	1.71066e-05	0.00103906	-0.185516	0.647014	0.802728
ENSMMUG00000011573	CMTR1	1404.21	1.10608	1.28943e-21	8.64445e-19	0.668949	9.4358e-08	2.07633e-05	0.401486	0.00137428	0.0233427	0.0550728	0.666544	0.815653
ENSMMUG00000049692		9.38726	19.1038	3.63793e-21		19.1956	9.77431e-19		24.2104	1.69358e-29		17.3785	6.30264e-15
ENSMMUG00000061761	IFIT2	12510.5	3.46934	1.28089e-20	8.21384e-18	2.325	7.66908e-09	2.69221e-06	1.24166	0.00204043	0.0308913	-0.335242	0.405423	0.605475
ENSMMUG00000015969	RSAD2	1909.21	3.84612	2.40561e-20	1.47835e-17	3.00745	2.24636e-11	2.26059e-08	1.97892	1.07985e-05	0.000728776	0.425419	0.345867	0.548884
ENSMMUG00000019749	NPHS1	1.47376	15.5245	4.30285e-20		17.782	2.02069e-24		19.3213	1.45096e-29		19.4546	1.23247e-28
ENSMMUG00000004014	IRF7	1695.01	3.88197	1.77786e-19	1.04886e-16	2.97648	1.49073e-10	1.02285e-07	2.14012	4.11804e-06	0.000370014	0.705859	0.130232	0.285932
ENSMMUG00000013670	ADAMTSL3	2.23963	17.1831	1.92038e-19		15.2406	4.60082e-13		18.7542	1.92448e-20		18.6331	1.0867e-19
ENSMMUG00000053202		2.57998	17.7291	1.9726e-19		18.4465	1.1629e-18		18.5253	8.49802e-19		16.9109	4.03606e-15
ENSMMUG00000003272		1558.12	3.02995	2.82989e-19	1.60531e-16	1.75475	1.51863e-06	0.000190987	1.00277	0.00601292	0.0637613	-0.284932	0.437946	0.635488
ENSMMUG00000005613	STAT1	10442.6	1.96524	3.2144e-19	1.7559e-16	1.17177	7.58507e-07	0.000111815	0.973614	3.96912e-05	0.00183753	-0.449456	0.0582419	0.162539
ENSMMUG00000001880	DDX60	1729.13	2.92463	9.94836e-19	5.2403e-16	2.28489	1.69814e-10	1.11449e-07	1.67397	2.8972e-06	0.000299279	-0.306907	0.394468	0.594637
ENSMMUG00000052585		106.341	3.02786	1.78371e-18	9.07171e-16	2.0944	2.10332e-08	6.10571e-06	1.27786	0.000668995	0.0136736	1.1046	0.00425406	0.0235531
ENSMMUG00000022569	PARP14	1572.37	2.02367	2.34138e-18	1.1511e-15	0.745762	0.00289747	0.041774	0.6465	0.0098336	0.0894687	0.126375	0.615923	0.780532
ENSMMUG00000003403	TMEM123	4508.26	1.43346	3.16826e-18	1.50738e-15	0.769125	1.54815e-05	0.00102049	0.34963	0.0495183	0.246451	-0.325581	0.0686869	0.182927
ENSMMUG00000046639	OAS3	3652.21	2.89613	4.52894e-18	2.08741e-15	1.52976	2.28349e-05	0.00138989	0.576392	0.110612	0.39016	-0.861557	0.0174844	0.067657
ENSMMUG00000042707	ANGPTL6	410.853	1.17362	6.03159e-18	2.69576e-15	0.250027	0.0912167	0.340074	-0.0742217	0.617336	0.845823	-0.153253	0.32095	0.523778
ENSMMUG00000017890		1546.49	1.72031	7.3591e-18	3.19233e-15	0.675439	0.00177216	0.0306752	0.284731	0.187822	0.514165	0.128484	0.554858	0.735426
ENSMMUG00000001332	UBE2L6	3208.49	1.82666	2.90236e-17	1.22306e-14	0.626654	0.00730668	0.0749218	0.557592	0.0169986	0.125963	0.215484	0.35768	0.559913
ENSMMUG00000064177		2.26551	14.627	1.56252e-16		18.2856	7.54786e-24		19.3126	1.23282e-26		18.3282	1.97826e-23
ENSMMUG00000009602	XAF1	1455.73	2.47478	5.17927e-16	2.12192e-13	1.76016	9.49101e-08	2.07633e-05	1.1207	0.000682462	0.0138731	0.347623	0.29421	0.495009
ENSMMUG00000012197	SP110	1082.68	1.5558	6.13679e-16	2.44626e-13	0.835212	5.97795e-05	0.00275955	0.500294	0.0162732	0.122392	0.288941	0.169107	0.340855
ENSMMUG00000062821		813.698	2.38101	7.65963e-16	2.97294e-13	1.49377	2.91948e-06	0.000295768	1.0842	0.000691924	0.0140091	0.200035	0.535002	0.719302
ENSMMUG00000017929	DNPEP	2160.39	1.73195	9.02759e-16	3.41405e-13	0.731686	0.00167728	0.0293718	0.280666	0.228263	0.562326	0.131369	0.57439	0.750809
ENSMMUG00000049417		9.084	18.6214	1.26339e-15		20.392	3.09236e-16		20.1092	8.48278e-16		21.0999	2.9355e-17
ENSMMUG00000015999	IFI35	1847.71	1.66908	1.68356e-15	6.20772e-13	0.693071	0.00222482	0.0357122	0.340609	0.132957	0.428289	0.309981	0.173454	0.346588
ENSMMUG00000017437		314.012	1.3183	2.29428e-15	8.25327e-13	0.237627	0.189659	0.49777	0.0821681	0.650783	0.862756	-0.359136	0.0582682	0.162546
ENSMMUG00000011695	NT5C3A	875.552	1.258	2.49919e-15	8.77633e-13	0.326431	0.0579845	0.266454	0.0519637	0.763062	0.912873	0.061563	0.724777	0.856854
ENSMMUG00000003049	TEX11	1.1192	-15.0522	3.79549e-15		2.37173	0.241238		2.91656	0.146327		6.21787	0.00143312
ENSMMUG00000000170	SAMD9	423.913	2.42918	6.28444e-15	2.13756e-12	2.1654	1.3813e-10	9.92892e-08	1.51318	7.42705e-06	0.000539152	-0.568309	0.103008	0.242619
ENSMMUG00000016575	SP100	3313.54	1.13431	6.37687e-15	2.13756e-12	0.751045	1.78193e-06	0.000211203	0.55157	0.000452727	0.0103068	0.329476	0.0370505	0.117532
ENSMMUG00000006070	HELZ2	812.737	2.6185	7.93359e-15	2.60028e-12	1.32881	0.000269343	0.00806692	0.577525	0.113568	0.395353	-0.870429	0.018613	0.0710478
ENSMMUG00000050257		429.614	1.75395	8.58496e-15	2.7526e-12	0.864978	0.000408039	0.01063	0.712301	0.0036256	0.0454998	0.519892	0.0364466	0.116121
ENSMMUG00000045351	IL27	39.8843	3.47213	1.21199e-14	3.80331e-12	2.07611	2.34251e-05	0.00140877	1.89063	0.000120869	0.00406961	0.151557	0.780824	0.888602
ENSMMUG00000013476	PHF11	864.04	1.35251	1.34238e-14	4.12473e-12	0.699761	0.000230249	0.00709743	0.410955	0.0306746	0.184069	0.364855	0.0577596	0.161707
ENSMMUG00000006441	OASL	2684.26	2.69513	2.46763e-14	7.42756e-12	1.73948	5.2615e-06	0.000453842	0.879522	0.0213233	0.146116	-0.23755	0.535188	0.719485
ENSMMUG00000011454	IFI6	39048.7	2.80973	3.13083e-14	9.23533e-12	1.89702	2.07457e-06	0.000233698	1.11651	0.0052177	0.0579551	0.00661393	0.9868	0.993945
ENSMMUG00000042504	APOBEC3A	718.154	4.31129	3.98393e-14	1.15214e-11	4.04328	5.11918e-11	4.54553e-08	3.56919	6.76198e-09	4.46438e-06	1.81677	0.0033152	0.0195022
ENSMMUG00000016093	ADAR	4970.63	1.31673	4.16523e-14	1.1814e-11	0.968504	2.70503e-07	4.80382e-05	0.50018	0.00791829	0.0768302	-0.433953	0.0217539	0.0797608
ENSMMUG00000003634	DDX60L	1918.25	2.06335	4.36002e-14	1.21332e-11	0.718529	0.0150317	0.118274	0.178264	0.546453	0.811927	-0.880286	0.0030909	0.0184204
ENSMMUG00000064873		275.488	3.17927	4.7581e-14	1.29958e-11	2.10534	3.84741e-06	0.000358498	1.78711	8.88496e-05	0.00333956	1.39648	0.00239251	0.0152354
ENSMMUG00000012571	RORB	1.34014	17.0325	5.00494e-14		15.989	7.3349e-11		13.9442	2.40439e-08		17.7375	4.6737e-13
ENSMMUG00000016993	PKHD1	3.19598	-15.4718	7.50661e-14		0.634346	0.774888		3.20989	0.136612		6.95599	0.00100168
ENSMMUG00000010352	NEXN	21.6289	3.96649	8.65057e-14	2.31977e-11	1.31962	0.0249777	0.163226	0.624361	0.296386	0.636669	0.898566	0.155727	0.322393
ENSMMUG00000062255		140.207	3.17666	9.37011e-14	2.46785e-11	2.27204	8.26154e-07	0.000116549	1.50129	0.00115651	0.020326	1.32428	0.00469423	0.0253082
ENSMMUG00000020803	SAMD9L	1924.74	1.77268	1.21169e-13	3.1353e-11	1.22665	2.06142e-06	0.000233698	0.731003	0.00468012	0.0541186	-0.412716	0.112799	0.25891
ENSMMUG00000005455	RNF213	2715.54	2.16117	1.70347e-13	4.33182e-11	1.00044	0.00159121	0.0284492	0.593207	0.0612104	0.278992	0.406095	0.200795	0.382827
ENSMMUG00000059489	MOV10	628.631	2.02024	2.32237e-13	5.80554e-11	1.42681	1.70658e-06	0.000206087	1.25134	2.71948e-05	0.00139511	0.192052	0.524507	0.709968
ENSMMUG00000000803	STAT2	938.921	1.86336	3.06622e-13	7.53727e-11	0.934366	0.000729313	0.0161897	0.694946	0.0120075	0.101195	-0.598195	0.0329703	0.108018
ENSMMUG00000060739		1.19517	-18.4979	3.15456e-13		-2.60867	0.339745		0.962994	0.720637		0.94684	0.726282
ENSMMUG00000062086		3888.69	1.79965	3.19825e-13	7.73296e-11	0.985027	0.000223177	0.00696045	0.727279	0.00642788	0.0666717	0.413811	0.121634	0.273172
ENSMMUG00000003629	PI4K2B	1224.22	1.24323	4.84631e-13	1.15287e-10	0.536606	0.00392166	0.0504667	0.254476	0.171619	0.49026	0.0418208	0.823998	0.912458
ENSMMUG00000004974	TRIM21	683.268	1.51665	5.28838e-13	1.23807e-10	0.979221	1.64825e-05	0.00107707	0.795478	0.000469032	0.0105515	0.171071	0.458095	0.653416
ENSMMUG00000025173	U1	6.28859	-15.8347	6.42506e-13		1.33151	0.569295		-1.0728	0.650247		9.40678	3.50759e-05
ENSMMUG00000059462		1.45397	-18.1713	7.62684e-13		-17.7321	8.77948e-11		-0.434151	0.872632		3.1582	0.236504
ENSMMUG00000007669	ISG20	1675.66	2.37209	1.19435e-12	2.75242e-10	1.55009	1.72292e-05	0.00112101	1.15263	0.00139578	0.0236551	0.76545	0.0342417	0.111308
ENSMMUG00000040707		0.96445	-17.4708	1.35091e-12		3.01989	0.242869		1.3108	0.615358		1.68083	0.522605
ENSMMUG00000061756		1052.79	2.37171	3.45966e-12	7.85022e-10	1.86063	4.40573e-07	7.15102e-05	1.30782	0.000386657	0.00927394	0.286256	0.439797	0.636717
ENSMMUG00000056491		15.668	3.83396	4.15444e-12	9.28391e-10	2.83251	2.27481e-06	0.000247037	1.59337	0.0091	0.0844082	0.437421	0.530342
ENSMMUG00000020903	CXCL10	1180.85	3.75709	5.97821e-12	1.31601e-09	2.39029	5.11623e-05	0.00246837	2.49157	2.42287e-05	0.00130866	-0.196045	0.741116	0.865195
ENSMMUG00000056649		0.738384	15.6501	9.86862e-12		16.5616	1.06085e-11		16.2809	2.88893e-11		17.0072	5.82597e-12
ENSMMUG00000013199	GUCY2F	1.52096	-19.2994	1.67948e-11		-2.74499	0.374044		0.0350539	0.990836		2.417	0.428167
ENSMMUG00000054892		0.626929	-26.9819	1.78013e-11		-3.31369	0.444285		3.60958	0.400506		-0.323317	0.940515
ENSMMUG00000012216	NGEF	2.43876	13.853	2.12557e-11		15.8034	3.88186e-13		16.7607	7.52763e-15		20.1424	1.88005e-21
ENSMMUG00000018138	SHFL	99.779	1.19459	2.20421e-11	4.78087e-09	0.101887	0.604496	0.849774	-0.0881694	0.655793	0.864354	-0.179207	0.399927	0.600199
ENSMMUG00000056594	DTX3L	568.972	1.37695	2.64385e-11	5.65132e-09	0.60531	0.00682471	0.0717902	0.198117	0.376542	0.707862	-0.0810363	0.722291	0.85546
ENSMMUG00000052918		0.712592	-16.1696	3.41993e-11		-0.57304	0.827071		1.43817	0.576403		2.92004	0.257981
ENSMMUG00000022640	USH2A	3.65514	15.0371	3.80067e-11		18.539	1.22783e-14		18.6775	7.39023e-15		22.0088	2.61772e-20
ENSMMUG00000019515	NIBAN1	2611.02	1.85814	4.61467e-11	9.72311e-09	1.01631	0.000861378	0.0183134	0.803368	0.00844185	0.0801247	0.328073	0.2831	0.484211
ENSMMUG00000023604	ARMCX1	795.832	1.04935	4.92304e-11	1.02268e-08	0.188307	0.276632	0.602737	0.0930293	0.591139	0.831769	-0.707202	6.92889e-05	0.000996899
ENSMMUG00000014727	NAPA	3567.37	1.09579	5.15281e-11	1.04502e-08	0.504993	0.00510247	0.0593845	0.21187	0.240126	0.576309	0.338297	0.0614382	0.168577
ENSMMUG00000000335	TRIM5	1176.93	1.56482	5.1723e-11	1.04502e-08	1.33246	2.32615e-07	4.18015e-05	0.73885	0.00415787	0.0496753	-0.187901	0.470397	0.664533
ENSMMUG00000023623	ZNFX1	2759.94	1.30916	7.56948e-11	1.50868e-08	0.836651	0.00011878	0.00443807	0.503527	0.0205697	0.14238	-0.443791	0.0423449	0.129647
ENSMMUG00000058382		50.5044	2.70389	9.62862e-11	1.8935e-08	1.1962	0.00873097	0.0840997	0.605195	0.187127	0.513239	0.0396825	0.934861	0.969207
ENSMMUG00000015298	CD38	549.232	3.72146	1.01529e-10	1.97033e-08	4.07719	5.49901e-11	4.61153e-08	4.10403	4.11712e-11	1.04198e-07	1.70229	0.00660279	0.0324775
ENSMMUG00000000687	ETV7	125.057	2.45794	1.05899e-10	2.02844e-08	1.25227	0.00241584	0.0374791	1.55531	0.000162851	0.00513048	0.441864	0.298316	0.499538
ENSMMUG00000023530	VSIG10L	70.171	2.38979	1.2418e-10	2.33725e-08	1.01553	0.0120524	0.103136	0.487856	0.230024	0.564506	0.565428	0.179659	0.355679
ENSMMUG00000021762	TLR3	182.647	2.62064	1.2519e-10	2.33725e-08	1.77394	5.87833e-05	0.00273026	1.28505	0.00364781	0.0455901	-0.334497	0.46254	0.657827
ENSMMUG00000009784	CCL8	275.155	4.04411	1.36972e-10	2.52525e-08	3.15437	3.60172e-06	0.000341937	3.87208	1.27918e-08	6.26593e-06	1.17834	0.0871683	0.216349
ENSMMUG00000017781	NMI	1381.16	1.1792	1.70595e-10	3.1063e-08	0.775716	0.000101342	0.00396167	0.506167	0.01123	0.0976311	0.504419	0.0120278	0.0511138
ENSMMUG00000016114	CNP	1576.83	1.42933	2.02092e-10	3.63495e-08	0.901773	0.000205362	0.00655377	0.54032	0.0261736	0.166365	0.143002	0.558483	0.737884
ENSMMUG00000056508		182.168	2.08759	2.24252e-10	3.98493e-08	0.75924	0.0335309	0.193777	0.37378	0.296188	0.636519	-0.200205	0.585945	0.759151
ENSMMUG00000059959	FCN1	253.329	4.25644	2.73572e-10	4.80347e-08	4.81395	3.98836e-11	3.76277e-08	2.89834	7.11985e-05	0.00284513	0.775381	0.298981	0.500123
ENSMMUG00000016301	PRPF3	990.604	0.997319	2.78137e-10	4.82616e-08	0.49258	0.00396735	0.0508271	0.183838	0.282764	0.621464	0.022342	0.897502	0.951135
ENSMMUG00000050712	WNT3A	0.987524	-15.7326	2.94867e-10		4.33969	0.101317		4.69778	0.0755544		7.517	0.00423489
ENSMMUG00000001016	APOBEC3H	692.452	1.93417	3.61261e-10	6.19562e-08	1.18605	0.000376506	0.010167	1.0243	0.00213754	0.0320419	0.314496	0.349178	0.551853
ENSMMUG00000048868		3.27354	29.2261	3.61886e-10		0	1		12.2707	0.014971		0	1
ENSMMUG00000013256		518.948	2.97882	5.32853e-10	9.0334e-08	1.9468	0.000172619	0.00582928	1.81924	0.000448852	0.0102795	1.47338	0.00459618	0.0248998
ENSMMUG00000010062	SHISA5	6559.1	1.05495	5.44167e-10	9.12037e-08	0.426915	0.0200971	0.142359	0.0613877	0.738228	0.902264	0.326401	0.0759866	0.197009
ENSMMUG00000016975	SLC38A5	453.193	2.58691	6.21929e-10	1.03066e-07	2.11504	2.87322e-06	0.000293049	1.90809	2.43199e-05	0.00130866	1.22447	0.00711793	0.0344766
ENSMMUG00000016856	OGFR	981.782	0.982386	6.75561e-10	1.10709e-07	0.364984	0.0340963	0.195796	0.161626	0.348411	0.684868	-0.0783437	0.654033	0.806498
ENSMMUG00000048811		1.60514	28.671	7.74293e-10		0	1		11.2561	0.0256232		0	1
ENSMMUG00000063641		1.11489	15.6281	1.06702e-09		14.2749	2.80506e-07		15.7013	1.16134e-08		18.2589	2.22489e-11
ENSMMUG00000001050	APOL6	491.776	2.20347	1.24748e-09	2.02188e-07	1.54487	8.16319e-05	0.0034324	1.78322	5.41853e-06	0.000440002	0.713827	0.0708828	0.187203
ENSMMUG00000044778	S100A8	1157.4	3.13507	1.29634e-09	2.07823e-07	2.71929	1.09748e-06	0.000144056	3.98343	9.3223e-13	7.07795e-09	3.33818	2.24687e-09	2.67285e-07
ENSMMUG00000022311	PLAC8	15650.7	1.65136	1.37388e-09	2.17885e-07	0.850912	0.00385124	0.0498581	0.610203	0.0382188	0.210197	0.237845	0.419369	0.618322
ENSMMUG00000005790	TRIM25	1397.8	1.23346	1.40648e-09	2.20683e-07	0.824358	0.00018209	0.00608108	0.403193	0.0672989	0.295016	-0.305725	0.169061	0.340808
ENSMMUG00000055035	CLEC4G	1.18309	18.0013	1.46238e-09		17.077	1.21356e-07		13.0833	6.34841e-05		16.371	5.1165e-07
ENSMMUG00000057552	HSH2D	435.539	2.99087	1.51793e-09	2.35662e-07	2.09335	9.15308e-05	0.00366647	1.5423	0.00396084	0.0482707	0.116713	0.828863	0.914696
ENSMMUG00000041923	TRIM14	2254.26	1.15562	1.69996e-09	2.61174e-07	0.346118	0.0950706	0.348238	0.226043	0.27572	0.614171	0.0548482	0.792254	0.894805
ENSMMUG00000052177		1.06216	15.6292	2.4155e-09		15.4032	4.9492e-08		17.5317	3.18997e-10		17.543	4.95798e-10
ENSMMUG00000007176	DYSF	26.88	5.55781	3.02028e-09		4.91336	9.0286e-07	0.000122781	5.79345	6.57161e-09	4.46438e-06	3.7707	0.000234695
ENSMMUG00000012275	TDRD7	1367.55	0.877813	3.16556e-09	4.81328e-07	0.402874	0.0120129	0.102914	0.291787	0.0689773	0.299263	-0.611671	0.000178943	0.00208015
ENSMMUG00000004290	NCOA7	1240.4	1.49032	3.4444e-09	5.18382e-07	0.599074	0.0280632	0.174255	-0.0393182	0.885449	0.960599	-0.466165	0.0899236	0.221229
ENSMMUG00000003793	TOR1B	458.836	1.28234	3.68925e-09	5.49624e-07	0.465665	0.0482275	0.239787	0.0613224	0.795039	0.927609	-0.746108	0.00209856	0.0137785
ENSMMUG00000049944		1.92304	16.2955	4.24116e-09		0	1		15.6433	1.76591e-07		21.0184	1.00232e-12
ENSMMUG00000017917	LCN1	4.91614	27.1643	5.0289e-09		17.951	0.000362159		16.5307	0.001025		0	1
ENSMMUG00000023610	TENT5A	395.534	1.40889	5.14479e-09	7.58804e-07	0.851581	0.00110061	0.0213947	0.538694	0.0391759	0.213297	0.727161	0.0058988	0.0299748
ENSMMUG00000053998		1.08805	-16.7624	6.2789e-09		3.21407	0.294399		-1.88437	0.54455		2.69598	0.38271
ENSMMUG00000052479		0.888204	-15.2105	6.48023e-09		2.76339	0.321552		4.91657	0.0746169		3.80972	0.172514
ENSMMUG00000007773	SLCO4C1	27.8871	2.91385	8.653e-09	1.2636e-06	2.61646	1.79092e-06	0.000211203	3.0186	3.37069e-08	1.2995e-05	0.828555	0.166293
ENSMMUG00000016579	SELL	1753.73	3.25733	9.52353e-09	1.37708e-06	4.52495	1.55885e-13	2.94136e-10	4.27625	3.03336e-12	1.15154e-08	1.90418	0.00193802	0.0129696
ENSMMUG00000002146	SCLT1	205.727	0.981062	9.7687e-09	1.39882e-06	0.329828	0.0762605	0.311122	0.429728	0.020861	0.143792	0.100148	0.607013	0.773965
ENSMMUG00000003214	RAB44	506.041	2.46891	1.06829e-08	1.51501e-06	0.338805	0.468166	0.767566	0.0130514	0.977715	0.994449	-0.222304	0.636159	0.7947
ENSMMUG00000017444	PAX7	1.23377	14.7646	1.15906e-08		13.0718	3.72739e-06		13.4029	1.96068e-06		16.4921	3.669e-09
ENSMMUG00000013991	EXD1	1.79796	-15.8718	1.18253e-08		2.52047	0.396706		1.41826	0.633828		8.84627	0.00252094
ENSMMUG00000000338	TRIM22	6971.03	0.92115	1.39448e-08	1.95878e-06	0.509436	0.00368344	0.0485602	0.136686	0.435931	0.748654	-0.705373	6.14876e-05	0.000905189
ENSMMUG00000022070	SIGLEC1	2059	2.89222	1.50197e-08	2.08987e-06	2.6128	2.1959e-06	0.000240197	1.73985	0.00161938	0.0260214	0.635104	0.250471	0.446442
ENSMMUG00000063860		1.33884	15.3184	1.85056e-08		0	1		14.4142	9.17499e-07		17.7445	1.00101e-09
ENSMMUG00000010987	GRIA4	1.47941	15.5486	1.97035e-08		12.2098	4.55396e-05		13.5482	5.96299e-06		17.708	2.16605e-09
ENSMMUG00000014293	PLA2G4C	652.808	3.1763	1.99793e-08	2.75397e-06	2.3311	0.000137775	0.004965	2.02309	0.000939385	0.0175025	0.795647	0.195064	0.375237
ENSMMUG00000015133	CD34	20.6404	4.10449	2.15655e-08	2.94508e-06	3.01071	0.000145481	0.00510706	2.32974	0.0034229	0.0438506	1.10967	0.192349	0.371925
ENSMMUG00000001764		8416.83	1.85667	2.37268e-08	3.21052e-06	1.22089	0.000677854	0.015272	0.802001	0.0255944	0.163849	0.681848	0.0577997	0.161757
ENSMMUG00000049797	PRDM14	11.1134	7.17855	2.56237e-08	3.43567e-06	6.28483	4.47395e-06		4.77594	0.000533983		4.28126	0.00271636
ENSMMUG00000048338		1.01667	15.282	2.70746e-08		16.6939	1.32622e-08		19.9278	6.48734e-12		15.2724	2.77561e-07
ENSMMUG00000022588	ZBP1	290.071	2.50894	2.947e-08	3.91579e-06	1.72946	0.000408439	0.01063	1.44738	0.00310607	0.041318	0.322507	0.514709	0.70224
ENSMMUG00000056200	TMIGD1	0.94553	14.8587	3.47837e-08		16.3329	1.23097e-08		15.8388	3.76846e-08		17.5901	9.82254e-10
ENSMMUG00000055820		1.09443	15.3287	3.85291e-08		16.2467	5.75296e-08		20.2758	8.20171e-12		19.0656	1.64314e-10
ENSMMUG00000001731	GFPT2	19.452	4.72873	3.87117e-08	5.09785e-06	3.74407	4.96165e-05	0.00243169	4.21633	4.7413e-06	0.000409072	2.28062	0.0183134
ENSMMUG00000053130	CXCL11	100.654	3.73452	4.17011e-08	5.44291e-06	2.29865	0.0018297	0.0312082	2.53939	0.000573899	0.0122742	0.0863707	0.909734	0.957653
ENSMMUG00000005700	BARD1	160.851	1.41814	4.71511e-08	6.08498e-06	0.751402	0.00761962	0.0768324	0.887574	0.00161674	0.0260065	0.14002	0.631519	0.791626
ENSMMUG00000013601	MED17	1148.98	0.809409	4.74455e-08	6.08498e-06	0.329067	0.0402722	0.218511	0.0706939	0.659743	0.866102	-0.553363	0.000712617	0.0060444
ENSMMUG00000008040	TNFSF13B	1197.57	1.98094	4.91387e-08	6.24781e-06	1.63992	2.91928e-05	0.00168193	1.26002	0.00132294	0.0226992	0.736885	0.0610751	0.16796
ENSMMUG00000051702		1.36719	16.0216	5.08557e-08		18.777	2.13002e-09		17.8144	1.56812e-08		17.2034	5.75138e-08
ENSMMUG00000009222	PLEKHA4	174.145	2.28349	5.21061e-08	6.56848e-06	-0.177048	0.697733	0.896452	-0.934447	0.0411204	0.220174	-0.322159	0.486906	0.67872
ENSMMUG00000009650	HIRA	543.907	0.972846	5.31612e-08	6.64469e-06	0.400964	0.038377	0.211655	0.208292	0.282487	0.621226	0.0836198	0.671644	0.819831
ENSMMUG00000008101	SPATS2L	1505.33	0.93407	6.95047e-08	8.61449e-06	0.273725	0.143869	0.434688	0.11884	0.525866	0.802863	0.0995337	0.597766	0.767204
ENSMMUG00000063349		0.542466	-16.4569	7.0094e-08		2.74388	0.396032		-1.02827	0.754715		1.79505	0.58345
ENSMMUG00000049500	TREML2	316.556	2.79255	9.4566e-08	1.1623e-05	3.60146	1.85922e-10	1.13914e-07	3.64304	1.14826e-10	1.74363e-07	1.36374	0.016997	0.0662312
ENSMMUG00000001537	APOL2	3930.12	2.28788	1.21054e-07	1.47556e-05	1.94741	3.0454e-05	0.00173473	1.99613	1.91691e-05	0.00111955	0.381818	0.414091	0.613769
ENSMMUG00000006832	LSM2	429.05	1.1075	1.31468e-07	1.58936e-05	0.519424	0.0221398	0.151056	0.331533	0.144573	0.447563	0.834567	0.000277379	0.00289669
ENSMMUG00000050038		0.675309	-18.6415	1.52479e-07		0.213647	0.955257		-2.14844	0.574101		1.08627	0.775821
ENSMMUG00000059200		0.643943	16.0915	1.59353e-07		13.504	5.04635e-05		16.9762	2.30928e-07		11.9491	0.0003437
ENSMMUG00000003206	PPY	0.835818	-14.9121	1.64861e-07		1.71845	0.570946		-0.101121	0.973694		3.78536	0.21156
ENSMMUG00000006720	RTCB	2205.36	0.814315	1.92916e-07	2.31327e-05	0.381793	0.0239406	0.15885	0.176504	0.296669	0.636827	-0.128819	0.44946	0.645581
ENSMMUG00000050754	TMEM119	1.19747	-17.5134	1.9301e-07		0.907685	0.800963		0.980881	0.785255		3.90805	0.275266
ENSMMUG00000023780	IFI27	4829.84	3.38376	2.02034e-07	2.40306e-05	4.47922	1.88663e-10	1.13914e-07	3.6282	2.47081e-07	5.2844e-05	2.71734	0.000111662	0.0014558
ENSMMUG00000016815	SSTR4	1.41676	14.7439	2.17204e-07		18.5475	1.10609e-09		17.3771	1.17557e-08		0	1
ENSMMUG00000011386	GIMAP4	1932.31	2.35765	2.36102e-07	2.78582e-05	2.35947	1.67945e-06	0.000205144	2.51641	3.27022e-07	6.44913e-05	1.07129	0.0299233	0.100565
ENSMMUG00000006315	ABHD6	603.03	0.974176	2.90831e-07	3.40434e-05	0.38649	0.0602277	0.271709	0.426776	0.038002	0.209798	-0.512995	0.0147849	0.0595962
ENSMMUG00000016897		232.432	3.3579	2.93812e-07	3.41215e-05	3.0295	1.85414e-05	0.00119608	3.01336	2.0555e-05	0.00117784	1.18838	0.0957203	0.230897
ENSMMUG00000009027	BRIP1	34.4502	2.05329	2.96294e-07	3.41367e-05	1.40619	0.00124221	0.0235863	1.6104	0.000213738	0.00612379	0.952007	0.0379738	0.119448
ENSMMUG00000013519	SDC3	796.109	2.74698	2.98572e-07	3.41367e-05	2.14753	0.000209122	0.00661781	1.85607	0.0013543	0.0231321	0.614582	0.290385	0.491238
ENSMMUG00000000157	DLX3	0.249396	23.8813	3.05504e-07		0	1		7.73566	0.12514		0	1
ENSMMUG00000054996	DCPS	719.256	0.606032	3.1504e-07	3.57425e-05	0.0775947	0.545418	0.818479	0.0880459	0.49285	0.784149	0.459046	0.000442979	0.0041587
ENSMMUG00000052205		1.34294	-23.6598	3.84022e-07		-21.5296	1.90049e-05		-21.418	2.09893e-05		-1.72533	0.731202
ENSMMUG00000005829	BST2	4759.65	1.15807	4.24221e-07	4.7762e-05	0.293877	0.234866	0.559775	0.0685647	0.781679	0.920638	-0.334228	0.17754	0.352399
ENSMMUG00000012761	SIGLEC5	923.163	2.5196	4.41377e-07	4.93172e-05	3.36201	4.39047e-10	2.36693e-07	2.89824	7.52001e-08	2.28383e-05	1.56385	0.00381381	0.0216076
ENSMMUG00000058341	SLITRK4	1.56517	14.872	5.5332e-07		13.6287	2.23959e-05		22.1848	1.66259e-12		18.4863	6.5947e-09
ENSMMUG00000004084	GCH1	117.332	2.24172	5.61293e-07	6.22444e-05	1.8071	0.000193744	0.00634398	2.14709	9.40576e-06	0.000649211	0.641221	0.196309	0.377034
ENSMMUG00000011527	TRAF2	355.986	0.614283	6.45525e-07	7.10511e-05	0.435821	0.00107594	0.0210653	0.692377	1.94414e-07	4.54181e-05	0.67756	8.69856e-07	3.42982e-05
ENSMMUG00000061732		1.21576	-15.9791	6.47845e-07		2.01728	0.557428		2.93075	0.392237		5.91692	0.0824158
ENSMMUG00000049505		2.50649	-14.0059	6.64689e-07		-1.08032	0.721968		-1.73064	0.568675		6.65384	0.0256254
ENSMMUG00000020305		0.962723	23.1672	6.6871e-07		0	1		6.50119	0.197403		-2.75901	0.584567
ENSMMUG00000054514	IFNA6	7.51934	22.9015	7.12455e-07		16.984	0.000719504		0	1		0	1
ENSMMUG00000050025	U6	0.2097	-23.1234	7.55461e-07		0.590033	0.906768		0.724589	0.885606		0.433477	0.931519
ENSMMUG00000000443	ARSF	0.934744	-19.1795	8.08248e-07		-19.1061	5.33944e-06		-1.99678	0.633424		2.39453	0.565692
ENSMMUG00000006762	EMC8	575.595	0.458077	8.12087e-07	8.8722e-05	0.142272	0.157376	0.454312	0.0140656	0.889097	0.961564	0.248315	0.0177166	0.0682875
ENSMMUG00000008378	MLKL	671.563	1.35599	8.77874e-07	9.52042e-05	0.540812	0.069776	0.296796	0.520933	0.08072	0.327124	0.0637103	0.83219	0.9168
ENSMMUG00000032217	TMEM50A	2902.47	0.407124	9.07413e-07	9.76893e-05	-0.0087603	0.922216	0.980315	-0.117447	0.190754	0.518545	-0.392662	1.71092e-05	0.000332809
ENSMMUG00000000449		121.073	1.51717	9.6013e-07	0.000102616	1.1241	0.000825973	0.0177355	0.717622	0.0331617	0.193083	-0.412671	0.244852	0.439379
ENSMMUG00000061021		1.37611	-17.3567	1.03933e-06		-17.832	3.34949e-06		-2.76379	0.47127		3.56067	0.347871
ENSMMUG00000054983		0.515297	14.448	1.04765e-06		14.5121	5.41351e-06		17.5194	2.53975e-08		18.0597	1.17516e-08
ENSMMUG00000061816		1.35757	15.4387	1.08339e-06		0	1		13.793	5.75794e-05		16.8138	8.98346e-07
ENSMMUG00000004490	IFI16	12049.8	1.32858	1.12133e-06	0.000118982	1.22281	3.34231e-05	0.00184132	0.56674	0.0545091	0.26098	-0.127221	0.666214	0.815453
ENSMMUG00000060943		1.11436	-18.3794	1.14018e-06		-20.1611	7.65437e-07		-2.07796	0.609282		0.030395	0.994029
ENSMMUG00000004093	NEDD1	295.388	0.814708	1.22727e-06	0.000129293	0.687539	0.000156792	0.00539127	0.578883	0.00147652	0.0243972	-0.303628	0.112356	0.258013
ENSMMUG00000004253	MMP13	1.37463	18.824	1.30762e-06		13.5267	0.00138085		19.8686	2.22274e-06		22.3038	1.08677e-07
ENSMMUG00000002437	ABI3	661.617	1.99406	1.36332e-06	0.000142607	1.8167	4.62124e-05	0.00231753	1.88258	2.42435e-05	0.00130866	1.13319	0.0113374	0.0488055
ENSMMUG00000005185	RGS4	0.192714	-22.5648	1.37083e-06		-1.11333	0.825386		-0.230362	0.963569		-21.4545	2.12487e-05
ENSMMUG00000020462	CD300E	6.04627	5.22847	1.41265e-06	0.000146726	5.22478	5.49891e-06		3.97005	0.000624657		1.38208	0.291504
ENSMMUG00000007713	GLB1L3	0.492239	22.4375	1.44405e-06		0	1		6.21685	0.217837		0	1
ENSMMUG00000006550	ZC3HAV1	841.7	1.02634	1.48286e-06	0.000152332	0.788609	0.000625895	0.0143803	0.546326	0.0178667	0.13006	-0.150761	0.518264	0.705005
ENSMMUG00000000662	GBP3	5711.89	1.69257	1.49416e-06	0.000152332	0.809274	0.0331844	0.192508	0.899947	0.0178614	0.13006	-0.293962	0.439573	0.636456
ENSMMUG00000012601	RBCK1	1159.6	0.608026	1.49761e-06	0.000152332	0.342289	0.012253	0.104379	0.271481	0.0470625	0.239975	0.290285	0.0361377	0.115541
ENSMMUG00000058016	BMERB1	1.07516	16.2993	1.57167e-06		0	1		16.5601	5.78135e-06		18.2396	6.13109e-07
ENSMMUG00000014431	AP3M2	409.629	0.735819	1.71322e-06	0.000172258	0.137073	0.411011	0.725819	0.388174	0.0197676	0.138904	0.205955	0.228389	0.418652
ENSMMUG00000013257		392.722	2.61441	1.71686e-06	0.000172258	1.67168	0.00464411	0.0558588	2.01295	0.00065191	0.0134318	0.622042	0.294887	0.495806
ENSMMUG00000030983	UBQLNL	25.1017	2.12255	1.77031e-06	0.000176421	1.44321	0.0029537	0.0422479	0.711453	0.146348	0.450678	-0.677279	0.221981	0.40983
ENSMMUG00000015149	IL15RA	622.624	1.08933	1.81827e-06	0.000179985	0.447837	0.0697494	0.296796	0.43568	0.0777291	0.32051	-0.11126	0.656568	0.808688
ENSMMUG00000061632	FBN3	1.05363	15.7146	1.88495e-06		14.4188	5.33462e-05		15.9472	7.02694e-06		17.3964	9.44575e-07
ENSMMUG00000059569		201.671	1.4638	1.92711e-06	0.000189486	0.766815	0.0214175	0.147941	0.0852727	0.798634	0.928635	-0.375821	0.274641	0.475183
ENSMMUG00000018282	IL17RC	173.958	0.897946	2.05437e-06	0.000200662	-0.0957839	0.642565	0.869688	-0.126309	0.540979	0.809394	-0.153935	0.474835	0.667891
ENSMMUG00000063414		0.990203	-18.6054	2.07065e-06		-5.55908	0.188981		-5.7444	0.174696		-1.18043	0.779739
ENSMMUG00000047016	RERGL	1.67381	-17.0147	2.08019e-06		-16.9408	1.1905e-05		0.268943	0.944381		5.44154	0.154764
ENSMMUG00000061784		5.30512	2.71634	2.18658e-06	0.000211356	1.68082	0.00742621	0.0754873	0.945448	0.143907		0.975714	0.172352
ENSMMUG00000002096	NAGK	2798.1	1.01131	2.19773e-06	0.000211356	0.150063	0.515657	0.800826	-0.169641	0.462521	0.768693	-0.0850862	0.713238	0.84917
ENSMMUG00000006397		919.493	0.878512	2.20685e-06	0.000211356	0.433471	0.0307172	0.18378	0.73882	0.000229322	0.00648466	0.623514	0.0020362	0.0134905
ENSMMUG00000023733	HFE	548.097	1.02292	2.34387e-06	0.00022303	0.00608431	0.979333	0.995654	-0.100888	0.667668	0.869155	-0.823329	0.000602683	0.00526185
ENSMMUG00000019606	CGAS	805.76	1.56661	2.51636e-06	0.000236952	0.919184	0.0106265	0.0955368	0.498596	0.165952	0.482227	-0.223875	0.536531	0.720494
ENSMMUG00000012473	PSME2	4147.11	0.924546	2.5223e-06	0.000236952	0.330202	0.119746	0.395874	0.459044	0.0305445	0.18369	0.37485	0.0778882	0.200196
ENSMMUG00000020547	PARP15	178.097	1.41965	2.65068e-06	0.000247436	1.21937	0.000193189	0.00633955	0.970702	0.00303075	0.0406851	0.375126	0.262787	0.461458
ENSMMUG00000006868	S100A9	1177.89	2.97073	2.81706e-06	0.000261313	1.9537	0.00435093	0.0537897	4.02635	4.15072e-09	3.3173e-06	2.7462	6.15854e-05	0.000905715
ENSMMUG00000056641		0.436425	-17.0863	2.84548e-06		2.18584	0.575815		1.74507	0.655526		-15.1939	0.000113964
ENSMMUG00000011074	TMEM255A	198.771	2.35116	2.89162e-06	0.000266553	2.15576	7.15445e-05	0.00313943	1.69161	0.00184384	0.0287099	1.7361	0.00148016	0.010627
ENSMMUG00000023186	CXCL13	27.3824	4.31153	3.06172e-06	0.000280481	4.09116	3.90182e-05	0.00204575	3.57776	0.000329217	0.00822231	1.7074	0.104169
ENSMMUG00000017279	NELL2	0.589193	-21.6152	3.21743e-06		-21.5029	1.81818e-05		-5.47027	0.274776		-4.16658	0.405743
ENSMMUG00000001876	PIK3AP1	2457.27	1.1291	3.55006e-06	0.000323209	0.909535	0.000547452	0.013055	0.731589	0.00543717	0.0595266	-0.293817	0.266097	0.464755
ENSMMUG00000000663	GBP7	1091.69	1.25272	3.59575e-06	0.00032536	0.682256	0.019579	0.140202	0.533358	0.0680662	0.29677	-0.52939	0.0722482	0.189648
ENSMMUG00000043955	TREX1	893.831	0.815589	3.6786e-06	0.000330828	0.256189	0.178845	0.483119	0.237672	0.212431	0.543135	0.0994366	0.605946	0.773348
ENSMMUG00000006571	KEL	9.09321	4.33026	3.76565e-06		2.22864	0.0289804	0.176966	3.21995	0.00146745	0.0243025	1.49069	0.172166
ENSMMUG00000005754	KARS1	2470.18	0.511392	4.28197e-06	0.000382757	0.156687	0.192561	0.501589	0.207259	0.0847921	0.337413	0.219341	0.0705014	0.186669
ENSMMUG00000045265		0.374471	14.4431	4.44983e-06		13.3928	7.96265e-05		15.8401	2.44948e-06		0	1
ENSMMUG00000052382		7.7102	2.28501	4.52228e-06	0.000401802	2.54607	1.17622e-06	0.000151753	1.92807	0.000294743	0.0076249	0.931625	0.134806
ENSMMUG00000058180	NLRP10	0.136076	21.4279	4.56505e-06		0	1		7.04683	0.162384		0	1
ENSMMUG00000064535	PSMB10	1777.11	0.827047	5.03059e-06	0.000444288	0.131691	0.501454	0.789132	0.372662	0.0570994	0.267609	0.277659	0.158305	0.32586
ENSMMUG00000034662	U4	0.101015	21.2547	5.31304e-06		0	1		7.47255	0.138656		0	1
ENSMMUG00000048316	SLFN14	43.0977	4.43479	5.35941e-06	0.000470512	0.45661	0.668556		2.33184	0.0271659	0.170811	3.25526	0.00216438	0.0140902
ENSMMUG00000044429		726.412	6.38945	5.43778e-06	0.000474567	1.04085	0.49319	0.784231	2.32911	0.125023	0.414588	3.05976	0.0439713	0.132815
ENSMMUG00000023668	FBXO6	1819.62	0.822087	5.80325e-06	0.000503483	-0.0571921	0.770521	0.932062	-0.201379	0.304513	0.645994	0.0202327	0.918213	0.962116
ENSMMUG00000002436	PHOSPHO1	19.7209	4.42733	6.07144e-06	0.000523671	3.65809	0.000505933	0.0124336	3.84606	0.000253694	0.00687918	4.1677	8.82556e-05	0.00121928
ENSMMUG00000064224		2524.51	1.64934	6.27962e-06	0.000538478	1.39241	0.00041491	0.0107244	1.61537	4.20677e-05	0.00192576	1.55866	7.84799e-05	0.00110446
ENSMMUG00000013014	IL1RN	4818.32	2.06773	7.12107e-06	0.000607102	1.16123	0.019579	0.140202	0.897051	0.0713521	0.304748	0.425216	0.392922	0.5932
ENSMMUG00000013283	CDHR2	17.2408	2.63725	7.2771e-06	0.000616839	2.86793	6.04113e-06	0.000495602	1.40194	0.0296955	0.180299	0.864935	0.213164	0.398698
ENSMMUG00000001322	ASCL2	41.7847	1.85131	7.41213e-06	0.000624695	2.54353	7.46717e-09	2.68374e-06	2.64482	1.8396e-09	1.86229e-06	3.51065	3.15931e-15	2.00397e-12
ENSMMUG00000058080		1.23533	-16.8416	7.52004e-06		-15.636	0.000116761		4.50365	0.265051		9.21955	0.0215123
ENSMMUG00000056555		0.723058	-15.5207	7.55816e-06		3.50301	0.344505		3.87699	0.295148		5.95449	0.107433
ENSMMUG00000059983		0.593617	-15.9612	7.68842e-06		3.77652	0.322954		6.02785	0.113329		1.55716	0.685027
ENSMMUG00000020246	INSC	0.291662	-20.8139	8.05062e-06		-1.86413	0.710706		-6.95984	0.16688		-0.987421	0.844273
ENSMMUG00000010315	SAMD4A	136.557	1.34927	8.06271e-06	0.000675664	0.625274	0.056437	0.262856	0.337374	0.304206	0.645794	0.229652	0.495066	0.685769
ENSMMUG00000047993	SNORD53B	0.268828	-16.9179	8.38255e-06		1.5571	0.702291		5.05799	0.21247		-13.8502	0.000723644
ENSMMUG00000040046	REG1A	2.10798	20.5304	1.05715e-05		0	1		0	1		0	1
ENSMMUG00000042100	Metazoa_SRP	0.114002	-20.5558	1.09612e-05		-19.2945	0.000132603		0.682957	0.892328		1.56477	0.75655
ENSMMUG00000008629	SEMA4D	1314.62	1.39884	1.11495e-05	0.000929063	1.54557	7.04233e-06	0.000562455	1.56502	5.39349e-06	0.000440002	-0.197491	0.568167	0.74595
ENSMMUG00000042371	PPBP	126.175	7.24223	1.12116e-05		3.36159	0.0594421		3.18324	0.0744031		3.60177	0.0442497
ENSMMUG00000005069	FMO1	1.08585	-14.8118	1.15643e-05		8.94417	0.0128422		5.86891	0.104333		8.12902	0.0243705
ENSMMUG00000004083	GNB4	586.622	0.835553	1.17376e-05	0.000968057	0.492493	0.0169549	0.127535	0.430611	0.0368976	0.205813	0.150859	0.471017	0.665085
ENSMMUG00000006568	BATF2	61.6669	2.03503	1.17487e-05	0.000968057	1.07382	0.033405	0.193495	0.965568	0.0559673	0.264682	-0.637939	0.232258	0.423128
ENSMMUG00000040817	IRF9	3474.96	0.67362	1.21343e-05	0.000994269	0.324981	0.050768	0.246888	0.359528	0.0306923	0.184069	-0.186332	0.264991	0.463543
ENSMMUG00000020852	FIGLA	1.39037	20.3573	1.25448e-05		0	1		0	1		0	1
ENSMMUG00000060439	SLFN12L	60.4455	2.32736	1.28535e-05	0.00104738	2.0951	0.000278377	0.00827184	2.54621	9.79592e-06	0.000673082	1.61211	0.00616348	0.0309213
ENSMMUG00000003568	TEX101	0.552948	15.4786	1.29e-05		10.835	0.00486596		12.6002	0.00104236		16.7408	1.23906e-05
ENSMMUG00000026502		0.422139	15.9377	1.41907e-05		14.5546	0.000255554		17.4431	9.45345e-06		14.5915	0.000249685
ENSMMUG00000060981	EMILIN3	1.64362	13.3257	1.51517e-05		20.0724	8.70257e-10		22.1526	9.8642e-12		18.1718	3.72973e-08
ENSMMUG00000014383	CA1	1283.04	5.70459	1.5998e-05	0.00129645	0.401016	0.778976	0.935156	2.1976	0.123921	0.413025	2.97249	0.0374772	0.118371
ENSMMUG00000022614	SRGAP2	699.755	1.02654	1.65763e-05	0.00133598	0.632852	0.0141196	0.114434	0.179667	0.486288	0.780447	-0.296136	0.256397	0.454064
ENSMMUG00000016909		254.676	5.01188	1.73645e-05	0.00139189	0.681746	0.58922	0.841891	2.07576	0.099733	0.369667	3.33892	0.00812317	0.0379086
ENSMMUG00000054635		0.948927	19.9611	1.79514e-05		12.6693	0.0120812		0	1		18.4101	0.000256758
ENSMMUG00000052510	TMCO2	1.02032	14.1549	1.79763e-05		13.5114	0.000143815		11.7651	0.000941176		16.9087	1.71044e-06
ENSMMUG00000000730	SPTA1	75.2893	4.6998	1.88479e-05		0.694809	0.562766	0.826759	2.98793	0.0120154	0.101195	3.98777	0.000836314	0.00687302
ENSMMUG00000058942		2.78812	4.43817	1.88882e-05		3.18965	0.00464237		1.7909	0.13148		2.7346	0.0223469
ENSMMUG00000041198	MRAS	476.089	0.942283	1.93567e-05	0.0015432	-0.0428218	0.857713	0.957546	-0.0760297	0.750329	0.907362	0.516332	0.0320343	0.105759
ENSMMUG00000004709	PSMF1	1528.89	0.596808	1.97211e-05	0.0015638	0.365157	0.0156962	0.121647	0.239152	0.113731	0.395468	0.254453	0.0952865	0.230193
ENSMMUG00000054668		1.52199	-15.498	2.04859e-05		1.96595	0.615171		6.87107	0.0755698		5.02513	0.196839
ENSMMUG00000001260	MS4A1	144.772	3.21586	2.05682e-05	0.00162225	1.45583	0.0747851	0.307933	1.48946	0.0683115	0.297394	1.22287	0.138471	0.297783
ENSMMUG00000043598	LORICRIN	0.794275	-19.8201	2.08423e-05		-2.7379	0.586223		5.29097	0.290351		-0.0938141	0.985105
ENSMMUG00000043400	ATP13A1	2382.66	1.20575	2.10203e-05	0.00164908	0.474493	0.121395	0.398734	0.307	0.316291	0.655684	-0.833839	0.00670742	0.0329033
ENSMMUG00000013189	TENT4A	118.65	0.973958	2.14472e-05	0.00167368	0.482122	0.0527513	0.252874	0.435042	0.0807982	0.327353	0.0501676	0.847607	0.92525
ENSMMUG00000061396	KLK6	3.67175	19.6458	2.35906e-05		0	1		17.3968	0.000528678		16.9221	0.000758402
ENSMMUG00000055814		20.8563	6.54822	2.53787e-05		3.94121	0.0186073		5.38917	0.00126531		2.37266	0.169866
ENSMMUG00000015202		502.249	5.38192	2.64839e-05	0.00205585	3.92393	0.00457482	0.0553785	6.88893	6.38134e-07	0.000100938	1.76923	0.203275	0.385841
ENSMMUG00000054535	GAPT	25.6739	2.52606	2.86135e-05	0.00220954	3.42622	1.18624e-07	2.45292e-05	3.68491	1.20583e-08	6.26593e-06	1.77849	0.00907021	0.0411715
ENSMMUG00000012474		668.639	0.670444	2.9889e-05	0.00229601	0.32657	0.060274	0.271836	-0.0181369	0.917016	0.972817	-0.21714	0.221125	0.409193
ENSMMUG00000031100		192.724	2.43025	3.09781e-05	0.00236733	2.70207	1.78631e-05	0.00115727	2.83512	6.74969e-06	0.000509921	1.70651	0.00712361	0.0344927
ENSMMUG00000012462	PSME1	3850.71	0.566414	3.18576e-05	0.002422	0.26022	0.0768968	0.312957	0.352296	0.0166228	0.124186	0.551549	0.000185343	0.00213102
ENSMMUG00000064837		0.443768	-19.3611	3.19721e-05		-3.81802	0.44745		-5.00792	0.319312		1.16565	0.816079
ENSMMUG00000010927	TNFAIP6	261.148	3.53175	3.22824e-05	0.00244171	4.25042	3.51408e-06	0.000335728	5.0225	4.21375e-08	1.48804e-05	2.74073	0.00291541	0.0177368
ENSMMUG00000020149	CHMP5	2113.58	0.687442	3.55694e-05	0.00267236	0.313975	0.0805582	0.320597	0.193184	0.282392	0.621106	0.134383	0.456863	0.652373
ENSMMUG00000060294	HIST1H2AC	1609.98	1.06609	3.56942e-05	0.00267236	1.66671	2.17973e-09	9.40086e-07	0.943855	0.000705318	0.0142046	0.223515	0.42464	0.623435
ENSMMUG00000021080	BLZF1	677.307	0.861235	3.71255e-05	0.00276548	0.364358	0.10672	0.372604	0.1387	0.539425	0.808525	-0.0484012	0.832491	0.916871
ENSMMUG00000020536	HDX	15.853	1.57628	3.73447e-05	0.00276782	0.22957	0.59207	0.843205	-0.0017971	0.996685	0.999122	-1.32047	0.0124151	0.0522423
ENSMMUG00000051042		52.5306	5.67287	3.81993e-05		4.92458	0.000831866		7.94468	6.48635e-08		3.95635	0.00867634
ENSMMUG00000022625	PRX	20.5751	2.07821	3.82864e-05	0.00280878	0.689525	0.213199	0.532469	0.111182	0.842417	0.945995	-0.542084	0.374966
ENSMMUG00000064267	MPPE1	830.346	-0.467222	3.84031e-05	0.00280878	-0.30315	0.0133055	0.11041	-0.342174	0.00522944	0.0579628	-0.475337	0.000157805	0.00189017
ENSMMUG00000056950		131.885	4.35917	3.84686e-05	0.00280878	3.10073	0.00672425	0.0710055	5.64197	7.90182e-07	0.000119183	2.26751	0.0499198
ENSMMUG00000014038	XRN1	734.368	0.835336	3.90372e-05	0.00283625	0.440487	0.0450354	0.232299	0.411611	0.0611217	0.27879	-0.406681	0.0685655	0.182769
ENSMMUG00000021755	PLSCR1	2114.71	0.967467	4.11243e-05	0.00297325	0.0842593	0.741077	0.919342	-0.00479388	0.985002	0.995432	-0.767415	0.00274984	0.0170279
ENSMMUG00000049965		1.1408	-19.0725	4.26827e-05		-18.7965	0.000189		-18.7445	0.000196904		-0.37267	0.94086
ENSMMUG00000019206	BLK	104.107	3.07122	4.42792e-05	0.00318573	3.64226	6.9943e-06	0.00056159	3.55745	1.14021e-05	0.000762737	1.94092	0.0187429	0.0713942
ENSMMUG00000012710	CXHXorf21	593.62	1.63811	4.46821e-05	0.00319911	1.44605	0.000854484	0.0181924	0.84955	0.0501958	0.248524	0.129206	0.76719	0.881023
ENSMMUG00000052031		0.613188	-19.0366	4.48874e-05		-17.3283	0.000583149		-0.653122	0.896725		2.91494	0.561165
ENSMMUG00000029293	GSPT2	89.0289	0.779378	4.6725e-05	0.00332922	0.0908814	0.664776	0.880314	0.20857	0.319639	0.659114	-0.493185	0.0322281	0.106302
ENSMMUG00000063385		0.623741	-19.019	4.72849e-05		-30	2.79193e-09		-30	2.79193e-09		-9.493	0.0598022
ENSMMUG00000062251		9.15128	1.22775	4.86861e-05	0.00343576	0.528331	0.117932	0.393076	0.234467	0.498675	0.788345	0.414052	0.293465	0.494441
ENSMMUG00000059599		5.68496	3.7196	4.86862e-05	0.00343576	1.85664	0.0641071		1.39056	0.17024		2.32565	0.0245018
ENSMMUG00000052633	C5H4orf33	221.965	0.637459	4.99904e-05	0.00349547	0.20998	0.217857	0.537768	0.101748	0.551283	0.813064	0.203262	0.252754	0.449303
ENSMMUG00000017541	CUL1	2001.41	0.512699	5.00063e-05	0.00349547	0.422619	0.00198063	0.0331092	0.352216	0.00995861	0.0900332	-0.0480562	0.727989	0.858232
ENSMMUG00000004378	GAREM2	25.8486	4.69554	5.0379e-05		1.50808	0.230916	0.555664	1.82745	0.146138		2.61095	0.0392793
ENSMMUG00000020698	ADCY4	880.377	0.75865	5.16631e-05	0.00359424	0.367278	0.0700456	0.297496	0.0908058	0.654434	0.864087	-0.429726	0.0367162	0.116725
ENSMMUG00000049015		16.6349	6.50099	5.18281e-05		4.61359	0.00807203		5.27971	0.00230882		1.44259	0.427719
ENSMMUG00000004224	PARP12	2128.19	0.727374	5.32833e-05	0.00368956	0.0979402	0.614804	0.855106	-0.226803	0.244058	0.579608	-0.741411	0.000156473	0.00187883
ENSMMUG00000052277	TTR	2.24858	14.1709	5.41585e-05		0	1		15.0234	7.002e-05		19.1191	3.71686e-07
ENSMMUG00000010603	ADA	716.344	1.65752	5.61764e-05	0.00387171	0.769839	0.0833886	0.326186	1.17936	0.00798198	0.0773275	0.556775	0.212215	0.397534
ENSMMUG00000015972	CYP2J2	122.141	1.77334	5.66147e-05	0.00388377	0.390997	0.412965	0.726879	0.341869	0.474358	0.774664	1.21006	0.011845	0.0504838
ENSMMUG00000051731	NKX1-1	0.658652	18.7159	5.70438e-05		12.2664	0.0150732		16.7896	0.000849977		18.7512	0.00019563
ENSMMUG00000062554	TMEM140	156.738	1.29347	5.85299e-05	0.00399656	0.769946	0.0273183	0.171457	0.678355	0.0519693	0.253122	-0.543657	0.133166	0.28992
ENSMMUG00000042422		295.037	1.6628	6.14177e-05	0.00416295	0.714196	0.111429	0.382065	0.680294	0.129512	0.422799	0.812675	0.0716878	0.18868
ENSMMUG00000013007	RTP4	138.895	1.39523	6.15311e-05	0.00416295	0.541623	0.151541	0.445823	0.756839	0.0449816	0.232963	-0.336573	0.387996	0.589019
ENSMMUG00000012100	CDH15	19.9033	4.62127	6.15561e-05		5.47721	7.70313e-06	0.000602396	4.83652	8.09103e-05		4.02478	0.00136141	0.00996567
ENSMMUG00000043922	SPATA48	0.968249	13.1369	6.1832e-05		0	1		17.9652	2.76897e-07		20.4316	5.14737e-09
ENSMMUG00000003846	EHD4	1634.07	0.748628	6.24391e-05	0.00420509	0.42443	0.0357384	0.202326	0.037263	0.853799	0.949758	-0.149955	0.461184	0.65633
ENSMMUG00000006816	TRANK1	364.499	1.06679	6.28725e-05	0.00421503	0.74045	0.0103199	0.0937859	0.575083	0.0464624	0.237895	-0.553698	0.0608185	0.167412
ENSMMUG00000000813		0.95754	14.9663	6.38759e-05		0	1		12.9165	0.00141266		15.6658	0.000105308
ENSMMUG00000021156	ULK2	487.548	-0.757789	6.51503e-05	0.00434798	-0.146707	0.472933	0.770942	-0.355323	0.0824446	0.331168	-0.178581	0.388643	0.589633
ENSMMUG00000019302	TNFSF10	361.72	1.97184	6.58138e-05	0.00437247	1.3988	0.00880925	0.0845901	1.69438	0.00150747	0.0247737	0.4575	0.394573	0.594733
ENSMMUG00000019216	PHACTR4	338.988	1.0043	6.66497e-05	0.00439897	0.466012	0.0873313	0.333498	0.184439	0.499056	0.788653	0.113292	0.682301	0.827286
ENSMMUG00000008397	MPHOSPH10	310.192	0.641413	6.68092e-05	0.00439897	0.0154457	0.929527	0.981983	-0.0244653	0.888691	0.961501	-0.159303	0.378576	0.580822
ENSMMUG00000012992	NFE2	325.836	2.54054	7.27095e-05	0.00476619	2.02903	0.00335561	0.0456744	2.34806	0.000686971	0.0139274	2.23633	0.00125417	0.0093687
ENSMMUG00000002658	DRD4	7.66824	2.2854	7.34219e-05	0.00479159	2.00088	0.00120682	0.0230303	1.38057	0.0278409	0.173264	1.52669	0.022794
ENSMMUG00000017008	GIMAP2	272.515	1.40351	7.53197e-05	0.00489379	1.12185	0.00344636	0.046532	1.12987	0.00322508	0.042585	-0.36995	0.344699	0.547802
ENSMMUG00000053100		1.18303	12.4846	7.70384e-05		13.3688	8.5205e-05		15.6676	3.61457e-06		20.7587	5.94666e-10
ENSMMUG00000029310	HBA	69314.3	5.23966	7.72781e-05	0.00498035	0.955799	0.504424	0.791629	2.78324	0.0519114	0.253122	3.83747	0.00735879	0.0353033
ENSMMUG00000048801	TMEM229B	103.259	1.66564	7.73272e-05	0.00498035	1.92471	2.35674e-05	0.0014117	1.75501	0.000116781	0.00399553	0.482376	0.304782	0.505802
ENSMMUG00000012123	SNCA	1684.57	5.62572	7.79784e-05	0.00500045	0.780087	0.61213	0.853431	2.70787	0.0783509	0.322166	3.52211	0.0220494	0.0804399
ENSMMUG00000002091	SAMHD1	7258.69	1.07437	7.90407e-05	0.00503842	0.742068	0.0116048	0.101309	0.235603	0.422965	0.74114	-0.209952	0.475606	0.66875
ENSMMUG00000012278	TMOD1	118.164	3.97745	7.92537e-05	0.00503842	1.29972	0.234664	0.559774	2.91452	0.00745839	0.0734473	5.66806	1.90617e-07	1.00394e-05
ENSMMUG00000061859		1.30008	18.3375	8.00768e-05		15.0026	0.00288946		0	1		17.1993	0.000624516
ENSMMUG00000000769	NLRC5	1039.91	0.973665	8.0293e-05	0.00506185	0.611838	0.0218814	0.15025	0.605565	0.0232818	0.155127	-0.0593616	0.825139	0.913211
ENSMMUG00000064247		31.5038	1.20953	8.03086e-05	0.00506185	0.67293	0.0440174	0.229129	0.0154889	0.963607	0.990724	0.0616825	0.866061	0.936131
ENSMMUG00000063304	BAK1	647.391	0.762144	8.12165e-05	0.00509728	0.513052	0.0141232	0.114434	0.325768	0.119406	0.404908	0.191817	0.36487	0.567186
ENSMMUG00000063809	IFNA8	10.5378	7.79072	8.17818e-05		4.37959	0.0416159		1.07594	0.630852		1.27972	0.567955
ENSMMUG00000056332		207.662	2.72749	8.37131e-05	0.00523171	3.4834	3.23082e-06	0.000320336	3.62873	1.23479e-06	0.000165932	1.6375	0.030449	0.101839
ENSMMUG00000045463	C3H21orf91	383.724	0.957581	8.41041e-05	0.00523397	0.896546	0.000660563	0.0150395	0.590672	0.0249846	0.161925	0.370922	0.165035	0.335291
ENSMMUG00000053198	CCDC117	441.145	0.886745	8.6149e-05	0.0053387	0.927416	0.000143161	0.00506093	0.894882	0.000244124	0.0067526	0.847991	0.000582431	0.00512181
ENSMMUG00000024155	U6	0.0957997	18.3496	8.66125e-05		0	1		6.85336	0.174248		0	1
ENSMMUG00000050825	KCND3	0.703894	15.934	8.74954e-05		0	1		13.427	0.00229097		18.9491	1.47089e-05
ENSMMUG00000019621	EED	540.991	0.545582	8.90395e-05	0.00547835	0.373298	0.0131949	0.110043	0.515617	0.000615758	0.0129326	-0.0565965	0.715475	0.850451
ENSMMUG00000014415	DDX10	451.146	0.456529	8.91453e-05	0.00547835	-0.0942812	0.456741	0.759554	-0.143312	0.258511	0.595402	-0.301535	0.022868	0.0825181
ENSMMUG00000054794		96.4512	4.4855	8.95591e-05	0.00548094	2.66373	0.0313866	0.18641	5.16855	2.87506e-05	0.00144841	2.29966	0.0661235	0.178412
ENSMMUG00000010436	TMEM106A	411.398	1.14978	9.09811e-05	0.00554496	0.602586	0.0580037	0.266454	0.328289	0.301985	0.643007	-0.0516133	0.872516	0.93913
ENSMMUG00000056430		1.17098	14.9813	9.34608e-05		12.982	0.00171195		11.0598	0.0075816		18.4086	7.61766e-06
ENSMMUG00000041831	HBB	592336	5.27756	9.43644e-05	0.00569257	0.839933	0.565066	0.828203	2.71517	0.0629103	0.283386	3.6514	0.01238	0.0521398
ENSMMUG00000008429	ALAS2	5269.4	5.54093	9.44783e-05	0.00569257	0.88302	0.564605	0.827689	3.24715	0.0341496	0.196947	3.84348	0.0121667	0.0514641
ENSMMUG00000019662	LGALS3BP	15502.7	1.27547	9.4561e-05	0.00569257	0.787869	0.0255739	0.165489	0.154134	0.662282	0.866852	-0.695862	0.0487212	0.142988
ENSMMUG00000061474		5.6338	18.1699	9.49271e-05		19.9206	7.2576e-05		27.0168	6.72231e-08		14.3132	0.00453611
ENSMMUG00000061924		0.841313	12.4729	9.63336e-05		15.5733	5.13482e-06		16.5029	1.20421e-06		17.0249	5.94233e-07
ENSMMUG00000056960	RAB8A	2872.14	0.752344	9.67751e-05	0.00580218	0.748532	0.000329173	0.00916765	0.532129	0.0106929	0.0947286	0.664373	0.00147291	0.0105854
ENSMMUG00000056889		0.366911	-18.1308	9.983e-05		-19.125	0.000145035		-2.5121	0.617632		0.168364	0.973284
ENSMMUG00000011301	PSMB8	6856.88	0.942107	0.000100281	0.00598803	0.750274	0.00413255	0.051984	0.752622	0.00401717	0.0487226	0.0260929	0.92064	0.962636
ENSMMUG00000022636	GIMAP8	332.42	1.73186	0.000102333	0.00608593	2.49845	2.10453e-07	3.95402e-05	2.84023	3.62154e-09	3.05517e-06	0.706388	0.147084	0.310467
ENSMMUG00000059187		1.60732	-18.1014	0.000103627		-18.0501	0.000336771		-1.28999	0.797436		8.26955	0.0988115
ENSMMUG00000019566		168.677	5.19184	0.000107538	0.00636982	0.877812	0.545383	0.818479	3.0545	0.0350395	0.200103	4.06244	0.00507535	0.0268763
ENSMMUG00000019418	EPB41L3	833.459	1.23833	0.000113062	0.00665773	1.27844	0.00022437	0.00698323	0.97147	0.00505912	0.0567796	1.0296	0.00304932	0.0182771
ENSMMUG00000063177	STARD4	261.782	1.16839	0.000113645	0.00665773	0.354248	0.280013	0.605598	0.399358	0.223332	0.556778	0.288533	0.384384	0.585914
ENSMMUG00000012263	TLR9	114.51	3.59863	0.000113753	0.00665773	4.26953	2.18114e-05	0.00134385	4.01641	6.52196e-05	0.00266169	1.56761	0.125932	0.279404
ENSMMUG00000000995	MYD88	3184.09	1.0116	0.000115384	0.00672645	0.808288	0.0043477	0.0537897	0.225539	0.426264	0.743304	-0.181879	0.521947	0.708074
ENSMMUG00000002347	MYL2	1.16314	12.9188	0.000120236		14.8353	3.83647e-05		15.601	1.47784e-05		17.4669	1.13341e-06
ENSMMUG00000009703	OXTR	0.822733	15.6234	0.00012502		18.5821	2.04066e-05		14.8228	0.000748953		16.585	0.000161619
ENSMMUG00000000115	LACRT	0.796725	-14.9823	0.000125182		4.88374	0.244669		10.8172	0.0095281		-14.8082	0.000440291
ENSMMUG00000016203	TESPA1	146.205	2.05865	0.000126073	0.00732068	1.23194	0.0338359	0.194944	1.45765	0.0120283	0.101247	1.6044	0.00594355	0.0301182
ENSMMUG00000009184	MPZL1	318.408	0.704369	0.000127221	0.00735834	0.238602	0.231256	0.555862	0.0355117	0.858795	0.951605	-0.265827	0.19664	0.377538
ENSMMUG00000013602	CR2	61.5631	2.8973	0.00012821	0.00738658	2.93637	0.000327716	0.00914395	3.99595	9.84703e-07	0.000138451	2.34822	0.0046484	0.0251168
ENSMMUG00000061717	EN2	0.990554	-14.6552	0.000128466		-15.7117	0.000141764		8.41864	0.0401709		4.42831	0.281893
ENSMMUG00000004774	MROH2B	1.68544	-15.6563	0.000129507		-3.46287	0.432972		-1.36699	0.756556		2.89183	0.509722
ENSMMUG00000005668	KMO	456.512	1.11748	0.000129741	0.00744572	1.38064	1.20031e-05	0.000838831	1.34113	2.12147e-05	0.00120544	0.416138	0.191775	0.371111
ENSMMUG00000013376	POU2F2	58.3503	2.32073	0.000132417	0.00756621	3.21188	9.01826e-07	0.000122781	3.03726	3.43413e-06	0.000333416	2.17826	0.00106138	0.00820469
ENSMMUG00000028948	AZU1	76.908	2.8526	0.000132866	0.00756621	5.77903	3.08082e-13	4.6505e-10	4.90307	6.50207e-10		5.56032	3.15673e-12	9.39867e-10
ENSMMUG00000063833		0.933285	-17.7853	0.000136189		-2.58541	0.607044		-6.89289	0.170963		0.566132	0.910248
ENSMMUG00000013634	HEMGN	142.685	3.9239	0.000138215	0.00784051	1.03159	0.354665	0.675286	1.63711	0.141576	0.44217	2.81645	0.0115384	0.0494228
ENSMMUG00000014526		251.109	0.825016	0.000141063	0.00794226	0.150505	0.522102	0.804443	0.0987382	0.674724	0.873208	-0.0640101	0.790851	0.894442
ENSMMUG00000050728		59.0559	2.57981	0.000141086	0.00794226	1.41947	0.0532174	0.254053	1.03137	0.160598	0.475283	0.420701	0.574862	0.75133
ENSMMUG00000009539	XAB2	883.746	0.461468	0.000142006	0.00796368	0.287613	0.0283746	0.17536	0.0587257	0.654874	0.864087	-0.289879	0.0316258	0.1046
ENSMMUG00000050130		1.63786	11.517	0.000144989		12.9222	7.28804e-05		17.4646	6.36123e-08		16.6575	2.79479e-07
ENSMMUG00000060783		1.44488	-17.7064	0.000146193		-17.3069	0.000587913		-3.02202	0.548393		7.54088	0.132308
ENSMMUG00000045073		0.584942	-17.7103	0.000146317		-16.5179	0.00104026		1.96495	0.695844		7.53983	0.132869
ENSMMUG00000059969		1.24766	-13.9045	0.000146443		1.94436	0.621243		-1.83619	0.641881		7.17378	0.0661268
ENSMMUG00000015902	CDK17	544.656	0.692671	0.000160252	0.00895285	0.923001	3.24687e-06	0.000320336	0.756918	0.000136312	0.00446099	-0.0612549	0.762771	0.878925
ENSMMUG00000004042	FCRLA	185.36	3.32408	0.000164998	0.00918322	3.32674	0.000490137	0.0121888	3.3475	0.000451836	0.010302	0.0708963	0.942509	0.971857
ENSMMUG00000051358		91.9191	2.07237	0.000165851	0.00919598	3.80229	1.33776e-10	9.92892e-08	3.22876	5.04046e-08	1.73953e-05	1.50029	0.0135262	0.0558544
ENSMMUG00000000838	AGRN	309.133	1.99022	0.000168598	0.00931331	1.46147	0.010571	0.0952652	0.90636	0.113015	0.394582	1.06473	0.0634316	0.172908
ENSMMUG00000055383	CCR5	128.688	1.60253	0.000169784	0.00934381	2.59244	1.70967e-08	5.26684e-06	2.63032	1.05824e-08	6.18054e-06	0.794676	0.0923434	0.225238
ENSMMUG00000000229	TRPC4AP	3366.71	0.554916	0.000171024	0.00937705	0.157708	0.323029	0.650028	-0.0592379	0.710549	0.888625	-0.494503	0.00207194	0.0136467
ENSMMUG00000007409	DSE	528.751	1.72459	0.000180426	0.00985592	1.69539	0.000656404	0.0149674	2.38529	1.62899e-06	0.00019063	0.498826	0.318938	0.521401
ENSMMUG00000054404	SLC25A37	605.482	0.901586	0.000181998	0.00989028	0.54672	0.0358049	0.202425	0.349382	0.17997	0.504214	0.541487	0.0390317	0.122118
ENSMMUG00000000829	SMARCA5	2990.71	0.375382	0.000182396	0.00989028	0.286061	0.00831954	0.0813891	0.177367	0.101919	0.374591	0.0277344	0.800072	0.899665
ENSMMUG00000011230	KLF1	110.48	3.95751	0.000185577	0.0100259	0.771357	0.501683	0.789173	2.69528	0.0185091	0.132758	3.80701	0.000886354	0.00717195
ENSMMUG00000051703		0.614957	-17.4274	0.000186741		-15.9926	0.00149792		-15.9897	0.00150088		7.77338	0.120964
ENSMMUG00000058246		0.28816	17.3887	0.000191623		14.5718	0.00386073		0	1		0	1
ENSMMUG00000023287	GPR151	0.36258	-17.3725	0.000194178		0.103754	0.983506		-6.92388	0.168872		-1.47897	0.768754
ENSMMUG00000002967	MOG	0.658767	-17.3756	0.00019466		-17.1169	0.000674762		1.71197	0.732699		1.65678	0.741419
ENSMMUG00000010274	FAM111A	1014.52	0.893803	0.000196784	0.0105926	0.577446	0.0260629	0.167199	0.419844	0.105755	0.380993	0.0154118	0.952926	0.976567
ENSMMUG00000061282	HAPLN1	1.58971	-17.3317	0.000197579		-16.1641	0.00131041		-16.1181	0.00135275		3.59046	0.473189
ENSMMUG00000001522		114.384	1.86042	0.000198606	0.0106413	1.16665	0.0309555	0.184766	1.25071	0.0207161	0.142988	1.5622	0.00408296	0.0228223
ENSMMUG00000017478	TESC	332.372	2.56797	0.000199702	0.0106413	1.40942	0.0588687	0.268061	2.09444	0.00498242	0.0563351	2.46808	0.000948718	0.00754681
ENSMMUG00000001536	QSER1	110.314	0.551731	0.000199853	0.0106413	-0.091375	0.574161	0.832179	-0.0382253	0.814211	0.934457	0.0131454	0.940055	0.971192
ENSMMUG00000060761		0.908839	14.367	0.000200102		0	1		16.7912	5.33335e-05		18.5484	7.82499e-06
ENSMMUG00000052895	MBOAT4	3.90778	3.08328	0.000200417		1.5823	0.0836744		2.00638	0.0264357		1.65332	0.0863363
ENSMMUG00000002308	FPR3	846.342	2.16718	0.000202698	0.0107539	3.44644	4.50232e-08	1.19999e-05	2.9695	2.44513e-06	0.000266342	0.487658	0.441268	0.637885
ENSMMUG00000007221	HMOX1	2083.4	1.40208	0.000204041	0.0107864	2.37409	5.77757e-09	2.18031e-06	2.16432	1.10633e-07	3.23069e-05	2.08825	3.10816e-07	1.5115e-05
ENSMMUG00000057387		1.09592	17.3497	0.000206083		19.5366	0.000102242		0	1		22.8867	5.03347e-06
ENSMMUG00000017414	CACNA1S	1.4764	13.6087	0.000208301		16.8892	1.68357e-05		14.4755	0.000244171		18.0203	4.43964e-06
ENSMMUG00000022255	EPB42	163.888	5.42563	0.000214464		0.919716	0.562555		2.72516	0.085475		3.90217	0.0138672	0.0568603
ENSMMUG00000024064	U3	0.179402	17.2512	0.000215918		0	1		0	1		0	1
ENSMMUG00000059815		2.59011	4.55352	0.000220474		4.75126	0.000288983	0.00839037	3.44617	0.00981155		2.30471	0.11282
ENSMMUG00000010866	IFNL1	8.82345	2.72245	0.000223523	0.0117741	0.908614	0.265923	0.590918	0.325962	0.693093	0.881607	-1.01029	0.286266
ENSMMUG00000046980		1.44061	17.1953	0.000225256		0	1		21.744	1.49887e-05		0	1
ENSMMUG00000053201		0.556557	-17.2085	0.000225731		-16.1794	0.00131997		3.71529	0.459723		8.19242	0.102567
ENSMMUG00000057274	HBM	127.565	5.58668	0.000231984		1.5976	0.33069		3.30678	0.0437727		4.53125	0.00574704	0.0294498
ENSMMUG00000057193		0.414419	-17.1743	0.000232555		-16.0435	0.00145214		2.69745	0.591595		7.41898	0.139482
ENSMMUG00000044958	ADGRG6	20.5073	4.67715	0.000235214		3.05161	0.0268993		3.08883	0.0251268		4.90233	0.000378086
ENSMMUG00000011414	STX17	330.479	0.63576	0.000236635	0.0124204	0.231158	0.217058	0.53714	0.218285	0.243999	0.579608	0.342808	0.0733643	0.191778
ENSMMUG00000005732	LAP3	6417.76	0.76496	0.000240443	0.0125755	0.22521	0.316946	0.645194	0.233245	0.299994	0.640904	-0.125044	0.578976	0.753831
ENSMMUG00000051454		0.627702	-14.7351	0.00024425		-2.09544	0.628618		-1.85199	0.669042		5.92369	0.167948
ENSMMUG00000056557	CLEC2B	489.931	0.826826	0.000250325	0.0129983	0.6993	0.00415721	0.0521638	0.948661	0.00010053	0.00360036	0.194204	0.432998	0.631449
ENSMMUG00000012043	PRSS55	1103.93	0.67623	0.000250386	0.0129983	-0.095529	0.632561	0.864149	-0.254258	0.20336	0.5324	-0.300043	0.136934	0.295669
ENSMMUG00000064545		51.3009	1.82373	0.000251171	0.0129983	0.890661	0.0992139	0.35658	1.49949	0.00538183	0.0590484	1.52461	0.00533562	0.0278602
ENSMMUG00000051500		0.423386	-17.0457	0.00025399		-3.82731	0.446518		-4.41069	0.380419		-0.343901	0.945433
ENSMMUG00000004015	APOBEC3B	184.715	1.5099	0.000255182	0.0131423	1.58653	0.000371202	0.0100779	1.57773	0.000400889	0.0095266	1.10506	0.01408	0.0575388
ENSMMUG00000008396		320.423	0.74991	0.000256384	0.0131423	0.303268	0.171838	0.474418	0.331811	0.135029	0.431756	0.555329	0.0137922	0.056648
ENSMMUG00000006244	NUB1	1025.54	0.597334	0.000256626	0.0131423	0.386397	0.0286825	0.175965	0.389734	0.0273563	0.171514	0.154911	0.385697	0.587118
ENSMMUG00000057987	SCIMP	1183.91	1.48695	0.00026708	0.0136303	0.856758	0.0519136	0.250236	0.0192817	0.965116	0.991076	-0.309889	0.483284	0.675471
ENSMMUG00000054823		46.8742	1.88512	0.000268959	0.0136789	1.06225	0.0586996	0.267649	1.48738	0.0079812	0.0773275	2.01334	0.000386878	0.00375104
ENSMMUG00000062328		72.4719	3.77383	0.000272052	0.0137886	1.46856	0.191314	0.500153	3.69894	0.000974305	0.0179707	-0.066045	0.954541
ENSMMUG00000021538	FLT1	10.1848	2.63671	0.000274046	0.0138421	1.49887	0.0573727	0.265088	1.90095	0.0154662	0.119079	0.764377	0.370483	0.573108
ENSMMUG00000015916		0.116525	16.9651	0.000275623		0	1		0	1		0	1
ENSMMUG00000061980		1.37227	3.79399	0.000277325		2.13479	0.0692428		0.963866	0.445563		2.33036	0.0646822
ENSMMUG00000023184	UNC93B1	8645.69	0.85676	0.000278655	0.0140269	0.201791	0.428148	0.739038	-0.248984	0.328268	0.666818	-0.793412	0.00186108	0.0125701
ENSMMUG00000022353	MAPKAPK5	31.3532	-0.808005	0.000289205	0.0144884	-0.418497	0.0762469	0.311122	-0.916014	0.000156167	0.00498191	-0.134732	0.598926	0.768018
ENSMMUG00000011304	PSMB9	2855.69	0.907302	0.000289788	0.0144884	0.768509	0.00448215	0.0548728	0.828517	0.0021842	0.0324531	0.633925	0.0192536	0.0727886
ENSMMUG00000001300	ACKR1	6.94557	4.81083	0.000292053		1.33923	0.360756		2.9488	0.0402694		2.87902	0.0512969
ENSMMUG00000007767	PPM1J	246.291	1.93055	0.000299957	0.0149462	2.42058	2.67154e-05	0.00156306	1.94404	0.000747093	0.0148399	1.57977	0.00644646	0.0318913
ENSMMUG00000038051		2.0737	-14.47	0.000305102		-1.09685	0.799668		-17.4526	5.42686e-05		9.06143	0.0347761
ENSMMUG00000029350	ERO1A	1855.42	0.673703	0.000313926	0.0155424	0.69561	0.000575226	0.0134412	0.687506	0.000667169	0.013672	-0.391124	0.0548376	0.155587
ENSMMUG00000023679	TRIM26	1322.12	0.521165	0.000314031	0.0155424	0.180718	0.247879	0.573007	-0.0806365	0.606409	0.840329	-0.0998021	0.528022	0.713269
ENSMMUG00000058156		0.348393	-15.7654	0.000316753		-2.69883	0.567922		1.8829	0.688488		0.95776	0.839328
ENSMMUG00000059726	Metazoa_SRP	0.131401	-16.8284	0.000318242		-1.10043	0.827471		-0.688687	0.891503		-14.9891	0.00299074
ENSMMUG00000041905	PPP2R2A	498.093	0.449032	0.000319131	0.0157078	0.342349	0.0110995	0.0984987	0.426026	0.00157477	0.0253852	0.102867	0.46085	0.656129
ENSMMUG00000000955	USP15	1835.39	1.02653	0.000319503	0.0157078	0.776042	0.0117949	0.102493	0.424697	0.168231	0.485479	0.0289528	0.925368	0.964525
ENSMMUG00000045520	RASGRP3	168.9	1.11875	0.000323789	0.0158656	1.11061	0.000955695	0.0196607	1.07324	0.00141727	0.0238405	1.05162	0.00206914	0.0136345
ENSMMUG00000013530	MS4A6A	1705.7	1.76154	0.000325184	0.0158813	2.83622	8.35424e-08	1.8822e-05	2.62021	7.38467e-07	0.000113269	2.2172	2.83498e-05	0.000490623
ENSMMUG00000003927	PAQR9	83.0935	5.23445	0.000331244	0.0161238	0.61994	0.694859	0.89512	2.15068	0.172703	0.491935	3.38718	0.0318705	0.105313
ENSMMUG00000008196	ACO1	2398.65	-0.841045	0.000333445	0.0161776	-0.960649	0.000148589	0.00518003	-1.07457	2.20732e-05	0.00123683	-1.0811	2.06624e-05	0.00038746
ENSMMUG00000017471	KCTD14	353.072	0.777387	0.000340992	0.0164895	0.191078	0.415778	0.729292	0.594524	0.0112429	0.0976311	0.287785	0.228175	0.418459
ENSMMUG00000063295	SNAI1	22.094	2.26798	0.000342808	0.0165231	3.11865	4.01226e-06	0.000367061	2.36499	0.000497417	0.0110428	2.47476	0.000365715	0.0035953
ENSMMUG00000004321	LAMA3	60.1761	-1.73161	0.000344038	0.0165284	-1.1223	0.0304217	0.182518	-0.293825	0.569133	0.820808	0.3736	0.472952	0.666275
ENSMMUG00000055526		1.94073	-16.6556	0.000353602		-20.0783	6.6313e-05		-3.46993	0.490349		4.17753	0.404046
ENSMMUG00000014756	RAB5C	947.104	0.906885	0.000362414	0.0173547	0.31432	0.253132	0.577195	-0.0463667	0.866188	0.954691	-0.785635	0.00468815	0.0252848
ENSMMUG00000065050		0.486335	-16.6425	0.000363811		3.07545	0.540315		-2.23179	0.657715		0.201998	0.968004
ENSMMUG00000051729		0.819513	-16.5766	0.000382964		4.0111	0.425021		5.06429	0.313642		8.48617	0.090299
ENSMMUG00000004907	TENT5C	1293.5	2.83628	0.000386789	0.018462	0.626377	0.468167	0.767566	1.35669	0.116079	0.398866	1.92137	0.0260827	0.0907621
ENSMMUG00000062519		0.450149	16.5054	0.000399547		17.4199	0.000535084		12.9124	0.0105084		19.904	7.5726e-05
ENSMMUG00000005255	TRAFD1	2176.2	0.71338	0.000401005	0.0190436	0.636255	0.00348167	0.0469292	0.293934	0.17721	0.499987	-0.171275	0.433821	0.632142
ENSMMUG00000046629	LILRA1	1142.81	1.79896	0.000401556	0.0190436	1.52784	0.00539944	0.0615168	0.745655	0.174594	0.495368	0.362651	0.509674	0.698037
ENSMMUG00000014647	GPBP1	1681.38	0.441017	0.000408557	0.0193135	0.390586	0.00377268	0.0493182	0.23738	0.0784785	0.322498	-0.0171382	0.900115	0.952614
ENSMMUG00000003400	BIRC2	1237.45	0.492921	0.000412379	0.0194319	0.308393	0.0410001	0.22061	0.00576813	0.969538	0.992075	-0.269115	0.0790772	0.202183
ENSMMUG00000061026	ATP4B	1.46408	13.0771	0.000420016		16.4878	3.20213e-05		15.6951	7.84209e-05		18.7277	2.21653e-06
ENSMMUG00000047276	GIMAP6	1636.51	1.36654	0.000421157	0.0197823	1.52747	0.000263235	0.00793119	1.47717	0.000417504	0.00981394	0.203503	0.627672	0.78893
ENSMMUG00000007720	SYCP2L	1.03783	13.7568	0.000425888		15.0168	0.000346687		15.102	0.00032155		16.9923	5.11786e-05
ENSMMUG00000054206	SMR3B	1.44524	16.3604	0.00042876		13.6277	0.00683133		15.6557	0.00181715		0	1
ENSMMUG00000000685	PNPLA1	0.3644	-16.4347	0.000437674		-17.1026	0.000701068		-1.3772	0.784842		2.19901	0.662499
ENSMMUG00000017100	SLC4A1	140.808	5.91337	0.000438515		0.626993	0.730785		2.8192	0.120942		4.38441	0.0158859	0.0628754
ENSMMUG00000046352	PTTG1IP	2319.05	-0.487061	0.000439247	0.0205665	-0.531271	0.000385335	0.0103132	-0.550039	0.000237991	0.00669241	-0.313663	0.0370981	0.117657
ENSMMUG00000023073	CCNJL	11.8708	2.80245	0.000444445	0.020744	3.89592	3.43122e-06		3.67171	1.25687e-05	0.000819123	4.45802	1.72427e-07	9.35145e-06
ENSMMUG00000051343		121.692	2.39439	0.000446247	0.0207625	2.03717	0.00571196	0.0639155	3.7029	4.91333e-07	8.23e-05	1.25124	0.0934168	0.227067
ENSMMUG00000045038	HIST1H2BH	23.1175	1.89434	0.000448215	0.0207885	2.3343	5.33048e-05	0.0025544	2.03436	0.000443391	0.0102033	0.919771	0.135072	0.292772
ENSMMUG00000059850		37.3045	3.88187	0.000449159		2.80222	0.0190426	0.137514	4.9582	3.19632e-05	0.00156018	1.97538	0.106492
ENSMMUG00000015396	WDR13	3201.01	-0.443413	0.000454322	0.0209504	-0.562416	3.83276e-05	0.00203717	-0.526143	0.000117353	0.00399553	0.064096	0.640066	0.797568
ENSMMUG00000060892		44.449	2.77814	0.000454731	0.0209504	2.42551	0.00461379	0.0556826	4.87219	1.10059e-08	6.1898e-06	2.66479	0.00215756	0.0140583
ENSMMUG00000054391	IGKC	1192.09	3.04223	0.00045698	0.0209504	2.20617	0.018623	0.135738	3.93893	2.65184e-05	0.00139336	1.57402	0.0935058	0.22717
ENSMMUG00000014726	ANK1	24.8861	2.46539	0.000457774	0.0209504	-0.992801	0.20488	0.51981	0.100007	0.896978	0.965111	0.811404	0.300702	0.501881
ENSMMUG00000014163	TICAM1	360.029	0.792988	0.00045881	0.0209504	0.585683	0.0167905	0.126663	0.349957	0.153411	0.463408	-0.31979	0.202389	0.38471
ENSMMUG00000016211	PIGP	225.86	-0.497825	0.000462299	0.0210446	-0.556453	0.000281848	0.0083192	-0.6011	9.01273e-05	0.00334436	-0.0585738	0.711665	0.84809
ENSMMUG00000003572	NAMPT	928.298	0.754292	0.000477557	0.021631	0.578146	0.0132347	0.110192	0.363327	0.119633	0.405225	0.270986	0.248902	0.444231
ENSMMUG00000059392		15.6348	1.18967	0.000478113	0.021631	0.290398	0.440449	0.747284	0.479411	0.200949	0.529942	-0.0719426	0.865533	0.935907
ENSMMUG00000050009		0.769436	-16.3032	0.000487444		-15.4635	0.00218264		0.625651	0.901284		3.70212	0.460946
ENSMMUG00000020176	MS4A6E	19.5751	1.9457	0.0004896	0.0220515	2.80851	2.55461e-06	0.000269664	2.68891	6.85077e-06	0.000512458	1.87667	0.00272078	0.0168908
ENSMMUG00000014558	JAK2	1395.9	1.0159	0.000490398	0.0220515	1.03468	0.00101843	0.0203349	0.805468	0.0105493	0.0938436	-0.582085	0.0661735	0.178481
ENSMMUG00000006224	PIK3CD	1214.34	1.15724	0.000500566	0.0224403	1.94551	6.04002e-08	1.51957e-05	1.87302	1.83261e-07	4.44259e-05	0.733359	0.0418752	0.12876
ENSMMUG00000055938		23.1018	5.79432	0.000502781		5.17545	0.00384163		6.90568	0.000109413		3.50557	0.0573072
ENSMMUG00000007003	PNPT1	782.561	0.513486	0.000506981	0.022659	0.15789	0.323513	0.650109	0.110226	0.490851	0.782939	-0.681129	3.3911e-05	0.000567999
ENSMMUG00000060357		0.106147	-16.221	0.000515546		5.90606	0.239997		-15.2531	0.0024982		-14.5731	0.00386744
ENSMMUG00000013289		852.605	1.69018	0.000516635	0.0230207	1.43158	0.00649527	0.0695429	0.75071	0.153602	0.463708	-0.0132443	0.97998	0.990229
ENSMMUG00000021650	CARD11	143.52	2.24531	0.000524851	0.0233163	2.2478	0.00130232	0.0243902	2.45202	0.000451465	0.010302	1.34697	0.0566014	0.159505
ENSMMUG00000060139		0.775633	-16.1583	0.000543094		-15.7969	0.00172912		2.10323	0.675786		5.65625	0.258896
ENSMMUG00000001126	TIA1	605.958	0.347353	0.000544422	0.0241132	0.399038	0.000235272	0.00720371	0.385436	0.000385401	0.00925999	-0.227504	0.0465192	0.138334
ENSMMUG00000057805		0.590023	-16.1284	0.000546439		-15.0175	0.00288221		-15.0624	0.00279934		8.67726	0.0838202
ENSMMUG00000051388		0.756192	13.5956	0.000551154		14.7754	0.000488543		18.8268	8.15692e-06		16.7306	7.85286e-05
ENSMMUG00000050747		1.00962	-15.3072	0.00055282		-15.0705	0.00162444		3.06796	0.519151		4.89715	0.30274
ENSMMUG00000032238	PADI4	39.8354	2.72172	0.000553374	0.0244363	3.5321	3.29545e-05	0.00182885	3.95865	3.22133e-06	0.000323946	2.43678	0.00489746
ENSMMUG00000038222	SMTNL1	15.8405	1.74374	0.000556538	0.0245026	0.962485	0.0812584	0.322277	0.476575	0.392009	0.719829	0.278771	0.639428	0.797181
ENSMMUG00000062507		0.713663	-16.131	0.000558474		-1.32189	0.793339		-16.0464	0.00147198		3.72757	0.457449
ENSMMUG00000061378		0.251298	15.8871	0.000568533		16.3834	0.000987961		14.8861	0.00281927		15.4779	0.00192097
ENSMMUG00000022451	PSMA2	3546.98	0.415727	0.00058442	0.0256536	0.13587	0.298243	0.624495	0.116016	0.374488	0.706196	0.229371	0.0805654	0.205062
ENSMMUG00000057057		1.19061	-16.063	0.000585978		-15.2668	0.0024717		-15.2587	0.00248492		8.69739	0.0830731
ENSMMUG00000063614		5.42147	5.92084	0.00059205		1.83936	0.343553		3.71258	0.0488003		6.17332	0.000966582
ENSMMUG00000032096	LDLRAD1	0.66123	-13.9074	0.000593717		0.28093	0.948711		8.20131	0.057915		6.17763	0.154714
ENSMMUG00000012175	PRIMPOL	335.166	-0.393153	0.000599477	0.0262364	-0.408552	0.000939138	0.0194997	-0.367476	0.00293487	0.0397556	-0.158374	0.219047	0.406679
ENSMMUG00000015540	BTBD11	99.3736	1.42404	0.000605112	0.0264047	1.7469	9.7848e-05	0.00385644	2.2921	3.10024e-07	6.19435e-05	0.87208	0.0577119	0.161604
ENSMMUG00000060336		0.991396	-16.0235	0.000605584		2.16808	0.666261		5.49978	0.271691		5.47152	0.275233
ENSMMUG00000011245	CRISPLD2	63.7204	2.60074	0.000622197	0.0270675	3.89568	1.96323e-06	0.000224508	2.39501	0.00353708	0.0447216	1.46274	0.0825803	0.208257
ENSMMUG00000005461	SMCHD1	1370.8	0.622766	0.000623971	0.0270675	0.574449	0.00351569	0.0472988	0.247227	0.209283	0.538637	-0.520616	0.00893831	0.0406867
ENSMMUG00000036183	Y_RNA	0.250775	15.7759	0.000628525		15.6864	0.00164381		15.7641	0.00155968		13.4682	0.00704038
ENSMMUG00000018582	ZNF451	585.808	0.446048	0.000629966	0.0272474	0.226199	0.109363	0.377852	0.104427	0.460303	0.767149	-0.302755	0.0384232	0.120484
ENSMMUG00000021514	CHRNA2	0.60502	-15.9608	0.000636703		-14.6317	0.00372268		2.92507	0.561125		10.5789	0.0351418
ENSMMUG00000058701		0.908794	-15.9454	0.000647179		0.561945	0.911271		-15.1311	0.00271385		3.93586	0.432986
ENSMMUG00000019663	CHST7	59.4233	1.23462	0.000648897	0.0279726	1.14881	0.00328459	0.0450326	0.8714	0.0261014	0.166115	0.561521	0.166994	0.337996
ENSMMUG00000000902	PLA1A	715.521	1.11104	0.000650525	0.0279726	-0.311696	0.376585	0.694401	0.338936	0.336051	0.673872	-0.226535	0.522592	0.708493
ENSMMUG00000053552		1.05216	-15.2243	0.000660544		-16.4373	0.000655407		0.397357	0.934255		4.2925	0.370472
ENSMMUG00000063909	CBFA2T3	102.507	2.20059	0.000660862	0.0283345	2.78631	6.36425e-05	0.00289128	3.21556	3.90468e-06	0.000357184	1.99762	0.00452434	0.0246845
ENSMMUG00000018511	CDH8	0.744475	-15.9012	0.000663507		1.71363	0.733522		5.26161	0.294782		6.50946	0.19497
ENSMMUG00000000637	SGIP1	5.05756	3.75051	0.000669111	0.028605	2.57861	0.0330949		2.74968	0.022924		4.58651	0.000131932
ENSMMUG00000015320	KCNQ5	5.15108	2.53783	0.000676195		2.23721	0.00498039	0.0584609	3.03879	0.000113911	0.00393121	1.89165	0.0275777
ENSMMUG00000009604	FBXO39	13.5095	1.85935	0.000677499	0.0288799	1.8384	0.00196232	0.0328759	1.50971	0.0113668	0.098178	-0.0526298	0.938047	0.970404
ENSMMUG00000058798	CCL24	562.828	-2.63625	0.000691768	0.0294031	-3.5009	3.07746e-05	0.00173986	-4.80908	1.16614e-08	6.26593e-06	-1.9384	0.0210719	0.0779212
ENSMMUG00000052790		1.1549	-15.828	0.000705668		-17.7387	0.00043757		-1.08467	0.829729		3.59688	0.474159
ENSMMUG00000058871	MRPL40	697.121	0.461387	0.000726244	0.0307798	-0.0558503	0.705511	0.900375	-0.00893176	0.951816	0.986172	0.300576	0.0453212	0.135936
ENSMMUG00000053229	DEFB1	50.3987	3.40478	0.000728027		3.17579	0.00343365	0.0464435	3.63254	0.000805972	0.0157512	5.63644	1.97448e-07
ENSMMUG00000065289	DPPA5	0.68578	15.7398	0.000738286		13.9642	0.00559048		19.0504	0.000148977		16.7527	0.000878721
ENSMMUG00000017505	TTC3	1482.82	-0.650842	0.000744554	0.0314654	-0.937662	6.88534e-06	0.000555798	-0.951892	4.99824e-06	0.000424013	-0.33715	0.107073	0.249407
ENSMMUG00000007658	TBK1	880.489	0.487988	0.000746903	0.0314745	0.553858	0.000400231	0.0105555	0.319395	0.0413807	0.220867	-0.385035	0.0162845	0.0641398
ENSMMUG00000006728	FBXO7	1883.82	1.07271	0.000768015	0.0322719	0.264549	0.442562	0.748429	0.297482	0.387888	0.716565	0.707276	0.0403006	0.12512
ENSMMUG00000025174	Y_RNA	0.186694	-15.7251	0.000768519		2.0044	0.690275		-0.82753	0.869777		2.60383	0.605833
ENSMMUG00000050972	RTP2	0.141953	-15.7246	0.00076877		0.849214	0.866295		-15.2598	0.00250654		1.60216	0.750852
ENSMMUG00000000378	SHROOM4	15.3755	2.41861	0.00077085	0.0322919	2.36206	0.00244595	0.0375451	2.19423	0.00493725	0.0561169	1.0455	0.204072	0.386902
ENSMMUG00000005312	GLRX	2685.25	0.552684	0.000772868	0.0322919	0.732984	3.63408e-05	0.00196618	0.5677	0.00138477	0.0234946	0.604594	0.000687661	0.00585656
ENSMMUG00000030532	DNA2	272.021	-0.622942	0.000775619	0.0323153	-0.347078	0.0820929	0.324464	-0.470244	0.0186481	0.13332	0.020238	0.920737	0.962636
ENSMMUG00000022887	KCNA5	40.3145	3.63612	0.000787539		4.7592	3.74453e-05	0.00201152	4.3226	0.000186262		2.08348	0.0850449
ENSMMUG00000013556	SPTLC2	540.472	0.781385	0.000796618	0.0330863	0.651921	0.00970268	0.0897989	0.32213	0.201585	0.530699	-0.735982	0.00423511	0.0234749
ENSMMUG00000012529	PLEKHA8	65.3547	-0.539088	0.000798611	0.0330863	-0.242176	0.156782	0.453289	-0.53006	0.00220344	0.032675	-0.684592	0.000402751	0.00388864
ENSMMUG00000009852	CASP1	3932.06	0.813182	0.000805938	0.0332963	0.401229	0.125909	0.406693	0.246245	0.347622	0.684471	0.266645	0.309747	0.511246
ENSMMUG00000040065		943.29	1.23109	0.000834443	0.0343777	1.4679	0.000225625	0.00700785	1.48572	0.000189101	0.00564144	0.678639	0.0891543	0.219782
ENSMMUG00000018967	UBE2O	322.833	1.33101	0.000849218	0.0348889	0.365402	0.397148	0.713344	0.430923	0.318009	0.657154	0.146703	0.735706	0.862206
ENSMMUG00000002166	TLK2	731.589	0.316935	0.000875946	0.035887	0.14455	0.160726	0.459065	0.102276	0.321469	0.661045	-0.0479313	0.654547	0.806928
ENSMMUG00000001405	PPP1R1B	17.3262	3.15226	0.000886191		1.9381	0.0601848		2.90138	0.00453548		4.43711	1.48632e-05	0.000299916
ENSMMUG00000056086		0.939905	15.5003	0.000887305		11.6784	0.0206621		16.179	0.00131089		16.7008	0.000911996
ENSMMUG00000056675	CEBPE	45.3418	2.36756	0.000887983	0.0362794	4.87473	1.34214e-10	9.92892e-08	5.09719	1.85978e-11	5.64816e-08	3.60874	2.89427e-06
ENSMMUG00000015433	TMEM171	45.1933	2.4118	0.000890663	0.0362884	1.14847	0.144962	0.436243	0.854908	0.278466	0.616059	-0.90033	0.277165
ENSMMUG00000057067	MPV17L2	398.191	-0.519102	0.000897906	0.03639	-0.560421	0.00088907	0.0188157	-0.594055	0.000431217	0.00999699	-0.000907937	0.995779	0.998166
ENSMMUG00000020581	TFPI2	32.6005	2.32137	0.000898093	0.03639	1.52051	0.0445712	0.230868	1.53768	0.042244	0.223823	1.25771	0.103597	0.243682
ENSMMUG00000040400	Metazoa_SRP	0.186505	-15.5181	0.000901429		2.63439	0.600473		4.52593	0.366847		2.46284	0.625501
ENSMMUG00000016921	CYTL1	0.554737	-15.5128	0.00090322		-14.5555	0.00392078		3.38421	0.501587		8.47552	0.091751
ENSMMUG00000020980	UBA7	1075.11	0.735917	0.000919081	0.0371384	0.260887	0.277309	0.603071	0.370147	0.123214	0.411661	-0.696557	0.004097	0.0228757
ENSMMUG00000053490		0.682489	-15.4461	0.000952411		0.698617	0.889858		-14.8357	0.00328581		3.96121	0.430375
ENSMMUG00000043412	STMP1	466.065	1.81151	0.000974398	0.0392302	0.548717	0.355367	0.675344	0.737144	0.214344	0.54514	1.99997	0.000759935	0.00636913
ENSMMUG00000050986		0.422075	-14.102	0.000974745		-0.107316	0.981433		2.30648	0.616005		3.21623	0.485269
ENSMMUG00000008843	LTA	32.0286	1.52797	0.000976166	0.0392302	1.3121	0.00898463	0.0853051	1.30163	0.00958843	0.0878699	0.30008	0.572891	0.749656
ENSMMUG00000058565	IFNA10	4.1259	9.08234	0.00099874		5.52911	0.0667655		-0.0407161	0.98942		-13.9745	5.33073e-06
ENSMMUG00000040771		586.423	3.15929	0.000999758	0.0400691	3.07975	0.00297632	0.0423845	5.03689	1.18308e-06	0.000160402	2.70617	0.0091421	0.041382
ENSMMUG00000002174	TRAF3IP2	291.76	0.874686	0.00100782	0.0402828	-0.274087	0.341995	0.666462	0.255861	0.374324	0.706158	-0.10541	0.718554	0.852552
ENSMMUG00000010842	DPY19L3	73.3475	-0.74077	0.00105498	0.0420536	-0.46165	0.0582409	0.26691	-0.38206	0.116972	0.4005	-1.3087	1.02585e-06	3.88494e-05
ENSMMUG00000049306		0.722357	-15.3002	0.00106125		-14.161	0.00500611		4.24226	0.399446		9.18989	0.0673946
ENSMMUG00000064171		0.475373	-15.2765	0.00107296		-14.1149	0.00513812		-14.1514	0.00502435		8.46439	0.0920362
ENSMMUG00000064457		0.364903	15.2082	0.0011093		0	1		13.2901	0.00841636		13.6782	0.00670622
ENSMMUG00000015299	KLRF1	23.5417	1.7686	0.00111918	0.0444928	3.0776	9.84189e-08	2.12233e-05	3.38441	4.40213e-09	3.34232e-06	0.660598	0.309311	0.510815
ENSMMUG00000063007		21.5704	6.98863	0.00112326		9.05832	7.10116e-05		10.4059	4.85044e-06		6.00596	0.0099675
ENSMMUG00000017690	CHRNB1	116.033	0.623237	0.00112873	0.0447519	0.216409	0.296362	0.622983	0.256451	0.216155	0.547053	0.894842	2.76765e-05	0.000482981
ENSMMUG00000018628	TEC	143.531	0.672846	0.00113184	0.0447546	1.19924	6.61827e-08	1.58576e-05	1.41063	2.0239e-10	2.79391e-07	0.399435	0.0880051	0.217886
ENSMMUG00000056083	GPC1	21.2483	2.18693	0.00114215	0.0450147	2.36782	0.000975354	0.0199091	3.71255	1.88296e-07	4.46761e-05	4.16149	7.48814e-09	7.14016e-07
ENSMMUG00000023382	EPHB2	107.535	1.43702	0.00114452	0.0450147	1.64467	0.000576297	0.0134455	1.5928	0.000858532	0.0165025	0.393872	0.421118	0.619761
ENSMMUG00000041736		0.437278	-15.1997	0.00114796		3.19321	0.525071		-14.7803	0.00340505		3.37384	0.503093
ENSMMUG00000000006	NEURL3	72.6271	2.08583	0.00115142	0.0451658	2.14434	0.00197592	0.0330671	1.69154	0.0147465	0.115664	1.23397	0.0790971	0.202199
ENSMMUG00000054170		2.31032	13.0296	0.00115537		16.9078	8.92837e-05		20.8435	1.18691e-06		18.6685	1.51321e-05
ENSMMUG00000042208		17.0038	5.99128	0.00116862		1.20475	0.551386		2.74994	0.16994		3.19984	0.114647
ENSMMUG00000021230	SRRM4	0.80551	-15.0194	0.00118013		-13.9574	0.00523314		6.2023	0.213578		12.4949	0.0119978
ENSMMUG00000022407	SRSF5	3648.56	-0.588803	0.00118893	0.0465135	-0.657721	0.000804291	0.0174436	-0.750833	0.000130545	0.00430941	-1.14174	6.78142e-09	6.63987e-07
ENSMMUG00000017497	RIPOR2	580.396	1.34958	0.00119477	0.0466183	2.36457	1.46331e-07	2.98496e-05	2.04826	5.28353e-06	0.000436333	0.836774	0.0643266	0.174695
ENSMMUG00000049394		0.227955	-15.1317	0.00119761		5.44015	0.279004		-14.111	0.00514489		4.60734	0.360011
ENSMMUG00000011627	IL4I1	412.631	1.64166	0.00121869	0.0474259	1.56233	0.0043843	0.0540694	1.39484	0.0109786	0.095964	0.864463	0.116494	0.264766
ENSMMUG00000011163	MS4A12	2.994	2.92881	0.00122757		1.31433	0.201954		0.320974	0.761105		2.31124	0.0274794
ENSMMUG00000061917		1.0216	-15.0886	0.00124364		-14.6225	0.0037505		-0.210138	0.966767		3.60724	0.47242
ENSMMUG00000055986		0.397955	15.0572	0.00124778		15.3734	0.00224652		14.0821	0.00517702		10.1142	0.0450097
ENSMMUG00000021218	FYB1	826.935	1.23853	0.00125695	0.0487861	2.06134	6.60049e-07	9.86479e-05	1.99489	1.49268e-06	0.000180049	1.63367	8.42433e-05	0.0011705
ENSMMUG00000064304		1.13494	-15.0665	0.00126847		-13.8901	0.00592276		-13.8885	0.00592852		5.49422	0.274242
ENSMMUG00000009392	STAP1	848.798	1.31783	0.00127897	0.0495108	0.0873933	0.843369	0.953181	-0.13633	0.757948	0.911037	-0.784309	0.0774702	0.199543
ENSMMUG00000005012	CSNK1A1L	1.1593	-3.26073	0.00128029		0.0617029	0.943016	0.984677	-1.14196	0.229386	0.56372	0.0640068	0.945813	0.973131
ENSMMUG00000047241	U6	0.389076	11.7494	0.0012823		13.9378	0.000386803		16.6144	2.02563e-05		15.8674	5.35694e-05
ENSMMUG00000045105	PLAAT4	913.873	1.15574	0.00128489	0.0496096	-0.146467	0.705899	0.900375	0.639139	0.09944	0.369283	-0.113321	0.771193	0.883118
ENSMMUG00000039346	APOBEC3D	1759.49	0.987409	0.00129025	0.0496866	0.893578	0.00701811	0.0732631	0.751581	0.0233656	0.155481	0.412967	0.213716	0.399475
ENSMMUG00000023365	TLE4	384.011	0.637121	0.00129609	0.0497814	1.08439	3.96116e-07	6.57073e-05	0.920835	1.6843e-05	0.00102715	0.24579	0.262439	0.461126
ENSMMUG00000063771		0.958128	-15.0327	0.00129964		-13.9058	0.00585289		0.868141	0.863266		8.87878	0.0770519
ENSMMUG00000017922	PTGIR	32.6056	2.46465	0.00130485	0.0499876	4.29493	1.55096e-07	3.0805e-05	3.82888	2.98464e-06		2.73747	0.00114355
ENSMMUG00000017287	PATL1	359.598	0.687466	0.00132977	0.0508104	0.386403	0.0954898	0.349096	0.346451	0.135119	0.431865	0.0672109	0.776051	0.886109
ENSMMUG00000014010	RBFOX2	444.157	0.767793	0.0013542	0.0516099	-0.125552	0.628453	0.862847	-0.109525	0.672982	0.872394	0.416356	0.111203	0.255888
ENSMMUG00000011047	SCAPER	443.652	0.903375	0.00136205	0.0517756	0.439792	0.149469	0.443132	0.536135	0.0788766	0.322754	0.0663281	0.829588	0.915192
ENSMMUG00000004971	KCTD19	4.2868	4.15479	0.00136325		4.02859	0.00373453		4.52429	0.00107751		4.8127	0.000683053
ENSMMUG00000055031		4.59041	5.09586	0.00137118		3.99849	0.0194515		5.29391	0.00186262		3.92665	0.0252173
ENSMMUG00000053405	Metazoa_SRP	0.531405	-14.9416	0.00139141		-14.5276	0.00400068		-14.4278	0.00425877		8.67408	0.0844476
ENSMMUG00000009244	IL18R1	42.7428	1.67474	0.0013983	0.0530166	2.77627	7.99745e-07	0.000116078	3.23668	8.40728e-09	5.31936e-06	0.863319	0.147367	0.310856
ENSMMUG00000050078		0.121589	-14.9317	0.00140232		0.0288854	0.995432		-15.9487	0.00158128		-17.2497	0.000633017
ENSMMUG00000002422	AEBP1	14.8329	2.82859	0.00142451		4.22512	7.10842e-06	0.000564745	4.19193	8.45808e-06	0.000600168	4.46873	2.84418e-06	8.26569e-05
ENSMMUG00000016793	TMCC1	239.248	0.61711	0.0014457	0.0546732	0.100495	0.632432	0.864149	-0.118502	0.573546	0.822446	-0.180814	0.404875	0.605048
ENSMMUG00000053133	BPIFB2	154.417	7.74763	0.00144658		6.07889	0.0211838		12.4005	2.37165e-06		2.74708	0.303903
ENSMMUG00000061061		1.24666	-14.8812	0.00144667		-15.9187	0.00160209		-15.7464	0.00180012		4.72093	0.347292
ENSMMUG00000021499	SAMD3	36.6509	1.96052	0.00145079	0.0547257	2.86992	1.28778e-05	0.000886507	3.56805	5.52791e-08	1.86536e-05	2.12638	0.00173073	0.0119497
ENSMMUG00000053482		54.2089	1.97279	0.00145937	0.0549088	0.717909	0.286959	0.613982	1.0634	0.114363	0.396122	0.878961	0.198334	0.379624
ENSMMUG00000053338		0.921621	-14.8482	0.00147983		-14.384	0.00432552		11.5245	0.0212589		10.2101	0.0419024
ENSMMUG00000019054	LIPG	8.50169	3.23978	0.00148231		2.15818	0.0499809	0.244637	3.2388	0.00306293		1.28083	0.27616
ENSMMUG00000050201		85.0431	1.4764	0.00149027	0.0559286	2.07371	3.54333e-05	0.00193092	2.6124	1.84316e-07	4.44259e-05	0.98822	0.0548804	0.15562
ENSMMUG00000010306	CLCA4	1.03321	-14.8494	0.00149032		-0.4727	0.925338		8.43243	0.0920778		3.5303	0.482937
ENSMMUG00000056938	CRYGC	1.03465	-14.8423	0.00149812		-13.3245	0.00829189		-13.2668	0.00857564		7.82344	0.119418
ENSMMUG00000005283	SFT2D2	75.1146	0.543389	0.00150557	0.0563596	0.145488	0.436069	0.744876	0.161424	0.388121	0.716565	0.221029	0.271667	0.471884
ENSMMUG00000010480	TMCC2	91.3753	2.02675	0.0015159	0.0566026	0.142839	0.836814	0.951641	0.554574	0.423344	0.741391	2.12707	0.00216407	0.0140902
ENSMMUG00000002440	FAM3C	816.965	-0.491821	0.00152567	0.0568236	-0.61814	0.000228072	0.0070548	-0.700125	3.01496e-05	0.00149128	-0.749684	1.07498e-05	0.000238342
ENSMMUG00000020676	BPIFB4	0.176568	14.8044	0.00153093		13.3817	0.00798647		15.6564	0.00188234		10.6472	0.034862
ENSMMUG00000013554	AHSA1	2011.68	0.452508	0.00154186	0.0572819	0.0460286	0.765722	0.928985	0.191926	0.214015	0.54474	-0.148924	0.338871	0.542321
ENSMMUG00000059927		0.508062	14.7696	0.00154272		0	1		0	1		18.2034	0.000298033
ENSMMUG00000060391		12.5904	-1.64146	0.00157255	0.058215	-1.19112	0.030068	0.180899	-1.31358	0.0173391	0.127441	-0.131235	0.815067	0.90785
ENSMMUG00000063956		1.24705	-14.7751	0.00157404		-17.1604	0.000669056		3.98066	0.427891		4.94421	0.325472
ENSMMUG00000004598	BPGM	589.985	1.99158	0.00157487	0.058215	0.199637	0.769424	0.931326	0.685565	0.314025	0.653037	1.27155	0.0620988	0.170056
ENSMMUG00000050567		0.197515	14.7682	0.00158208		0	1		1.52882	0.761716		1.70142	0.735875
ENSMMUG00000017458	DCAF12	1002.43	1.10746	0.0015862	0.0584872	0.575538	0.128719	0.410866	0.613478	0.105385	0.380292	0.691045	0.0686864	0.182927
ENSMMUG00000008247		0.559309	-14.7457	0.00159341		-13.9115	0.00581362		-0.220652	0.965081		9.65064	0.0547124
ENSMMUG00000058253		2.0358	5.2611	0.00162737		4.607	0.0105364		5.32885	0.00293656		3.60828	0.0558209
ENSMMUG00000050499		0.667021	-14.7246	0.00163345		-14.3169	0.00456418		-14.2445	0.00477342		9.04277	0.0720396
ENSMMUG00000008495	AGBL1	1.12783	-14.7021	0.00166048		-13.8979	0.00587392		2.85025	0.570798		6.47507	0.196671
ENSMMUG00000015125	PBLD	634.391	-0.387604	0.00166049	0.0610738	-0.595625	7.74195e-06	0.000602396	-0.457864	0.000582737	0.012376	-0.15314	0.259851	0.458345
ENSMMUG00000021354	CRHBP	0.827029	-14.6956	0.00166774		-14.3582	0.0044368		-0.334148	0.947205		8.27743	0.0993357
ENSMMUG00000038349	ARL6	1017.81	-0.859623	0.00168104	0.0616759	-1.33937	5.94895e-06	0.000493403	-1.09564	0.000211539	0.00610689	-1.38067	3.4138e-06	9.46843e-05
ENSMMUG00000047772	CD79A	189.264	2.34032	0.00169804	0.0621448	2.24068	0.00542467	0.0617072	2.60477	0.00122494	0.0213067	0.692502	0.395436	0.595573
ENSMMUG00000023535		45.6452	4.32366	0.00171089	0.0624601	2.53387	0.0891279	0.336984	5.07226	0.000651846	0.0134318	1.63115	0.28189	0.4828
ENSMMUG00000002869	TFAP2B	0.869697	-14.6525	0.00172127		-14.401	0.00432021		-0.607337	0.904204		8.23383	0.101125
ENSMMUG00000022978	IL6R	104.714	1.19758	0.00172657	0.0628769	1.89	4.47801e-06	0.000397621	1.77027	1.74568e-05	0.00104775	0.735092	0.0830078	0.208927
ENSMMUG00000004217	CNR2	22.6007	2.76269	0.00173492		3.92706	3.62181e-05	0.00196618	3.33702	0.00045643	0.0103479	0.353245	0.732568
ENSMMUG00000053743		0.488641	14.615	0.00174264		0	1		0	1		22.7908	5.8154e-06
ENSMMUG00000053622	VPREB3	11.5246	2.87874	0.0017592		2.85116	0.0040063		2.46337	0.013151	0.107364	1.98502	0.0556172
ENSMMUG00000056456		0.216904	14.6096	0.00175964		12.8923	0.0105836		11.3138	0.0249664		12.2794	0.0149631
ENSMMUG00000018273	PARP11	39.1156	0.968849	0.00177124	0.064345	0.806775	0.0162438	0.124215	0.551891	0.10182	0.374456	0.311787	0.38462	0.586151
ENSMMUG00000000190	KLF7	207.297	-0.796149	0.00181332	0.0657116	0.12033	0.661181	0.878901	-0.343836	0.211423	0.541757	-0.00835537	0.976117	0.987694
ENSMMUG00000018478	IRF5	2286.63	0.716847	0.00182025	0.065801	0.593605	0.0168465	0.127022	0.324616	0.191279	0.518699	0.106635	0.668602	0.817486
ENSMMUG00000059197		0.522852	14.5314	0.00183485		0	1		0	1		23.3889	3.22517e-06
ENSMMUG00000003061	CCDC80	12.9393	1.49647	0.001839	0.0661927	2.11551	3.94184e-05	0.00205583	1.80365	0.000499941	0.0110793	2.12547	8.73746e-05	0.00121055
ENSMMUG00000029186	EXOC3L4	12.3697	1.64004	0.00184006	0.0661927	0.252138	0.664979	0.88036	0.0898871	0.877899	0.959066	0.108138	0.862638	0.934358
ENSMMUG00000011134	TFDP2	797.534	2.02543	0.0018535	0.066514	-0.00790354	0.991033	0.998099	0.505317	0.472319	0.773894	1.4725	0.0363187	0.115891
ENSMMUG00000014751	IL25	0.380403	14.5197	0.001875		0	1		14.7266	0.00346514		16.6701	0.000934343
ENSMMUG00000049932	C3orf33	42.753	-0.882787	0.00189947	0.0679982	-0.900791	0.00326401	0.0449043	-0.480429	0.114246	0.396065	-0.705133	0.0296457	0.0998849
ENSMMUG00000007129	CD46	3492.21	-0.656721	0.00192292	0.0685618	-0.754117	0.000977318	0.0199091	-0.781094	0.000638344	0.0132061	-1.23408	7.4733e-08	4.7719e-06
ENSMMUG00000002764		2284.55	3.26849	0.00192732	0.0685618	1.38537	0.223648	0.545458	4.08536	0.000332219	0.00828366	1.63607	0.150797	0.315423
ENSMMUG00000019454	DYNLT1	1829.82	0.899626	0.00192916	0.0685618	0.129861	0.678667	0.887116	0.496539	0.113135	0.394701	0.259715	0.408216	0.607948
ENSMMUG00000050195		123.858	2.91397	0.00196456	0.0696521	2.51088	0.013553	0.111246	5.32267	1.60189e-07	4.05411e-05	2.09917	0.0406683	0.125995
ENSMMUG00000052534	KRT33B	0.76947	14.4125	0.00199457		0	1		14.8999	0.00304416		17.317	0.000566098
ENSMMUG00000063454	IL22RA1	6.83808	2.55074	0.0020084		0.399823	0.664881		1.50026	0.0972523		0.554006	0.570249
ENSMMUG00000020324	SMIM14	1429.2	-0.411518	0.00202289	0.0714964	-0.506265	0.000438967	0.0112499	-0.680791	2.31122e-06	0.000256175	-0.325736	0.025033	0.0883851
ENSMMUG00000064715		4.96412	1.9375	0.00202852	0.0714964	1.18876	0.0850911		1.15684	0.0950952		1.00262	0.192843
ENSMMUG00000001612	SLC66A2	639.456	0.581955	0.00203112	0.0714964	0.23209	0.255265	0.579955	0.0761316	0.709174	0.888223	-0.020207	0.922183	0.963589
ENSMMUG00000011733	VASH2	14.638	2.9245	0.00204085	0.0716679	4.04446	5.78867e-05	0.00269691	3.52823	0.000470353	0.0105655	3.34386	0.00125009
ENSMMUG00000021549	ADAM19	216.068	1.72869	0.00204676	0.0717047	2.65117	1.18416e-05	0.000831389	3.05644	4.3951e-07	7.76042e-05	0.894816	0.144151	0.305962
ENSMMUG00000065232		1.16766	-14.4134	0.0020471		-14.6937	0.00359878		-14.5268	0.00399858		7.86653	0.117428
ENSMMUG00000057838	TRBV15	3.29899	3.45982	0.00206586		3.03438	0.0112363		3.9927	0.000701621		1.66202	0.197182
ENSMMUG00000037555	SLFN13	2467.19	0.812806	0.00206785	0.0722718	0.033627	0.906131	0.975054	0.030791	0.914017	0.970657	-1.09153	0.000138288	0.00170974
ENSMMUG00000056327	NCCRP1	13.3654	4.48455	0.00207459		0.626136	0.698368		2.72949	0.0849625		0.767102	0.641755
ENSMMUG00000050734		0.990495	13.9629	0.002079		16.324	0.000815008		16.198	0.000895941		22.2982	4.26876e-06
ENSMMUG00000054164		1.07588	14.3737	0.00209131		0	1		0	1		19.1903	0.000134956
ENSMMUG00000020215	NAIP	104.555	1.77962	0.00209969	0.0731875	2.008	0.00132282	0.0245969	3.00496	1.50967e-06	0.000180506	1.02537	0.106147	0.247851
ENSMMUG00000005120	ANKIB1	237.639	0.497803	0.00210397	0.0731875	0.402503	0.0213844	0.147801	0.330683	0.0590162	0.272389	0.380402	0.0357548	0.114668
ENSMMUG00000058477		0.689412	14.3553	0.00211446		18.6683	0.000205984		17.0083	0.000725649		16.7303	0.000891588
ENSMMUG00000013109	ST8SIA4	362.884	1.26238	0.00213694	0.0741595	2.5814	6.05867e-09	2.23062e-06	2.43753	4.01085e-08	1.45011e-05	0.833906	0.0630718	0.17212
ENSMMUG00000057110		15.033	3.38076	0.00215453		2.57728	0.030632		2.28562	0.0556887		1.5604	0.206235
ENSMMUG00000017245	P2RY14	38.1689	1.70009	0.00215925	0.0747579	1.76639	0.00322196	0.0446594	1.72367	0.00406939	0.0489261	-0.261735	0.686633	0.830247
ENSMMUG00000049442		17.085	4.37037	0.00219016		4.52304	0.00323026		5.25425	0.000613489		0.73704	0.649185
ENSMMUG00000056720	Metazoa_SRP	0.211837	14.2887	0.00222097		0	1		13.5741	0.00716471		14.6351	0.00373954
ENSMMUG00000004880	GRAP2	129.233	1.65615	0.00222943	0.0768406	0.889518	0.129021	0.411228	1.34674	0.0214732	0.147011	1.17228	0.0467967	0.138841
ENSMMUG00000002980	DDX52	368.089	0.420036	0.00222983	0.0768406	0.431827	0.00359814	0.047813	0.45182	0.00232711	0.0337509	0.0469111	0.761287	0.877839
ENSMMUG00000017653	BUB1	153.421	1.20887	0.0022457	0.0772071	1.00338	0.0189495	0.13719	2.03942	1.76996e-06	0.000205166	0.857782	0.0477325	0.140965
ENSMMUG00000018081	UBASH3A	126.756	1.13137	0.00225928	0.0774932	1.52182	0.000141141	0.00501299	2.35877	3.435e-09	3.05517e-06	0.85948	0.0354887	0.114116
ENSMMUG00000001307	RTL9	0.236742	14.2643	0.00226397		15.8942	0.00159325		17.7491	0.000404623		16.8237	0.000831164
ENSMMUG00000054521		0.130842	14.2673	0.00227277		13.9533	0.00571681		14.723	0.0035412		0	1
ENSMMUG00000063588	TUBAL3	0.974741	14.2309	0.00228588		12.0943	0.0164979		19.1532	0.000133398		20.7764	3.41193e-05
ENSMMUG00000015267	CSK	546.755	0.842075	0.00229324	0.0784756	1.23824	3.26726e-05	0.00182174	1.35577	5.40321e-06	0.000440002	0.916089	0.00226896	0.014621
ENSMMUG00000020034	MORN4	161.672	-0.69636	0.00231369	0.0789923	-1.00226	5.01816e-05	0.00244352	-0.90528	0.000249162	0.00678736	-0.431979	0.0870998	0.216216
ENSMMUG00000023441	ASPHD2	163.494	0.85921	0.00233613	0.0794816	1.05524	0.000539901	0.0129365	1.07135	0.000444513	0.0102117	0.0506258	0.872396	0.93913
ENSMMUG00000000237	TBC1D1	986.714	0.398853	0.0023388	0.0794816	0.285558	0.0438511	0.228842	0.221217	0.118595	0.403061	-0.0395244	0.784058	0.890304
ENSMMUG00000047932	PURB	122.45	-0.575455	0.00236104	0.0800529	-0.187582	0.355079	0.675308	-0.375709	0.0649282	0.288961	0.0602883	0.774867	0.885519
ENSMMUG00000011401	APBA1	27.0705	-1.23226	0.00238539	0.0806929	-0.578834	0.178542	0.482937	-0.246995	0.564604	0.819308	-0.733281	0.107639	0.250255
ENSMMUG00000020157	GBP6	67.0466	1.13203	0.00240945	0.0812375	0.304277	0.453646	0.756829	-0.0829117	0.838709	0.944734	-1.00098	0.0205977	0.0767363
ENSMMUG00000011426	TIMP1	372.231	1.32522	0.0024125	0.0812375	1.98517	2.53538e-05	0.00148916	2.15759	4.70039e-06	0.000407859	1.49516	0.00159345	0.0112154
ENSMMUG00000023646	BNIP3L	4075.23	1.59836	0.00241952	0.081288	0.25313	0.65654	0.876927	0.52986	0.351923	0.688236	1.30139	0.0222564	0.0809722
ENSMMUG00000015471	ZNF33A	284.916	1.45428	0.00245618	0.081891	0.25387	0.625008	0.861284	0.504548	0.331263	0.670318	0.30926	0.553581	0.734151
ENSMMUG00000023551	PXMP4	511.125	-0.383392	0.00245985	0.081891	-0.40774	0.00283961	0.041255	-0.432823	0.00154699	0.0251335	-0.174306	0.213475	0.399179
ENSMMUG00000036276		3.40198	-2.61246	0.00246542	0.081891	-2.04025	0.0161074	0.123422	-2.4874	0.0049052	0.055889	0.374253	0.646288	0.802237
ENSMMUG00000058275	ARRDC5	3.85015	2.25951	0.00246968	0.081891	1.66433	0.0383912		1.91915	0.0163951	0.122943	0.599702	0.508892
ENSMMUG00000023996	SNORD20	5.34541	-1.9529	0.00247137	0.081891	-2.51948	0.000496611	0.0122891	-1.29878	0.0572287	0.267853	-1.39508	0.0623765	0.170606
ENSMMUG00000048955	KPNA5	47.8178	0.775195	0.00248354	0.081891	0.409753	0.14188	0.4315	0.391368	0.161204	0.475872	-0.288099	0.346921	0.549596
ENSMMUG00000053722		2.52259	-2.08632	0.00248596		-2.13608	0.00259142	0.0390337	-1.09076	0.0849605	0.337811	0.351628	0.583309	0.757377
ENSMMUG00000016671	GPR84	751.081	1.08582	0.00248661	0.081891	0.722591	0.0624864	0.277402	0.46633	0.22938	0.56372	0.375821	0.334313	0.537739
ENSMMUG00000020612	VCPIP1	787.719	0.626724	0.00249123	0.081891	0.740762	0.000946394	0.0195696	0.266751	0.234226	0.569349	-0.631478	0.00559328	0.0288239
ENSMMUG00000059785	JCHAIN	418.191	2.26781	0.00249206	0.081891	2.45384	0.00244495	0.0375451	3.32801	3.95482e-05	0.00183651	0.885324	0.276347	0.476973
ENSMMUG00000002508		280.335	-0.685376	0.00249299	0.081891	-1.00172	4.4559e-05	0.00225711	-0.902385	0.000234883	0.00661725	-1.1913	2.18059e-06	6.79756e-05
ENSMMUG00000005948	GFI1B	14.0306	2.78753	0.002502		2.64074	0.00801771		3.32479	0.000815183	0.0158699	2.48556	0.0143446
ENSMMUG00000026124	Y_RNA	0.281703	13.7734	0.00252793		10.0016	0.0426126		14.1013	0.00412041		9.38461	0.0571755
ENSMMUG00000012001	TCF4	1228.87	0.842771	0.00253576	0.0831108	0.986802	0.00106821	0.0209682	0.715906	0.0176301	0.128956	-0.05543	0.854948	0.92987
ENSMMUG00000064824	GREM2	3.04313	5.12055	0.00256981		2.23556	0.243715		0.24326	0.900959		7.20337	8.65644e-05
ENSMMUG00000050689		0.818584	11.8476	0.0025717		15.5616	0.000220695		14.8088	0.000446651		16.6576	7.78129e-05
ENSMMUG00000022269	PRR27	0.569036	-14.0884	0.00258022		0.561137	0.911432		8.54729	0.0877918		6.63957	0.185753
ENSMMUG00000006880	CD19	60.0978	2.35322	0.00262077	0.0857066	1.28753	0.12824	0.410212	1.37176	0.105061	0.379885	1.30605	0.128635	0.283739
ENSMMUG00000001817	HES4	21.7637	2.32383	0.00263513	0.0859391	0.730967	0.386472	0.703799	2.62607	0.00171526	0.0271315	-0.230691	0.796476	0.897816
ENSMMUG00000029885	SLCO6A1	0.87479	14.0455	0.00263802		0	1		0	1		23.7033	2.35853e-06
ENSMMUG00000015601	SLAMF6	106.603	1.58907	0.00264204	0.0859391	2.30094	5.55673e-05	0.0026377	2.74989	1.43867e-06	0.000177611	0.794426	0.173433	0.346588
ENSMMUG00000022516	AEN	285.076	0.554675	0.00264536	0.0859391	0.568196	0.00440787	0.0542272	0.401715	0.0443609	0.230929	-0.180888	0.38222	0.583652
ENSMMUG00000058094		1.05533	-13.9745	0.0027952		-13.2017	0.00889554		3.86921	0.442342		8.96296	0.0739196
ENSMMUG00000006308	CPNE3	880.878	-0.347266	0.00280205	0.0908294	-0.40275	0.00133999	0.0247652	-0.297368	0.01786	0.13006	-0.545248	2.28873e-05	0.000418425
ENSMMUG00000058213		6.16958	5.68084	0.0028153		3.62497	0.0796882		6.19606	0.00246067		2.2746	0.286647
ENSMMUG00000020088	STYXL1	1029.73	-0.640515	0.00285326	0.0921628	-0.550569	0.0175612	0.130072	-0.521252	0.0245651	0.160251	-0.465967	0.0456602	0.136444
ENSMMUG00000005835	AOX2	85.1902	-0.742016	0.00286169	0.0921628	-0.371924	0.163262	0.461246	-0.565901	0.0344766	0.198155	-0.213018	0.441547	0.638048
ENSMMUG00000047471	ERMAP	159.974	0.7265	0.00286193	0.0921628	0.209032	0.42945	0.739711	0.0579485	0.826845	0.938966	-0.375832	0.172952	0.346071
ENSMMUG00000057422		0.40901	13.9187	0.00287271		16.4944	0.00105576		0	1		22.6522	6.58735e-06
ENSMMUG00000051044	INSL5	0.531746	13.9274	0.00288245		0	1		13.4294	0.00772817		16.0571	0.0014234
ENSMMUG00000015347	PRKDC	848.401	-0.509385	0.00289497	0.0929075	-0.544651	0.00322829	0.0446594	-0.349722	0.0585422	0.271429	-1.03566	3.617e-08	2.70607e-06
ENSMMUG00000022715	AHCYL1	1167.6	-0.251066	0.00289765	0.0929075	-0.149471	0.100476	0.358907	-0.258688	0.00452341	0.0526748	-0.3536	0.000167508	0.00197397
ENSMMUG00000005570	TRIM58	315.566	2.00004	0.00293189	0.0938015	-0.284273	0.695904	0.895586	0.14205	0.845097	0.946441	1.44911	0.0463923	0.138041
ENSMMUG00000006655	MYRF	23.481	2.51878	0.00298243		3.0592	0.000710724		3.65051	5.08737e-05	0.00221988	5.71234	2.28536e-10	4.204e-08
ENSMMUG00000010115	CHST15	144.56	1.72763	0.00298657	0.0953439	3.91984	3.97706e-10	2.22347e-07	3.18702	3.72173e-07	7.06432e-05	1.36206	0.0328891	0.107806
ENSMMUG00000022703	DSG1	1.00078	13.8566	0.00301983		0	1		0	1		18.8647	0.000178068
ENSMMUG00000050815		1.00078	13.8566	0.00301983		0	1		0	1		18.8647	0.000178068
ENSMMUG00000065217		76.8255	0.530609	0.00303827	0.0967642	0.528471	0.00608926	0.0667519	0.436391	0.0240088	0.157893	-0.0487298	0.819265	0.910489
ENSMMUG00000013003	CEP78	241.216	0.716757	0.00304418	0.0967642	0.152371	0.560952	0.826145	0.297113	0.256756	0.593069	-0.174997	0.514566	0.702113
ENSMMUG00000063725		2984.6	1.17555	0.00306824	0.0973193	1.62947	0.000144952	0.00510034	1.36885	0.00141408	0.0238405	0.695719	0.105078	0.246001
ENSMMUG00000054913	C1GALT1	461.044	0.506175	0.00308484	0.0976358	0.88722	1.57287e-06	0.000194611	0.782765	2.29577e-05	0.00127697	-0.281652	0.140914	0.301038
ENSMMUG00000056270		0.869121	13.8027	0.00312861		17.1404	0.000649365		0	1		17.6718	0.000446704
ENSMMUG00000020177	MS4A4A	82.0962	1.78851	0.00315019	0.0994907	3.22224	7.62963e-07	0.000111815	3.28279	4.72182e-07	8.14783e-05	1.41695	0.0334158	0.109207
ENSMMUG00000060808		5.9797	1.32125	0.00315794	0.0995223	0.00620452	0.990454	0.998099	-0.999388	0.0749516	0.314577	0.164425	0.776004	0.886109
ENSMMUG00000052934		0.724132	13.771	0.00316826		12.6798	0.0120105		0	1		17.7716	0.00041234
ENSMMUG00000007804	RANBP10	442.976	1.21482	0.00319186	0.100377	0.134366	0.762972	0.928203	0.134034	0.763554	0.913173	0.14208	0.750895	0.871642
ENSMMUG00000018950	METTL4	177.272	0.468443	0.00322594	0.101233	0.301167	0.0805369	0.320597	0.241039	0.162559	0.477922	-0.13266	0.468294	0.662524
ENSMMUG00000048414		40.9593	-0.754417	0.00324188	0.101517	-0.957412	0.00054152	0.0129365	-0.620504	0.0239049	0.15755	-0.19662	0.49629	0.686812
ENSMMUG00000058452	PF4	15.5745	3.15588	0.00329469	0.102952	1.7397	0.136919	0.423698	1.50577	0.198721	0.527319	1.08816	0.368589	0.571087
ENSMMUG00000000556	HAPLN3	36.085	1.47124	0.00330171	0.102953	2.0375	0.000146282	0.005121	2.97091	2.73969e-08	1.09479e-05	1.73269	0.00176229	0.0120806
ENSMMUG00000055242	MAMU-E	19986.3	0.626034	0.00334336	0.104032	0.308798	0.180263	0.485337	-0.00753223	0.973927	0.993275	-0.2516	0.275151	0.47566
ENSMMUG00000026557	U6	3.81493	-1.70667	0.00335172	0.104073	-1.07725	0.0708681	0.299065	-0.858807	0.14644	0.450818	-1.43892	0.0403747	0.125271
ENSMMUG00000058900	IFNA14	1.84919	4.37444	0.00337879		2.33241	0.160522		2.05826	0.21861		3.78615	0.0238196
ENSMMUG00000056881	C4H6orf58	8.25301	5.87978	0.00345149		1.41899	0.526095		0.920714	0.681795		0.329195	0.884399
ENSMMUG00000053159		4.10239	-1.97244	0.00347542	0.107687	-0.856858	0.180466	0.4855	-0.448355	0.472746	0.773894	1.59234	0.00944679	0.0425106
ENSMMUG00000006347	STAB2	6.40137	-2.92324	0.00348308		-0.140619	0.884285		-0.142228	0.883089		0.878871	0.37006
ENSMMUG00000004723	VEZF1	1156.35	0.382384	0.00352129	0.108561	0.432119	0.00227123	0.035978	0.270893	0.0558437	0.264453	0.0728363	0.612257	0.777594
ENSMMUG00000009345	SMARCC1	2061.96	-0.310681	0.00352221	0.108561	-0.482772	2.72683e-05	0.00158925	-0.338491	0.00326117	0.0427273	-0.261139	0.0246889	0.0874664
ENSMMUG00000012176	CENPU	60.2505	-0.870415	0.0035319	0.108561	-0.552754	0.0829987	0.325945	0.193591	0.54052	0.809128	0.444536	0.171098	0.34373
ENSMMUG00000058774	MZB1	52.7303	2.61556	0.00353307	0.108561	4.04699	2.44924e-05	0.00145661	4.86202	3.90876e-07	7.25995e-05	2.86435	0.00338043
ENSMMUG00000058799	C15H9orf78	3469.18	0.552221	0.00354919	0.10883	0.183063	0.370977	0.689558	0.178499	0.383038	0.712711	0.451837	0.0275121	0.0942566
ENSMMUG00000024975	SNORA2B	3.16808	-1.70458	0.00355477		-0.424976	0.42894	0.739711	-1.11973	0.0500271	0.24796	-0.210493	0.725825	0.857139
ENSMMUG00000014261	LTF	186.66	2.88264	0.00355797	0.108872	1.18462	0.267966	0.593448	4.13257	0.000109095	0.00381709	1.87455	0.0800206	0.204059
ENSMMUG00000057056		0.453951	13.6092	0.00356275		0	1		18.9324	0.000164861		15.5587	0.00201043
ENSMMUG00000060836		1.17374	13.6212	0.00356874		0	1		0	1		20.4642	4.86031e-05
ENSMMUG00000005209	CHORDC1	728.063	0.545644	0.00360956	0.109828	0.608436	0.00266325	0.0398029	0.625276	0.00202207	0.0307359	0.0672199	0.743584	0.866825
ENSMMUG00000014245	HRH2	28.8257	2.21663	0.0036098	0.109828	4.04906	6.14546e-07	9.37027e-05	4.16314	2.93785e-07	5.94816e-05	1.75531	0.039476
ENSMMUG00000047625	RBX1	2943.64	0.599236	0.00361155	0.109828	0.167603	0.45116	0.754348	0.152351	0.493416	0.784699	0.596851	0.00738615	0.035388
ENSMMUG00000054369		2.22422	4.87698	0.00363043		2.94132	0.112792		4.35024	0.016008		5.78819	0.00147716
ENSMMUG00000003372	SRPK3	16.9299	2.56797	0.00365179	0.110824	3.78622	6.66754e-05	0.00296892	2.91932	0.00217378	0.0324225	-0.54415	0.616885	0.781199
ENSMMUG00000043617	ZNF273	61.5104	0.67509	0.00373741	0.113058	0.997225	6.4357e-05	0.00289128	0.918363	0.000240305	0.00672012	0.175558	0.519263	0.706014
ENSMMUG00000062546		15.6378	-1.09238	0.00374117	0.113058	-0.925675	0.0203893	0.143198	-1.23817	0.00229595	0.0334267	0.345062	0.398408	0.598597
ENSMMUG00000049367	PDZD7	13.6422	-1.19468	0.00374841	0.113058	-1.15792	0.00859755	0.0833526	-1.16378	0.00844251	0.0801247	-0.00481722	0.991524	0.99651
ENSMMUG00000002863	TFG	1670.09	0.256269	0.00378422	0.113905	0.137641	0.150087	0.443778	0.087315	0.361508	0.695663	0.0612461	0.530111	0.714662
ENSMMUG00000023766	MINDY3	429.172	-0.355297	0.00379741	0.114069	-0.351479	0.00797236	0.0789133	-0.366651	0.00568545	0.0613165	-0.307241	0.0250781	0.0883907
ENSMMUG00000005215	RABEPK	292.464	-0.530387	0.00381365	0.114324	-0.636719	0.00129554	0.0243236	-0.571068	0.00391176	0.0478647	-0.256697	0.204523	0.387567
ENSMMUG00000061277		0.304918	-13.5174	0.00383257		-21.0221	3.10849e-05		-1.16604	0.817178		2.59817	0.606246
ENSMMUG00000064353	FABP3	24.5247	-0.972414	0.00384003	0.114882	-0.722172	0.0434008	0.227241	-0.2173	0.538581	0.808216	0.572764	0.116839	0.265261
ENSMMUG00000055885		5142.82	1.84122	0.00386106	0.114945	4.69468	9.07352e-12	1.14137e-08	2.68697	9.48857e-05	0.0034477	2.68178	9.87061e-05	0.0013408
ENSMMUG00000017640	GIMAP7	429.418	1.30031	0.00386487	0.114945	1.67757	0.000556616	0.0132109	2.18823	6.68085e-06	0.000507243	1.07236	0.0280432	0.0957461
ENSMMUG00000010565	DIP2B	679.656	0.572521	0.00386554	0.114945	0.434843	0.0425563	0.224847	0.284816	0.184254	0.509471	-0.312956	0.150773	0.315423
ENSMMUG00000002419	TMEM156	87.7326	1.10266	0.0039116	0.115826	1.48871	0.000298969	0.00856345	1.962	1.81759e-06	0.000209092	1.04093	0.0136996	0.0564109
ENSMMUG00000059811		59.7865	-0.898061	0.0039124	0.115826	-1.3547	5.99841e-05	0.00276055	-0.924783	0.00590335	0.0630805	-0.984775	0.00505727	0.0268098
ENSMMUG00000022698	ACACB	145.902	-1.40785	0.00391872	0.115826	-1.5683	0.00295553	0.0422479	-2.07079	8.91063e-05	0.00334093	-1.67888	0.00166164	0.0115491
ENSMMUG00000052920	CPLX2	0.524534	13.4817	0.00392663		14.9606	0.00294158		12.9066	0.0105184		16.4614	0.00106303
ENSMMUG00000055220		20.2294	-1.15574	0.0039677	0.116878	-0.699493	0.103397	0.365979	-0.884152	0.040512	0.217761	-0.811106	0.0772671	0.199196
ENSMMUG00000057498	CHKB	531.143	0.336737	0.00397017	0.116878	0.250337	0.0473484	0.23848	0.310282	0.0139757	0.111519	0.286996	0.0274154	0.094087
ENSMMUG00000065062		1.5011	-13.4291	0.00406912		0.128431	0.979674		-2.43777	0.628839		8.03026	0.109516
ENSMMUG00000019657	ABHD14B	891.019	-0.299305	0.0040713	0.119617	-0.199639	0.075711	0.309801	-0.043543	0.698322	0.883823	-0.00100293	0.993032	0.997133
ENSMMUG00000012528	FKBP14	108.82	-0.452539	0.00408115	0.119668	-0.564193	0.000899091	0.0189286	-0.448927	0.00817182	0.0785374	-0.194536	0.279088	0.479747
ENSMMUG00000057729		0.340351	12.5283	0.0041382		14.2687	0.00244163		13.2045	0.00507995		16.6255	0.000403171
ENSMMUG00000022003	MMRN1	25.3205	5.26319	0.00416328		0.763543	0.704918		1.67921	0.402118		3.46552	0.0838615
ENSMMUG00000023775	PLCL2	403.061	1.00407	0.00417139	0.122071	0.955452	0.0116655	0.101669	0.955825	0.011638	0.0996744	0.0440346	0.908344	0.957018
ENSMMUG00000059499	TNFSF18	2.17157	2.94696	0.00422645		1.37665	0.22936		0.337777	0.776783		-0.617604	0.634427
ENSMMUG00000012178	CALCOCO2	1760.41	0.318981	0.00423048	0.123555	0.296166	0.0139901	0.113721	0.165095	0.17093	0.489084	-0.00717816	0.953152	0.976567
ENSMMUG00000000901	AHSP	136.181	2.60673	0.00426736	0.124386	0.203996	0.836461	0.951641	1.32706	0.178685	0.502561	1.4214	0.150804	0.315423
ENSMMUG00000021169	TSPO2	6.6713	5.24086	0.00429963		2.17064	0.282142		3.90842	0.049761		3.54329	0.0804721
ENSMMUG00000056219		0.275065	13.3461	0.00430396		13.4491	0.00769914		21.1472	2.55728e-05		16.2096	0.00130824
ENSMMUG00000047046	POLDIP3	1058.34	0.323818	0.00432269	0.12575	0.248624	0.0426215	0.224947	0.296426	0.0156508	0.119962	0.104031	0.405413	0.605475
ENSMMUG00000022694	RFTN1	718.046	-0.574598	0.00434244	0.126076	-0.280487	0.197036	0.507812	-0.012255	0.955035	0.987425	-0.232567	0.289087	0.489722
ENSMMUG00000008485	RIPK1	559.247	0.426589	0.00435578	0.126215	0.231631	0.15249	0.447011	-0.0538462	0.739846	0.902504	-0.338849	0.0418014	0.128662
ENSMMUG00000018256		43.1665	0.889743	0.0044889	0.129817	0.851794	0.0119122	0.10266	0.696172	0.0403859	0.217391	0.492844	0.168069	0.339519
ENSMMUG00000005630	EIF5	5467.75	-0.369676	0.00450189	0.129938	-0.435965	0.00192669	0.0325317	-0.565163	5.82485e-05	0.00243665	-0.0612965	0.663527	0.813667
ENSMMUG00000051084	Metazoa_SRP	0.264011	12.9694	0.00452203		15.3691	0.00178176		18.1577	0.00020999		17.3151	0.000432974
ENSMMUG00000014603	NGFR	42.9231	2.68484	0.00452457	0.130338	4.65002	4.33818e-06	0.000387485	5.2414	2.2052e-07	4.92441e-05	1.20533	0.261937
ENSMMUG00000002582	SLC17A1	1.43555	13.2583	0.00453936		0	1		17.5283	0.000497056		17.8161	0.000401594
ENSMMUG00000007811	PACSIN1	15.8117	2.88693	0.00455368		5.94152	3.12969e-08		5.79665	6.794e-08	2.19504e-05	3.71325	0.000811485
ENSMMUG00000031035	EIF4ENIF1	324.543	0.388517	0.00455812	0.131048	0.467455	0.0015683	0.0280824	0.397417	0.00725727	0.0723249	0.096618	0.531385	0.71589
ENSMMUG00000027845	SNORA70	0.128491	13.221	0.00465113		0.836092	0.868295		-3.86342	0.444015		0	1
ENSMMUG00000058232		0.232874	13.2067	0.00472569		0	1		13.7473	0.00645511		15.5558	0.00203597
ENSMMUG00000056769	CCR1	987.59	1.0422	0.00474207	0.135809	1.22954	0.00204189	0.0338335	0.929993	0.0196807	0.13861	0.0498742	0.900841	0.953016
ENSMMUG00000043282		407.531	-0.635843	0.00474212	0.135809	-0.971696	6.47319e-05	0.00289949	-0.653047	0.0071999	0.0719753	0.0332918	0.891801	0.948147
ENSMMUG00000023006	CIR1	772.899	0.707552	0.00476024	0.136063	0.540765	0.0457928	0.234638	0.390065	0.149783	0.45638	0.697839	0.0103076	0.045397
ENSMMUG00000010707	STAT3	3454.92	0.359948	0.00478434	0.136488	0.282394	0.0405212	0.219235	0.237187	0.0853792	0.338596	-0.125443	0.365796	0.567964
ENSMMUG00000015453	ZEB1	87.3459	1.40178	0.00482578	0.137404	2.06191	0.0001208	0.00450241	2.47484	3.89056e-06	0.000357184	1.21638	0.0260442	0.0907039
ENSMMUG00000053065		0.443148	13.1599	0.00484445		0	1		17.1902	0.000635034		15.2153	0.00252739
ENSMMUG00000020209	TCHHL1	0.741679	13.1618	0.00486928		0	1		0	1		22.0821	1.1198e-05
ENSMMUG00000006103	NUDCD1	375.032	0.40964	0.00487552	0.138553	0.409108	0.00926705	0.0869938	0.461404	0.00334319	0.0433822	-0.084735	0.604501	0.772112
ENSMMUG00000007845	CBX7	274.801	-0.811002	0.00491543	0.139419	-0.172641	0.5783	0.834881	-0.276418	0.373682	0.705702	0.224205	0.473783	0.666915
ENSMMUG00000013460	RAB8B	732.225	0.891408	0.00493038	0.139574	0.889361	0.00941451	0.0879406	0.741978	0.0303119	0.182871	0.248141	0.471062	0.665085
ENSMMUG00000055709		0.740038	13.1231	0.00499613		0	1		0	1		22.0573	1.14566e-05
ENSMMUG00000052962		0.505943	13.1146	0.00499801		0	1		15.3502	0.00229061		15.1334	0.00267207
ENSMMUG00000009486	CD33	41.8791	1.75535	0.00499817	0.141222	2.13443	0.00151246	0.0274406	3.39772	4.09375e-07	7.4896e-05	1.95693	0.0043347	0.0239187
ENSMMUG00000011038	FZD2	12.153	1.6394	0.00502104	0.141597	2.74669	8.18526e-06	0.000620887	2.76688	7.07444e-06	0.000524026	2.63444	3.89e-05
ENSMMUG00000060667		1.20643	13.0881	0.0050736		0	1		15.4481	0.00215033		16.8749	0.000802556
ENSMMUG00000055788	HIST1H2AK	3.8563	2.38398	0.00512596	0.144249	2.68353	0.00276392	0.0405012	2.72154	0.0024131		2.18465	0.0237708
ENSMMUG00000041327	CD79B	98.8661	2.15103	0.00516028	0.144249	1.8504	0.0259627	0.16699	2.03251	0.0144326	0.113849	1.15198	0.171253	0.343896
ENSMMUG00000020954	CDC25A	52.3676	-0.730223	0.00517135	0.144249	-0.490194	0.0791918	0.318179	-0.0791035	0.775637	0.918603	0.175626	0.543327	0.725812
ENSMMUG00000007896	TAF1A	86.4146	0.643044	0.0051797	0.144249	0.418562	0.0930451	0.34416	0.571816	0.0216374	0.147869	-0.367258	0.172302	0.34529
ENSMMUG00000016414	ENPP7	0.29111	13.068	0.00518204		0	1		11.0644	0.0282869		15.9849	0.00149948
ENSMMUG00000017244	GPR171	103.185	1.32147	0.00518846	0.144249	1.75201	0.000602968	0.0139598	2.47099	1.27699e-06	0.000168618	0.125413	0.81266	0.906533
ENSMMUG00000007266	EEF1AKNMT	447.451	-0.526604	0.00519305	0.144249	-0.202301	0.319518	0.646844	-0.310095	0.127318	0.419103	-0.716744	0.000562901	0.00499837
ENSMMUG00000058711		2.08787	13.0627	0.00519473		0	1		0	1		23.1794	3.77544e-06
ENSMMUG00000000541	ARNT	1965.7	-0.808683	0.00519775	0.144249	-0.481831	0.123175	0.402276	-0.577123	0.0648408	0.288741	-0.542792	0.082998	0.208927
ENSMMUG00000061602	OR52B6	6.23094	2.42297	0.00520039	0.144249	1.36352	0.151865	0.445956	0.49995	0.604233	0.838844	-1.35734	0.226143
ENSMMUG00000052220		191.305	0.391091	0.00520309	0.144249	0.0900901	0.552799	0.822861	0.0194294	0.898357	0.965386	-0.192675	0.234003	0.42535
ENSMMUG00000019130	EXOSC7	629.718	0.341833	0.00523337	0.144816	-0.275156	0.0382369	0.211106	-0.371398	0.00521227	0.0579417	-0.17903	0.189308	0.368018
ENSMMUG00000059327	NUS1	684.923	-0.531317	0.00524815	0.144953	-0.699624	0.000672539	0.0151976	-0.810274	8.27376e-05	0.00320503	-0.422245	0.042068	0.129125
ENSMMUG00000003581	TMIGD3	49.0284	1.03411	0.00528812	0.145784	2.36002	2.43713e-09	1.0219e-06	2.8986	2.0918e-13	3.1764e-09	0.799962	0.0591135	0.164143
ENSMMUG00000053533		0.439089	12.0482	0.00529822		14.6425	0.0016437		16.4489	0.000402822		18.7797	5.27965e-05
ENSMMUG00000056736		0.690807	13.0308	0.0053109		0	1		13.5692	0.00715045		16.616	0.000941602
ENSMMUG00000030833	MTIF2	1261.95	-0.195874	0.00531955	0.146377	-0.0622665	0.411153	0.725819	-0.0474395	0.531415	0.805965	-0.132832	0.0911623	0.223411
ENSMMUG00000000024	PTGDR	35.0381	1.85981	0.00535822	0.147167	2.16301	0.00265241	0.039681	3.27902	4.92614e-06	0.000420244	1.12869	0.130021	0.285778
ENSMMUG00000054923	Metazoa_SRP	2.276	2.43446	0.00537864		1.79279	0.0628225		0.66793	0.510262		1.97983	0.0522152
ENSMMUG00000020690	EPB41L1	591.491	-0.720248	0.00540596	0.148202	-1.30806	2.98527e-06	0.00029882	-1.27184	5.57008e-06	0.0004485	-0.833921	0.00307258	0.01836
ENSMMUG00000000972	TNK2	177.593	1.27249	0.00542143	0.148268	0.139362	0.778424	0.934864	0.131719	0.790314	0.925703	0.492234	0.323529	0.526136
ENSMMUG00000017964	PECR	789.315	-0.385912	0.00542847	0.148268	-0.444457	0.00302032	0.0426888	-0.372685	0.0128912	0.105812	-0.0439249	0.772405	0.883883
ENSMMUG00000011288	HAMP	1.86375	4.339	0.00543404		2.61165	0.126381		3.18967	0.0597536		1.74736	0.331881
ENSMMUG00000012713	FIBCD1	2.75785	4.39236	0.00543946		3.72341	0.0296337		6.173	0.000237106		4.53943	0.00903276
ENSMMUG00000017197	BCAS3	419.397	-0.363129	0.00545113	0.148611	-0.0348023	0.804879	0.943748	-0.189037	0.180364	0.504625	-0.464791	0.00153159	0.0108837
ENSMMUG00000037887	RBMXL1	208.882	0.437852	0.00546813	0.148653	0.0127784	0.940496	0.983765	-0.140812	0.412014	0.732261	-0.233584	0.194172	0.374065
ENSMMUG00000018146		589.693	-0.455462	0.00547281	0.148653	-0.510135	0.00396987	0.0508271	-0.378942	0.0323375	0.190254	-0.466357	0.0096179	0.043174
ENSMMUG00000051169		12.9683	-1.03157	0.00549143	0.148884	-1.35015	0.000744603	0.0164032	-0.960934	0.0145873	0.114712	0.158959	0.695317	0.83641
ENSMMUG00000015690	ADGRG3	51.7845	1.47978	0.00553688	0.149841	2.39742	2.9427e-05	0.00168898	2.55176	8.66783e-06	0.000609357	1.74702	0.00287966	0.0176074
ENSMMUG00000013681	PLEKHO1	1130.02	0.793054	0.00563301	0.152082	1.04773	0.000706259	0.0158571	0.875022	0.00467805	0.0541186	1.24785	5.68582e-05	0.000852522
ENSMMUG00000002149	VPS25	721.422	-0.608359	0.00564232	0.152082	-0.505959	0.0329456	0.191712	-0.00846868	0.971502	0.992671	-0.0725845	0.761079	0.877806
ENSMMUG00000014231	BTLA	16.0497	1.9316	0.00565061	0.152082	1.96898	0.00876944	0.0843151	2.81813	0.00016518	0.00519227	1.50444	0.0553641
ENSMMUG00000014254	TLR7	126.995	2.04026	0.00571466	0.153351	2.75588	0.000571988	0.0134071	2.17067	0.00668763		-1.28498	0.12401
ENSMMUG00000065174		5.98881	2.51132	0.00571855	0.153351	1.94399	0.0469059		2.78111	0.00417661		1.53224	0.13908
ENSMMUG00000019818	CRISP3	19.0584	6.04206	0.00573071		1.75683	0.46271		5.00366	0.0349808		2.34415	0.331329
ENSMMUG00000059505		0.473416	12.9028	0.00574726		0	1		15.7923	0.00170032		15.2712	0.00243405
ENSMMUG00000000932	PPP2R3A	198.841	-0.768129	0.00575235	0.153977	-1.11514	0.000211668	0.00668437	-1.13089	0.000173124	0.005341	-0.616328	0.0432541	0.131544
ENSMMUG00000009033	FSTL5	0.538538	12.9091	0.00575365		0	1		22.4461	7.85567e-06		20.5342	4.42362e-05
ENSMMUG00000011276	NUDT13	76.3803	-0.493763	0.00582701	0.155693	-0.543915	0.00473515	0.0566826	-0.450446	0.0192401	0.13646	-0.556204	0.00767382	0.036455
ENSMMUG00000062799		3.20904	2.30239	0.0058298		1.68475	0.0620285		0.903698	0.330529		1.72826	0.0727761
ENSMMUG00000017045	BZW2	2045.31	-0.381557	0.00583955	0.155746	-0.422287	0.00473441	0.0566826	-0.436427	0.00351452	0.0444733	-0.215604	0.151806	0.316837
ENSMMUG00000055892		26.5318	3.69778	0.00586581		3.74373	0.00950632	0.0884152	5.29861	0.000236459		3.33805	0.0227379
ENSMMUG00000020538	FIG4	1378.41	-0.558507	0.00588666	0.156523	-0.653386	0.00287316	0.0415027	-0.787606	0.000327512	0.00819319	-1.35973	7.80699e-10	1.09081e-07
ENSMMUG00000011832	E2F2	42.622	2.12677	0.0058899	0.156523	0.65188	0.436759	0.745422	2.26988	0.00651472	0.0672508	2.40176	0.00422084	0.0234122
ENSMMUG00000019304	IDO1	2885.73	1.6018	0.00591699	0.15696	1.81382	0.0039084	0.050371	1.79775	0.00423787	0.0503537	0.726411	0.24811	0.443099
ENSMMUG00000044500	HYAL3	196.277	1.49409	0.00595887	0.157787	-0.0341425	0.953703	0.988143	0.623544	0.288578	0.628126	0.908469	0.123493	0.276212
ENSMMUG00000041623		2.18854	5.83695	0.00597974		-2.50058	0.287614		4.18328	0.0686701		2.73562	0.242629
ENSMMUG00000060867	TIMD4	606.221	1.56343	0.00599059	0.158261	0.405296	0.50984	0.795512	0.00290772	0.996229	0.999122	-0.559845	0.365417	0.567653
ENSMMUG00000020121	HYAL1	42.2344	-0.8136	0.00599823	0.158261	-0.468053	0.139195	0.428455	-1.01544	0.00152172	0.0249538	-0.688405	0.0414311	0.127836
ENSMMUG00000020840	TBC1D16	749.091	-0.66534	0.0060197	0.158354	-1.43924	3.95086e-08	1.08433e-05	-1.41209	7.09087e-08	2.24323e-05	-0.634054	0.0159967	0.0632158
ENSMMUG00000060632		30.0944	-0.909256	0.00602739	0.158354	0.399193	0.249011	0.574102	-0.0909874	0.794477	0.927609	-0.117072	0.75243	0.872278
ENSMMUG00000012769	LMBR1L	495.858	0.526142	0.00603395	0.158354	0.781142	0.000160745	0.00550215	0.712514	0.000579421	0.0123228	0.0330085	0.875854	0.940653
ENSMMUG00000012849	RNF138	340.86	0.526426	0.00606207	0.158438	0.517145	0.0126252	0.106527	0.462321	0.0258382	0.164785	0.128042	0.546324	0.728549
ENSMMUG00000006803		2173.61	-0.24502	0.00606665	0.158438	-0.0804548	0.403815	0.719414	-0.355939	0.000225335	0.00640421	0.0465016	0.633749	0.792879
ENSMMUG00000012953	STIP1	2760.91	0.278174	0.00606937	0.158438	0.198079	0.0705495	0.298373	0.174463	0.111281	0.390991	0.0235866	0.831218	0.916393
ENSMMUG00000020139	ZNF789	224.225	-0.481464	0.00614806	0.160208	-0.623369	0.00104032	0.0206615	-0.539666	0.0045191	0.052665	-0.284796	0.144896	0.307153
ENSMMUG00000016290	WWC3	118.517	-0.541626	0.00616773	0.160412	-0.918486	1.93345e-05	0.00123145	-0.871425	5.07987e-05	0.00221988	-0.149033	0.500243	0.690005
ENSMMUG00000018141	STRADB	543.244	1.41065	0.00617764	0.160412	0.210223	0.705763	0.900375	0.510932	0.358757	0.69378	0.740266	0.18443	0.361451
ENSMMUG00000031200		9.05719	2.46975	0.00622672		0.957886	0.334134		1.91919	0.0498767	0.247528	1.31434	0.198805
ENSMMUG00000020674	ZDHHC7	574.163	-0.374494	0.0062953	0.162893	-0.166061	0.261558	0.586223	-0.368962	0.012746	0.105132	-0.430418	0.00459603	0.0248998
ENSMMUG00000007967	RNF135	152.066	0.456305	0.00629667	0.162893	0.425134	0.0182675	0.133988	0.236792	0.190211	0.517718	0.493929	0.00862415	0.0396027
ENSMMUG00000017944	SLC25A39	563.004	1.35306	0.00632353	0.162893	-0.0871028	0.870826	0.961856	0.344961	0.519476	0.799884	1.05824	0.0484168	0.142553
ENSMMUG00000016768	FTSJ3	1082.49	0.322114	0.00632607	0.162893	0.300852	0.0182782	0.134001	0.206589	0.105327	0.380266	-0.00164755	0.989887	0.995483
ENSMMUG00000003475	STK26	240.41	0.745232	0.00632841	0.162893	1.41445	1.53093e-06	0.000190987	1.38772	2.41356e-06	0.000265579	0.816665	0.00637569	0.0316615
ENSMMUG00000057413		1.53779	3.28986	0.00634035		1.46092	0.278194		2.11339	0.109612		2.55278	0.0622998
ENSMMUG00000017224	CTNNBL1	1929.04	0.425484	0.00636714	0.163604	0.0725956	0.666666	0.881251	-0.166834	0.322448	0.662119	0.0506365	0.765198	0.880124
ENSMMUG00000018774	AADACL2	0.3486	12.7447	0.00637785		0	1		15.1646	0.00258949		14.8978	0.00311388
ENSMMUG00000028717	PTPRH	13.8976	2.95929	0.00640314		1.34807	0.253637	0.577997	2.15984	0.0658981		1.15706	0.343463
ENSMMUG00000007584	GRP	0.259216	12.7434	0.00640973		15.251	0.00243617		17.7515	0.000405453		15.7648	0.00175655
ENSMMUG00000051431		11.8511	3.2916	0.00648199	0.166266	4.95772	0.000100097	0.00392456	4.8729	0.000132338		3.7452	0.00444765
ENSMMUG00000060729	TBX19	13.1818	1.25371	0.00650279	0.16651	1.4114	0.00436148	0.053832	1.11498	0.0253687	0.163212	1.73363	0.000820401
ENSMMUG00000019270	MTO1	404.015	0.380381	0.00652376	0.166757	0.422185	0.00519321	0.0600702	0.310792	0.0398838	0.215698	-0.162503	0.301388	0.502854
ENSMMUG00000022620	SFXN3	264.261	-0.455086	0.00654652	0.167003	-0.298146	0.0980897	0.354396	-0.403897	0.0252617	0.162926	0.0445614	0.809218	0.90458
ENSMMUG00000001500	KRT10	242.37	-0.547896	0.00655604	0.167003	-0.714572	0.00101649	0.0203231	-0.484839	0.0255895	0.163849	0.39923	0.0691155	0.183763
ENSMMUG00000039520	C12orf43	85.2114	-0.449964	0.00656799	0.16702	-0.244782	0.162724	0.460689	-0.141085	0.420621	0.739356	0.131441	0.481124	0.673901
ENSMMUG00000012199	SP140	1611	0.562189	0.0066651	0.169197	0.110423	0.621968	0.859469	-0.193517	0.387702	0.716565	-0.0933127	0.678348	0.824702
ENSMMUG00000022643	RO60	939.34	0.37689	0.00674159	0.170723	0.314366	0.0366174	0.205251	0.368614	0.0142632	0.112987	-0.205305	0.18123	0.357479
ENSMMUG00000023812	TRAK2	1127.57	1.20926	0.0067544	0.170723	0.381203	0.429331	0.739711	0.266562	0.580523	0.826248	0.988328	0.0406193	0.12587
ENSMMUG00000007153	SYNJ2	276.654	-0.779687	0.00675995	0.170723	-0.823573	0.00810792	0.0800976	-1.41122	6.00279e-06	0.000465063	-0.98623	0.001768	0.0120869
ENSMMUG00000032394	ARMCX6	156.696	0.481999	0.0067748	0.170806	0.23637	0.220972	0.542281	0.080047	0.679267	0.875191	-0.526721	0.0109415	0.0475216
ENSMMUG00000022568	FECH	2027.36	1.20961	0.00685192	0.172258	-0.148965	0.757919	0.92638	0.0374158	0.938292	0.980728	0.153919	0.750308	0.871169
ENSMMUG00000016555	NCOA5	471.366	0.356821	0.00685575	0.172258	0.265781	0.0624281	0.277402	0.472686	0.000911287	0.0171899	-0.0610951	0.679498	0.825309
ENSMMUG00000061977	SPIRE1	359.919	-0.59787	0.00691365	0.17341	-0.600687	0.0119629	0.10266	-0.883041	0.000224909	0.00640421	-0.434521	0.0729283	0.190928
ENSMMUG00000011719	SERPINB9	963.415	0.949447	0.00692511	0.17341	1.14902	0.00248122	0.037909	1.74903	4.09604e-06	0.000370014	0.971013	0.0107521	0.0469225
ENSMMUG00000017261	GALC	313.425	-0.54401	0.00695747	0.173458	0.0895817	0.679584	0.887628	0.166493	0.442682	0.754024	0.0820073	0.710336	0.84696
ENSMMUG00000016755	LIMD2	403.606	1.2809	0.0069612	0.173458	2.87131	2.038e-08	6.03208e-06	2.90618	1.37229e-08	6.51194e-06	2.06078	6.06355e-05	0.000895356
ENSMMUG00000053558	TIFAB	64.0305	1.20469	0.00696231	0.173458	2.6086	4.93827e-08	1.26344e-05	2.53142	1.22289e-07	3.25782e-05	1.96697	5.63867e-05	0.000848943
ENSMMUG00000041616	GNG11	113.68	0.760347	0.00699323	0.173934	0.787004	0.00955944	0.0887999	1.33563	1.01693e-05	0.00069247	1.89728	6.49936e-10	9.48192e-08
ENSMMUG00000014891	CA2	91.1727	2.20362	0.00701651	0.174088	-0.604241	0.497143	0.786594	0.901841	0.308481	0.649773	1.2069	0.175529	0.349692
ENSMMUG00000051443		18.7402	-1.18534	0.00702303	0.174088	-0.254858	0.570401	0.831039	-0.243686	0.588138	0.830052	1.32899	0.00326077	0.0192675
ENSMMUG00000005775	PLAAT3	2136.72	0.891507	0.0070443	0.174151	-0.359064	0.315168	0.6432	-0.118969	0.739268	0.902264	-0.0138962	0.969039	0.984356
ENSMMUG00000015514	AATK	43.2325	1.64318	0.00704915	0.174151	3.84892	2.91919e-09	1.19095e-06	3.13615	1.38297e-06	0.000176474	2.89671	1.14945e-05	0.000249344
ENSMMUG00000014381	GZMB	4169.01	1.88569	0.00708183	0.174665	2.99056	7.6748e-05	0.00328516	4.0684	7.46369e-08	2.28383e-05	1.47863	0.0506785	0.146841
ENSMMUG00000003914	KLHDC1	38.0727	-0.681663	0.00711642	0.175226	-0.659125	0.0157662	0.121874	-0.667181	0.0147137	0.115466	-1.09928	0.00028487	0.0029622
ENSMMUG00000058592		2.14066	2.86198	0.00715866		4.88196	5.72892e-06	0.000483118	3.59885	0.00106873		3.65398	0.0016844
ENSMMUG00000061412		0.428683	12.5628	0.00718086		0	1		10.4376	0.0384963		14.6035	0.0037509
ENSMMUG00000014519	NBN	1446.98	0.878431	0.00722305	0.177554	0.237385	0.501654	0.789173	0.542819	0.12441	0.413747	-0.0546519	0.877376	0.941664
ENSMMUG00000008791	CD47	3193.61	0.331643	0.00725167	0.177636	0.16491	0.21663	0.536774	-0.000642343	0.996161	0.999122	-0.301291	0.0250952	0.0883907
ENSMMUG00000006837	C15orf41	115.248	-0.358802	0.00725413	0.177636	-0.187658	0.187633	0.494643	-0.0916592	0.519543	0.799884	-0.0227992	0.881999	0.943433
ENSMMUG00000000439	SLC2A14	100.753	2.2587	0.00726248	0.177636	3.23961	0.000357665	0.00976301	3.4483	0.000144787	0.00469786	1.82786	0.0461639	0.137606
ENSMMUG00000040958		0.293641	12.5406	0.0072783		0	1		14.1175	0.00504936		13.2432	0.00865745
ENSMMUG00000004561	PPM1K	249.702	0.824054	0.00728921	0.17772	0.26085	0.432398	0.742043	0.331908	0.317812	0.657076	0.308039	0.359538	0.561575
ENSMMUG00000007434	RASA3	246.271	1.06984	0.00729002	0.17772	2.2068	2.81791e-07	4.94609e-05	2.0045	3.11342e-06	0.000315182	1.46084	0.00075066	0.0063084
ENSMMUG00000063664		1.33552	12.5279	0.0073305		16.1926	0.00129516		0	1		16.9278	0.000770631
ENSMMUG00000008687	BLNK	812.288	0.828065	0.00733404	0.178498	0.77343	0.0204469	0.143423	0.556312	0.0955203	0.360367	-0.0970221	0.772604	0.884041
ENSMMUG00000020431	EPS8	473.249	0.503728	0.00746492	0.181384	0.749959	0.000223175	0.00696045	0.616828	0.00241199	0.0347167	0.336805	0.103462	0.243454
ENSMMUG00000061852		0.373946	12.4922	0.00749729		0	1		14.4771	0.00403229		14.5241	0.00395044
ENSMMUG00000057448	CHRAC1	354.123	-0.36385	0.00755748	0.183331	-0.363147	0.0134749	0.111028	-0.442314	0.00265523	0.0367545	-0.178076	0.240066	0.433456
ENSMMUG00000062315		6.65252	-1.88046	0.00757385		-0.553825	0.430627		0.0317349	0.963468	0.990724	1.10379	0.118461
ENSMMUG00000006181	WDSUB1	329.947	-0.385493	0.00760506	0.184181	-0.446386	0.00422534	0.052808	-0.383735	0.0139284	0.111493	-0.201987	0.20862	0.393325
ENSMMUG00000009587	FKBP8	3358.61	1.13906	0.0076206	0.184181	0.310845	0.500233	0.788262	0.508331	0.270277	0.6078	1.39433	0.00250048	0.0158263
ENSMMUG00000021789	R3HDM2	370.059	-0.398731	0.00763067	0.184181	-0.462	0.00422604	0.052808	-0.610335	0.000161532	0.00509952	-0.304232	0.0664575	0.179049
ENSMMUG00000007935	FAM118B	437.579	0.371878	0.00764248	0.184181	0.218932	0.146257	0.437783	0.230334	0.126535	0.417923	0.0642594	0.679263	0.825216
ENSMMUG00000002950	TFR2	2.72024	3.50551	0.00765221		2.4946	0.0834188		2.86028	0.0455827		5.00299	0.000392687
ENSMMUG00000057871		7.97954	3.52964	0.00765925		3.78296	0.00751749		5.56167	7.15771e-05		3.12255	0.0312671
ENSMMUG00000057804		0.59722	12.4649	0.0076649		0	1		0	1		21.0629	2.79153e-05
ENSMMUG00000061054		0.59722	12.4649	0.0076649		0	1		0	1		21.0629	2.79153e-05
ENSMMUG00000052164	P2RY10	86.5034	1.29084	0.0077022	0.185318	1.88798	0.000305071	0.0087052	2.3876	4.87716e-06	0.000418416	0.0988704	0.855546	0.930072
ENSMMUG00000055446	CKAP4	909.152	0.485475	0.00774376	0.18598	0.601272	0.00227001	0.035978	0.486652	0.0135196	0.108968	0.218346	0.272514	0.472904
ENSMMUG00000064796	S100A12	4.56042	4.2249	0.00774926		5.93625	0.000363343		6.94391	2.83156e-05		3.29082	0.0638772
ENSMMUG00000038295	PCBP1	2788.5	0.368066	0.00775496	0.18598	0.303522	0.0420674	0.22391	0.356814	0.0168614	0.12551	0.484595	0.00122974	0.00920978
ENSMMUG00000063169		16.7487	1.4528	0.00777734	0.186214	1.92816	0.000956267	0.0196607	2.69505	3.44763e-06	0.000333416	-0.0437649	0.947581	0.974269
ENSMMUG00000019172	SPTB	61.8854	2.10884	0.00781619	0.186768	3.38826	7.65364e-05	0.00328516	3.07062	0.000339529	0.0084352	0.838241	0.338992	0.542393
ENSMMUG00000009682	R3HDM4	1897.3	1.23023	0.0078258	0.186768	0.438595	0.38011	0.697599	0.547845	0.272935	0.610681	1.13522	0.0231623	0.0833347
ENSMMUG00000015814	FMR1	116.339	0.411579	0.00784194	0.186851	-0.1235	0.464782	0.765033	-0.18874	0.265495	0.601903	0.42342	0.0165512	0.0648928
ENSMMUG00000050073		0.672486	12.4074	0.00795022		0	1		0	1		21.1657	2.54843e-05
ENSMMUG00000051501		4.60053	2.70947	0.00799148	0.190107	1.58819	0.154834		2.95558	0.00709906		2.43622	0.0327706
ENSMMUG00000009851	CASP5	566.091	0.645262	0.00801079	0.19024	0.530052	0.0438698	0.228842	0.409711	0.119401	0.404908	-0.139456	0.600633	0.769463
ENSMMUG00000019392	PTP4A3	29.8299	2.13434	0.00802657	0.19024	3.44546	5.91563e-05	0.00273916	3.16165	0.000232973	0.00657563	4.66994	6.02595e-08	4.06229e-06
ENSMMUG00000003876	ZBTB22	245.731	-0.346333	0.00804466	0.19024	-0.472474	0.000843839	0.0179938	-0.477724	0.000747704	0.0148399	-0.543525	0.000276293	0.00289117
ENSMMUG00000017946	ROGDI	1126.12	0.426359	0.00804865	0.19024	-0.086181	0.620363	0.858881	-0.0984154	0.571704	0.821938	0.314777	0.0724877	0.190065
ENSMMUG00000039944	RASGRF2	13.2647	2.22155	0.00809729		2.80124	0.00181447	0.0310123	3.44429	0.000118628	0.0040209	3.92894	1.39237e-05
ENSMMUG00000049946		0.394293	12.3715	0.00813312		9.77705	0.0526528		12.4269	0.0137302		17.9414	0.000362662
ENSMMUG00000055047	CH25H	6.62419	1.76226	0.00824994	0.194398	1.61787	0.0246521	0.162047	1.37403	0.0575888	0.268577	0.830407	0.29069
ENSMMUG00000063583		1277.33	2.00939	0.00825093	0.194398	3.40899	3.31718e-05	0.00183417	4.60763	2.02018e-08	8.76469e-06	3.11034	0.000153775	0.00185254
ENSMMUG00000057353	DRAXIN	6.98512	3.86076	0.00826376		5.32237	0.000524566	0.0126896	5.22601	0.000672524		2.89297	0.0740417
ENSMMUG00000052929		54.5295	2.41156	0.00834106	0.195863	1.8984	0.0546627	0.258015	4.0274	4.39339e-05	0.00196216	0.984602	0.329056	0.532151
ENSMMUG00000030867	GPATCH11	136.461	-0.557502	0.00834842	0.195863	0.0172456	0.939069	0.983765	0.020279	0.928429	0.977145	0.636277	0.0057661	0.0295163
ENSMMUG00000002615	DMAC2L	172.658	-0.606208	0.00835296	0.195863	-0.902637	0.000283797	0.0083443	-0.451298	0.0687489	0.298613	-0.297076	0.241315	0.434957
ENSMMUG00000041756	SIAH3	7.11716	2.56617	0.00837		2.16113	0.0398258		1.14148	0.285299		-0.0491643	0.96641
ENSMMUG00000009273	GNPDA2	146.234	-0.324926	0.00844122	0.197405	-0.12158	0.354981	0.675291	0.0921284	0.48171	0.778461	-0.130392	0.360734	0.562921
ENSMMUG00000052731		49.9471	2.87881	0.00844549	0.197405	6.38422	3.21669e-08	9.1615e-06	6.37227	3.42312e-08	1.2995e-05	4.46177	0.000148388
ENSMMUG00000056328		0.689979	12.3033	0.00848972		12.0084	0.0172557		17.957	0.000341216		18.9342	0.000161688
ENSMMUG00000055841		2.92992	12.2765	0.00850075		0	1		-2.12184	0.674134		0	1
ENSMMUG00000002622	TTC24	86.5793	2.12755	0.00851182	0.198641	4.14983	1.92702e-06	0.000223757	3.95286	5.79036e-06	0.00045323	0.328283	0.721007
ENSMMUG00000052230		4.56447	-1.39736	0.0086193	0.200831	-0.985291	0.0675681	0.291412	-0.814149	0.12806	0.420187	0.251803	0.651544	0.805151
ENSMMUG00000040413		336.031	3.60281	0.0086384	0.200959	0.552111	0.710011	0.902339	3.74224	0.0116218	0.0996486	-0.302147	0.840114	0.921535
ENSMMUG00000011497	WDR44	454.724	0.363411	0.00870561	0.202162	0.326748	0.0292532	0.177984	0.25753	0.0860126	0.339911	-0.549419	0.00045987	0.00426241
ENSMMUG00000004492	AIM2	1561.24	0.810561	0.00871755	0.202162	0.700404	0.0358992	0.202503	0.442595	0.184959	0.51019	0.122989	0.713335	0.84917
ENSMMUG00000053936		0.397444	12.2547	0.00875384		16.6713	0.000912273		20.271	5.23688e-05		16.4581	0.0010823
ENSMMUG00000049295		627.961	1.18102	0.00879082	0.203541	1.63813	0.000765121	0.0167057	2.08721	1.80206e-05	0.00106476	0.595744	0.222855	0.410976
ENSMMUG00000014270	BAZ1B	823.501	0.273804	0.00881314	0.203667	-0.0947596	0.402696	0.718566	-0.0616142	0.586455	0.829963	-0.110691	0.341806	0.544568
ENSMMUG00000021337	UBQLN3	3.56738	2.42429	0.00882386	0.203667	1.29154	0.204147	0.518899	0.479303	0.644797		-1.55059	0.19507
ENSMMUG00000009483	MMP25	211.272	1.12953	0.00885363	0.204035	2.36383	3.79818e-07	6.37039e-05	2.24899	1.35704e-06	0.000176126	1.189	0.0114969	0.0492882
ENSMMUG00000011645	DMAP1	1205.48	0.573311	0.00889242	0.204609	0.174112	0.462186	0.764051	0.147783	0.532627	0.806701	0.195531	0.411292	0.611032
ENSMMUG00000010331	MMP17	16.184	3.09498	0.00892988	0.205151	4.16019	0.0010124		3.97405	0.0017015		1.48643	0.267221
ENSMMUG00000021232	HSPB8	34.3557	3.56768	0.0089502		4.53292	0.00195601		4.6594	0.00145519		5.58176	0.000139175
ENSMMUG00000061044		305.942	-0.52263	0.00901515	0.206783	-0.695773	0.00131131	0.0245281	-1.04833	1.37182e-06	0.000176474	-0.17718	0.419929	0.618948
ENSMMUG00000021825	SEMA7A	102.356	1.25852	0.00902896	0.206783	1.81813	0.000476046	0.0119566	1.87745	0.000308728	0.00790561	0.718106	0.175792	0.349942
ENSMMUG00000014346	TMEM91	882.383	-0.484548	0.00905911	0.207152	-0.937892	2.98919e-06	0.00029882	-0.84873	2.36088e-05	0.00130839	-0.597205	0.00319075	0.0189073
ENSMMUG00000065023		2.41233	3.80491	0.00909259		2.83796	0.0727544		5.43199	0.0004008		2.2438	0.178189
ENSMMUG00000057988		18.5928	3.83482	0.00916307		4.93745	0.00172388		6.77575	1.65106e-05	0.0010144	1.66399	0.312465
ENSMMUG00000003594	USP13	119.385	-0.714002	0.00918054	0.209603	-1.24006	3.06661e-05	0.00173986	-0.97625	0.00100872	0.0184103	-0.0840264	0.780155	0.88843
ENSMMUG00000011152	IGSF1	6.71448	2.06288	0.0093221	0.212507	0.800783	0.362345	0.682335	1.0181	0.245641		-0.594637	0.552785
ENSMMUG00000059753		1.4042	4.08733	0.00935009		1.92619	0.272612		3.32063	0.0521718		1.14468	0.529106
ENSMMUG00000064336		7.39288	4.53975	0.00935368		4.52998	0.0154203		5.67049	0.00235516		3.62182	0.0582009
ENSMMUG00000007468	L2HGDH	76.5309	-0.857825	0.00936494	0.212802	-0.503808	0.155677	0.451512	-0.10986	0.756348	0.910177	-0.378452	0.29911	0.500123
ENSMMUG00000009246	IL18RAP	45.9973	1.5301	0.00936926	0.212802	1.95932	0.00201338	0.0335453	2.88806	5.05209e-06	0.0004262	0.815709	0.214922	0.401011
ENSMMUG00000010996	JAK3	65.0098	1.2285	0.00937836	0.212802	1.83522	0.000314664	0.00892461	2.35061	3.83587e-06	0.000355169	1.19284	0.0221346	0.0806559
ENSMMUG00000036457	SNORA70	0.246255	12.1423	0.00939154		12.3758	0.0141795		19.4545	0.00010411		17.346	0.000571529
ENSMMUG00000008974	FCRL5	80.9781	1.60808	0.00940091	0.212986	0.553248	0.410248	0.725139	0.508594	0.449261	0.758341	1.01242	0.135478	0.29337
ENSMMUG00000045298	IGHM	1642	2.23016	0.00943289	0.213383	1.58999	0.0866309	0.332409	3.34395	0.000313527	0.00795832	1.54808	0.0954325	0.230393
ENSMMUG00000005994	ST6GALNAC5	59.0661	2.83483	0.00948569		3.81939	0.000940792	0.0195072	3.45549	0.00287673		9.04788	2.60165e-15	1.72525e-12
ENSMMUG00000000761	CYP2R1	98.5705	-0.552434	0.009501	0.214391	-0.348048	0.128387	0.410419	-0.248499	0.277498	0.614976	-0.315354	0.188791	0.367432
ENSMMUG00000019056	FAF1	725.632	-0.365895	0.00950652	0.214391	-0.372755	0.0144265	0.115848	-0.124883	0.412081	0.732294	-0.1454	0.34738	0.549965
ENSMMUG00000013086	ATMIN	535.651	-0.266404	0.00953163	0.214629	-0.101165	0.361405	0.68099	-0.212844	0.0552637	0.262983	-0.528659	5.83276e-06	0.000144824
ENSMMUG00000052981		18.6914	1.23692	0.00958907	0.215593	2.21337	1.29203e-05	0.000886507	2.66951	1.31481e-07	3.44232e-05	-0.202529	0.733506	0.861371
ENSMMUG00000012239	UNC119	737.344	0.535607	0.00964254	0.216312	0.210544	0.346509	0.669811	-0.178724	0.424681	0.742091	0.307874	0.172055	0.34489
ENSMMUG00000003819	NOSIP	782.849	0.391059	0.00965039	0.216312	0.167267	0.3055	0.631975	0.129105	0.42917	0.745732	0.551186	0.000833002	0.00686184
ENSMMUG00000041157	DIPK2B	1.62211	2.7764	0.00968951		1.11877	0.364698		2.89107	0.0129936		2.62314	0.0336052
ENSMMUG00000016612	GPALPP1	152.793	-0.344756	0.00971106	0.216815	-0.303244	0.0342978	0.196662	-0.309931	0.0308153	0.184544	-0.190687	0.212586	0.398026
ENSMMUG00000007418	RELA	1218.96	0.32063	0.00971146	0.216815	0.334772	0.0124473	0.105617	0.156799	0.242117	0.578209	0.0365331	0.788356	0.892682
ENSMMUG00000053337		24.2727	-1.0977	0.00971692	0.216815	-1.35655	0.00296497	0.0423026	-0.754633	0.0939971	0.357194	0.358715	0.433238	0.631735
ENSMMUG00000008015		11.0908	4.05947	0.00973618		1.20845	0.485368		5.9938	0.000358489		4.79473	0.0047048
ENSMMUG00000010983	SLC43A1	53.113	1.29459	0.00975259	0.217282	1.31192	0.0152985	0.119623	2.20595	4.28171e-05	0.00195249	1.81401	0.000952729	0.00757046
ENSMMUG00000031391	RBM38	344.713	0.904029	0.00978577	0.217693	0.714157	0.0589251	0.268103	0.917241	0.0152544	0.118303	0.85451	0.024645	0.0873319
ENSMMUG00000021657	ABLIM3	151.248	2.24626	0.00979111		1.84152	0.0498663		1.41626	0.133089	0.428533	6.35554	8.90855e-12	2.4522e-09
ENSMMUG00000021928	CLIP1	1354.52	-0.285804	0.00982743	0.21829	-0.251029	0.0356949	0.202258	-0.251069	0.035714	0.202206	0.12409	0.304533	0.505573
ENSMMUG00000060967		46.8892	0.999695	0.00985315	0.218532	1.11848	0.00744933	0.0756181	0.710956	0.0900708	0.349164	0.19745	0.653446	0.806256
ENSMMUG00000001565	RABGAP1L	926.007	0.68645	0.00987063	0.218591	0.771073	0.00730415	0.0749218	0.578094	0.0443415	0.230908	0.399599	0.166453	0.337363
ENSMMUG00000030384		110.121	1.58396	0.00990249	0.218968	3.4502	1.75999e-07	3.40602e-05	3.02665	4.65519e-06	0.000406259	2.58374	0.00010455	0.00138543
ENSMMUG00000020642	CWC22	684.78	0.275961	0.00994463	0.219571	0.444902	0.000117923	0.00442798	0.312238	0.00696106	0.070576	-0.197734	0.100698	0.239314
ENSMMUG00000057878		13.3398	1.33759	0.00999682	0.220196	2.07683	0.000141056	0.00501299	2.18498	6.15459e-05	0.00254652	1.9387	0.000734926	0.00619044
ENSMMUG00000005378	TNFRSF13B	17.615	2.288	0.0100028	0.220196	1.23572	0.199237	0.511588	2.09907	0.028457	0.175546	1.6313	0.0985383	0.235552
ENSMMUG00000005492	TMEM25	191.827	-0.700496	0.0100441	0.220775	-0.530147	0.0709068	0.299144	-0.43011	0.142797	0.444429	-0.0481302	0.871389	0.93863
ENSMMUG00000006878	NFATC2IP	539.75	0.417009	0.010071	0.220921	-0.00476217	0.978342	0.995387	-0.0247842	0.887686	0.96098	-0.0701753	0.694797	0.83592
ENSMMUG00000014873	TOR1AIP1	2300.4	0.313035	0.0100807	0.220921	0.10739	0.414325	0.727991	-0.0262533	0.841876	0.945974	-0.60861	4.96871e-06	0.000129061
ENSMMUG00000019030	SHOX2	1.70238	4.18072	0.0100878		5.09863	0.00284323		3.40519	0.0525905		4.55299	0.0105088
ENSMMUG00000008890	GTPBP2	858.263	0.601354	0.0101311	0.221697	-0.0355551	0.888212	0.968531	-0.504305	0.0463559	0.237737	-0.542997	0.0332883	0.108913
ENSMMUG00000063791		12.0147	-1.04569	0.0101794	0.222423	-0.457969	0.269729	0.594996	-0.709121	0.09192	0.352563	0.512848	0.234467	0.425982
ENSMMUG00000004488	PYHIN1	113.404	1.34492	0.010222	0.222883	2.11519	0.000180774	0.00605051	3.13762	2.69054e-08	1.09479e-05	0.872917	0.130104	0.285798
ENSMMUG00000006229	ACOX2	290.688	-0.489617	0.0102306	0.222883	-0.603566	0.00339383	0.0461114	-0.212028	0.302441	0.643487	-0.488886	0.0204627	0.0763505
ENSMMUG00000003138	P2RY6	142.447	1.2985	0.0103478	0.225103	2.43318	8.58007e-06	0.000640263	2.4316	8.71067e-06	0.000609546	0.898407	0.105458	0.246638
ENSMMUG00000041688		1313.96	0.858294	0.0103945	0.225785	1.05544	0.00353332	0.0474515	0.695448	0.0546278	0.261185	0.189737	0.601043	0.769741
ENSMMUG00000004177	MYO7B	25.2217	2.45677	0.0104691	0.227072	1.99034	0.0559008	0.26165	1.84057	0.0772096	0.320141	0.401425	0.708483
ENSMMUG00000009719	SLITRK2	2.01399	4.02882	0.0104953		2.50447	0.146384		2.08748	0.22991		2.87575	0.102608
ENSMMUG00000061441		11.1726	2.67523	0.0105293		2.09539	0.0641885		2.33153	0.0391569		0.928322	0.4334
ENSMMUG00000020188	C15H9orf131	11.4245	-2.0696	0.0106145	0.229886	-0.832109	0.323525	0.650109	-0.745414	0.376197	0.707687	0.834347	0.325432	0.528407
ENSMMUG00000023796	ALDOB	0.94819	11.9404	0.0106407		18.4772	0.000226811		0	1		18.4054	0.000242696
ENSMMUG00000063864		51.1121	0.636807	0.0106511	0.230341	0.558598	0.0376356	0.208787	0.228091	0.399526	0.724031	0.35263	0.219285	0.406939
ENSMMUG00000020557	GPKOW	353.718	0.336838	0.0106687	0.230384	0.430535	0.0024545	0.0375768	0.318069	0.0254834	0.163345	0.441394	0.00266409	0.0166416
ENSMMUG00000052285		78.7967	1.93636	0.0107007		1.54392	0.0597826		1.37154	0.094594		0.677186	0.415495	0.614959
ENSMMUG00000015087	IRF2	1023.01	0.523949	0.0107173	0.231044	0.561746	0.0113413	0.0998236	0.487579	0.0279973	0.17381	-0.16683	0.456312	0.65207
ENSMMUG00000065240		7.36621	-1.37606	0.0107419	0.231044	-0.800991	0.155666	0.451512	-0.241707	0.663903	0.867811	-1.64782	0.0132863	0.0550822
ENSMMUG00000018791	MOCOS	617.346	0.627577	0.0107462	0.231044	-0.407377	0.126132	0.406693	-0.472862	0.0759264	0.316917	-0.374459	0.163404	0.333179
ENSMMUG00000017631	GPRC5A	207.224	2.15513	0.0107793	0.231417	2.87394	0.00160479	0.0284992	3.23133	0.000387203	0.00927394	6.21164	8.59659e-12	2.41184e-09
ENSMMUG00000009548	CDK5R1	57.8849	1.44213	0.0110244	0.236337	2.01483	0.000999316	0.0201398	1.83187	0.00278873	0.0382266	0.196492	0.758863	0.87636
ENSMMUG00000006171	SLC16A1	86.1907	1.98919	0.0110592	0.236376	1.11235	0.188896	0.497103	1.96665	0.0200685	0.14024	1.62428	0.0560964	0.158235
ENSMMUG00000011953	CDKN2D	269.277	0.618944	0.0110721	0.236376	0.410625	0.118795	0.394284	0.143298	0.586697	0.829963	0.451123	0.0914082	0.223713
ENSMMUG00000005971	CYP20A1	364.112	-0.417528	0.0110744	0.236376	-0.465194	0.00880705	0.0845901	-0.530702	0.00282897	0.0386312	-0.327197	0.0718947	0.189122
ENSMMUG00000048892	SSPO	8.2428	3.73999	0.0110869		4.43175	0.00428362		4.28953	0.00579091		6.28376	5.0016e-05
ENSMMUG00000023244	GUCY1A1	119.928	1.33945	0.0111983	0.238677	1.05043	0.0658206	0.286818	1.08141	0.0582603	0.270545	0.976042	0.0901372	0.221494
ENSMMUG00000058389		48.5167	-0.478411	0.0112591	0.239626	-0.554107	0.00641978	0.0689236	-0.493195	0.0152781	0.118354	-0.276361	0.210135	0.395059
ENSMMUG00000023036	SLC25A3	3130.93	-0.231146	0.0113255	0.240691	-0.183259	0.0629122	0.278411	-0.0955945	0.331957	0.671297	0.194809	0.0497453	0.144995
ENSMMUG00000007959	PCYOX1	1830.72	-0.587718	0.0113819	0.241541	-0.670679	0.00751933	0.0761338	-0.518743	0.038686	0.21154	-0.968492	0.000121258	0.00155178
ENSMMUG00000000196	NIBAN3	23.0373	2.29991	0.0114492	0.242621	3.80931	8.94701e-05	0.00363576	2.76054	0.00468303	0.0541186	1.41492	0.170713	0.343238
ENSMMUG00000012970	LMAN1L	2.92651	4.08092	0.0115046		1.44476	0.425733		2.98413	0.0893943		3.33677	0.0621033
ENSMMUG00000000757	RNF114	5419.08	0.556209	0.011516	0.243686	0.0747788	0.753184	0.923883	-0.20118	0.397617	0.722995	-0.123588	0.603718	0.77145
ENSMMUG00000023581	ABCC8	0.977614	11.656	0.0115353		12.0338	0.0155347		7.35945	0.13937		16.922	0.000637379
ENSMMUG00000054982		17.7696	1.95485	0.0115627		2.7011	0.00106669	0.0209657	4.25491	2.10173e-07	4.83557e-05	3.29454	8.45656e-05
ENSMMUG00000022601	CREB1	615.205	0.319297	0.0117162	0.24722	0.366494	0.00739973	0.0752689	0.365065	0.00765646	0.0746714	0.129366	0.35744	0.559757
ENSMMUG00000023330	EPHA6	0.322039	11.7828	0.0117165		15.1645	0.0026024		19.2148	0.000126748		15.4314	0.00220664
ENSMMUG00000013048	JUP	649.376	1.69491	0.0117165	0.24722	0.616905	0.395793	0.712474	0.790041	0.276812	0.614632	1.42179	0.0504633	0.146451
ENSMMUG00000000546	KIAA0040	340.415	0.852113	0.0117365	0.247242	1.35051	0.00021738	0.00685042	1.31702	0.000311202	0.00792725	0.596543	0.105567	0.246695
ENSMMUG00000059755	APH1B	567.094	-0.436755	0.0117511	0.247242	-0.258099	0.16803	0.468914	-0.278083	0.137587	0.435211	-0.812511	2.21773e-05	0.000409033
ENSMMUG00000010245	F8	86.5359	-0.609013	0.0118269	0.248317	-0.709491	0.00665877	0.0705362	-0.705831	0.00699444	0.0706188	-0.639771	0.0191563	0.072545
ENSMMUG00000047903		0.348516	11.7669	0.0118307		0	1		14.4471	0.00411414		14.8148	0.00328646
ENSMMUG00000004498	PIAS2	363.186	-0.559632	0.0118358	0.248317	-0.639986	0.00769952	0.0772768	-0.621157	0.00971005	0.0886101	0.123776	0.609113	0.775138
ENSMMUG00000050730	CHIC2	532.944	-0.272433	0.0119077	0.249062	-0.19313	0.0986278	0.355319	-0.328872	0.00500062	0.0564148	-0.268739	0.0269084	0.0927616
ENSMMUG00000047095	SERPINB13	5.17427	3.50791	0.0119104		3.89415	0.00874081		3.90759	0.00852888		3.37315	0.0269839
ENSMMUG00000023315	BCL2L14	78.2536	1.46823	0.0119144	0.249062	0.528461	0.403294	0.718825	0.938394	0.137451	0.435211	0.403627	0.528565	0.713475
ENSMMUG00000007728	TRIM3	219.085	-0.438318	0.0119478	0.249062	-0.0413102	0.825485	0.949903	-0.0730889	0.696698	0.882754	0.127063	0.509712	0.698037
ENSMMUG00000000651	IL12RB2	50.121	1.43216	0.011948	0.249062	2.5049	4.02701e-05	0.00208892	3.94718	8.55365e-11	1.74363e-07	2.27499	0.000254681	0.00271406
ENSMMUG00000007142	SNX9	1639.52	-0.272337	0.0119558	0.249062	-0.166722	0.154146	0.449455	-0.305327	0.00910508	0.0844082	-0.256472	0.0307408	0.102392
ENSMMUG00000052333		3.30214	-2.83758	0.0119819		-0.0309809	0.976511		-0.966803	0.372455		1.30118	0.223786
ENSMMUG00000061198	XK	26.2027	2.17958	0.0119841	0.249062	1.08922	0.248844	0.574102	2.63906	0.00498121	0.0563351	1.28058	0.180828	0.357032
ENSMMUG00000012219	GPR25	42.9172	1.47612	0.0120095	0.249062	0.637254	0.317764	0.645578	1.89532	0.00284224	0.0387427	0.861236	0.184816	0.361965
ENSMMUG00000016183	PRSS21	74.4993	1.84859	0.0120227	0.249062	0.400413	0.615735	0.855901	2.20783	0.00547113	0.0597691	0.829191	0.303466	0.504417
ENSMMUG00000012127	BCAS4	44.7857	1.8183	0.0120311	0.249062	2.48678	0.00140956	0.0258219	2.13031	0.00629016	0.0658732	1.97609	0.0123647	0.0521051
ENSMMUG00000004329	SLC1A2	30.5298	-0.862743	0.0120402	0.249062	-0.641155	0.0815702	0.322877	-0.45574	0.214697	0.545306	-0.0532913	0.888675	0.94648
ENSMMUG00000006971		314.307	0.528546	0.0120671	0.249268	-0.170532	0.455012	0.758019	0.17999	0.42981	0.746086	0.0174187	0.940278	0.971192
ENSMMUG00000006871	ARAP2	353.925	0.680699	0.012109	0.249784	0.885998	0.00251346	0.0383213	1.18087	5.60446e-05	0.0023772	0.218445	0.462926	0.658197
ENSMMUG00000011962	PTPRS	94.215	1.92072	0.0122839	0.25276	3.24027	9.11368e-05	0.00366647	3.02582	0.000258919	0.00698669	0.959125	0.255871	0.453573
ENSMMUG00000018404	GAL3ST4	14.4157	1.89325	0.0122875	0.25276	3.25127	5.63386e-05	0.0026576	3.151	9.62863e-05		2.73765	0.000954331	0.00757906
ENSMMUG00000008561	KIF12	4.19641	3.71705	0.0122886		4.1751	0.00800687		4.20776	0.00755995		6.55544	2.89287e-05
ENSMMUG00000051530		4.62109	4.40856	0.012394		3.56616	0.0612889		5.85511	0.00190819		3.14038	0.107716
ENSMMUG00000063561	Metazoa_SRP	4.94121	-1.764	0.0123981	0.254352	-2.04836	0.00778486		-1.64229	0.0297842	0.180687	-0.196259	0.797401
ENSMMUG00000030145	CCDC152	7.91554	-0.915949	0.0123994	0.254352	0.101676	0.778826	0.935124	-0.618538	0.103856	0.378463	0.170212	0.674687	0.821895
ENSMMUG00000015703	GPR33	4.2503	2.85282	0.0124039		3.14946	0.00887932		5.14671	1.43377e-05		2.44813	0.0580601
ENSMMUG00000053753		3.14799	4.05233	0.0124287		4.64332	0.00679358		6.99491	3.49749e-05		3.65734	0.0404015
ENSMMUG00000056093	SHLD1	123.063	0.777989	0.0124352	0.254368	0.0882067	0.793683	0.93988	0.11043	0.743415	0.904476	0.153656	0.655546	0.807886
ENSMMUG00000058586		105.9	0.858303	0.0124581	0.254368	0.302637	0.415916	0.729292	-0.171462	0.645913	0.860909	0.390195	0.30267	0.50384
ENSMMUG00000023372	RCSD1	569.024	1.16931	0.0124639	0.254368	2.39404	2.13773e-06	0.000237883	2.49362	7.92719e-07	0.000119183	2.11018	3.05663e-05	0.000524626
ENSMMUG00000054158	ACAD11	425.137	-0.645001	0.0124803	0.254368	-0.525172	0.059729	0.270267	-0.265417	0.341143	0.678844	-0.738886	0.00885536	0.0404227
ENSMMUG00000011303	BCL11A	69.3642	1.41568	0.0124865	0.254368	2.29981	0.000166316	0.00565439	2.03494	0.000869552	0.0166064	0.997701	0.110286	0.254461
ENSMMUG00000044265	Metazoa_SRP	2.03892	-2.48444	0.012512		-3.40145	0.00302644	0.0426954	-3.67217	0.00168972	0.0268394	-0.331372	0.751283	0.871889
ENSMMUG00000009473	BANP	294.047	0.432298	0.0125427	0.255089	0.722658	0.000107146	0.00410501	0.692251	0.000208247	0.00608121	0.548217	0.00421097	0.0233678
ENSMMUG00000018981	C19H19orf38	324.816	0.735612	0.0125564	0.255089	0.623668	0.0503156	0.245638	0.470049	0.14034	0.440667	0.571464	0.0757318	0.196418
ENSMMUG00000063329	SIT1	126.548	1.53406	0.0126173	0.255974	1.98211	0.00282047	0.0410559	2.72305	4.03469e-05	0.00185657	1.04067	0.121274	0.272447
ENSMMUG00000061959		217.541	2.44506	0.0126628	0.256544	0.77995	0.462086	0.764051	1.46296	0.167449	0.484245	1.78693	0.0921487	0.224922
ENSMMUG00000053108	Metazoa_SRP	2.47122	-1.88061	0.0127001		-2.59541	0.00339466		-2.71645	0.00266967		-0.352396	0.675271
ENSMMUG00000021012	GPR155	95.7353	0.717792	0.0127496	0.257947	0.954759	0.00218943	0.0353092	0.869587	0.00530856	0.0584134	-0.312137	0.344025	0.547228
ENSMMUG00000053389		17.0267	-1.0699	0.0128089	0.258792	-0.236681	0.599274	0.847344	-0.594897	0.190539	0.518332	0.0400406	0.93262	0.968401
ENSMMUG00000015679	CCHCR1	259.452	-0.359066	0.0128647	0.259565	-0.127635	0.411074	0.725819	-0.0278847	0.857415	0.951059	0.0126489	0.937402	0.970325
ENSMMUG00000005021	KRT78	26.9482	5.92778	0.0129466		4.73401	0.0680631		7.42166	0.00388882		0.693645	0.792173
ENSMMUG00000057360	SCT	40.1541	2.42887	0.0129713		3.28842	0.00155301	0.0279079	3.03495	0.00355298	0.0448852	1.69564	0.117945
ENSMMUG00000003894	ZNF385C	18.0772	1.85133	0.0129883	0.261298	2.82411	0.0003652	0.00995072	2.4679	0.00189623	0.0292031	2.97482	0.00023618	0.00255232
ENSMMUG00000004450	MAT2A	5549.12	0.567521	0.0129904	0.261298	0.502515	0.0417438	0.222579	0.298449	0.226594	0.560761	-0.593498	0.0163847	0.0644129
ENSMMUG00000018421		9.84864	1.41398	0.0130038	0.261298	0.95794	0.122244	0.400362	1.73029	0.00476377	0.0548845	1.18771	0.0690843
ENSMMUG00000017908	PTCD2	487.694	0.47876	0.0130988	0.26285	0.502585	0.0158177	0.122007	0.327312	0.116355	0.399004	0.292497	0.166496	0.337363
ENSMMUG00000045335	ZNF526	148.895	0.485561	0.0131423	0.263364	0.427705	0.0433488	0.227126	0.380054	0.0729269	0.309415	-0.105232	0.636685	0.794917
ENSMMUG00000001611	RICTOR	263.932	0.627114	0.0131636	0.263433	0.797441	0.0035763	0.0477737	0.471949	0.0850134	0.337811	-0.4612	0.101751	0.240913
ENSMMUG00000050779	IGHV7-4-1	4.17036	5.32792	0.0131642		10.185	7.68181e-06		3.72164	0.109514		8.8227	0.000130061
ENSMMUG00000041998	RNF152	56.9668	2.68694	0.0131666		-0.160127	0.891837		0.416774	0.723027	0.894943	0.978125	0.407275
ENSMMUG00000010420	MKRN1	2783.17	0.562274	0.0131815	0.263434	0.372797	0.128165	0.410058	0.311671	0.203424	0.5324	0.447204	0.0684772	0.18258
ENSMMUG00000018512	GCFC2	130.341	-0.367036	0.0132349	0.264143	-0.15522	0.327915	0.653611	-0.0980771	0.536576	0.808097	0.0400883	0.811422	0.905587
ENSMMUG00000055773		65.8248	0.908314	0.0133694	0.266466	1.51048	0.000121159	0.00450466	1.65401	2.54542e-05	0.00134676	1.82281	5.22791e-06	0.000133807
ENSMMUG00000063845		13.4818	-1.154	0.0134203	0.26712	-1.38068	0.00662851	0.0704465	-1.73844	0.000734891	0.014697	-1.22337	0.0250829	0.0883907
ENSMMUG00000000485		3.64507	2.49353	0.0135344		3.6331	0.000517964		3.48104	0.000914616		4.00363	0.000212632
ENSMMUG00000006468	FGFR1OP2	409.54	0.399654	0.0135457	0.269252	0.627787	0.000326191	0.00913515	0.404786	0.0206738	0.142891	0.149669	0.404753	0.604976
ENSMMUG00000051771		1.91356	5.13225	0.0135765		0.576484	0.806433		0.0266413	0.991001		2.292	0.327204
ENSMMUG00000022478	FGFR1	104.095	1.56112	0.0135936	0.269841	2.01757	0.00311269	0.0436446	2.00076	0.00337413	0.0434942	1.94921	0.00448049	0.0245
ENSMMUG00000062307		16.6953	0.947793	0.0136137	0.269878	0.262499	0.534301	0.811757	0.592359	0.158158	0.471287	0.711007	0.11057	0.254929
ENSMMUG00000002041	ADGRD1	3.92765	-2.60284	0.0136177		-2.34303	0.0361867		-0.586401	0.580216	0.826098	-0.413631	0.708411
ENSMMUG00000003508	ACTR10	1084.11	-0.235615	0.0136378	0.269992	-0.125869	0.22212	0.543451	-0.15179	0.141146	0.441644	-0.248146	0.0190897	0.0723562
ENSMMUG00000022776	NSUN5	299.212	0.313902	0.0136999	0.270858	0.14446	0.294085	0.620348	0.0942908	0.494073	0.784781	0.0878315	0.54221	0.724984
ENSMMUG00000050406		44.0083	-0.60184	0.0137277	0.271044	-0.762233	0.00397669	0.0508713	-0.487686	0.0639452	0.286116	-0.117618	0.67156	0.819831
ENSMMUG00000062048		14.4997	-1.15247	0.0137707	0.271326	-1.24974	0.0135358	0.111217	-1.4543	0.00439192	0.0516187	0.267171	0.601173	0.769741
ENSMMUG00000046641		30.5155	1.17854	0.0137788	0.271326	0.821653	0.114599	0.386811	1.25303	0.0158634	0.120745	-0.318432	0.568068	0.74591
ENSMMUG00000051905	MC3R	21.7495	-1.88216	0.0138055	0.27149	-3.24436	0.000137816	0.004965	-3.96336	5.08988e-06		-3.69247	6.12006e-05
ENSMMUG00000051020	ZNF467	23.7542	1.10378	0.0139778	0.274511	2.11144	9.78628e-06	0.000706813	1.98921	3.18368e-05	0.00155949	0.705516	0.173472	0.346588
ENSMMUG00000010578	PLD4	268.241	1.65858	0.0139993	0.274568	3.53364	1.23133e-06	0.000157516	2.99518	3.94502e-05	0.00183651	0.724235	0.325362	0.528351
ENSMMUG00000064280		65.7146	-1.2316	0.0140434	0.274744	-1.31718	0.015062	0.118417	-1.93466	0.000381291	0.00920494	0.000805688	0.998821	0.999911
ENSMMUG00000000358	JADE2	334.574	0.55768	0.0140542	0.274744	0.319631	0.193447	0.50261	0.24062	0.327814	0.666417	-0.504285	0.0458189	0.13681
ENSMMUG00000010781	DMTF1	365.976	0.321863	0.0140641	0.274744	0.374051	0.00840036	0.0820735	0.306773	0.0308322	0.184544	-0.719196	2.10153e-06	6.60575e-05
ENSMMUG00000014729	ZNF541	7.06634	2.9294	0.0140907		3.74176	0.00288876		4.85886	9.98975e-05		5.3979	1.87896e-05
ENSMMUG00000006600	MTMR12	176.363	-0.596672	0.0141201	0.275473	-0.24623	0.347221	0.670071	-0.341334	0.192988	0.520954	-0.264179	0.324003	0.526767
ENSMMUG00000001680	TANK	1312.44	0.521755	0.0141659	0.275597	0.68161	0.0030106	0.0425914	0.53582	0.0197172	0.138676	-0.0192442	0.933689	0.968818
ENSMMUG00000023136	ZNF613	189.325	0.359742	0.0141998	0.275597	0.617553	8.82075e-05	0.00360838	0.493617	0.00177013	0.0278543	0.194405	0.244799	0.439337
ENSMMUG00000023626	ALKBH1	137.858	0.334391	0.0142053	0.275597	0.438183	0.00272377	0.0402302	0.387947	0.00812283	0.0781655	0.197908	0.210926	0.395833
ENSMMUG00000055913	WNT10A	9.37297	1.70919	0.0142244	0.275597	1.3958	0.0625278	0.277402	1.96779	0.00820769	0.0787824	1.43359	0.0690828
ENSMMUG00000032338		132.64	-0.5283	0.0142466	0.275597	-0.950001	4.68325e-05	0.00234085	-0.656308	0.0047853	0.0550491	0.367376	0.11974	0.270206
ENSMMUG00000002264	LPO	15.3967	1.9538	0.0142505	0.275597	0.743346	0.391309	0.707961	1.95778	0.0229048	0.153288	1.12716	0.204484
ENSMMUG00000007479	PNOC	25.6836	2.05505	0.0142573	0.275597	2.67492	0.00306667	0.0431018	2.75372	0.00230166	0.0334457	0.829741	0.379718	0.581752
ENSMMUG00000030337	ABRAXAS1	126.63	0.344082	0.014295	0.275964	0.284501	0.0601118	0.271429	0.206258	0.174315	0.494763	0.174447	0.285032	0.4859
ENSMMUG00000005676	CCR6	158.96	1.17636	0.0143916	0.277465	0.966099	0.0632485	0.278999	1.15925	0.0258037	0.164646	-0.381825	0.471881	0.665752
ENSMMUG00000061119		7.17578	2.01177	0.0144126	0.277509	2.21513	0.0115596		4.02023	3.33341e-06	0.000330836	1.90241	0.0408854
ENSMMUG00000044341		11.6247	4.02583	0.014413		5.69661	0.00110441		8.44672	1.18626e-06		3.9916	0.0273953
ENSMMUG00000012895	PYCR1	50.218	1.32725	0.014481	0.278461	0.805714	0.170314	0.472764	1.23998	0.0345869	0.198414	0.79813	0.181386	0.357599
ENSMMUG00000016631	GRIP1	6.54975	2.56042	0.0145282		1.8109	0.112645		3.61117	0.00124393	0.0215876	3.44148	0.00254306
ENSMMUG00000002397	GINS1	451.317	-0.40378	0.0145541	0.279503	-0.270162	0.129469	0.411873	-0.000979127	0.995611	0.999122	0.226511	0.210043	0.394988
ENSMMUG00000000643	MIER1	484.444	0.296751	0.0146173	0.280352	0.141387	0.281769	0.607367	-0.0922007	0.483895	0.779457	0.289803	0.0320154	0.10572
ENSMMUG00000054241		5.0767	2.32946	0.0146468	0.280552	-0.11787	0.914192		0.64429	0.547085		1.17501	0.288785
ENSMMUG00000015589	TIFA	131.239	1.07024	0.0147589	0.282333	1.82374	0.000114175	0.00432967	2.47059	1.68293e-07	4.1894e-05	1.14418	0.0170172	0.0662415
ENSMMUG00000044108	Metazoa_SRP	2.72364	1.59683	0.0148527		0.889417	0.224999	0.547889	0.557187	0.455608		-0.160551	0.858138
ENSMMUG00000006297	PDCD7	340.933	0.377994	0.0149596	0.285597	0.31214	0.0627788	0.278022	0.388933	0.0204137	0.141738	0.245679	0.154899	0.321225
ENSMMUG00000053724	GMCL1	839.38	-0.501477	0.0149683	0.285597	-0.580364	0.00915352	0.0863038	-0.910643	4.3852e-05	0.00196216	-0.61939	0.00579737	0.0296348
ENSMMUG00000016469	PCSK1N	20.392	2.43234	0.0150184	0.286086	3.70168	0.000570841	0.0134071	2.70257	0.0120855	0.101388	1.88354	0.0884308
ENSMMUG00000015225	SKP2	105.911	0.578027	0.0150367	0.286086	0.310704	0.226331	0.549803	0.668683	0.00902497	0.0839425	0.753147	0.00433986	0.0239337
ENSMMUG00000020320	SEC16B	4.5949	2.19644	0.0150521	0.286086	0.531716	0.598281		-0.583539	0.57746		-0.454289	0.684826
ENSMMUG00000011420	SYN1	10.9039	1.59153	0.0150883	0.286205	1.53487	0.0279755		2.7636	5.69424e-05	0.00240855	3.51965	4.46698e-07	1.98685e-05
ENSMMUG00000047009	LILRB4	469.743	1.59282	0.0151029	0.286205	2.03279	0.00407676	0.0514968	1.65879	0.0191083	0.135652	1.9028	0.0072546	0.0349068
ENSMMUG00000004933	METTL6	269.516	-0.386088	0.0151165	0.286205	-0.299529	0.0804224	0.320564	-0.236885	0.16682	0.483613	-0.0231926	0.895288	0.949917
ENSMMUG00000022523	AFAP1L2	35.4714	2.67561	0.0152107		5.97649	3.08846e-07		7.36858	2.64162e-10	3.34276e-07	4.81846	4.79596e-05
ENSMMUG00000002660	DEAF1	289.635	0.388295	0.0152441	0.287878	0.531565	0.0020367	0.0337846	0.454887	0.00836587	0.0796962	0.756449	1.82842e-05	0.000351448
ENSMMUG00000017492	ZNF22	1171.32	0.290327	0.0152448	0.287878	0.376113	0.00359418	0.047813	0.345829	0.0074417	0.0734257	0.229398	0.0805148	0.205032
ENSMMUG00000008438	ZBTB10	124.538	-0.694085	0.0152635	0.287878	-0.780959	0.0116406	0.10151	-0.934297	0.00258067	0.0360404	-0.725583	0.0222011	0.0808112
ENSMMUG00000053916		8.54248	-1.06244	0.0153006	0.287917	-0.959687	0.0389092	0.213887	-1.79817	0.000287312	0.00753512	0.772851	0.0973367	0.233598
ENSMMUG00000000975	PKHD1L1	18.5149	1.80853	0.015311	0.287917	0.807938	0.320728	0.647882	1.31391	0.104695	0.379686	2.80147	0.000579073	0.00509843
ENSMMUG00000017762	CLNK	50.5462	1.85907	0.0153241	0.287917	3.08115	0.000183164	0.00609265	3.69443	7.13763e-06	0.000526141	2.24441	0.00747008	0.035708
ENSMMUG00000049636		4.43996	2.67588	0.0154076		2.40436	0.0412165		3.1811	0.00651752		3.06225	0.0109887
ENSMMUG00000013378	EPOP	1.80614	2.66726	0.0154139		1.48725	0.22561		3.75071	0.0009493		3.3308	0.00542647
ENSMMUG00000003399	ISCA1	1230.87	1.12246	0.0154257	0.289457	-0.162906	0.744913	0.921224	0.110727	0.82497	0.938802	0.928116	0.0639283	0.173902
ENSMMUG00000006622	SEC31B	143.293	-0.475076	0.0154545	0.289629	-0.322394	0.127821	0.40938	-0.349914	0.0987326	0.367915	-0.462224	0.0364344	0.116108
ENSMMUG00000014591	LIG1	490.552	0.415277	0.0156436	0.292142	0.0178388	0.923567	0.98063	0.268585	0.148304	0.454032	-0.117842	0.534631	0.719012
ENSMMUG00000019833	FCRL1	20.6389	2.23996	0.0156443	0.292142	2.0147	0.04448	0.230712	1.77065	0.0777215	0.32051	1.88107	0.0664347	0.17902
ENSMMUG00000015804	PLEKHN1	30.2124	1.01999	0.0156618	0.292142	0.727983	0.111183	0.38178	0.494807	0.280592	0.61912	1.14966	0.0142203
ENSMMUG00000002346	LEO1	398.303	0.286633	0.0156692	0.292142	0.309687	0.0155038	0.120821	0.435705	0.00065681	0.0135144	0.118464	0.375322	0.577593
ENSMMUG00000015649	MOGAT1	13.3634	-1.79337	0.0157072	0.292142	-1.5607	0.0494818	0.243378	-1.18303	0.13432	0.430669	-0.507408	0.533106	0.71748
ENSMMUG00000042225		5.87235	0.896973	0.0157226	0.292142	0.437253	0.285054	0.611467	0.716408	0.075277	0.315569	0.240289	0.622309	0.785088
ENSMMUG00000054869		11.1263	1.57193	0.0157358	0.292142	2.91255	2.966e-05	0.0016959	2.63147	0.000166957	0.00522729	0.544207	0.487275
ENSMMUG00000005136	TCAF1	62.4842	-0.726091	0.0157511	0.292142	-0.284098	0.377732	0.695604	-0.07172	0.823547	0.938504	-0.0652722	0.844471	0.923829
ENSMMUG00000013181	EIF2B1	377.521	0.194235	0.0157668	0.292142	0.0758994	0.382302	0.699032	-0.00430541	0.960617	0.989954	0.148925	0.109601	0.253402
ENSMMUG00000060390	TRAV10	2.70199	2.25022	0.01586		2.64921	0.00685142		3.23485	0.000867497	0.0166064	1.82072	0.0930295
ENSMMUG00000008112	NEDD4	57.632	0.68007	0.0158696	0.293616	1.2261	4.8803e-05	0.00241334	1.7118	1.26209e-08	6.26593e-06	0.942207	0.00294924	0.0178648
ENSMMUG00000001182	B4GALNT1	4.63359	2.26191	0.0158862	0.293616	2.51618	0.0116562		2.8916	0.00362234		2.68716	0.0091049
ENSMMUG00000017228	SCGB3A2	658.413	1.81389	0.0160069	0.295476	0.626115	0.441957	0.747841	1.59153	0.0504755	0.249421	4.59677	1.58356e-08	1.33541e-06
ENSMMUG00000016848	SLCO4A1	30.615	1.40807	0.016104	0.296408	1.25141	0.0476083	0.239067	3.15754	4.69713e-07	8.14783e-05	1.70219	0.00833819	0.0386177
ENSMMUG00000016999	KIAA0232	827.839	-0.494369	0.0161057	0.296408	-0.487859	0.0279679	0.173878	-0.391909	0.0774689	0.320321	-0.803736	0.000337407	0.00339478
ENSMMUG00000010134	ARHGEF5	76.7164	-0.527685	0.0161213	0.296408	-0.868805	0.000257038	0.00777552	-0.651931	0.00593716	0.0632229	-0.026611	0.913559	0.959387
ENSMMUG00000007969	CD160	19.4013	1.58927	0.0161378	0.296408	1.56706	0.0270332	0.170169	2.32731	0.000962537	0.0178245	2.31356	0.00138843	0.0101178
ENSMMUG00000013342	HPSE	398.362	0.787833	0.016207	0.29731	0.286996	0.418124	0.731164	0.51198	0.148533	0.454381	-0.47897	0.182105	0.358242
ENSMMUG00000064708	PRF1	394.082	1.45099	0.0162371	0.297353	2.57688	7.71717e-05	0.0032907	3.68732	1.53254e-08	7.05199e-06	0.812087	0.215947	0.402357
ENSMMUG00000017038	RAB2A	2995.55	-0.212915	0.0162497	0.297353	-0.199645	0.036934	0.206336	-0.214675	0.0248939	0.161544	-0.203753	0.0352424	0.113658
ENSMMUG00000056151		3.89326	-2.09628	0.0163687		-0.605168	0.491766	0.783727	-1.18889	0.186406		0.568334	0.527193
ENSMMUG00000017637	GSG1	25.3672	2.02643	0.0164072	0.299764	1.72535	0.0589313	0.268103	1.28484	0.160208	0.474313	-0.110745	0.907576	0.956581
ENSMMUG00000020217	PIGK	535.804	-0.323873	0.0164221	0.299764	-0.429143	0.00326017	0.0449017	-0.144851	0.320057	0.659708	-0.499717	0.000871503	0.00709903
ENSMMUG00000015590	SIAH2	885.21	0.285189	0.0164561	0.300014	0.20315	0.113733	0.385477	0.29926	0.0197941	0.139025	0.343479	0.0086031	0.0395208
ENSMMUG00000018247	C11H12orf49	951.535	-0.311739	0.0165318	0.301022	-0.44408	0.00156819	0.0280824	-0.326144	0.0202052	0.140871	0.283515	0.0455768	0.13631
ENSMMUG00000010881	CYP26A1	6.58973	2.31988	0.0165827	0.301224	3.84807	0.000165557	0.00564129	2.92023	0.00450789		2.85677	0.00686677
ENSMMUG00000065134	FASLG	34.5259	1.26677	0.0165977	0.301224	1.49313	0.00898543	0.0853051	2.15631	0.00015575	0.00497907	0.214082	0.722533	0.85546
ENSMMUG00000020131	SRC	349.527	0.728358	0.0166237	0.301224	0.4343	0.186358	0.493088	0.351177	0.285425	0.625063	0.334374	0.313006	0.514727
ENSMMUG00000028550	MIR191	3.74067	-2.2289	0.0166246	0.301224	-1.42388	0.131775	0.415529	-0.867273	0.350946	0.687311	0.000253654	0.999789	0.999933
ENSMMUG00000005980	GGT5	68.406	1.91252	0.0166453	0.301229	4.92129	9.26787e-09	3.04127e-06	3.90991	5.13332e-06	0.00043066	2.3997	0.00594348
ENSMMUG00000006609	MICB	106.379	0.689034	0.0167512	0.302774	0.786377	0.0115567	0.101247	0.746152	0.0166262	0.124186	-0.276673	0.397102	0.597188
ENSMMUG00000014694	SLC26A9	8.22692	3.2688	0.0168434		2.74652	0.0618336		4.24285	0.00371939		3.51279	0.0182633
ENSMMUG00000054409		7.56618	1.90523	0.0168622	0.304407	1.27536	0.139878	0.429198	2.70189	0.00145988		2.25358	0.0110957
ENSMMUG00000042657	CYB5D2	105.605	-0.685109	0.0168906	0.304511	-0.513373	0.0961653	0.350378	-0.056998	0.853058	0.949758	-0.07129	0.820998	0.910839
ENSMMUG00000003749	NT5C2	2850.33	0.572435	0.0169092	0.304511	0.4264	0.0996138	0.357336	0.056762	0.82651	0.938851	-0.81221	0.00177875	0.012149
ENSMMUG00000009430	TRPM1	21.3478	1.2444	0.0169376	0.304649	0.483007	0.396275	0.712711	0.462003	0.418128	0.737077	1.17174	0.0440076	0.132894
ENSMMUG00000010599	TBX18	5.58396	2.4067	0.0169447		3.0456	0.00488755		2.5383	0.0196315		2.49439	0.0253294
ENSMMUG00000018492	TARBP2	284.125	0.319226	0.0170341	0.305741	0.348454	0.0155713	0.121159	0.379134	0.00852351	0.0807925	0.676652	5.41437e-06	0.000137374
ENSMMUG00000006466	INTS13	368.526	0.333218	0.0170397	0.305741	0.532887	0.000400962	0.0105555	0.574648	0.000135578	0.00444655	0.0851918	0.58656	0.759387
ENSMMUG00000015832	NSMCE1	1216.61	-0.270741	0.0171326	0.306743	-0.370409	0.00251902	0.0383313	-0.0654085	0.593346	0.833348	0.211323	0.0883534	0.218482
ENSMMUG00000000089	SPTLC3	125.394	-1.09122	0.0171372	0.306743	-1.64818	0.000891236	0.0188157	-1.95291	8.45038e-05	0.00322409	-2.59871	3.66525e-07	1.70838e-05
ENSMMUG00000064030	EOMES	110.865	1.24872	0.0171642	0.306854	2.57069	5.2201e-06	0.000453649	3.23291	9.85545e-09	5.9862e-06	1.25647	0.0290592	0.0983895
ENSMMUG00000023601	UHRF1BP1L	806.273	-0.352799	0.0173218	0.309297	0.14017	0.38074	0.697907	0.0704523	0.659654	0.86606	-0.377314	0.020565	0.0766538
ENSMMUG00000009420	DHRS12	31.1962	-0.580147	0.017394	0.310091	-1.11835	2.86484e-05	0.00166326	-0.830959	0.00170071	0.0269857	-0.757725	0.00902354	0.040998
ENSMMUG00000057604	EVA1B	92.8012	0.84898	0.0174083	0.310091	1.26053	0.00104569	0.0206615	1.04015	0.00690686	0.0702483	1.52468	9.42998e-05	0.00129177
ENSMMUG00000018458	SMG7	890.393	0.27792	0.0174469	0.310404	0.140377	0.266836	0.591779	0.0357901	0.777281	0.919309	-0.037752	0.770201	0.882537
ENSMMUG00000017423	RBM10	785.446	0.216848	0.0174949	0.310875	0.228203	0.0206231	0.144257	0.237259	0.0161499	0.121766	0.022737	0.824206	0.912458
ENSMMUG00000012715	RBBP8	651.018	-0.552544	0.0175254	0.310875	-0.479971	0.0559288	0.2617	-0.439981	0.0797409	0.324883	0.327831	0.193487	0.373285
ENSMMUG00000015631	SMYD2	1587.04	-0.500732	0.0175369	0.310875	-0.964815	2.27802e-05	0.00138989	-0.68905	0.00248004	0.0352286	-0.0843628	0.71178	0.84809
ENSMMUG00000000823	LMNB1	153.297	0.968981	0.0175577	0.310875	0.881698	0.045414	0.233204	1.97402	7.17985e-06	0.000526696	1.22122	0.00602967	0.0303858
ENSMMUG00000061637		3.09825	3.90875	0.0175806		1.6316	0.369059		2.1549	0.231715		5.07607	0.00431727
ENSMMUG00000011477	KANSL3	499.412	0.354645	0.017777	0.313339	0.268877	0.0963892	0.351024	0.146553	0.36529	0.69931	0.0424192	0.797945	0.898285
ENSMMUG00000016726	PDP2	272.444	-0.673362	0.0177868	0.313339	-0.526909	0.085869	0.331551	-0.655998	0.0325992	0.191028	-0.658908	0.0341883	0.111184
ENSMMUG00000015869	RDH12	6.94204	2.21755	0.017787	0.313339	3.05366	0.00196411		3.59928	0.000252091	0.00684795	2.35883	0.0230026
ENSMMUG00000016384	NUP205	767.416	0.494306	0.0178074	0.313339	0.202783	0.369001	0.687918	0.116848	0.604796	0.839243	-1.00306	1.29171e-05	0.000271537
ENSMMUG00000012645	RHOF	183.579	1.1913	0.0178106	0.313339	2.44637	6.25234e-06	0.000507414	2.28636	2.43239e-05	0.00130866	3.39393	3.95211e-10	6.40637e-08
ENSMMUG00000059634	TMEM163	54.471	-1.22269	0.0178252	0.313339	-1.57455	0.00483396	0.0572916	-1.79295	0.00136263	0.0231967	-1.14968	0.0437523	0.132413
ENSMMUG00000056515		80.9164	1.37864	0.0178456	0.313339	1.76256	0.00495618	0.058266	2.70885	1.52866e-05	0.000943607	1.68169	0.00795385	0.0373595
ENSMMUG00000001270		2.86484	3.00537	0.0178948		0.0501814	0.972347		2.63077	0.0547031		3.7255	0.0068712
ENSMMUG00000012029	SULF2	1209.83	1.34206	0.017904	0.31399	3.06523	5.51497e-07	8.49474e-05	2.54185	3.2922e-05	0.00158705	0.866199	0.157934	0.325347
ENSMMUG00000058594	BIRC3	569.799	1.08037	0.017939	0.314231	1.79549	0.000269892	0.00806736	2.26537	4.29802e-06	0.000381669	0.527541	0.286805	0.487725
ENSMMUG00000055376		123.507	-0.466091	0.0180308	0.315391	-0.710965	0.000868053	0.0184293	-0.423056	0.0468709	0.239319	-0.497937	0.0254042	0.0891991
ENSMMUG00000061490		12.4649	-1.32422	0.0180528	0.315391	-1.14939	0.0569356	0.263923	-1.21474	0.0449483	0.232963	0.625933	0.302446	0.503582
ENSMMUG00000017384	ESS2	331.701	0.248587	0.0180694	0.315391	0.322385	0.00439768	0.0541902	0.0649885	0.567819	0.82029	0.0107024	0.929301	0.966603
ENSMMUG00000018688	XG	189.926	-1.12001	0.0181082	0.315694	-1.34397	0.00868663	0.0838393	-1.08823	0.0335292	0.194471	-1.22253	0.0180338	0.0693632
ENSMMUG00000021138		20.2506	2.59379	0.0182808		0.434957	0.716615		1.07135	0.370271	0.703435	-0.87868	0.482224
ENSMMUG00000051532	EDN1	49.3076	-1.4592	0.0183111	0.318855	-0.958583	0.150247	0.443919	-1.85157	0.00586014	0.062799	0.663577	0.320781	0.523593
ENSMMUG00000027104	MIRLET7F1	2.31884	-1.52736	0.0183243		-1.36913	0.0493766	0.243008	-1.93504	0.00807109	0.077865	-2.44879	0.00568653	0.0292424
ENSMMUG00000013440	COPS6	2263.72	-0.234025	0.0183367	0.318925	-0.579873	6.42639e-08	1.57028e-05	-0.52159	1.1568e-06	0.00015969	-0.0525303	0.627231	0.788511
ENSMMUG00000045506	MAFF	526.746	-0.833011	0.0184413	0.320367	-1.01059	0.00813913	0.0802483	-0.779021	0.0413205	0.2207	-0.426189	0.26609	0.464755
ENSMMUG00000020523	UBFD1	349.788	0.440133	0.0185596	0.322043	0.355777	0.0779576	0.315319	0.411016	0.0417355	0.222214	0.839904	4.00557e-05	0.000646562
ENSMMUG00000062968	RHOB	1112.62	-0.973616	0.0189489	0.328411	-0.242797	0.587841	0.841405	-1.13975	0.0109866	0.095964	0.211472	0.637167	0.795405
ENSMMUG00000002586	SLC17A2	10.2884	-0.919197	0.0189834	0.328622	-1.1556	0.00595594	0.0659127	-1.58771	0.000245355	0.00677403	-0.568836	0.208935	0.393634
ENSMMUG00000046482		39.8713	-1.60664	0.0190356	0.328984	-1.01486	0.169722	0.471988	-1.66685	0.0247929	0.161031	-0.323643	0.66551	0.815071
ENSMMUG00000052310		1.93063	-2.0513	0.019038		-0.411026	0.608915	0.85117	-0.612231	0.453713	0.762357	0.256943	0.76483	0.879928
ENSMMUG00000009874	TBC1D8	461.392	1.28595	0.0190489	0.328984	2.20184	0.000200531	0.00649574	2.42044	4.35725e-05	0.00195998	0.806404	0.175369	0.349517
ENSMMUG00000056225		1.88751	-1.93289	0.0190993		-0.184574	0.804008	0.94367	-1.00923	0.206213	0.535481	0.595588	0.450825	0.647223
ENSMMUG00000011578	PAX8	1.70447	-1.95131	0.0191184		-1.41888	0.0831242	0.325945	-0.0557357	0.939266	0.981067	0.633958	0.416768	0.616259
ENSMMUG00000018743	USP25	1268.84	0.398349	0.0191667	0.330627	0.183168	0.319229	0.646813	-0.130925	0.47676	0.776322	-0.494929	0.007784	0.0367749
ENSMMUG00000061896		9.67252	-1.81673	0.0191808		-1.72753	0.0388642		-2.89834	0.000990305		0.968006	0.238688
ENSMMUG00000013851	LIAS	163.871	-0.317582	0.0191889	0.330627	-0.130191	0.370519	0.6893	-0.205159	0.159356	0.473177	-0.296836	0.0569147	0.160079
ENSMMUG00000012591	RELL2	61.2801	0.74958	0.0192956	0.332077	0.781751	0.0237127	0.157963	0.64754	0.0614503	0.279491	0.473166	0.188395	0.366857
ENSMMUG00000053006		16.6476	1.79319	0.0193379	0.332418	2.90779	0.000398555	0.0105555	2.89644	0.000421321	0.00985788	0.944465	0.27758
ENSMMUG00000059525		12.7191	2.99727	0.0194623		2.87174	0.0382177		3.34039	0.0158361		1.12426	0.432232
ENSMMUG00000021070	DAAM1	478.203	-0.379249	0.0194724	0.33434	-0.418863	0.0169568	0.127535	-0.317826	0.0699883	0.301261	-0.519453	0.00377309	0.0214269
ENSMMUG00000050440		12.5647	-1.34847	0.0196059	0.336241	-0.442603	0.468707	0.76787	-1.10317	0.0746215	0.313712	-0.192489	0.762102	0.8785
ENSMMUG00000006375	CCDC15	46.632	-0.601275	0.0196848	0.337203	-0.424337	0.12286	0.401811	0.117691	0.665713	0.868655	0.0386978	0.893348	0.948819
ENSMMUG00000065114		2.7179	2.48608	0.0197389		3.36274	0.00280263		1.82863	0.114839		1.18127	0.346882
ENSMMUG00000059737	H4C8	150.372	0.679965	0.0199361	0.340738	1.2299	9.19078e-05	0.00366647	0.676722	0.0318177	0.187924	0.499004	0.121916	0.273594
ENSMMUG00000008263	ATP2A3	533.318	1.05779	0.0199374	0.340738	1.83993	0.00017821	0.00599126	2.23488	5.28715e-06	0.000436333	0.254699	0.606172	0.773434
ENSMMUG00000056036		8.57974	3.99415	0.0199387		3.63109	0.0508962		-0.472959	0.804218		-0.0641019	0.973522
ENSMMUG00000030685		3.3137	-1.36618	0.0199549		-0.439137	0.438295	0.746566	0.137667	0.802254	0.930052	-1.09624	0.124871	0.278045
ENSMMUG00000050263		22.9733	2.47587	0.019986	0.341173	3.86776	0.000747822	0.0164075	3.93502	0.000603324		0.497626	0.683159
ENSMMUG00000009281	SIN3A	484.522	0.344617	0.020057	0.341649	0.271259	0.0904885	0.339125	0.387836	0.0154802	0.119079	0.0035222	0.982925	0.991557
ENSMMUG00000008121	RTN4IP1	79.8467	-0.621193	0.0200602	0.341649	-0.109962	0.701091	0.897446	0.19949	0.485158	0.77997	-0.00297456	0.992012	0.996795
ENSMMUG00000023060	AKAP4	5.64873	-1.4856	0.0201376		-2.94689	7.6629e-05		-1.51915	0.0284267		-1.60374	0.0351508
ENSMMUG00000048744		5.57968	5.26027	0.0202709		2.19409	0.376354		1.39565	0.575872		-16.7491	5.19315e-11
ENSMMUG00000007709	CRNKL1	795.531	0.258256	0.0202768	0.344741	0.462616	0.000116741	0.00439452	0.396947	0.00095447	0.0177184	-0.108338	0.382605	0.583995
ENSMMUG00000010592	ADD2	4.12284	4.13448	0.0202791		1.94285	0.320118		1.7965	0.358728		3.87287	0.0473529
ENSMMUG00000019875	PRORP	266.234	-0.329874	0.0202885	0.344741	-0.363142	0.0180052	0.13258	-0.397251	0.00974545	0.0888796	-0.617901	0.000132677	0.00166148
ENSMMUG00000005617	STAT4	108.957	1.01404	0.0205322	0.34848	1.59188	0.000745777	0.0164032	2.19013	3.41758e-06	0.000333416	0.792032	0.100105	0.2384
ENSMMUG00000046004	UTS2B	2.80108	2.74645	0.0205969		3.07101	0.0135207		2.17996	0.0861084		4.27119	0.000738186
ENSMMUG00000059361		9.76076	-1.1649	0.0206148	0.349462	-0.0195227	0.970022	0.99274	-0.217996	0.676994	0.874237	0.559644	0.30216	0.503376
ENSMMUG00000000194	SLC27A1	716.809	-0.526423	0.0206374	0.349462	-0.464747	0.0586001	0.267626	-0.513028	0.0368661	0.205737	-0.886982	0.000354594	0.00352396
ENSMMUG00000062154		4.00232	1.54614	0.0206994	0.349716	1.45671	0.0415189		2.2307	0.00142349	0.0238619	2.083	0.0055537
ENSMMUG00000062501	YPEL2	271.013	-0.421216	0.0206998	0.349716	-0.820002	3.27055e-05	0.00182174	-0.900698	5.19399e-06	0.000433356	-0.289065	0.151312	0.316214
ENSMMUG00000023449	MFN2	2215.08	-0.253956	0.0208867	0.352469	-0.503801	2.24673e-05	0.00137863	-0.475737	6.2734e-05	0.00258863	-0.648098	7.12768e-08	4.60114e-06
ENSMMUG00000005898	MORC2	221.842	0.402283	0.0209119	0.35249	0.772862	3.77766e-05	0.00202212	0.579569	0.00203982	0.0308913	0.329851	0.0904997	0.222198
ENSMMUG00000020010	CDH17	21.364	-1.58902	0.0210161	0.353843	-1.46798	0.0478948	0.239158	-0.0813596	0.911143	0.969727	-0.331178	0.658027	0.809849
ENSMMUG00000005199	LPCAT1	330.297	0.60602	0.021043	0.353892	1.54404	4.59756e-08	1.19999e-05	1.6534	4.80293e-09	3.47297e-06	2.21884	5.50527e-15	3.34652e-12
ENSMMUG00000017788	HOPX	2319.29	1.49672	0.0210937	0.35434	1.62771	0.0202149	0.142657	2.73962	9.2588e-05	0.00339601	4.4816	1.60772e-10	3.08619e-08
ENSMMUG00000057858		1.10594	10.7797	0.0211115		10.6619	0.0344316		8.706	0.0842704		16.5013	0.00102114
ENSMMUG00000021796	CHRNA1	42.1998	1.33119	0.0211665	0.355159	1.46248	0.0195464	0.140101	0.856596	0.172407	0.491459	-1.17939	0.0810123	0.205868
ENSMMUG00000051265		32.6438	-0.845747	0.0212437	0.356048	-1.28783	0.00132642	0.0245975	-1.52872	0.000151089	0.00486078	-1.47721	0.000564767	0.00500266
ENSMMUG00000011037	SLC14A1	20.1082	1.91329	0.0214391	0.35882	0.709645	0.433913	0.742706	1.46523	0.105072	0.379885	-0.241374	0.799871	0.899577
ENSMMUG00000017669	SEPTIN6	869.872	0.688309	0.0214676	0.35882	0.585742	0.0700627	0.297496	0.788103	0.0147876	0.115834	0.335243	0.301771	0.503128
ENSMMUG00000002746	TRAT1	44.3373	1.16367	0.021482	0.35882	1.39949	0.0106838	0.0958806	1.73419	0.00154275	0.0251335	-0.897971	0.134159	0.291344
ENSMMUG00000020067	SIPA1L1	1388.25	-0.388592	0.0215356	0.359309	-0.286502	0.116887	0.391569	-0.519784	0.00446298	0.0520509	-0.900871	1.07448e-06	4.00909e-05
ENSMMUG00000000602	RGS11	5.42352	1.43715	0.0216948	0.361556	0.910792	0.188307		1.41638	0.0364471		3.45044	2.52366e-07
ENSMMUG00000022872	LRP3	32.7354	-0.974429	0.021722	0.3616	-0.385466	0.393564	0.710118	-0.0222482	0.960602	0.989954	0.191379	0.679997	0.825606
ENSMMUG00000057105	Metazoa_SRP	2.00647	-2.62546	0.0217527		-0.743849	0.504301		-1.31533	0.251826		1.03578	0.350932
ENSMMUG00000063695		20.7618	1.69348	0.0218107	0.362667	1.75438	0.0268323	0.16947	3.72086	2.1938e-06	0.000244948	1.89296	0.0206231
ENSMMUG00000000387	FRMD4B	838.506	-0.33647	0.0218959	0.363674	-0.120596	0.446777	0.752689	-0.214739	0.175737	0.497127	-0.564054	0.000476037	0.00439273
ENSMMUG00000014260	CCRL2	720.351	0.853961	0.0220099	0.365156	0.836983	0.0378463	0.209571	0.827142	0.0401672	0.216444	-0.884357	0.0296452	0.0998849
ENSMMUG00000016618	SERPINB10	158.444	1.45406	0.0220386	0.365222	3.5018	3.03416e-07	5.26444e-05	2.68988	8.43925e-05	0.00322409	2.15529	0.00176399	0.0120806
ENSMMUG00000012541	ZNRF2	341.694	0.262324	0.0221132	0.366047	0.430747	0.000488554	0.0121695	0.0968213	0.435395	0.748369	-0.161791	0.218662	0.406273
ENSMMUG00000056698		2.07005	-1.91469	0.0221308		-1.67311	0.0500565	0.244848	-0.602083	0.448963	0.757976	0.130561	0.876719	0.941236
ENSMMUG00000011557	PDGFRB	10.6952	-1.61787	0.0221385		1.8351	0.006395	0.0687554	1.31738	0.0517379	0.253105	1.96641	0.00466532
ENSMMUG00000051583		22.7799	1.11985	0.0222549	0.367979	1.28285	0.0149552	0.118035	1.15878	0.0282838	0.175016	2.1402	6.87472e-05	0.000993023
ENSMMUG00000050131	CYSRT1	16.5525	3.14808	0.0222923		1.65022	0.270631		3.76968	0.0110176		3.73912	0.0124596	0.0523508
ENSMMUG00000017005	BAG5	424.396	-0.292319	0.0222976	0.368024	-0.387879	0.00504048	0.0589815	-0.390064	0.00482506	0.0552333	-0.298773	0.0365718	0.116342
ENSMMUG00000061494		6.16596	-1.58771	0.0223123	0.368024	-3.05428	0.000284838	0.0083443	-1.54762	0.0412148	0.220446	0.819158	0.271271	0.471308
ENSMMUG00000055313		1.51191	4.11837	0.0223164		0.941157	0.645001		1.66352	0.412579		4.34479	0.0283821
ENSMMUG00000015332	TMPRSS2	300.736	1.66367	0.0223324	0.368024	0.906565	0.249215	0.574145	1.48537	0.0589659	0.272275	1.70271	0.0305856	0.102108
ENSMMUG00000056703		13.255	-0.787508	0.0223846	0.368471	-0.697032	0.0583776	0.267114	-0.609424	0.0975738	0.3653	-0.270181	0.497029	0.687444
ENSMMUG00000013561	ACP6	780.522	-0.320908	0.0224382	0.368941	-0.406971	0.00737159	0.0751718	-0.259358	0.0875983	0.343008	-0.33225	0.0314922	0.104252
ENSMMUG00000014997	SALL2	2.76417	2.93572	0.0225838		2.24633	0.109684		2.54135	0.0683918		5.58282	4.33132e-05
ENSMMUG00000006359	PACSIN3	378.978	-0.656518	0.0225972	0.371024	-1.56625	5.03449e-07	7.99954e-05	-1.71556	3.82202e-08	1.41554e-05	-0.300736	0.336219	0.539399
ENSMMUG00000005218	KEAP1	981.128	0.279293	0.0226522	0.371024	0.060958	0.645482	0.870737	0.215305	0.104078	0.378681	-0.215085	0.111992	0.25726
ENSMMUG00000011871	ASL	770.232	-0.202054	0.0226593	0.371024	-0.339337	0.000395427	0.0105459	-0.169408	0.0766162	0.318792	0.16723	0.0889214	0.21934
ENSMMUG00000012564		65.0375	1.04331	0.0226893	0.371024	2.2389	5.06594e-06	0.000444595	2.10214	1.86294e-05	0.00109223	1.96299	8.61575e-05	0.00119482
ENSMMUG00000052130	HOXB4	1.91763	2.85973	0.0226906		-0.108151	0.940699		2.23727	0.0987057		2.29388	0.106455
ENSMMUG00000017111		85.545	-0.479046	0.0226906	0.371024	-0.242548	0.282708	0.608769	-0.32461	0.151437	0.459321	-0.679942	0.00504448	0.0267809
ENSMMUG00000014542	CHAC1	11.8181	1.3183	0.0227409	0.371434	1.41707	0.0223114	0.151912	1.50612	0.015122	0.117707	1.31679	0.0430093
ENSMMUG00000042977		15.7607	3.10492	0.0227554		1.87801	0.204117		3.85649	0.00880268		1.2759	0.402212
ENSMMUG00000050002		3.31763	3.50974	0.0227902		3.62615	0.0279765		4.50384	0.00599815		4.53945	0.00656145
ENSMMUG00000000032	CMTM2	381.179	1.08594	0.022823	0.372025	-0.803451	0.119576	0.395486	-0.956477	0.0639519	0.286116	-0.763756	0.140897	0.301038
ENSMMUG00000063895	P2RY8	139.277	1.20632	0.0229063	0.372025	2.53866	8.80881e-06	0.00064863	2.75427	1.41615e-06	0.000177611	1.18835	0.0403646	0.125267
ENSMMUG00000064084	THAP1	197.495	0.298225	0.0229343	0.372025	0.280827	0.0468732	0.237569	0.204341	0.149146	0.455324	0.164767	0.272289	0.472627
ENSMMUG00000010761	DPYS	9.27294	0.92195	0.0229379	0.372025	0.0807304	0.857367	0.957546	-0.337863	0.462419	0.768674	0.146065	0.768518	0.881932
ENSMMUG00000063843		4.699	-1.97918	0.0229616	0.372025	-0.515913	0.565437	0.828235	-0.708216	0.43255	0.746767	0.21574	0.815777	0.908155
ENSMMUG00000009045	RAB24	873.586	0.412291	0.0229635	0.372025	-0.065843	0.737053	0.917197	-0.116333	0.553132	0.814007	0.0223071	0.910278	0.957825
ENSMMUG00000021854	COPA	4404.84	-0.240081	0.0229885	0.372025	0.0158629	0.889419	0.968531	-0.100239	0.379712	0.710001	-0.819411	1.12531e-12	3.82353e-10
ENSMMUG00000004533	PC	333.213	-0.515263	0.0229943	0.372025	-0.970135	7.66628e-05	0.00328516	-0.875165	0.000359926	0.00880688	-0.650592	0.00891509	0.040619
ENSMMUG00000049534		2.22758	2.93296	0.0229947		1.94289	0.170592		1.20474	0.404896		0.585697	0.701998
ENSMMUG00000013059	GPR180	95.3616	0.515573	0.023004	0.372025	0.331625	0.17742	0.481249	0.494716	0.0440111	0.22958	-0.73748	0.00587469	0.0299026
ENSMMUG00000000845	ATP4A	4.0174	1.75063	0.023038		1.8713	0.0211939	0.146927	2.546	0.00147124		2.7921	0.000857478
ENSMMUG00000060940	ARMT1	130.879	0.302797	0.0230443	0.372268	0.441658	0.00193241	0.0325556	0.490749	0.000572869	0.0122694	0.333334	0.030402	0.101705
ENSMMUG00000002386	LIN37	261.561	0.347518	0.0231365	0.37295	0.249388	0.131093	0.414407	0.124981	0.450148	0.759331	0.661012	9.63164e-05	0.00131323
ENSMMUG00000008200	SLA2	219.755	1.20543	0.0231371	0.37295	1.7715	0.00198863	0.0332062	1.95973	0.000624549	0.0130631	0.835026	0.148215	0.312066
ENSMMUG00000007464	SOS2	452.948	-0.339885	0.0231899	0.373297	-0.232052	0.151072	0.445259	-0.286827	0.076162	0.317464	-0.107822	0.514128	0.701779
ENSMMUG00000016258	PPARA	71.9028	-0.502056	0.0232093	0.373297	-0.732603	0.00222774	0.0357122	-0.648194	0.0067858	0.0694064	-0.550532	0.0297286	0.100072
ENSMMUG00000011868		107.549	0.940737	0.0232453	0.373469	1.07184	0.0166332	0.126233	1.08262	0.0155882	0.11967	0.681153	0.134264	0.291485
ENSMMUG00000009341	ACTA2	9.74733	1.53878	0.0233461	0.374044	0.506013	0.49659	0.78634	1.8291	0.0118996	0.100834	2.11661	0.00472386	0.0254304
ENSMMUG00000018973	RHBDF2	1461.77	0.650287	0.0233504	0.374044	0.269897	0.383791	0.700777	-0.198306	0.522344	0.801501	-0.578559	0.0629966	0.17204
ENSMMUG00000021744	DLEU7	44.7497	1.249	0.0233572	0.374044	1.80258	0.0022571	0.0359398	1.93822	0.00102228	0.0185909	1.99586	0.000882191	0.00715667
ENSMMUG00000006564	DLD	1760.5	-0.257879	0.0234368	0.374913	-0.287114	0.0195134	0.140064	-0.135529	0.270159	0.6078	-0.442771	0.000379467	0.003698
ENSMMUG00000029176	ARHGAP17	888.333	0.524296	0.0234913	0.375377	0.672642	0.00713715	0.0739433	0.456557	0.0679199	0.296664	0.265987	0.290678	0.491447
ENSMMUG00000001722	FAM172A	770.066	-0.292381	0.0235353	0.375673	-0.485998	0.000499016	0.0123284	-0.329088	0.0183587	0.132436	-0.279494	0.04939	0.144278
ENSMMUG00000012880	DTD1	804.366	-0.263012	0.0235832	0.376031	-0.46622	0.000203132	0.00652634	-0.301496	0.01622	0.122124	0.220757	0.0828942	0.208759
ENSMMUG00000006461	ZNF219	52.0126	-0.630973	0.0236139	0.376114	-0.267113	0.36836	0.687402	-0.115747	0.696263	0.882754	0.986578	0.00106868	0.00824482
ENSMMUG00000001683	ELL3	116.968	1.24193	0.0237501	0.377876	0.690272	0.24525	0.569922	0.735603	0.215626	0.546352	-0.0601024	0.920573	0.962636
ENSMMUG00000051439	LOXL4	4.91993	2.21144	0.0237748		2.51532	0.0158853		2.42418	0.0203147		2.84068	0.00809042
ENSMMUG00000007597	USPL1	428.959	0.359833	0.0237783	0.377916	0.165081	0.338061	0.662876	-0.195434	0.257852	0.594516	-0.442828	0.012914	0.0538909
ENSMMUG00000060914	TMPRSS11B	4.7722	6.03895	0.0238357		-1.48461	0.617603		3.01608	0.30009		2.34226	0.423685
ENSMMUG00000022121	CASKIN2	34.4589	0.881463	0.0238441	0.378554	1.18841	0.00453462	0.0552016	1.11038	0.00810172	0.0780118	1.43812	0.000831478	0.00685594
ENSMMUG00000005772	MPP1	3978.1	0.664394	0.0238977	0.378787	0.739781	0.0198875	0.14134	0.251671	0.428322	0.74477	0.248382	0.434793	0.633116
ENSMMUG00000014107	MAPK11	21.3566	1.05805	0.0239101	0.378787	1.64576	0.00104377	0.0206615	2.09292	2.8806e-05	0.00144841	1.51879	0.00366464	0.0209661
ENSMMUG00000020036	SP1	115.467	0.494485	0.0239407	0.378865	0.914633	0.000106001	0.00407147	0.5285	0.0256677	0.164111	0.0842718	0.735286	0.861935
ENSMMUG00000013162	ENOX2	303.729	-0.330197	0.0239971	0.379034	-0.367158	0.0202023	0.142657	-0.294835	0.0621639	0.281611	-0.383314	0.0195143	0.0736216
ENSMMUG00000021618	PALD1	195.303	1.31172	0.0240028	0.379034	2.7157	1.47198e-05	0.000983165	2.63247	2.67263e-05	0.00139511	1.7661	0.00509706	0.0269771
ENSMMUG00000041076		2314.4	1.31619	0.0241006	0.380171	1.06646	0.0906307	0.339135	0.679659	0.280896	0.619522	2.92836	3.38189e-06	9.39779e-05
ENSMMUG00000054667	TIGIT	195.313	1.49247	0.0242363	0.381903	2.00351	0.00507966	0.0592476	2.49166	0.000491503	0.0109435	0.728813	0.312218	0.513986
ENSMMUG00000014461	BABAM2	752.91	-0.222921	0.0242673	0.381983	-0.166382	0.119015	0.394581	-0.0372291	0.727096	0.896774	0.0363881	0.740037	0.865027
ENSMMUG00000020394	CCDC102A	57.6001	1.10573	0.0243288	0.382543	1.30531	0.013542	0.111217	1.55218	0.00330154	0.0430334	1.98696	0.000196094	0.00222842
ENSMMUG00000003744	SLC44A2	2396.98	-0.523005	0.0243656	0.382619	-0.86501	0.000568816	0.0133951	-0.875243	0.000489064	0.0109104	-1.07979	1.79859e-05	0.000346626
ENSMMUG00000014333	PRPF38A	660.275	0.251427	0.0243855	0.382619	0.407138	0.000721559	0.0160411	0.448974	0.000193018	0.00574385	0.507651	3.89417e-05	0.00063265
ENSMMUG00000020838	NCOA1	981.456	-0.29403	0.0244355	0.382997	0.0386587	0.78408	0.936145	-0.18451	0.191366	0.518699	-0.452885	0.00164342	0.0114882
ENSMMUG00000011262	PDE7A	189.105	0.686047	0.0245694	0.384548	1.21186	0.000233757	0.00717187	1.24338	0.000160145	0.00506626	0.310654	0.356468	0.55901
ENSMMUG00000017327	SLAMF7	424.13	1.08823	0.0245867	0.384548	1.29339	0.0133668	0.110578	2.23036	1.97597e-05	0.00113656	0.650819	0.215682	0.401999
ENSMMUG00000014380	MROH8	54.6291	-0.55772	0.0246424	0.385011	-0.391241	0.141899	0.4315	-0.531209	0.0469832	0.239731	-0.497393	0.0795087	0.203073
ENSMMUG00000002697	PICK1	213.808	-0.303789	0.0247678	0.38647	-0.395638	0.00672659	0.0710055	-0.455098	0.00186724	0.0289327	-0.12187	0.424803	0.623548
ENSMMUG00000055455		53.6138	1.68697	0.024793	0.38647	0.913638	0.261426	0.586169	1.27621	0.116377	0.399004	2.44757	0.00268421	0.0167207
ENSMMUG00000036337	U7	22.3426	-1.42072	0.0248171	0.38647	-0.826819	0.220467	0.541482	-1.20009	0.07697	0.319691	0.561534	0.410695	0.61061
ENSMMUG00000005327	GRAP	150.328	1.20094	0.0248566	0.38647	1.67993	0.0036305	0.0480556	2.42356	2.68378e-05	0.00139511	1.37517	0.0181791	0.0697382
ENSMMUG00000049326	GIPC2	15.0755	2.36135	0.0248671	0.38647	1.27488	0.264236		1.75712	0.123151		1.73444	0.135159
ENSMMUG00000064825	PDC	0.415484	10.4862	0.0248844		0	1		-1.33732	0.790887		0	1
ENSMMUG00000002423	POLD2	1396.31	-0.307266	0.0248973	0.38647	-0.682215	4.07174e-06	0.000368041	-0.526682	0.00037354	0.00906103	0.114884	0.440524	0.637264
ENSMMUG00000053786		1.1238	3.00245	0.0249108		1.48058	0.327461		2.37933	0.105022		3.06184	0.0427275
ENSMMUG00000018014	MACO1	235.656	0.676449	0.0249191	0.38647	-0.0519825	0.873515	0.962936	0.215781	0.508441	0.793655	0.403306	0.221428	0.40938
ENSMMUG00000050768		18.3805	1.40837	0.0250465	0.388037	1.60955	0.0174214	0.129472	2.26638	0.000782756	0.0153766	0.244395	0.736987	0.862678
ENSMMUG00000012107	CYYR1	10.8686	-0.884018	0.0250824	0.388185	-1.8062	5.00928e-05	0.00244352	-1.20766	0.00536486	0.0589475	-1.34363	0.00577345	0.0295436
ENSMMUG00000016159		18.1592	4.08998	0.0251095		0.89408	0.658239		4.57966	0.0205367		-0.0494105	0.980758
ENSMMUG00000062751		3.59785	-2.19442	0.0251358		0.0337072	0.971549		-0.906056	0.356012		1.05623	0.275611
ENSMMUG00000005456	DBF4B	54.0749	0.587133	0.0251387	0.388649	0.484616	0.0876871	0.334368	0.591676	0.0369884	0.206041	0.31733	0.290338	0.491214
ENSMMUG00000063497		1.58549	2.63478	0.0251739		3.55147	0.00390569		2.83909	0.0231019		2.43594	0.0705156
ENSMMUG00000064799		2.33855	-2.80667	0.0252182		-0.574825	0.63683		-1.17551	0.345785		0.697445	0.571118
ENSMMUG00000019868	NKD1	10.7697	1.31408	0.0252194	0.389489	2.19288	0.000401187	0.0105555	2.48138	5.95457e-05	0.00247726	1.94919	0.00273303	0.0169453
ENSMMUG00000011750	LMBR1	273.082	-0.447675	0.0253465	0.39093	-0.662437	0.00224062	0.035812	-0.238291	0.270624	0.608263	-0.612827	0.00583417	0.0297708
ENSMMUG00000011935	TMC8	261.296	1.05375	0.0253658	0.39093	1.59571	0.00171818	0.0299145	2.27398	7.83946e-06	0.00056152	0.817594	0.111213	0.255888
ENSMMUG00000017270		317.481	-0.576626	0.0254944	0.392501	-0.842456	0.00254389	0.0384385	-0.614109	0.0277249	0.172961	-0.744414	0.00850529	0.0392297
ENSMMUG00000021160	ADAMTS17	5.55631	2.11442	0.0255456		2.59953	0.00906363		2.25659	0.0241752	0.158506	2.40651	0.0207196
ENSMMUG00000054074		4.44947	-1.20701	0.0256316	0.394202	-1.21877	0.0354255	0.200957	-1.32759	0.0232805	0.155127	-2.03561	0.00434084	0.0239337
ENSMMUG00000015659	MECR	298.836	-0.382885	0.0257198	0.395147	-0.863692	3.43425e-06	0.000330795	-0.83377	7.45617e-06	0.000539152	-0.113027	0.550173	0.731842
ENSMMUG00000002568	STOML1	77.5426	0.571707	0.0259009	0.397516	0.289198	0.297643	0.62404	0.0857905	0.758168	0.911037	-0.209034	0.478639	0.671688
ENSMMUG00000043701	PPP1R16B	80.7218	1.20228	0.0259712	0.397841	1.45448	0.0125987	0.106364	2.18425	0.00017611	0.00539171	0.851237	0.151381	0.316267
ENSMMUG00000062638	METTL3	527.439	0.287271	0.025976	0.397841	0.101078	0.469205	0.768183	0.238181	0.087978	0.344007	-0.468637	0.00126935	0.0094531
ENSMMUG00000016566	APPBP2	534.885	0.342126	0.0260522	0.398593	0.4626	0.00534154	0.0611359	0.216289	0.193369	0.520991	-0.0219754	0.89722	0.950998
ENSMMUG00000058466		5.15691	3.14125	0.0261802		3.52692	0.0189964		3.53927	0.0186104		4.84172	0.00128756
ENSMMUG00000020451	CDK5	400.61	-0.307173	0.0261888	0.400268	-0.164237	0.269115	0.594511	-0.268375	0.0713744	0.304748	0.347202	0.0221142	0.080636
ENSMMUG00000012618	SERPING1	815.631	1.32163	0.0262494	0.400779	1.48435	0.0208323	0.145182	1.54528	0.0161345	0.121754	0.902598	0.160442	0.329025
ENSMMUG00000016377	FAM162A	991.166	-0.325129	0.0262776	0.400795	-0.646734	4.33217e-05	0.00220182	-0.606588	0.000125705	0.00416776	-0.232478	0.145741	0.308281
ENSMMUG00000058189	HIST1H2BK	265.127	0.479421	0.0263255	0.401102	1.16151	5.40959e-07	8.41833e-05	0.710828	0.00221357	0.0326976	0.766681	0.00121935	0.00915551
ENSMMUG00000054267	GLRX5	742.115	0.839304	0.0263522	0.401102	-0.100397	0.805826	0.944093	0.186787	0.647377	0.861173	0.987658	0.0157217	0.0623273
ENSMMUG00000000590	NPRL3	50.0485	0.831852	0.0263887	0.401245	-0.0957496	0.814889	0.946303	-0.0519257	0.898979	0.965553	0.494358	0.238249	0.430976
ENSMMUG00000016399	RGL1	749.205	0.730157	0.026495	0.402446	1.78325	5.19443e-07	8.1677e-05	1.49104	2.71911e-05	0.00139511	0.850033	0.0172774	0.0669659
ENSMMUG00000051476		0.359401	10.3712	0.0265145		19.0283	0.000151868		14.685	0.00354467		0	1
ENSMMUG00000020467	ATAD2	483.837	-0.388302	0.026594	0.403534	-0.477919	0.0115721	0.101261	-0.0510604	0.787058	0.92447	-0.598157	0.00196697	0.0131152
ENSMMUG00000031084		20.7854	4.4497	0.0266672		0.582358	0.790481		4.45011	0.0399006		1.53193	0.489306
ENSMMUG00000041338	EYS	3.18652	2.69655	0.0267306		4.35457	0.000374568	0.010151	3.65072	0.00346084		6.33462	2.21678e-07
ENSMMUG00000062190		5.23797	-1.47743	0.0267388	0.405315	-0.23387	0.719633	0.90799	-0.13361	0.837262	0.944142	0.583101	0.390879	0.591427
ENSMMUG00000032814	SNORD17	3.82905	-1.55435	0.0267856	0.405486	-1.33513	0.0720957	0.301882	-0.642447	0.372775	0.705147	0.307974	0.679172	0.825216
ENSMMUG00000019006	LATS2	236.975	-0.543965	0.0268052	0.405486	-0.429615	0.105322	0.370002	-0.924566	0.000509467	0.011212	-0.446824	0.0976766	0.234299
ENSMMUG00000061443		17.8252	-3.05376	0.0268821		1.87283	0.188318		3.10771	0.0284738		-0.448014	0.764406
ENSMMUG00000050769		10.3945	3.13116	0.0268965		3.66654	0.0157036		4.44417	0.00330797		0.386575	0.809813
ENSMMUG00000060754	Metazoa_SRP	2.3266	-1.92318	0.0269145		-2.20139	0.0212922		-2.09177	0.0283181		-1.94045	0.0615137
ENSMMUG00000011547	RTN4R	20.2845	1.4666	0.0269149	0.406729	2.23531	0.00144632	0.0263356	3.07904	1.04343e-05	0.000707344	3.38595	1.83487e-06	6.01549e-05
ENSMMUG00000045043	HAS2	2.50678	4.78273	0.0270445		-0.0257692	0.99144		6.6006	0.00412622		4.21314	0.0740503
ENSMMUG00000002153	G3BP2	3260.61	-0.381429	0.0270507	0.408363	-0.432794	0.0202279	0.142682	-0.376119	0.0435921	0.228021	-0.67413	0.0003139	0.0032002
ENSMMUG00000021912	TMEM192	355.053	-0.254065	0.0271151	0.408917	-0.123767	0.317083	0.645194	-0.118573	0.338216	0.676074	0.134994	0.293192	0.494153
ENSMMUG00000042961	HBQ1	73.3738	1.52962	0.0272292	0.410219	0.0435936	0.953714	0.988143	0.614523	0.412448	0.73262	1.3863	0.0657713	0.177659
ENSMMUG00000052808		3.9141	-1.53153	0.0273183	0.410831	-0.970021	0.186715	0.493602	-2.23546	0.00441353		-0.759746	0.336773
ENSMMUG00000052226		12.4922	-1.01578	0.0273256	0.410831	-0.0368682	0.938611	0.983765	-0.646931	0.183558	0.508637	-0.149773	0.770385	0.882609
ENSMMUG00000015153	CSAD	242.661	-0.427975	0.0273699	0.411077	-0.942016	7.60026e-06	0.000597531	-0.833498	7.43887e-05	0.00294574	-0.53768	0.0124624	0.0523508
ENSMMUG00000002414	NOL11	483.937	0.22488	0.0274046	0.41118	0.346823	0.00160183	0.0284801	0.320203	0.003609	0.045329	-0.250903	0.0314901	0.104252
ENSMMUG00000026639	SNORA27	3.12634	-1.48015	0.0274494		-1.92196	0.0107502	0.096305	-1.14853	0.112623	0.393959	-1.60987	0.0526887	0.150987
ENSMMUG00000003912	TH	0.917198	5.2119	0.0274677		2.8586	0.267441		5.33612	0.0363123		4.50361	0.0808513
ENSMMUG00000023042	OLFML2B	17.9199	1.43904	0.0275583	0.413035	2.33944	0.000766064	0.0167057	2.10285	0.0025457	0.035793	2.65271	0.000195895	0.00222842
ENSMMUG00000055229		7.5047	-1.51022	0.0275975	0.413035	-0.81332	0.254921	0.579523	-1.55652	0.0342368	0.197347	1.02552	0.152985	0.318569
ENSMMUG00000005356	INTS8	734.382	0.373602	0.0276125	0.413035	0.407522	0.0262865	0.167636	0.481764	0.00862075	0.0814599	-0.550679	0.00332074	0.019519
ENSMMUG00000011520	FKBP5	1694.06	0.566353	0.0276454	0.413035	0.680938	0.0142478	0.115011	0.516246	0.063175	0.284157	0.187347	0.501616	0.691233
ENSMMUG00000009895	KRT16	193.7	1.82274	0.0276682	0.413035	2.06918	0.0205584	0.144071	2.06179	0.021019	0.144684	2.82034	0.00162055	0.011361
ENSMMUG00000013955	TCAF2	47.3377	0.953027	0.027761	0.413681	1.24895	0.00752268	0.0761338	1.50278	0.00128766	0.0221943	0.627832	0.195023	0.375207
ENSMMUG00000061009	CLIC2	241.302	1.11664	0.0277676	0.413681	1.21818	0.0262659	0.167636	1.19897	0.0287391	0.176681	1.50227	0.00629318	0.0313777
ENSMMUG00000014035	RAB3B	3.39497	2.9417	0.0278553		3.74374	0.00728579		4.33888	0.00176156		4.86652	0.00053463
ENSMMUG00000005423	CLPB	614.672	0.31443	0.0278792	0.41469	0.287112	0.0630585	0.278813	0.0707022	0.647583	0.861173	0.208836	0.18502	0.362018
ENSMMUG00000006525	MRPS18B	1434.7	0.273211	0.0279026	0.41469	0.158235	0.23838	0.563562	0.00266586	0.984162	0.995356	0.239763	0.0772432	0.19917
ENSMMUG00000012024	ORAI2	1188.99	-0.511536	0.0279571	0.41469	-0.679261	0.00690075	0.0723883	-0.711944	0.00463667	0.0537755	-0.551579	0.0289384	0.0981362
ENSMMUG00000009324	RFC1	352.565	-0.263428	0.0279944	0.41469	-0.29879	0.0209497	0.14573	-0.0624572	0.62867	0.850864	0.0727535	0.586626	0.759387
ENSMMUG00000004223	RNF10	3477.63	0.633567	0.0280098	0.41469	0.120059	0.699929	0.897124	0.180049	0.563265	0.818643	0.642527	0.0392754	0.122696
ENSMMUG00000005601	OPTN	1226.17	0.353258	0.0280184	0.41469	0.105367	0.544074	0.8176	0.0984394	0.570936	0.82177	0.716585	4.02558e-05	0.000648226
ENSMMUG00000014867	EPHA7	4.74203	3.01072	0.0280328		3.59843	0.0127888		2.77844	0.0568265		5.33871	0.00022665
ENSMMUG00000065017		12.225	1.29714	0.028046	0.41469	1.7073	0.00697172	0.0728796	3.23506	2.18577e-07	4.92441e-05	1.15055	0.0917149	0.224276
ENSMMUG00000001075	TRAK1	1269.29	-0.320954	0.0280603	0.41469	-0.336943	0.0327927	0.19127	-0.519535	0.00100412	0.0183485	-0.257052	0.10654	0.248395
ENSMMUG00000005742	CDCP1	658.083	-0.557207	0.0280925	0.414751	-1.08964	7.14611e-05	0.00313943	-1.10138	5.98356e-05	0.00248252	-1.13739	3.94111e-05	0.000638145
ENSMMUG00000056727		2.39874	4.73314	0.0281042		2.59322	0.274082		7.83322	0.000647427		1.82077	0.442913
ENSMMUG00000016617	SERPINB2	58.5375	0.825501	0.0281599	0.415197	1.75486	1.40046e-05	0.000947979	1.32559	0.00106415	0.0191005	0.502445	0.234979	0.426682
ENSMMUG00000018815	KLF10	2041.15	-0.626273	0.028179	0.415197	0.145312	0.637214	0.866475	-0.033332	0.913864	0.970657	0.418121	0.17541	0.34955
ENSMMUG00000007783	IARS2	740.268	-0.409465	0.0283839	0.417662	-0.4184	0.0382177	0.211085	-0.154359	0.444317	0.755029	-0.835099	4.58953e-05	0.000721488
ENSMMUG00000016609	NUFIP1	191.548	-0.602928	0.028403	0.417662	-0.753977	0.0112206	0.0991074	-0.886551	0.00289932	0.0393899	0.347021	0.246932	0.441753
ENSMMUG00000015735	CCL26	7.54843	-2.0558	0.0284437		-0.443408	0.652698		0.852259	0.377287		1.53527	0.116014
ENSMMUG00000006211	ACAP1	588.596	0.972956	0.0284577	0.41805	1.71697	0.000341939	0.00941892	2.08537	1.36068e-05	0.000879229	1.42414	0.00304855	0.0182771
ENSMMUG00000005486	PTPRCAP	55.8168	1.43209	0.0285175	0.418512	1.60833	0.02257	0.152778	2.60983	0.000209804	0.00610322	1.71033	0.0164173	0.0645062
ENSMMUG00000011774	INTS10	794.347	-0.227697	0.0286145	0.419199	-0.187876	0.0943973	0.347003	-0.168514	0.133677	0.429334	-0.345144	0.00292562	0.0177884
ENSMMUG00000019406	SNRNP40	786.997	0.356579	0.0286212	0.419199	0.472678	0.00721413	0.0744317	0.391003	0.0263061	0.167038	-0.0167424	0.925386	0.964525
ENSMMUG00000064040		47.255	0.617984	0.0287011	0.419954	0.564404	0.0633869	0.279365	0.399111	0.191012	0.518598	0.632581	0.0482185	0.142113
ENSMMUG00000050862		95.227	1.2521	0.0289099	0.422258	2.7196	1.03159e-05	0.00073452	2.95994	1.57745e-06	0.000187137	1.75389	0.00506594	0.026846
ENSMMUG00000050019	HEYL	16.6396	1.83027	0.0289243	0.422258	1.37892	0.130191		1.57083	0.0843363		3.91314	1.50318e-05
ENSMMUG00000019590	GCA	927.566	-0.621015	0.0289445	0.422258	-1.47777	1.53067e-06	0.000190987	-1.14446	0.000196008	0.00579064	-0.828213	0.00724702	0.034886
ENSMMUG00000061258	Metazoa_SRP	1.23467	-2.33779	0.0290238		-0.286765	0.772096		-0.203019	0.837437		0.556866	0.592711
ENSMMUG00000014009		8.88506	0.849409	0.0291533	0.424883	-0.0137462	0.97468	0.99397	0.229761	0.592539	0.832735	0.568997	0.221187	0.409222
ENSMMUG00000004024	CDHR5	5.84683	1.95348	0.0291634		3.29041	0.000464387	0.011799	2.86067	0.00245699	0.0350652	3.16449	0.00112892
ENSMMUG00000020385	CYRIA	957.225	0.426694	0.0292858	0.42631	0.732344	0.000534171	0.0128505	0.276448	0.191459	0.51875	-0.108839	0.610645	0.776393
ENSMMUG00000000456	REEP2	10.5885	-1.05379	0.0293454	0.42631	-1.06086	0.0400497	0.218092	-0.974684	0.0589025	0.272275	-0.140013	0.79449	0.896359
ENSMMUG00000049102	C8H8orf88	9.03693	1.88384	0.0293529	0.42631	0.0972619	0.919556		1.1564	0.221361	0.554041	1.50959	0.121512
ENSMMUG00000003574	POC1B	652.417	1.21067	0.0293668	0.42631	-0.00781917	0.989612	0.997926	0.491631	0.412901	0.732884	0.813262	0.176044	0.35024
ENSMMUG00000045064		2.26607	-1.55391	0.0294411		-0.4804	0.490528	0.782802	-1.04714	0.149171		-0.821815	0.310738
ENSMMUG00000061537	MTFMT	174.821	-0.507841	0.0294702	0.427073	-0.476281	0.0582623	0.26691	-0.0825941	0.742079	0.903574	0.0277852	0.91373	0.959387
ENSMMUG00000019209	NEIL2	665.716	-0.622227	0.0294773	0.427073	-1.12728	0.000264716	0.00795992	-1.19668	0.000108314	0.00379851	-0.56049	0.0712212	0.18784
ENSMMUG00000002268	AFMID	1.35421	-1.99178	0.0295082		-2.16261	0.027628	0.172759	-1.60012	0.0887994	0.346015	-1.3443	0.182151	0.358285
ENSMMUG00000020125	SENP1	106.58	0.345255	0.0295122	0.427159	0.586769	0.00055762	0.0132139	0.613466	0.000311661	0.00792725	0.420769	0.0211295	0.0780758
ENSMMUG00000021933	ELAVL4	1.19309	4.30111	0.0295327		1.54861	0.477298		2.96338	0.170997		4.1382	0.0569545
ENSMMUG00000009199	PYGB	3424.19	-0.215481	0.0296589	0.428773	-0.42843	6.3331e-05	0.00288816	-0.397164	0.000209025	0.00609222	-0.645666	2.41373e-09	2.79475e-07
ENSMMUG00000052898	SNORD59A	12.188	-0.884454	0.0296819	0.428773	-0.491337	0.258089	0.583213	-1.12538	0.0113586	0.0981676	-0.853315	0.0769269	0.198776
ENSMMUG00000041703	KLRF2	26.0486	1.38281	0.0298004	0.430064	2.62	0.000127034	0.00465433	1.84755	0.00708481	0.0711222	0.0363779	0.961006	0.979876
ENSMMUG00000005863	NMNAT1	137.253	-0.344448	0.0299401	0.431658	-0.444736	0.00949929	0.0884043	-0.505246	0.0032887	0.0429796	-0.290946	0.10713	0.249469
ENSMMUG00000000056	AZI2	887.586	0.436775	0.030108	0.432958	0.279572	0.198885	0.511094	0.144929	0.505556	0.791756	0.320707	0.143181	0.304634
ENSMMUG00000044949	RBM43	373.515	0.643247	0.0301174	0.432958	0.0898568	0.77938	0.935302	0.244707	0.445476	0.755562	0.345639	0.284643	0.485634
ENSMMUG00000038088		338.542	-0.248897	0.0301701	0.432958	-0.360348	0.00364386	0.0481226	-0.203995	0.0993764	0.369283	-0.118271	0.360871	0.563075
ENSMMUG00000017446	CALML5	14.6718	2.43657	0.0301822		0.466152	0.704416		1.33907	0.273311		0.275346	0.827445
ENSMMUG00000057209		54.9445	0.540343	0.0301823	0.432958	0.509295	0.0593757	0.269233	0.453041	0.0940733	0.357215	-0.626185	0.0371537	0.117708
ENSMMUG00000020349	SEL1L3	357.119	1.25688	0.0301947	0.432958	1.97406	0.00162533	0.0287287	1.49811	0.0167986	0.12521	0.1053	0.867374	0.936584
ENSMMUG00000002026	FANCL	53.1648	0.459871	0.0302064	0.432958	0.272243	0.235665	0.560393	0.58742	0.0100825	0.0908	0.193088	0.43744	0.635259
ENSMMUG00000015264	ZNF185	36.0478	1.65747	0.0302759	0.433534	1.53817	0.062323	0.277103	1.11577	0.17709	0.499743	2.08943	0.0121116	0.0513582
ENSMMUG00000050256		4.29231	3.49023	0.0303401		4.91478	0.00359902		7.13514	1.89711e-05		2.69112	0.12565
ENSMMUG00000015472	SLC25A4	1607.73	-0.262762	0.0303901	0.434341	-0.396076	0.00251583	0.0383213	-0.21464	0.101452	0.373827	0.16257	0.218382	0.406064
ENSMMUG00000023636	IPO7	203.272	-0.41071	0.0303912	0.434341	-0.31403	0.124564	0.404191	-0.327985	0.108934	0.386485	0.0844383	0.686873	0.830426
ENSMMUG00000054003		9.3089	1.64037	0.0304193		2.46278	0.0022906	0.0362059	2.78191	0.000553882	0.011964	3.2427	8.50169e-05
ENSMMUG00000021932	ARHGAP27	101.862	0.606628	0.0304244	0.434395	0.952913	0.00159821	0.0284492	0.818397	0.00677787	0.0694012	0.347034	0.26814	0.467353
ENSMMUG00000013370	EEF1AKMT1	700.204	-0.499456	0.0305259	0.435422	-1.53642	7.94864e-10	3.99949e-07	-1.61557	1.04915e-10	1.74363e-07	-1.02712	4.61064e-05	0.000722441
ENSMMUG00000001415	DIO1	33.9	-0.864547	0.0305781	0.435745	-0.313887	0.457866	0.760172	-0.166926	0.692632	0.881583	1.306	0.00217757	0.0141445
ENSMMUG00000021772	NPHP3	83.5566	-0.536455	0.0307629	0.437924	-0.359456	0.178772	0.483095	-0.506491	0.0588615	0.272255	-0.0391404	0.887176	0.946079
ENSMMUG00000004576	CCR3	86.5797	1.41271	0.0308073	0.437924	4.10764	4.5428e-09	1.80457e-06	4.15885	2.92081e-09	2.77203e-06	1.81419	0.0112845	0.0486062
ENSMMUG00000007011	CD164	9595.98	0.429422	0.0308201	0.437924	0.198657	0.355112	0.675308	0.00547213	0.979679	0.994449	-1.02638	1.85182e-06	6.05743e-05
ENSMMUG00000041101	PPP2R5B	431.707	0.463728	0.0308712	0.438096	0.282973	0.222948	0.54453	0.128546	0.580088	0.826098	0.150554	0.522349	0.708229
ENSMMUG00000009559	MCMBP	984.567	0.413549	0.0308916	0.438096	0.457303	0.0271751	0.170849	0.44558	0.0313882	0.186329	-0.22425	0.284055	0.484914
ENSMMUG00000004664	IMPACT	287.096	-0.462475	0.0309858	0.43901	-0.673919	0.00363242	0.0480556	-0.556516	0.0162921	0.122413	-0.235959	0.316108	0.518227
ENSMMUG00000003240	PLEKHD1	70.291	2.04711	0.031019	0.439059	3.3673	0.000997588	0.0201318	3.19857	0.00177396	0.0278857	1.46453	0.158643
ENSMMUG00000020658	SNX11	917.228	0.40762	0.0311986	0.441178	0.691664	0.000706976	0.0158571	0.413566	0.0429765	0.226047	0.399033	0.052667	0.150954
ENSMMUG00000064711	LGALSL	8.44558	-1.37356	0.0311996		-0.779452	0.250657	0.5752	-0.706926	0.297424	0.637817	-0.722097	0.31629
ENSMMUG00000042218	TENM4	100.888	-0.986753	0.0313538	0.442739	-2.16725	1.41828e-05	0.000951506	-1.93406	0.000105181	0.00371436	-2.66356	2.56879e-07	1.30125e-05
ENSMMUG00000013789	PTPN7	472.246	0.906297	0.0313983	0.442739	1.2274	0.00696309	0.0728561	1.78552	8.61301e-05	0.00327791	0.916529	0.0446552	0.134493
ENSMMUG00000015942	KCTD5	613.359	0.435046	0.0313991	0.442739	0.292328	0.180769	0.485707	0.164861	0.450594	0.759795	0.0912351	0.679738	0.825498
ENSMMUG00000018092	GAS7	1908.47	-0.343098	0.031492	0.44357	-0.593019	0.000580598	0.0135249	-0.591185	0.000604608	0.0127337	-0.159827	0.35596	0.558517
ENSMMUG00000014370	ETV6	645.163	0.4748	0.0315181	0.44357	0.617272	0.00966476	0.0895577	0.471875	0.0479932	0.242845	-0.00639189	0.978868	0.989633
ENSMMUG00000061288	TRIM38	3185.11	0.316212	0.0316272	0.443883	0.0621784	0.695794	0.895586	-0.282704	0.0755513	0.316133	-0.751531	2.70491e-06	7.97212e-05
ENSMMUG00000057547		19.997	-0.842205	0.0316718	0.443883	-0.266892	0.521287	0.803926	-0.484494	0.247724	0.583407	0.913703	0.0311499	0.103495
ENSMMUG00000006401	KCNH4	2.82811	2.05886	0.0316893		2.36453	0.0198801		1.8099	0.0782178		1.84348	0.0909793
ENSMMUG00000023074	ZBED8	129.539	0.423537	0.0317022	0.443883	0.370134	0.0821213	0.324464	0.395674	0.0632444	0.2843	-0.0353702	0.875049	0.940189
ENSMMUG00000038454	H2AFZ	4871.28	-0.381665	0.0317089	0.443883	-0.692543	0.000308143	0.00875974	-0.391656	0.0412641	0.220587	0.0654015	0.733571	0.861371
ENSMMUG00000030744	ARID5A	841.72	0.689842	0.0317127	0.443883	0.808506	0.0197686	0.140945	0.619312	0.0742555	0.312891	0.216065	0.535258	0.719514
ENSMMUG00000004341	MAX	1260.11	0.452561	0.031721	0.443883	0.274033	0.228625	0.552354	0.231462	0.309272	0.650367	0.32881	0.150398	0.315025
ENSMMUG00000060224	PCP2	76.9177	-0.436207	0.0317533	0.443915	-1.08425	1.14852e-06	0.000149457	-1.4195	2.95238e-10	3.4486e-07	-1.00224	2.5997e-05	0.000459721
ENSMMUG00000000988	IL36A	23.1695	6.02111	0.0319129		0.93712	0.760883		8.81738	0.00366028		-1.7581	0.572882
ENSMMUG00000056407		3.41813	6.59915	0.0319167		2.54588	0.447773		-0.29973	0.929849		1.16118	0.733065
ENSMMUG00000009234	ZNF684	103.609	0.504141	0.0319478	0.44607	0.544691	0.0321101	0.188589	0.138949	0.586251	0.829963	-0.403598	0.136196	0.29454
ENSMMUG00000008691	VDAC2	3138.42	-0.240057	0.0319934	0.44607	-0.448968	0.000205265	0.00655377	-0.361745	0.00277801	0.0381411	-0.0798937	0.511222	0.69912
ENSMMUG00000017677	C7H14orf28	86.0087	0.362301	0.0320058	0.44607	0.177118	0.332897	0.658425	-0.0485729	0.792031	0.926635	0.0958427	0.62645	0.78802
ENSMMUG00000020935	SLC12A6	592.849	-0.455286	0.0320285	0.44607	-0.0931918	0.684522	0.890036	-0.330081	0.150377	0.457243	-0.805415	0.000540897	0.00486208
ENSMMUG00000018686		1930.73	-0.428775	0.032074	0.446282	-0.708355	0.00104574	0.0206615	-0.786643	0.000273049	0.00723604	-0.0118682	0.956314	0.97828
ENSMMUG00000000468	LIPN	6.48664	1.643	0.032129		3.20644	6.97584e-05	0.00308799	2.04775	0.0122603		2.09723	0.0143224
ENSMMUG00000012406	PCOLCE2	39.0144	1.02933	0.0321737	0.447247	1.43513	0.00566482	0.0636712	1.50417	0.00373481	0.0464862	0.785726	0.143842	0.305549
ENSMMUG00000002890	TRIM15	2.30491	-2.6596	0.0322292		-4.37691	0.00158123		-2.51231	0.0581005		-1.2993	0.328017
ENSMMUG00000045970	THTPA	455.086	0.376593	0.0322913	0.44846	0.0202299	0.915263	0.97777	0.0906453	0.633539	0.853939	0.623883	0.00117999	0.00893817
ENSMMUG00000051379	Y_RNA	2.28181	-1.72298	0.0324755		-0.794262	0.324199		-1.1168	0.176072		0.142139	0.865859
ENSMMUG00000061265	CISD2	798.574	0.240614	0.032497	0.450892	-0.150565	0.216537	0.536774	-0.232587	0.0565065	0.266475	-0.09068	0.467704	0.662151
ENSMMUG00000023275	MTF1	458.157	0.346848	0.0327515	0.453996	0.126811	0.470587	0.769365	0.163949	0.350994	0.687311	-0.172735	0.337629	0.541044
ENSMMUG00000020762	BTD	1712.19	-0.545539	0.0327842	0.454022	-0.797391	0.00387829	0.0500527	-0.804586	0.00357056	0.0449886	-1.25022	6.52532e-06	0.000159777
ENSMMUG00000055155		2.05557	-2.53157	0.0328046		-0.47073	0.686722		-1.69342	0.161625		-0.586361	0.633122
ENSMMUG00000002176	UHRF2	640.309	0.340241	0.0328258	0.454173	0.59186	0.000588293	0.013662	0.387282	0.0246324	0.160464	-0.0354264	0.84034	0.92159
ENSMMUG00000021696	EBF1	6.58983	2.08848	0.0328377		1.38858	0.193578		0.678034	0.531056		1.75251	0.112211
ENSMMUG00000016959	PPP4R2	342.108	0.282834	0.0329075	0.454876	0.344669	0.01599	0.122897	0.282065	0.0489309	0.245302	0.121	0.416676	0.616259
ENSMMUG00000059578	CX3CL1	1.91213	2.5445	0.0329412		0.760613	0.568778		1.69887	0.193634		1.13362	0.417733
ENSMMUG00000019900	GNAO1	6.2466	1.80771	0.0329711		1.28191	0.164007	0.462484	2.26071	0.0130103	0.106522	2.48381	0.00784784
ENSMMUG00000001172		7.04594	-1.8053	0.033017		-1.09263	0.208143		-0.761806	0.376953		0.835815	0.332617
ENSMMUG00000009327	SPTAN1	1502.62	-0.398938	0.0330756	0.456772	-0.126076	0.532933	0.811039	-0.31589	0.11832	0.402463	-0.452224	0.0262184	0.0910497
ENSMMUG00000005797	ALDH1L2	3.09685	1.83161	0.0332129		1.20623	0.199009		1.04372	0.269747		1.97619	0.0423973
ENSMMUG00000056485		16.3723	2.5895	0.0332298		-0.0444669	0.973635		2.66236	0.0425707		1.41103	0.300763
ENSMMUG00000003197	NIPSNAP3B	650.239	-0.332074	0.0334503	0.460877	-0.514517	0.0023092	0.0363098	-0.468849	0.00549421	0.059935	-0.577534	0.000792577	0.00659204
ENSMMUG00000017461	PNO1	582.63	-0.316332	0.0334516	0.460877	-0.471575	0.00333887	0.0454876	-0.390564	0.0150741	0.117482	-0.0481667	0.767867	0.88141
ENSMMUG00000016432	SH2D3C	286.107	0.910712	0.0334716	0.460877	1.88094	4.69958e-05	0.00234126	1.77953	0.000118025	0.00400943	0.77574	0.0958154	0.231088
ENSMMUG00000002949	MOSPD3	680.288	-0.326541	0.0334979	0.460877	-0.462069	0.00532423	0.0610709	-0.345265	0.0372749	0.207181	0.552204	0.000942841	0.00752056
ENSMMUG00000008153	NPR1	34.7281	1.59031	0.0335767		3.0609	9.36193e-05	0.00370951	2.53777	0.00126889		6.36712	3.07957e-16	2.64281e-13
ENSMMUG00000002868	CDC42EP1	30.3982	1.98538	0.0335914		2.97871	0.00297918	0.0423852	1.7814	0.0777372	0.32051	4.33055	1.63692e-05	0.000321847
ENSMMUG00000000698	ANGPTL4	35.9882	2.21759	0.0335943		2.46069	0.0289372	0.176845	1.80834	0.109146	0.386691	3.33119	0.00316728
ENSMMUG00000046626	TMEM41A	459.641	-0.268203	0.0336207	0.461389	-0.17136	0.20803	0.524856	-0.288574	0.0342712	0.197348	-0.193584	0.168072	0.339519
ENSMMUG00000064364	SUOX	64.6572	-0.585907	0.0336405	0.461389	-0.217753	0.462598	0.764271	-0.410842	0.167018	0.483773	-0.96311	0.00246206	0.015617
ENSMMUG00000015374	LRMP	182.097	0.600975	0.033664	0.461389	1.219	6.41937e-05	0.00289128	1.15697	0.000149428	0.00482368	0.688982	0.0269187	0.0927751
ENSMMUG00000044445	NDUFAF1	457.905	-0.284296	0.0336739	0.461389	-0.203856	0.157749	0.45504	-0.0636282	0.659108	0.865587	-0.124383	0.401833	0.602143
ENSMMUG00000053756		58.1061	-0.565521	0.033711	0.461389	-0.785905	0.006362	0.0685471	-0.711632	0.0134838	0.108759	-0.302278	0.313152	0.514884
ENSMMUG00000001973	SIKE1	423.256	0.213801	0.0337238	0.461389	0.252936	0.0196061	0.140329	0.170029	0.117485	0.401397	0.514755	4.87257e-06	0.0001275
ENSMMUG00000058073	BAZ1A	1315.39	0.366728	0.0337541	0.461389	0.0561547	0.763623	0.928421	0.124058	0.506453	0.792155	-0.189946	0.313196	0.514899
ENSMMUG00000004112	MRE11	342.006	-0.28288	0.0338349	0.461636	-0.16506	0.251081	0.575561	-0.180441	0.209968	0.539487	-0.470337	0.00178228	0.012156
ENSMMUG00000003502	TCEAL4	310.993	-0.417571	0.0338761	0.461636	-0.685103	0.00127495	0.0240868	-0.395641	0.0624263	0.282546	0.914454	1.83619e-05	0.000352044
ENSMMUG00000058021	CIB2	16.3362	1.63661	0.0338938	0.461636	2.32626	0.0048216	0.0572916	2.09468	0.0112772	0.0976311	2.18678	0.00965394	0.0432692
ENSMMUG00000040259	Metazoa_SRP	13.1618	-1.08166	0.0339144	0.461636	-1.11764	0.0436443	0.228199	-1.29753	0.0199834	0.139894	-0.0608739	0.91438	0.959494
ENSMMUG00000006941	XPO1	1232.73	0.288161	0.0339287	0.461636	0.539573	0.000238645	0.00727747	0.360786	0.0140711	0.112163	-0.724339	1.45869e-06	5.01908e-05
ENSMMUG00000019339	APBA2	23.2428	1.70898	0.0341253	0.463249	1.21646	0.163015	0.460893	2.22422	0.0104324	0.0930766	1.99102	0.0236508	0.0847558
ENSMMUG00000006742	SRSF6	2002.81	-0.30025	0.0341637	0.463249	-0.435325	0.00449318	0.0549632	-0.352149	0.0215364	0.147311	-0.674984	1.25525e-05	0.000266175
ENSMMUG00000056606	DCAF16	125.756	-0.474589	0.0341654	0.463249	-0.285465	0.236961	0.562145	-0.278577	0.248739	0.584691	-0.421352	0.0932922	0.22684
ENSMMUG00000031296	CASP8	813.646	0.283701	0.0341728	0.463249	0.420023	0.00372205	0.0489023	0.455156	0.0016718	0.0266943	-0.529547	0.000389298	0.00377123
ENSMMUG00000050011	TMPRSS11D	14.3013	2.56339	0.0341924		0.849226	0.522926		4.69928	0.000324592	0.00817402	1.93873	0.14824
ENSMMUG00000064050	PRSS27	24.2067	3.55527	0.0342186		0.106923	0.95406		3.92762	0.0303362		-0.749236	0.69466
ENSMMUG00000008291	SFXN4	298.372	-0.266263	0.0342904	0.464416	-0.342506	0.0115485	0.101247	-0.144048	0.287292	0.626802	0.174412	0.213445	0.399174
ENSMMUG00000012751	FOXRED2	250.816	-0.69891	0.034351	0.464809	-1.00663	0.00481483	0.0572916	-1.05097	0.00325886	0.0427273	-1.24983	0.000561171	0.00498899
ENSMMUG00000058752		8.81916	-0.978606	0.0343954	0.464984	0.157836	0.733564	0.915742	-0.276353	0.559049	0.816351	0.85095	0.0807436	0.205436
ENSMMUG00000022788	TCF7	77.2505	1.18804	0.0344727	0.465603	1.5229	0.0119228	0.10266	2.84227	2.56584e-06	0.000272464	1.33679	0.0296924	0.0999729
ENSMMUG00000002132	PSMD12	958.298	-0.19337	0.034632	0.467326	-0.00507693	0.958968	0.989817	-0.0287012	0.771313	0.916797	-0.132355	0.193253	0.373081
ENSMMUG00000065205		168.711	-1.09426	0.0346839	0.467393	-0.872213	0.11955	0.395486	-0.864167	0.123048	0.41129	-0.659024	0.242795	0.436978
ENSMMUG00000003840	LAT2	1062.43	0.99697	0.0347004	0.467393	2.30712	6.00974e-06	0.000495602	2.08781	4.21042e-05	0.00192576	1.18977	0.0198117	0.0743778
ENSMMUG00000052940		4.42948	-0.940031	0.0348449	0.468759	-0.509256	0.250308	0.575116	-0.225242	0.604656	0.839125	-0.283832	0.575539	0.751772
ENSMMUG00000050740	COQ3	123.107	-0.31872	0.0348862	0.468759	-0.617529	0.000162057	0.00553449	-0.19182	0.237362	0.573042	-0.235689	0.173918	0.347193
ENSMMUG00000011929	HNRNPA0	414.371	-0.530749	0.0349163	0.468759	-0.630951	0.0202791	0.142843	-0.629858	0.0205194	0.142277	-0.118246	0.666049	0.815453
ENSMMUG00000007786	GIN1	135.083	0.401551	0.0349289	0.468759	0.509159	0.0130002	0.10878	0.522918	0.0107934	0.0952669	-0.0740484	0.734127	0.861561
ENSMMUG00000008665	EXOSC3	253.576	0.356071	0.0351476	0.470787	0.0783805	0.668162	0.881701	0.198616	0.27719	0.61492	0.154998	0.411201	0.610983
ENSMMUG00000000145	PDPN	94.9511	1.27595	0.035163	0.470787	3.30018	3.75609e-07	6.37039e-05	3.36006	2.30824e-07	5.00722e-05	4.59801	1.56918e-12	5.08729e-10
ENSMMUG00000020282	SLC25A43	3283.7	-0.233898	0.0352003	0.470787	-0.165696	0.166997	0.467229	0.09566	0.42485	0.742196	0.399709	0.000902751	0.00726834
ENSMMUG00000010879	NADK	3546.53	0.478349	0.0352204	0.470787	0.644375	0.00863164	0.0835221	0.424134	0.0838949	0.335385	0.353377	0.150437	0.315063
ENSMMUG00000028384	SNORA75	2.05678	-1.62247	0.0352646		-0.529598	0.476058	0.773446	-1.01698	0.186718	0.512816	-0.418742	0.613638	0.77867
ENSMMUG00000010358	SLC35F2	64.0094	0.637117	0.0352665	0.470787	1.06509	0.00106052	0.0208716	0.99633	0.00221895	0.0327113	0.790215	0.0193754	0.0731921
ENSMMUG00000039522	F2R	88.3025	0.946215	0.0352767	0.470787	0.652915	0.17977	0.484512	0.98808	0.0421852	0.223745	-0.36245	0.47123	0.665194
ENSMMUG00000008742	PGLYRP1	18.9688	2.44273	0.0352859		1.45926	0.245535		1.92301	0.125459	0.415596	0.975355	0.444855
ENSMMUG00000014699		9.67411	1.22561	0.0353034	0.470787	2.17787	0.000422397		2.62132	1.97014e-05	0.00113656	2.74147	1.65821e-05
ENSMMUG00000014685	PDK2	302.906	-0.515704	0.0353475	0.470948	-0.70873	0.00743205	0.0754959	-0.432223	0.102309	0.375075	-0.212107	0.428	0.626603
ENSMMUG00000014641		109.319	2.24613	0.0353872	0.471052	1.43413	0.213861	0.533072	3.30346	0.00416012		0.616496	0.596763
ENSMMUG00000013387	CYSLTR1	331.504	0.464977	0.0355118	0.472285	0.255848	0.285005	0.611447	0.0494127	0.836566	0.943638	-0.488611	0.0465417	0.138366
ENSMMUG00000009850	CASP4	1110.96	0.363847	0.0355855	0.472541	0.196912	0.292352	0.618854	0.138697	0.458399	0.766027	0.125501	0.505992	0.695162
ENSMMUG00000004625	PGGHG	193.166	1.05578	0.0356215	0.472541	1.29177	0.0173212	0.12919	1.3685	0.0116953	0.0997712	0.887972	0.104326	0.244906
ENSMMUG00000000654	LPAR2	106.706	0.804813	0.0356614	0.472541	1.28302	0.00190608	0.0322558	1.35395	0.00105243	0.01898	0.233675	0.582174	0.756375
ENSMMUG00000061096	TPPP	273.734	-0.757337	0.0356636	0.472541	-1.03419	0.00794821	0.0787775	-1.6772	1.73509e-05	0.00104553	-1.0108	0.0101472	0.0448598
ENSMMUG00000003062	FSTL4	6.52172	-1.69463	0.035668		-0.825071	0.32797		-0.923746	0.275372	0.613859	0.681285	0.423323
ENSMMUG00000041727	H2BC5	428.689	0.687902	0.0356913	0.472541	1.07403	0.00237502	0.0371127	0.904485	0.0105148	0.0936464	0.834511	0.0188929	0.0717933
ENSMMUG00000040001	BTBD19	33.6783	-1.2614	0.0357375	0.472729	-1.23054	0.0578447	0.266257	-1.37226	0.0346645	0.198634	-0.973093	0.142406	0.303382
ENSMMUG00000061115		40.1553	-0.664393	0.0357995	0.473124	-0.723023	0.0348908	0.198896	-0.831073	0.0156579	0.119962	-0.0467939	0.894746	0.949687
ENSMMUG00000002089	TLDC2	3.03207	1.6901	0.0359157		1.66689	0.0545645		0.879096	0.325627		2.13564	0.0187553
ENSMMUG00000013203	ZNHIT6	160.078	-0.450082	0.0359185	0.474272	-0.637416	0.00600054	0.0661638	-0.557291	0.016282	0.122397	0.0699579	0.767083	0.881012
ENSMMUG00000060636		11.7039	-0.646147	0.0359628	0.47432	-0.333306	0.307947	0.634823	-0.657859	0.0493265	0.246218	0.145509	0.682401	0.827286
ENSMMUG00000003707	ACVR1C	8.61591	1.26636	0.0359865	0.47432	0.809731	0.217441	0.537284	0.861875	0.189221	0.516321	1.03611	0.134205
ENSMMUG00000013901	MAP4K3	78.5043	-0.416603	0.0360785	0.47505	-0.429464	0.0452572	0.232842	-0.146132	0.493896	0.784781	-0.509987	0.0264396	0.0916218
ENSMMUG00000065032		15.2821	-0.91596	0.0361063	0.47505	-0.717174	0.128434	0.410483	-0.829872	0.0799229	0.32533	-0.334021	0.500298	0.690005
ENSMMUG00000006457	ARHGEF40	187.149	0.877488	0.0361436	0.475117	1.50521	0.000877269	0.0185988	1.18533	0.00882327	0.0828041	-0.0277335	0.951914	0.976066
ENSMMUG00000008481	NRGN	11.9391	1.91695	0.036184		0.268812	0.7915		0.942614	0.349086		2.4253	0.0160669	0.0634029
ENSMMUG00000060412	CD300A	485.03	0.676812	0.0362143	0.475623	1.13793	0.00111302	0.0215122	0.778368	0.0258055	0.164646	0.280005	0.426331	0.625225
ENSMMUG00000039139	RIMS3	32.2438	1.5205	0.0363369	0.476808	2.5425	0.00110127	0.0213947	1.26357	0.107025	0.382736	2.55695	0.00121399	0.00912466
ENSMMUG00000057000		1.55462	-1.73491	0.0364111		-0.727793	0.355251	0.67534	-1.34646	0.105638	0.380989	-0.459638	0.595069	0.765021
ENSMMUG00000057981	GPRC5A	267.591	1.76837	0.036415	0.477163	2.63721	0.00380162	0.0495073	2.73763	0.0026609	0.0367994	5.77078	2.31931e-10	4.204e-08
ENSMMUG00000029652	MAPK6	625.595	-0.48893	0.0364286	0.477163	-0.25306	0.3158	0.644102	-0.151439	0.548283	0.812657	-0.174416	0.492459	0.683326
ENSMMUG00000018497	ACVR1	374.827	0.40538	0.0364888	0.477418	-0.172039	0.413062	0.726964	-0.0570886	0.785881	0.923867	-0.714476	0.000947172	0.00754273
ENSMMUG00000005586	RPS6KA5	468.696	-0.3275	0.0365128	0.477418	-0.270583	0.11002	0.379254	-0.14692	0.385417	0.714632	-0.666562	0.000132259	0.00165767
ENSMMUG00000062399		8.0088	-1.31002	0.0365951	0.477905	-0.951597	0.152308	0.446771	-0.195131	0.764471	0.913582	0.726933	0.274834	0.475372
ENSMMUG00000059154		44.155	2.85599	0.0366118		1.05598	0.476808		4.02996	0.00635162	0.0662426	1.11975	0.455886
ENSMMUG00000019303	TUBD1	248.315	0.410818	0.0366149	0.477905	0.733245	0.000534624	0.0128505	0.680628	0.00131712	0.0226689	0.295652	0.175162	0.349199
ENSMMUG00000044442		12.7903	-0.878436	0.0366758	0.478278	-0.658116	0.13711	0.424041	-0.609889	0.16844	0.48562	0.0977898	0.833243	0.917102
ENSMMUG00000021287	SAP130	259.807	0.432824	0.0367524	0.47856	0.336638	0.133117	0.417669	0.419449	0.0612736	0.278992	0.143789	0.531006	0.715577
ENSMMUG00000002634	PTCH1	36.1827	-1.11461	0.0367853	0.47856	-1.13243	0.0493839	0.243008	-1.09918	0.0565665	0.266593	-0.348612	0.550525	0.732046
ENSMMUG00000063487		6.32331	-0.855793	0.0367948	0.47856	-0.389906	0.351146	0.672883	-0.42758	0.309856	0.651233	0.210733	0.642429	0.799135
ENSMMUG00000009394	SESN3	76.21	1.06578	0.0369095	0.479119	0.536733	0.331846	0.657433	1.02303	0.063977	0.286116	1.47175	0.00823931	0.0382712
ENSMMUG00000059355		8.10643	2.54552	0.0369158	0.479119	3.06049	0.019174		4.46984	0.000578993		1.63985	0.232221
ENSMMUG00000065343		2.33618	2.8702	0.0369276		1.15079	0.45054		1.89922	0.206653		0.982575	0.53767
ENSMMUG00000010214	CCIN	13.0286	-1.02854	0.0369353	0.479119	-0.883788	0.0976679	0.35379	-2.35348	2.62403e-05	0.00138354	-0.733124	0.193555	0.373359
ENSMMUG00000058689	THAP2	47.528	0.589448	0.0370767	0.480307	0.566435	0.063168	0.278999	0.704629	0.0206853	0.142906	0.901524	0.0044795	0.0245
ENSMMUG00000009472	ARHGEF10	9.72622	-0.939163	0.037092	0.480307	-0.374458	0.426543	0.737534	-0.359273	0.446499	0.756031	0.0489721	0.922554	0.963589
ENSMMUG00000063784		27.6824	-1.03786	0.0372593	0.48205	-0.854891	0.112091	0.383168	-1.03235	0.0557841	0.26431	0.0238253	0.965356	0.982535
ENSMMUG00000014327	ZFYVE9	151.595	-0.609056	0.0373384	0.482102	-0.851547	0.00713424	0.0739433	-0.794009	0.0121241	0.101455	-0.883671	0.00626729	0.0312914
ENSMMUG00000010849	ARHGEF10L	1609.49	0.713967	0.0373588	0.482102	0.551265	0.136796	0.423665	0.23539	0.525278	0.802829	-0.398855	0.283069	0.484211
ENSMMUG00000021009	SRFBP1	250.643	0.29119	0.0373613	0.482102	0.126629	0.402598	0.718566	0.117518	0.43773	0.74988	-0.109594	0.491729	0.682572
ENSMMUG00000030587		18.9873	2.42628	0.0374158		2.5957	0.0391138		4.42007	0.000423201	0.00988664	0.820875	0.53748
ENSMMUG00000007680	NMT2	100.285	-0.65025	0.0374848	0.483075	-1.00012	0.00316974	0.0442211	-0.980763	0.00381895	0.0471203	-0.833327	0.0166336	0.0651109
ENSMMUG00000014778	SLC16A7	83.1756	-0.836907	0.0375022	0.483075	-0.998172	0.021844	0.150084	-0.836433	0.0545404	0.26098	-1.08887	0.0145116	0.0587676
ENSMMUG00000008076	C1GALT1C1L	62.742	-0.713744	0.0375642	0.483204	-1.017	0.00627471	0.0680436	-0.533996	0.149731	0.456375	-1.50631	0.000129825	0.00163278
ENSMMUG00000003075	CCDC9	369.893	-0.257929	0.0375778	0.483204	-0.161984	0.22542	0.548627	-0.20074	0.133474	0.428955	0.25159	0.0670957	0.17996
ENSMMUG00000062188	SMIM2	1.54964	3.41054	0.0376085		2.49789	0.158373		1.69991	0.344357		1.94162	0.290964
ENSMMUG00000020926	STX2	245.26	-0.430489	0.037745	0.484138	-0.659458	0.00323074	0.0446594	-0.509892	0.0227137	0.152344	0.117856	0.603715	0.77145
ENSMMUG00000013919	TREML1	66.2152	1.0544	0.0377492	0.484138	2.01785	0.000226147	0.00700964	1.74052	0.00148046	0.024409	0.972367	0.0822132	0.207745
ENSMMUG00000042320	CMKLR1	221.451	1.17188	0.0377589	0.484138	2.87583	2.31133e-06	0.000249211	2.51524	3.6139e-05	0.00172029	1.03193	0.0931132	0.226556
ENSMMUG00000050209	RNF19B	816.384	0.717267	0.0377818	0.484138	0.697616	0.0615148	0.274551	0.604648	0.105131	0.380008	-0.0530715	0.887405	0.946232
ENSMMUG00000014230	FMO4	266.072	-0.404537	0.0379086	0.485016	-0.471624	0.0251379	0.163771	-0.208517	0.321614	0.661122	-0.796191	0.000255604	0.00271992
ENSMMUG00000021113	DPY19L4	187.782	0.394664	0.037916	0.485016	0.331874	0.106854	0.37268	0.315213	0.125886	0.416557	-0.274423	0.20325	0.385841
ENSMMUG00000049972		16.0815	-0.83858	0.0380009	0.485681	-1.0426	0.0172151	0.128825	-1.16633	0.00805927	0.0778004	-0.46437	0.312778	0.51462
ENSMMUG00000020059	GRIPAP1	1087.32	0.257113	0.0381698	0.486398	-0.19792	0.140417	0.430117	-0.322601	0.0163459	0.122695	-0.0280649	0.836705	0.919386
ENSMMUG00000029032		4.87189	1.52604	0.0381854	0.486398	0.561671	0.488857	0.781953	1.1004	0.170298	0.488015	0.727367	0.400873
ENSMMUG00000022006	TMEM217	2.39371	-1.9561	0.0382277		-0.873696	0.345034		0.0401921	0.964044		0.407572	0.664824
ENSMMUG00000015071	PRPF18	422.891	0.689511	0.0382445	0.486398	0.166389	0.64369	0.86975	0.425295	0.236973	0.573	0.555895	0.124095	0.277162
ENSMMUG00000059717	MAD2L1BP	477.198	0.327081	0.0382745	0.486398	0.251728	0.139772	0.429198	0.195644	0.251419	0.587172	0.17071	0.326879	0.529781
ENSMMUG00000039167	ETV1	16.7053	1.69918	0.0383013		0.96129	0.279368	0.604857	1.07846	0.224675	0.558771	3.52434	6.8286e-05
ENSMMUG00000051844		1.51987	-2.86555	0.0383069		-1.17131	0.40548		-0.869917	0.532907		1.29555	0.34618
ENSMMUG00000011377	EPB41	1372.06	0.706989	0.0383381	0.486398	0.229687	0.533403	0.811338	0.306534	0.405859	0.728286	0.274279	0.457819	0.653173
ENSMMUG00000019772	PLEKHG1	172.109	-0.734011	0.0383386	0.486398	-0.757877	0.0479265	0.239158	-1.2645	0.00098828	0.0181281	-1.38848	0.000386957	0.00375104
ENSMMUG00000012576	SNX6	1624.7	0.34967	0.0383472	0.486398	0.195376	0.284156	0.610842	0.0800768	0.660758	0.866629	0.0398217	0.828274	0.9143
ENSMMUG00000051783		10.9624	3.5792	0.0383474		3.90817	0.0328331		5.37315	0.0031645		5.78123	0.0016292
ENSMMUG00000062189		2.34422	-1.45602	0.038361		-1.11915	0.130032	0.412619	-1.72844	0.027686	0.172909	0.061486	0.936004	0.969565
ENSMMUG00000016067	RSU1	2565.32	-0.309138	0.0383847	0.486398	-0.300324	0.0625127	0.277402	-0.351417	0.0293148	0.179205	-0.0192045	0.905565	0.955394
ENSMMUG00000019224	NARF	404.857	0.420212	0.0383866	0.486398	0.677014	0.00199264	0.0332363	0.578387	0.00829904	0.0793582	0.608018	0.00619541	0.0310494
ENSMMUG00000007334	ZNF281	356.256	0.259455	0.0383868	0.486398	0.479592	0.000384959	0.0103132	0.377768	0.00523488	0.0579808	-0.0708679	0.618198	0.78194
ENSMMUG00000012337	MFSD2B	3.45675	1.89557	0.0384198		0.524228	0.609406		1.41475	0.156286		2.52462	0.0127303
ENSMMUG00000002266	MPO	10.8163	1.42652	0.0385453		2.46402	0.000706398		2.58982	0.000367323	0.00893878	3.00055	5.49394e-05
ENSMMUG00000018122	MEF2A	1667.66	0.422064	0.0386166	0.48889	0.536131	0.0150283	0.118274	0.216163	0.327012	0.666176	-0.0934167	0.673457	0.821287
ENSMMUG00000040519	SMCO4	1595.43	-0.416172	0.0386955	0.488962	-0.854157	8.60658e-05	0.00357086	-0.459217	0.0346897	0.198679	0.0329606	0.879845	0.943065
ENSMMUG00000064092		56.6809	1.61958	0.0387051	0.488962	3.81014	5.83175e-06	0.000488557	2.74793	0.00109872	0.0195363	2.14106	0.0122686	0.05176
ENSMMUG00000010886	SBNO2	153.831	0.509853	0.0387251	0.488962	0.731594	0.00597994	0.0660506	0.854563	0.00131909	0.0226689	-0.0437244	0.874514	0.940189
ENSMMUG00000017790	TADA1	221.098	0.40566	0.0387549	0.488962	0.621559	0.00331075	0.0452679	0.613768	0.00374253	0.046544	0.102717	0.639379	0.797181
ENSMMUG00000023256	LEF1	52.9955	1.22653	0.0388102	0.489241	1.80608	0.00467498	0.0560961	3.22984	3.92042e-07	7.25995e-05	1.27381	0.0514402	0.148489
ENSMMUG00000058124		10.0825	-0.762005	0.0389337	0.49006	-0.864949	0.0281438	0.174515	-0.461438	0.232788	0.567854	-0.0302805	0.94222	0.971857
ENSMMUG00000007373	ZDHHC20	592.905	-0.538709	0.0389476	0.49006	-0.311525	0.269038	0.594511	-0.47116	0.094703	0.35853	-0.989666	0.0005132	0.00464747
ENSMMUG00000061913		212.304	-0.511486	0.0389749	0.49006	-0.647911	0.0154124	0.120295	-0.600697	0.0247209	0.160903	0.943522	0.000441781	0.00415013
ENSMMUG00000020090	ABCC13	28.7086	2.83466	0.0390605		-0.840434	0.575253		0.25592	0.863879		1.09164	0.46703
ENSMMUG00000008747	DUOXA2	27.0816	4.75955	0.0390839		2.00206	0.426463		5.14896	0.0393399		-18.0612	3.57556e-12
ENSMMUG00000062610	C16H17orf58	278.708	-0.468516	0.0390919	0.491113	-0.891113	0.000285574	0.0083443	-0.569378	0.0202737	0.141154	-0.168416	0.498047	0.688591
ENSMMUG00000011059	ADH4	3.21411	-1.48282	0.0391058		-1.18735	0.110653	0.380654	-1.39084	0.0661117	0.291748	-0.535386	0.503157	0.692636
ENSMMUG00000060821		5.63417	-0.975389	0.0391465	0.491159	-0.537778	0.263533	0.588072	-0.274793	0.562714	0.818031	0.662019	0.183509	0.360131
ENSMMUG00000013544	SLC25A35	27.2014	-0.65381	0.0391622	0.491159	-0.530987	0.118218	0.393507	-0.617404	0.0703298	0.30211	-0.422602	0.243767	0.438309
ENSMMUG00000015158	SLC6A9	86.0224	1.22204	0.0392176	0.491436	0.323609	0.614034	0.854744	0.552263	0.389238	0.717489	0.304052	0.639373	0.797181
ENSMMUG00000014749	MRPS18A	335.526	0.258471	0.0393229	0.492338	0.32538	0.0159783	0.122869	0.278817	0.039216	0.213439	0.522857	0.000182663	0.00211428
ENSMMUG00000061712		171.908	1.65945	0.0394736	0.493805	3.51906	5.10272e-05	0.00246837	3.64573	2.70725e-05	0.00139511	1.86886	0.032588	0.107078
ENSMMUG00000001831	IPP	112.622	-0.375757	0.0395302	0.494095	-0.328225	0.0951749	0.348392	-0.136143	0.488051	0.781434	-0.589556	0.00510193	0.0269771
ENSMMUG00000051126	RFX5	1234.84	0.24244	0.0396009	0.494408	0.0914986	0.472751	0.770812	0.0792204	0.534283	0.807124	-0.356036	0.00618081	0.0309869
ENSMMUG00000015117	XPNPEP1	1077.07	0.275799	0.0396435	0.494408	0.109711	0.44905	0.753806	0.0121308	0.933327	0.978273	-0.245416	0.0959184	0.231183
ENSMMUG00000020449	MOCS2	556.391	-0.420774	0.0396559	0.494408	-0.304745	0.166996	0.467229	0.0377726	0.863893	0.953636	0.656546	0.0030609	0.0183014
ENSMMUG00000050706	LYPD2	53.401	2.19896	0.0397159	0.494737	-0.0722614	0.950342	0.987063	0.977658	0.398551	0.72349	0.0949789	0.935264	0.969288
ENSMMUG00000021327	PIGH	111.049	-0.374437	0.0397864	0.49517	0.109668	0.572229	0.831489	0.0236593	0.903246	0.967677	0.029462	0.885545	0.945217
ENSMMUG00000061969		10.6891	0.892048	0.0398512	0.49517	-0.145898	0.762723	0.928193	0.631536	0.180779	0.504991	0.832852	0.0971789	0.233335
ENSMMUG00000008346		546.675	-0.26162	0.0398513	0.49517	-0.408208	0.00302928	0.0426955	-0.348678	0.0113329	0.0980574	-0.287608	0.0418815	0.12876
ENSMMUG00000012235	CD274	592.415	1.08801	0.0399759	0.496235	1.75843	0.00211584	0.0347029	2.00233	0.00046541	0.0105011	0.100502	0.861198	0.933573
ENSMMUG00000007999	CCDC82	992.411	0.210029	0.0400043	0.496235	0.243717	0.0274793	0.172045	0.221265	0.0454399	0.234569	-0.395051	0.00055327	0.00494284
ENSMMUG00000036161	U6	1.78365	-1.66816	0.040071		-1.39528	0.0974832	0.353558	-1.20734	0.147674	0.452924	-0.381635	0.663785	0.813808
ENSMMUG00000006039	GPR176	10.1211	-1.72509	0.0401628		-0.293589	0.733452		0.276924	0.746058	0.905804	1.34227	0.120038
ENSMMUG00000019082	SFRP1	1.51075	3.52791	0.0402064		1.34458	0.48445		1.44776	0.45148		3.99481	0.0338743
ENSMMUG00000010174	INTS7	592.772	0.257618	0.0402106	0.498272	0.205741	0.129527	0.411883	0.289632	0.032826	0.192086	-0.245354	0.0807999	0.205507
ENSMMUG00000006767	SLC25A40	753.873	-0.353806	0.0402736	0.498272	-0.473391	0.0111244	0.0986624	-0.549048	0.00324776	0.042712	-0.668289	0.000410533	0.00395331
ENSMMUG00000003047	DAZAP1	3403.34	-0.270455	0.0403301	0.498272	-0.39318	0.00579282	0.064581	-0.23048	0.105742	0.380993	0.0119134	0.933605	0.9688
ENSMMUG00000014831		307.558	0.565808	0.0403575	0.498272	0.980125	0.00100503	0.0202036	1.05011	0.000425181	0.0099024	0.240103	0.427872	0.626603
ENSMMUG00000020907	ART3	3.92446	1.8358	0.0403799	0.498272	-0.356396	0.730152		0.528663	0.597569		1.8308	0.0714663
ENSMMUG00000017252	SPATA20	132.456	-0.619728	0.0403811	0.498272	-0.610067	0.0614556	0.274551	-0.516735	0.113153	0.394701	0.299966	0.362558	0.564922
ENSMMUG00000000314	RAPH1	152.549	-0.488174	0.040405	0.498272	0.0623567	0.807521	0.94419	0.0214216	0.933345	0.978273	0.39028	0.134926	0.292617
ENSMMUG00000037015	U7	2.66688	-1.89935	0.0404141		-3.73684	0.000728221		-2.39762	0.020501		-0.141262	0.887326
ENSMMUG00000055744	ZNF691	225.176	0.363481	0.040492	0.498795	0.0331614	0.863211	0.959446	0.0211065	0.912736	0.970535	-0.450411	0.0254208	0.089236
ENSMMUG00000010058	ATRIP	169.327	-0.316938	0.0405151	0.498795	-0.400072	0.0167043	0.126429	-0.230683	0.166995	0.483773	-0.561687	0.0015612	0.0110511
ENSMMUG00000000903	LHFPL1	3.1768	1.95283	0.0405753		0.354432	0.740112		-0.320859	0.769368		-1.06558	0.367965
ENSMMUG00000030590	TMEM273	37.7751	-0.45504	0.0407208	0.50091	0.329206	0.156462	0.452646	0.437919	0.0591026	0.272622	-0.212158	0.416536	0.616126
ENSMMUG00000003934	ARSD	175.441	-0.489883	0.0408751	0.50214	-0.842042	0.0011823	0.0226771	-0.75679	0.0035572	0.0449011	-0.923756	0.000547464	0.00490298
ENSMMUG00000019968	NOSTRIN	303.198	0.842605	0.0409241	0.50214	-0.204482	0.646497	0.871346	-0.17192	0.699804	0.883905	0.324988	0.467987	0.66241
ENSMMUG00000030326		23.8729	2.22762	0.0409324		1.17556	0.319909		2.73112	0.0199283		2.21956	0.0642412
ENSMMUG00000020393	NLRP12	235.007	1.10546	0.040963	0.50214	2.40022	3.86065e-05	0.00203764	1.97421	0.00071401	0.0143416	1.50182	0.0103633	0.0455531
ENSMMUG00000016547	MOB4	1801.79	0.235834	0.0410363	0.50214	0.0448857	0.718907	0.907654	0.0944763	0.448743	0.757972	0.180466	0.151939	0.31707
ENSMMUG00000011270	RYK	206.692	-0.392209	0.0410374	0.50214	-0.576964	0.00543331	0.0617589	-0.515638	0.0129733	0.106315	-0.145545	0.493718	0.684702
ENSMMUG00000007571	NLRC3	153.936	0.881453	0.0410443	0.50214	0.978959	0.0357531	0.202326	1.69199	0.000280547	0.0073832	0.296861	0.530945	0.715562
ENSMMUG00000010392	GNG2	410.541	0.815017	0.0410801	0.50214	2.31186	7.82622e-08	1.78995e-05	2.16484	4.93204e-07	8.23e-05	1.23231	0.00442093	0.0242744
ENSMMUG00000056224		7.64221	-1.74883	0.0410936	0.50214	-0.616607	0.494311	0.784988	-1.14861	0.207357	0.536812	0.5509	0.548659	0.730594
ENSMMUG00000007539	SUCLA2	708.268	-0.254858	0.0411501	0.50214	-0.164903	0.22124	0.542621	-0.192925	0.152622	0.461759	-0.531108	0.000130453	0.00163926
ENSMMUG00000005976	GLDN	50.3567	1.10352	0.0412025	0.50214	0.132885	0.8212	0.948146	0.314742	0.592132	0.832471	-0.0134315	0.982267	0.991272
ENSMMUG00000002536	CABP1	2.32245	-3.01213	0.0412032		-0.893486	0.55787		0.227231	0.878766		1.22726	0.415614
ENSMMUG00000064959		3.30209	1.28894	0.0412636		0.551024	0.428502	0.739242	1.53142	0.0225071	0.151359	0.819023	0.284398	0.48533
ENSMMUG00000058022	PCBD2	99.3375	-0.389988	0.0412985	0.50214	-0.404352	0.0490693	0.242694	-0.174142	0.395239	0.722014	0.406483	0.0548286	0.155587
ENSMMUG00000009956	LRSAM1	314.207	-0.379631	0.0412989	0.50214	-0.0534745	0.789629	0.937773	0.0477366	0.811722	0.933732	0.621093	0.00220369	0.014276
ENSMMUG00000010626	CD1C	283.632	1.18305	0.0412992	0.50214	1.06828	0.0882512	0.335465	1.50919	0.0160074	0.121256	0.173939	0.782664	0.889579
ENSMMUG00000022059	SLC24A1	8.59661	-1.0639	0.0413232	0.50214	-0.577823	0.288773	0.615742	-0.134417	0.802876	0.930403	0.565936	0.311988	0.513724
ENSMMUG00000015369	NKG7	649.128	1.15772	0.0413486	0.50214	1.85727	0.00244091	0.0375451	2.56761	2.78783e-05	0.00141583	1.03133	0.0931473	0.226601
ENSMMUG00000017876	TNFSF11	3.37767	2.00185	0.0414049	0.50214	0.683985	0.531188		3.03483	0.00343399		2.93565	0.00631133
ENSMMUG00000054628		4.10347	2.00752	0.0414229		1.06051	0.324087		0.129789	0.906166		1.67781	0.130168
ENSMMUG00000001791	GRWD1	415.536	0.330712	0.0414804	0.50214	-0.0383101	0.827221	0.950225	-0.0893893	0.610815	0.842333	0.0265674	0.882372	0.943619
ENSMMUG00000008176	TMEM88	5.31922	-1.46063	0.0414833	0.50214	-2.17208	0.00683639		-1.24978	0.105908	0.381086	-0.939769	0.253743
ENSMMUG00000009577	ATL1	19.1598	-0.954192	0.0414839	0.50214	-1.56337	0.00222308	0.0357122	-0.369257	0.458986	0.766491	-0.388694	0.457677	0.653148
ENSMMUG00000021610	RGS10	207.039	0.729392	0.041513	0.50214	1.07039	0.00553167	0.0626881	1.51005	8.97662e-05	0.00334436	1.80658	3.19777e-06	9.04114e-05
ENSMMUG00000007960	SYNGR3	70.0905	-0.468523	0.041551	0.50214	-0.745725	0.00276693	0.0405012	-0.363296	0.142497	0.444134	-0.305878	0.239941	0.433337
ENSMMUG00000000085	PAQR6	48.5619	1.5068	0.0415698	0.50214	3.01244	0.000154758	0.00533349	2.68616	0.000748592	0.0148399	0.0474705	0.955337	0.977927
ENSMMUG00000063237		8.28086	1.39315	0.0416638		1.79192	0.0128542	0.107857	2.36814	0.000934319	0.017451	1.54493	0.0434021
ENSMMUG00000008716	SNAI3	32.7878	0.985421	0.0416653	0.502881	1.92484	0.000199042	0.00647531	1.59442	0.00210463	0.0316738	1.25555	0.0191174	0.0724427
ENSMMUG00000040527		3.31282	-1.51511	0.0417035		-0.587589	0.425798	0.736837	-1.6076	0.0421011	0.223492	0.569292	0.45438	0.650471
ENSMMUG00000009768	RNF14	1331.76	0.530496	0.0418289	0.504207	0.471247	0.0941722	0.346545	0.252742	0.369438	0.702882	0.271254	0.336877	0.540024
ENSMMUG00000007497	PABPC4	320.999	-0.352818	0.0418816	0.504207	-0.856095	5.22921e-06	0.000453649	-0.550738	0.00331936	0.0432286	0.341459	0.072009	0.18923
ENSMMUG00000014106	MAPK12	22.2714	0.762873	0.0418852	0.504207	0.919861	0.0230708	0.15478	1.43139	0.00037091	0.00901162	0.993651	0.0200465	0.0751436
ENSMMUG00000017912	KCTD8	2.7241	4.33696	0.041905		2.21789	0.338009		4.75132	0.0372201		6.96497	0.00208037
ENSMMUG00000049736		121.672	-0.450875	0.0419122	0.504207	-0.680925	0.00443077	0.054376	-0.246393	0.300734	0.641898	0.749458	0.00193505	0.0129676
ENSMMUG00000060606		9.73589	1.18148	0.0419461	0.504207	1.04976	0.0935352	0.344951	1.72586	0.00541819	0.0593616	-0.0725057	0.918508	0.962116
ENSMMUG00000016224	TARS1	1462.55	0.19295	0.0420111	0.504578	0.159965	0.118829	0.394313	0.106619	0.298794	0.639298	-0.390793	0.000207671	0.00231529
ENSMMUG00000039452	ODF3B	1384.59	0.822672	0.0420703	0.504877	0.188839	0.665789	0.880826	0.448628	0.304792	0.646315	0.34963	0.424439	0.623265
ENSMMUG00000046655	PHLDB1	212.875	-0.592961	0.0421883	0.505882	-0.760775	0.0158678	0.122206	-0.781453	0.0132629	0.108039	-0.360286	0.258804	0.456939
ENSMMUG00000050456	Metazoa_SRP	1.2858	2.2032	0.042399		1.38872	0.244633		0.700439	0.575193		3.50008	0.00270323
ENSMMUG00000018870	C15H9orf64	384.704	-0.307145	0.0424037	0.508052	-0.593051	0.000292669	0.00847955	-0.450144	0.00595	0.0632708	-0.257558	0.124356	0.277473
ENSMMUG00000008120	CRYBG1	1010.53	0.367388	0.042484	0.508601	0.699488	0.000347628	0.00955819	0.61615	0.00163211	0.026143	0.136688	0.488985	0.680449
ENSMMUG00000001801	MAGI2	2.535	-1.84698	0.0426458		-0.938694	0.297543	0.62404	-0.553596	0.531921	0.806352	0.764173	0.395513	0.595596
ENSMMUG00000056437	Metazoa_SRP	0.927017	3.04313	0.0428218		1.76443	0.287608		0.726756	0.672594		1.53229	0.378342
ENSMMUG00000008477	C7H14orf93	76.0846	0.461171	0.0429138	0.513082	0.644348	0.00861485	0.0834667	0.452366	0.0660188	0.29162	0.125766	0.630666	0.791047
ENSMMUG00000054068	COMT	2245.36	0.409795	0.0429814	0.513082	0.303077	0.165881	0.466063	0.293826	0.179206	0.503282	0.011914	0.956718	0.978585
ENSMMUG00000013803	TYRO3	11.9174	-1.24528	0.0429878	0.513082	-0.251377	0.699497	0.896983	-0.00423182	0.994797	0.998809	1.57782	0.0155853	0.0619041
ENSMMUG00000004339	RAB15	164.417	1.64927	0.0429974	0.513082	3.45635	8.23948e-05	0.00345486	2.37185	0.00693338	0.0704237	2.96384	0.000760069	0.00636913
ENSMMUG00000008190	KLHL14	2.01889	2.94481	0.0430313		1.72477	0.277807		2.58849	0.097981		2.82393	0.0770266
ENSMMUG00000001103	GPR87	11.1847	1.73178	0.0431153		1.54948	0.0936651		2.71447	0.00308258	0.0411327	1.7239	0.0700331
ENSMMUG00000021334	EPHB1	80.5554	1.58828	0.0431537	0.514215	2.99821	0.00041333	0.0107203	2.08933	0.013958	0.111519	-0.5185	0.55914	0.738551
ENSMMUG00000003296	CITED1	450.306	-0.239895	0.0431973	0.514215	-0.37908	0.00313268	0.043785	-0.132619	0.30052	0.641737	-0.30913	0.0201331	0.0753519
ENSMMUG00000059762		26.6956	-0.714524	0.0432065	0.514215	-0.64766	0.0910841	0.33998	-0.632673	0.0991318	0.36895	-1.18929	0.00449019	0.0245438
ENSMMUG00000015809	SLAMF1	131.692	0.766837	0.0432319	0.514215	1.2812	0.00177885	0.030682	1.93933	2.18674e-06	0.000244948	-0.206412	0.626462	0.78802
ENSMMUG00000000318	TNS2	107.603	-0.559973	0.0433408	0.514919	-0.561092	0.060847	0.273481	-0.25167	0.399571	0.724031	-0.00203689	0.994671	0.997902
ENSMMUG00000007831	ARHGAP1	1606.64	-0.199417	0.0434111	0.514919	-0.0498976	0.639742	0.867491	-0.0695531	0.514253	0.796632	-0.174778	0.107087	0.249407
ENSMMUG00000011503	TLN2	343.807	-0.768512	0.0434195	0.514919	-1.03601	0.0117891	0.102493	-1.26252	0.00215903	0.0322686	-1.11984	0.00684508	0.0334325
ENSMMUG00000009500	LONRF1	398.121	-0.383393	0.0434307	0.514919	-0.516828	0.0117982	0.102493	-0.664369	0.00122216	0.0212827	-0.48148	0.0211338	0.0780758
ENSMMUG00000021637	NRROS	1181.82	0.782802	0.0435041	0.515375	0.650708	0.120384	0.396868	0.368704	0.378879	0.709407	-0.735362	0.0803542	0.204802
ENSMMUG00000003750	PLAGL1	292.969	0.437918	0.0436854	0.517107	0.215428	0.358833	0.678345	0.050587	0.829573	0.940267	0.343756	0.149742	0.314264
ENSMMUG00000002617	PHF21A	238.316	0.446827	0.0437987	0.51743	0.711057	0.00296055	0.0422795	0.506314	0.0345519	0.198403	0.455375	0.0624152	0.17068
ENSMMUG00000017055	DIPK2A	343.156	0.380055	0.0438111	0.51743	0.668844	0.00100996	0.0202439	0.432793	0.0336057	0.194772	0.118491	0.570607	0.748066
ENSMMUG00000052693	CD226	16.2878	1.02634	0.0438179	0.51743	0.818612	0.139256	0.428557	1.95916	0.000346498	0.00855539	0.00373633	0.995115	0.998126
ENSMMUG00000013944	RMDN2	153.122	-0.462436	0.0438958	0.517817	-0.652859	0.00855482	0.0831245	-0.488173	0.0491239	0.245727	-1.03882	6.11506e-05	0.000901138
ENSMMUG00000063892		6.47732	-1.06229	0.0439626	0.517817	-0.987188	0.0838595	0.327362	-0.97095	0.0896955	0.348433	-0.432819	0.476888	0.670003
ENSMMUG00000003644	RRP9	292.418	0.256678	0.0440183	0.517817	0.0465171	0.735727	0.916773	0.0303286	0.826016	0.938851	0.184638	0.198361	0.379627
ENSMMUG00000011759	SH3GLB2	561.603	-0.356027	0.0440211	0.517817	-0.613832	0.00131581	0.0245622	-0.319358	0.0943585	0.357809	0.124873	0.517366	0.704354
ENSMMUG00000022060	ARHGAP9	796.229	0.565858	0.0440262	0.517817	0.92471	0.00230872	0.0363098	0.801574	0.00826192	0.0790531	0.473334	0.120669	0.271435
ENSMMUG00000020321	USP42	169.708	0.359179	0.0440911	0.518059	0.314321	0.103494	0.366121	0.110284	0.568864	0.820711	-0.118078	0.560501	0.739746
ENSMMUG00000000466	AFF2	5.38588	-1.4027	0.0441171	0.518059	-1.14585	0.123283	0.402368	-1.93734	0.0115322	0.0991041	-1.01889	0.201023	0.383112
ENSMMUG00000047452		68.1379	3.02928	0.0443264		1.4485	0.374193		4.63324	0.00441329		0.171292	0.917797
ENSMMUG00000048691	HAVCR2	116.806	0.951429	0.0443357	0.520109	1.59047	0.0018491	0.0314968	2.02264	7.44923e-05	0.00294574	0.543591	0.295555	0.496413
ENSMMUG00000046237	ABAT	119.281	-0.735734	0.0443874	0.520109	-0.654513	0.0977673	0.35379	-0.201694	0.609357	0.842031	-0.947295	0.0189959	0.072057
ENSMMUG00000053029		5.48714	-1.0638	0.0444168	0.520109	-1.39682	0.0170089	0.127863	-0.891146	0.119787	0.405386	-0.656358	0.29309	0.494037
ENSMMUG00000019405		272.23	-0.29534	0.0444508	0.520109	-0.26691	0.0922584	0.342194	-0.10066	0.525077	0.802707	-0.254975	0.12188	0.273555
ENSMMUG00000015309	FBXO24	10.4211	-0.817448	0.044468	0.520109	-1.32162	0.00322587	0.0446594	-0.356348	0.408012	0.729588	-0.121785	0.792771	0.895125
ENSMMUG00000018298	KLRD1	176.973	1.01823	0.0445641	0.520821	1.8461	0.000746412	0.0164032	1.94605	0.000378588	0.00915422	0.101838	0.854853	0.92987
ENSMMUG00000055048		1.78371	3.27811	0.0446606		2.66642	0.133533		3.88623	0.0245029		5.38294	0.00187227
ENSMMUG00000001675	ASCC2	1409.36	0.372711	0.044701	0.521395	0.0658747	0.742657	0.920093	0.0715136	0.721529	0.893891	0.269736	0.180968	0.35722
ENSMMUG00000007596	SEMA4C	38.5378	1.42432	0.044721	0.521395	2.1557	0.00491278	0.0579363	2.25589	0.0032441	0.042712	-0.192864	0.810874	0.90538
ENSMMUG00000023188	ALDH3B1	5254.26	-0.419631	0.0447637	0.521395	-1.07485	1.95462e-06	0.000224508	-0.773181	0.000619412	0.0129914	-0.435836	0.053933	0.153678
ENSMMUG00000004802	HBS1L	2392.56	-0.384665	0.0447791	0.521395	-0.478836	0.0207607	0.144816	-0.377548	0.0682693	0.297296	-0.18615	0.369943	0.572516
ENSMMUG00000045847		13.2999	1.99611	0.0447993	0.521395	-1.51494	0.183426		1.44742	0.181037		0.899324	0.428086
ENSMMUG00000010917	SH2D2A	91.6852	1.02795	0.0448254	0.521395	1.42707	0.00973735	0.0899542	2.17783	7.82267e-05	0.00304583	1.21724	0.0295037	0.0995443
ENSMMUG00000054934		4.98054	1.14339	0.0450835	0.523985	0.498938	0.424222	0.735279	1.03858	0.0904334	0.349779	0.956856	0.153444
ENSMMUG00000059846	MMGT1	487.944	-0.35724	0.0451913	0.524584	-0.374112	0.0521682	0.251109	-0.468752	0.0150462	0.117408	-0.419723	0.0324157	0.106702
ENSMMUG00000000517	FAM126A	927.832	-0.425394	0.0452062	0.524584	-0.758687	0.000951439	0.0196202	-1.00968	1.10697e-05	0.000743779	-0.798398	0.000558077	0.00496538
ENSMMUG00000051720	SOX8	11.7098	-1.24468	0.0452441	0.52461	-1.65399	0.0143074	0.115307	-1.47771	0.0281285	0.174372	-0.895597	0.202216	0.384546
ENSMMUG00000042075		1.42318	4.02386	0.0452513		2.55918	0.244991		2.95433	0.177863		3.19548	0.151726
ENSMMUG00000057195	Metazoa_SRP	1.14802	-2.14746	0.0452629		-1.76063	0.112093		-2.49185	0.0350214		-0.712356	0.532434
ENSMMUG00000018685	CHD4	959.402	-0.265026	0.0454078	0.525006	-0.204288	0.153274	0.447864	-0.14827	0.300003	0.640904	-0.124279	0.391792	0.592378
ENSMMUG00000001571	CACYBP	2504.24	0.21597	0.0454242	0.525006	0.0515563	0.65843	0.877343	0.168683	0.148024	0.453552	0.320145	0.00644503	0.0318913
ENSMMUG00000056003	SELENOK	1402.34	0.346061	0.0454435	0.525006	-0.238983	0.201285	0.514608	-0.27312	0.144247	0.446928	0.0439832	0.815053	0.90785
ENSMMUG00000023416	IGF2BP2	289.463	-0.548019	0.0454512	0.525006	-1.22032	3.90313e-05	0.00204575	-1.07997	0.000271328	0.0072073	-0.472101	0.115214	0.262757
ENSMMUG00000022572	HSPBAP1	276.072	-0.291897	0.0455131	0.525006	-0.13268	0.398788	0.715306	-0.256415	0.103614	0.378124	-0.0875084	0.591875	0.763224
ENSMMUG00000018978	N4BP1	613.482	0.441999	0.0455221	0.525006	0.805413	0.000743007	0.0164032	0.444421	0.062879	0.283386	-0.122372	0.613157	0.778234
ENSMMUG00000061465		4.86089	-1.36224	0.0455273	0.525006	-0.373699	0.593393	0.844069	-1.84777	0.0134844	0.108759	-0.200366	0.789702	0.893583
ENSMMUG00000039397	TBCEL	137.959	1.36187	0.0455854	0.525264	-0.00282579	0.996942	0.999425	0.605456	0.41117	0.731365	0.820935	0.266782	0.465449
ENSMMUG00000008526	ASF1A	512.223	0.642476	0.0457639	0.526396	0.745246	0.0319057	0.188282	0.627027	0.0710948	0.304277	0.80079	0.0216837	0.0795832
ENSMMUG00000011221	FCAMR	147.267	-0.973859	0.0457776	0.526396	-1.86491	0.00041212	0.0107073	-0.707224	0.17889	0.502765	-0.725266	0.171883	0.344728
ENSMMUG00000038252		7.75045	0.671729	0.0457906	0.526396	0.489305	0.173811	0.476945	0.594236	0.0975566	0.3653	0.613795	0.131518	0.28762
ENSMMUG00000040562	TMCO3	674.734	-0.401604	0.0458786	0.526595	-0.288762	0.183566	0.489564	-0.0313783	0.88505	0.960599	0.389631	0.0743375	0.193628
ENSMMUG00000002389	HSPB6	20.075	-1.09634	0.0458794	0.526595	-0.817976	0.161475	0.459664	-0.665794	0.253743	0.590531	1.29957	0.0254569	0.0892899
ENSMMUG00000010870	ZER1	863.544	0.759911	0.0460062	0.527053	0.236386	0.565676	0.828235	0.417276	0.310551	0.651543	0.483985	0.240489	0.43379
ENSMMUG00000009343	ICAM4	21.6297	0.941743	0.0460108	0.527053	1.78924	0.000319907	0.00902617	1.58017	0.00154757	0.0251335	3.10902	5.97821e-10	8.99135e-08
ENSMMUG00000059842	GLI4	113.985	-0.430444	0.0460273	0.527053	-0.45683	0.0495425	0.243597	-0.288431	0.214452	0.54514	-0.0907875	0.705771	0.843353
ENSMMUG00000060405	SLC26A3	4.56504	2.19779	0.0460425		0.69661	0.573386		1.93883	0.105488		3.4515	0.00428023
ENSMMUG00000018689	GOSR2	1052.07	0.253704	0.0460622	0.527053	0.0137187	0.920508	0.979759	0.0568016	0.6795	0.875315	0.523262	0.00016493	0.00195002
ENSMMUG00000006202	SLC1A3	545.199	0.764832	0.0461261	0.527375	1.11299	0.00724173	0.0745811	1.09057	0.00850654	0.080682	-0.0981788	0.814022	0.907259
ENSMMUG00000016371	GNA13	1238.35	0.532922	0.0461837	0.527412	1.09471	0.000149117	0.00518645	0.845549	0.00340206	0.0437283	0.484078	0.0947466	0.229306
ENSMMUG00000056174		18.8991	-1.09471	0.0462281	0.527412	-1.29951	0.0295538	0.178947	-1.48547	0.0133099	0.108282	0.0163729	0.978424	0.989274
ENSMMUG00000014881	RAD17	265.171	0.230362	0.0462366	0.527412	0.318996	0.0102311	0.0930917	0.364388	0.00336612	0.0434879	0.0571227	0.666665	0.815664
ENSMMUG00000007880	ELF1	1947.91	0.296051	0.0463079	0.527817	0.577181	0.000323249	0.0090696	0.438199	0.00634497	0.0662188	-0.501632	0.00200977	0.0133518
ENSMMUG00000015978	NCOA2	333.212	0.427015	0.0464373	0.528883	0.547149	0.018262	0.133988	0.280002	0.227636	0.561989	-0.021702	0.926953	0.965468
ENSMMUG00000048261	CRIM1	84.4102	-0.935391	0.0464946	0.529127	-1.15513	0.0231114	0.154983	-0.340903	0.501382	0.790355	-1.15247	0.0264194	0.0915735
ENSMMUG00000011397		48.7171	2.73757	0.0465064		2.93274	0.0468923		5.29903	0.000316675		1.47605	0.330728
ENSMMUG00000056082		260.204	-0.640227	0.0465441	0.529282	-0.406674	0.24141	0.566115	-0.731348	0.0353241	0.200747	-0.127101	0.7166	0.851163
ENSMMUG00000016741	MATR3	3609.01	-0.176893	0.0465843	0.529331	-0.12522	0.192241	0.501277	-0.0776256	0.418907	0.737947	-0.335796	0.000542831	0.00487046
ENSMMUG00000049529		1.3233	-2.52036	0.0465909		0.334282	0.77878		0.682093	0.563288		0.617013	0.621846
ENSMMUG00000015749		1761.59	0.343051	0.0466544	0.52972	0.371832	0.045888	0.234727	0.31347	0.0924057	0.353445	0.255399	0.172731	0.345819
ENSMMUG00000002102	CCR7	465.344	1.28118	0.0467159	0.529901	1.49924	0.0312677	0.186107	2.10774	0.0024611	0.0350909	-0.799769	0.254395	0.451559
ENSMMUG00000004885	QSOX2	91.5061	-0.527707	0.0467423	0.529901	-0.585804	0.0408488	0.22014	-0.103492	0.716698	0.891438	-0.588304	0.0483656	0.142431
ENSMMUG00000056910		2.37755	2.171	0.0467723		3.34995	0.00263895		3.03744	0.0069491		4.91275	1.21424e-05
ENSMMUG00000021552	RPGRIP1	7.12956	-1.25314	0.0467886	0.530019	-0.744654	0.259172	0.584173	-0.625548	0.342154	0.679876	0.192993	0.777691	0.887425
ENSMMUG00000014007	ABCD2	10.3059	1.94304	0.0468757		2.75468	0.0087389	0.0840997	2.00417	0.0574057		0.835865	0.453386
ENSMMUG00000007224	HESX1	2.19646	-2.28271	0.0469324		-0.678208	0.532685		0.525382	0.614617		1.37299	0.199871
ENSMMUG00000013717	DNM1	40.0573	-0.789058	0.0469867	0.531104	0.120772	0.775997	0.934086	-0.209023	0.623712	0.848055	0.27951	0.52185	0.708074
ENSMMUG00000007903	TMOD4	15.9876	0.544686	0.047024	0.531104	0.576287	0.0521397	0.251052	0.569376	0.0556594	0.263973	-0.545395	0.139386	0.299045
ENSMMUG00000062122		14.842	-0.625745	0.0470559	0.531104	-0.0704136	0.829147	0.950225	0.391185	0.22344	0.556951	0.234235	0.511116	0.699107
ENSMMUG00000057637	LSM6	793.863	-0.466031	0.0471027	0.531104	-0.780287	0.00209357	0.0344253	-0.667998	0.00843758	0.0801247	0.00493908	0.984522	0.99255
ENSMMUG00000001980	GSK3B	486.425	-0.216348	0.0471326	0.531104	0.0338797	0.772715	0.932584	-0.0245123	0.834668	0.942758	-0.0285106	0.815012	0.90785
ENSMMUG00000019763	DEK	1143.55	0.324849	0.0471536	0.531104	0.048982	0.78179	0.935531	0.150955	0.393277	0.720896	0.651165	0.000250689	0.00268442
ENSMMUG00000053715		11.6964	-1.83342	0.0472194	0.531104	-1.08344	0.273038	0.597779	-1.56739	0.115227	0.397655	-2.17243	0.0407047	0.126027
ENSMMUG00000063718	KLF9	36.6773	-0.660976	0.047221	0.531104	-0.626626	0.080173	0.320077	-0.748477	0.0373594	0.207575	0.620796	0.088148	0.218186
ENSMMUG00000011235	DNASE1L3	20.9753	1.05102	0.0472378	0.531104	-0.436323	0.455931	0.758796	1.23512	0.0316586	0.187202	-0.200412	0.74561	0.868064
ENSMMUG00000014251	ZNF131	317.874	0.193813	0.0472444	0.531104	0.121692	0.248134	0.573246	0.232216	0.0274219	0.171783	0.267394	0.016453	0.0646117
ENSMMUG00000064781	CD7	62.2174	1.38548	0.0473238	0.531591	2.9742	7.14001e-05	0.00313943	4.21765	1.69391e-08	7.56532e-06	2.64923	0.000475934	0.00439273
ENSMMUG00000052184	INKA2	27.0888	-1.15064	0.0473683	0.531686	-1.38985	0.0269722	0.169927	-2.18555	0.000577656	0.0123192	-0.828587	0.197521	0.378704
ENSMMUG00000026982	MIR142	5.02004	1.31374	0.0474172	0.53183	1.9345	0.00581274	0.0647552	1.74404	0.0133645	0.108293	1.66631	0.0268932	0.0927616
ENSMMUG00000043251		13.7323	2.76344	0.047432		4.02184	0.00629023		5.93123	5.21606e-05		4.32012	0.00387012
ENSMMUG00000008923	THY1	502.678	1.25281	0.0474918	0.532213	0.365883	0.592227	0.843205	0.539331	0.429799	0.746086	-0.0144851	0.983139	0.991704
ENSMMUG00000056497		11.8348	1.34192	0.0475155		1.88872	0.00826909	0.0810354	2.34751	0.000975438	0.0179707	2.92055	5.62108e-05	0.000847192
ENSMMUG00000064546		0.90793	3.85281	0.0475241		2.24062	0.297027		1.44342	0.506685		2.3611	0.277409
ENSMMUG00000000380	GRSF1	1177.83	-0.177455	0.0475918	0.532213	-0.316219	0.00109384	0.0213375	-0.25137	0.00944439	0.0866544	-0.388171	9.82767e-05	0.00133622
ENSMMUG00000062729	WDR4	230.031	0.31442	0.0476439	0.532213	0.331808	0.0527247	0.252874	0.357589	0.036907	0.205813	0.224043	0.208744	0.393451
ENSMMUG00000019292	NFIX	209.674	0.892153	0.0477368	0.532213	-0.830331	0.0891629	0.336984	-0.298879	0.540159	0.80898	0.654982	0.18074	0.357003
ENSMMUG00000000476	FMO5	223.754	-0.476454	0.0477369	0.532213	-0.192963	0.457796	0.760172	0.146314	0.573002	0.822444	-0.677804	0.0114081	0.0489774
ENSMMUG00000010137	MCPH1	139.521	-0.240057	0.047744	0.532213	0.110511	0.390559	0.707487	0.190578	0.13855	0.436944	0.118445	0.395761	0.595846
ENSMMUG00000009413	FAXDC2	1337.74	0.847199	0.0477716	0.532213	-0.287395	0.534324	0.811757	-0.0432862	0.925426	0.976254	-0.140725	0.761232	0.877839
ENSMMUG00000050895	H4C13	2.07009	2.63566	0.0477855		2.28361	0.105995		2.29025	0.105353		2.8669	0.0485426
ENSMMUG00000019639	PAX5	5.96182	1.71205	0.0477884		2.04321	0.0268731	0.169587	1.57738	0.0898579	0.348704	1.66987	0.086229
ENSMMUG00000002601	MTBP	26.3581	-0.608997	0.047845	0.532213	0.0479987	0.882529	0.966627	0.412134	0.202002	0.531225	-0.509355	0.157234	0.324271
ENSMMUG00000061549		9.29014	-1.2506	0.0478535	0.532213	-1.3364	0.0479823	0.239169	-1.72554	0.0118333	0.100666	-1.19159	0.099732	0.237782
ENSMMUG00000003762	SPATS2	146.025	0.55231	0.0478607	0.532213	0.504563	0.0945149	0.347045	0.719819	0.0169867	0.125948	0.657023	0.0324902	0.106829
ENSMMUG00000064260	ZNF487	4.8375	1.1483	0.0478972	0.532213	1.44887	0.0183246	0.134212	1.27048	0.0399219	0.21579	0.597446	0.396376
ENSMMUG00000057732		292.993	-0.336442	0.0479016	0.532213	-0.12851	0.482399	0.778341	-0.0238813	0.896118	0.9649	0.366186	0.0495458	0.144565
ENSMMUG00000014855	RBFA	899.301	-0.327978	0.0479434	0.532213	-0.727966	4.89222e-05	0.00241334	-0.425359	0.0175801	0.128715	-0.0543625	0.763348	0.879242
ENSMMUG00000009517	SDR39U1	92.1221	-0.304944	0.0479594	0.532213	-0.554517	0.000909111	0.0191129	-0.290889	0.0800922	0.325535	-0.44822	0.01347	0.0556695
ENSMMUG00000056182		52.2913	-0.39465	0.0479926	0.532213	-0.298242	0.162717	0.460689	-0.514113	0.0171617	0.126659	0.288134	0.201159	0.383322
ENSMMUG00000038898	Metazoa_SRP	2.79911	-1.6562	0.0480691		-1.85979	0.0402276		-1.27648	0.146862		0.122327	0.890864
ENSMMUG00000010977	TCEA3	41.1292	1.41149	0.0480981	0.532497	0.553386	0.475027	0.772271	1.32025	0.0873474	0.342554	1.75179	0.0241763	0.0862156
ENSMMUG00000002496	CTSF	590.384	-0.544775	0.0481054	0.532497	-0.710351	0.0170803	0.128209	-0.453011	0.128159	0.420187	-0.57889	0.0535291	0.152855
ENSMMUG00000020504	ZNF329	72.4553	-0.476399	0.0481429	0.532497	-0.404299	0.120414	0.396868	-0.624182	0.0169637	0.125861	-0.986708	0.000424958	0.00403102
ENSMMUG00000023038	CALY	79.133	-0.913936	0.0481627	0.532497	-0.990572	0.0476852	0.239067	-1.18013	0.0184555	0.132758	-0.701462	0.167063	0.338089
ENSMMUG00000010956	SOCS1	262.63	0.593932	0.0482643	0.533222	0.100679	0.756998	0.926079	0.515464	0.112832	0.394443	0.3093	0.346634	0.549379
ENSMMUG00000063856		9.08735	-1.43681	0.0483068	0.533291	-0.429356	0.574419	0.832179	-0.897939	0.245371	0.581056	0.231784	0.768881	0.882063
ENSMMUG00000064932	BEAN1	20.1398	-1.10775	0.0484496	0.534169	-0.655428	0.269525	0.594951	-0.891033	0.135653	0.432658	-0.103055	0.865723	0.936044
ENSMMUG00000064103	PHLDA1	259.766	-1.12016	0.0484859	0.534169	-1.51816	0.0133737	0.110578	-1.87958	0.00221053	0.0326844	-0.196071	0.749712	0.870755
ENSMMUG00000006831	DNAJB14	585.931	0.314937	0.048495	0.534169	0.223214	0.195797	0.506174	-0.0439376	0.799271	0.928894	-0.262655	0.137115	0.295873
ENSMMUG00000013394	JAKMIP2	50.3895	0.970776	0.0486263	0.534825	0.912341	0.0856445	0.331233	1.1856	0.0253535	0.163212	2.10765	7.94162e-05	0.00111404
ENSMMUG00000021073	RASAL2	231.76	-0.303161	0.0486293	0.534825	-0.147729	0.372749	0.691133	-0.243729	0.142135	0.443459	0.0749816	0.661537	0.812524
ENSMMUG00000011715	PPM1N	6.18381	-0.987405	0.048673	0.534825	-0.748835	0.155411	0.451314	-1.95297	0.000696838	0.0140899	0.0616514	0.911862	0.95844
ENSMMUG00000042059	S1PR1	106.135	1.10689	0.0486996	0.534825	2.57825	2.00368e-05	0.00125833	2.98099	8.12727e-07	0.000120722	1.1456	0.0626903	0.171303
ENSMMUG00000003443	VRK1	561.05	-0.282533	0.0487522	0.535004	-0.144696	0.349282	0.671749	-0.0842359	0.585859	0.829963	-0.0478717	0.761496	0.877941
ENSMMUG00000009063	ETS2	1094.46	-0.7175	0.0488171	0.535318	-0.862986	0.0282911	0.175164	-0.863455	0.0282102	0.17465	-0.76442	0.05259	0.150793
ENSMMUG00000022338	ZNF787	166.596	-0.332558	0.0489037	0.535634	-0.324646	0.0744902	0.307355	-0.225876	0.214397	0.54514	0.203196	0.278889	0.479519
ENSMMUG00000010028	LZTS3	289.451	-0.813558	0.0489435	0.535634	-1.64669	0.00023039	0.00709743	-1.19987	0.00724157	0.0722967	-1.63035	0.000297842	0.00307082
ENSMMUG00000001062	EIF4B	1113.83	-0.267782	0.0489677	0.535634	-0.091953	0.530976	0.809931	-0.161947	0.270043	0.6078	0.327894	0.0268244	0.0925593
ENSMMUG00000020542	ZNF101	26.4986	0.590358	0.0489911	0.535634	0.807563	0.0119328	0.10266	1.32293	3.30944e-05	0.00159031	-0.0757447	0.834952	0.918152
ENSMMUG00000018579	SPECC1	93.7783	0.894971	0.0490427	0.535657	1.23792	0.0115474	0.101247	1.45222	0.00303564	0.0406851	1.94069	8.37678e-05	0.00116611
ENSMMUG00000015371	MAST2	521.011	-0.353	0.0490659	0.535657	-0.205939	0.287547	0.614458	-0.281858	0.14572	0.449583	-0.167816	0.392676	0.5931
ENSMMUG00000020162	MKNK1	1977.08	0.616124	0.0491211	0.535863	0.216767	0.521715	0.804094	-0.352195	0.297983	0.638384	-0.518316	0.126424	0.280134
ENSMMUG00000034854	U2	5.81409	1.83221	0.0494217		2.70592	0.00646956		0.662668	0.519407		1.73517	0.0978483
ENSMMUG00000053322	FAM156A	208.232	-0.299398	0.049479	0.539256	-0.389595	0.0182273	0.133823	-0.26704	0.105365	0.380292	-0.619891	0.000368112	0.00361399
ENSMMUG00000018473	SIRPG	255.562	1.08383	0.0495052	0.539256	1.53278	0.010127	0.0925125	2.56593	1.65671e-05	0.0010144	0.431389	0.472952	0.666275
ENSMMUG00000050298	CMC4	136.438	-0.397284	0.0496556	0.540495	-0.367675	0.0908005	0.339602	-0.273419	0.20839	0.538111	0.880139	6.45764e-05	0.000943049
ENSMMUG00000008925	BPIFA1	265.653	2.83943	0.0496754		2.38542	0.126981		2.94944	0.0591262		0.476734	0.761208
ENSMMUG00000020328	ANKRD29	197.891	-1.27329	0.0497523	0.541148	-1.16042	0.0972267	0.352882	-0.622377	0.37256	0.70505	4.23239	1.08721e-09	1.41654e-07
ENSMMUG00000054461	TMEM97	652.878	-0.497344	0.0497903	0.541162	-1.27571	3.29825e-06	0.000323292	-1.09461	6.55564e-05	0.00266169	-0.893645	0.00120923	0.00911232
ENSMMUG00000001208	NRAP	1.63784	-3.35893	0.0498803		-2.46593	0.172553		-1.49656	0.400137		-0.928168	0.607421
ENSMMUG00000020053	MBTPS1	1708.74	-0.257327	0.0499092	0.54192	-0.221005	0.119162	0.394688	-0.0891492	0.529571	0.804947	-0.566153	7.96911e-05	0.00111682
ENSMMUG00000013246	MFF	1076.21	-0.256459	0.0499502	0.54192	-0.173644	0.218578	0.538507	-0.142562	0.312526	0.652118	0.327044	0.021746	0.0797523
ENSMMUG00000008664	FAIM	367.829	-0.338112	0.0499702	0.54192	-0.855107	4.69301e-06	0.000414275	-0.576418	0.00199809	0.0304254	-0.360188	0.0584805	0.16285
ENSMMUG00000019473	AADAT	98.0253	-0.648244	0.050071	0.542275	-0.867141	0.0153026	0.119623	-0.403113	0.258235	0.595096	0.114242	0.75224	0.872278
ENSMMUG00000017124	SART3	461.198	0.245141	0.0500765	0.542275	0.187337	0.166434	0.466367	0.242567	0.0732105	0.309974	-0.549506	0.000113158	0.00147004
ENSMMUG00000046684	SIRT4	88.2911	-0.656774	0.0501195	0.542342	-1.03324	0.00445434	0.0545765	-0.998576	0.00599427	0.063697	-0.289899	0.432686	0.631218
ENSMMUG00000017176	DCLRE1C	331.827	0.395336	0.0502204	0.543036	0.418028	0.0554476	0.260417	0.426735	0.0506047	0.249665	-0.123659	0.580803	0.755401
ENSMMUG00000007814	GPM6A	39.5321	-2.70972	0.050262		-1.18881	0.411243		-0.940858	0.513377		5.5498	4.62926e-05
ENSMMUG00000022077	HSPA12B	72.638	0.474953	0.0502666	0.543138	0.385068	0.141587	0.431176	0.0944331	0.719889	0.893098	0.570678	0.0361563	0.115575
ENSMMUG00000006596	CNOT10	750.204	-0.222614	0.0503409	0.543541	-0.15859	0.196721	0.507175	0.0182478	0.881845	0.960424	-0.547198	1.65567e-05	0.000325094
ENSMMUG00000051878		170.456	-0.325471	0.0505327	0.545102	-0.377126	0.0353693	0.20079	-0.119429	0.504116	0.791083	0.277475	0.132587	0.28921
ENSMMUG00000012481	IPO4	532.482	0.444297	0.0505593	0.545102	-0.319997	0.193284	0.50261	-0.140762	0.567046	0.820057	-0.489758	0.0493234	0.144202
ENSMMUG00000002916	FLRT3	28.4557	2.17369	0.0505715		3.1945	0.00641208		2.80998	0.0170146		7.01036	1.61567e-09	2.06763e-07
ENSMMUG00000014011	IGFBP7	14.2439	1.63302	0.0506365		3.07612	0.000503008	0.0123877	3.27437	0.000211232	0.00610689	3.38149	0.000168039	0.00197863
ENSMMUG00000010489	HSPD1	2495.55	0.273525	0.0506851	0.546059	-0.152576	0.313201	0.640707	-0.048756	0.747234	0.906145	-0.126204	0.406917	0.606819
ENSMMUG00000020931	ABHD18	102.322	-0.246821	0.0507554	0.546417	-0.271681	0.044564	0.230868	-0.0958053	0.476829	0.776322	0.0329725	0.822104	0.911443
ENSMMUG00000011308	LACC1	322.597	-0.347403	0.0508811	0.547371	-0.103065	0.59104	0.842878	-0.175533	0.360506	0.694992	-0.227523	0.24681	0.441696
ENSMMUG00000054571	U1	13.6322	-1.58744	0.0509346		-1.63576	0.0651361	0.284746	-1.88893	0.034567		-0.419257	0.642066
ENSMMUG00000005081		4.42333	1.32696	0.051038	0.548659	1.7832	0.0126397	0.10653	2.62328	0.000198405	0.00582743	0.0545371	0.949824
ENSMMUG00000042838		5.81549	-0.727029	0.0511389	0.549343	-0.650976	0.0898039	0.337802	0.0878578	0.807962	0.932329	-0.0580369	0.891508	0.948047
ENSMMUG00000001562	KLHL7	341.036	-0.389807	0.0512002	0.549601	-0.338049	0.117385	0.392368	-0.0574415	0.790006	0.925703	-0.28163	0.200348	0.382176
ENSMMUG00000014187	SLC35E3	347.077	-0.59994	0.0513082	0.55036	0.435049	0.189832	0.49785	-0.273691	0.410102	0.730871	-0.179201	0.593015	0.763752
ENSMMUG00000055920		6.06497	2.40755	0.0513305		2.77729	0.0329556		4.90067	0.000141297		3.39258	0.0106785
ENSMMUG00000057342	U1	3.37043	-1.62984	0.0513571		-1.40219	0.107766		-2.3582	0.0121049		0.304751	0.724629
ENSMMUG00000062238		257.965	1.28027	0.0513723	0.550647	1.43169	0.0436634	0.22822	0.289438	0.683611	0.877672	0.355446	0.617814	0.781703
ENSMMUG00000031297	CASP10	502.217	0.376356	0.0514192	0.550749	0.200476	0.33749	0.662644	0.10537	0.614357	0.843719	-0.507106	0.017661	0.0681812
ENSMMUG00000002921	CPSF6	807.201	-0.157883	0.0515144	0.551273	0.101501	0.244446	0.569296	0.138913	0.111285	0.390991	0.0872489	0.335929	0.539387
ENSMMUG00000013511	SAT2	611.377	-0.329787	0.0515537	0.551273	-0.491009	0.00726131	0.0746212	-0.215274	0.23877	0.5746	0.584567	0.00149809	0.0107136
ENSMMUG00000050945		24.1489	-0.825111	0.0515802	0.551273	-0.79606	0.0817656	0.323357	-1.21061	0.00869953	0.0820512	-0.287218	0.543928	0.726434
ENSMMUG00000017337	IKZF3	73.0254	0.977887	0.0516826	0.551768	1.58862	0.00336115	0.0457087	2.06652	0.000134378	0.00441673	1.41127	0.0102275	0.0451489
ENSMMUG00000019358	AHCYL2	290.76	-0.52367	0.0517014	0.551768	-0.32557	0.262511	0.587313	-0.351928	0.225962	0.559743	-0.0371637	0.899193	0.952259
ENSMMUG00000014498	CACNA1E	3.1152	2.14253	0.0517139		0.659312	0.591832		2.9555	0.0118282		2.45861	0.0436522
ENSMMUG00000050982	Metazoa_SRP	1.56284	1.89272	0.0517771		1.98685	0.0493611		1.82733	0.0735103		3.08016	0.00296897
ENSMMUG00000001482	CCDC32	515.083	0.333563	0.0518599	0.552656	0.265815	0.15145	0.445641	0.322568	0.0817653	0.329951	0.238842	0.204916	0.388149
ENSMMUG00000055207		10.0914	2.52693	0.0518627		3.68244	0.00837607		4.87855	0.00046448		0.599333	0.686374
ENSMMUG00000021833	SLC25A25	774.875	-0.58161	0.0518737	0.552656	-1.06352	0.0010065	0.0202036	-1.03866	0.00131968	0.0226689	-0.853761	0.00857131	0.0394221
ENSMMUG00000052318	TRAV5	11.5689	1.17625	0.051897	0.552656	1.58295	0.0143005	0.115307	2.80006	1.19599e-05	0.000789613	0.652986	0.355754	0.558495
ENSMMUG00000046023		2.04223	-1.37001	0.0519516		-0.767577	0.270608		-0.711759	0.306892		0.186595	0.799415
ENSMMUG00000003167	CYTH3	157.362	-0.440634	0.0519953	0.552936	-0.60072	0.0143188	0.115337	-0.471003	0.0546963	0.26143	0.0832253	0.739113	0.864401
ENSMMUG00000023443	SRRD	200.292	-0.213599	0.052014	0.552936	-0.399157	0.000782542	0.0170208	-0.436795	0.0002476	0.00677443	0.0666997	0.595412	0.765233
ENSMMUG00000015842	TRIP12	2203.28	0.268004	0.0521503	0.552936	0.269511	0.0708243	0.299047	0.0571047	0.701979	0.884429	-0.635666	2.50484e-05	0.000446749
ENSMMUG00000043801	CXCL9	166.869	1.29266	0.0521509	0.552936	1.36192	0.058207	0.2669	2.81585	8.87469e-05	0.00333956	0.747162	0.302285	0.503429
ENSMMUG00000002375	ZBTB32	24.193	1.15531	0.0521539	0.552936	0.843901	0.189467	0.497652	2.65965	2.97264e-05	0.00148485	1.16317	0.0790714	0.202183
ENSMMUG00000057544		34.2372	-0.960253	0.052212	0.552936	-0.490452	0.357487	0.676942	-0.0469018	0.929707	0.977332	-0.595874	0.278597	0.479242
ENSMMUG00000038018	PCGF5	386.938	0.364185	0.0522149	0.552936	0.220434	0.277106	0.602935	0.213313	0.29309	0.633661	0.305252	0.138739	0.298051
ENSMMUG00000002387	FGGY	196.71	-0.545016	0.0522232	0.552936	-1.13086	0.0001995	0.00647625	-0.483313	0.11084	0.390329	-0.394432	0.19935	0.380819
ENSMMUG00000019835	CD5L	17.0657	1.39061	0.0523661	0.554052	1.16686	0.132634	0.417096	1.14361	0.140975	0.441644	0.224603	0.784056
ENSMMUG00000012513	LACTB2	409.225	-0.34002	0.0524288	0.554251	-0.174612	0.355976	0.675917	-0.21878	0.247724	0.583407	-0.465629	0.0164147	0.0645062
ENSMMUG00000005997	CDC14B	39.659	-0.482974	0.0524601	0.554251	-0.362871	0.174378	0.477928	-0.220746	0.407777	0.729426	-0.00890192	0.974966	0.987106
ENSMMUG00000063208		1.07557	-2.09453	0.0524898		-1.75166	0.127008		-0.228926	0.827858		1.21568	0.254314
ENSMMUG00000007449	UPF3A	543.421	-0.345627	0.0525044	0.554321	-0.940569	1.08671e-06	0.000143894	-0.809633	2.69652e-05	0.00139511	0.0949732	0.624961	0.786878
ENSMMUG00000015930	ARL6IP4	1236.49	-0.341695	0.0525806	0.554729	-0.631524	0.000910665	0.0191189	-0.478171	0.0120128	0.101195	0.60925	0.00141524	0.010267
ENSMMUG00000013219	SLC50A1	988.788	-0.32931	0.0526304	0.554857	-0.659531	0.000329907	0.00917118	-0.553571	0.00257821	0.0360404	-0.429781	0.0204455	0.076306
ENSMMUG00000063593		52.3895	-0.519962	0.0526926	0.555065	-0.46748	0.106736	0.372604	-0.578943	0.0463762	0.237742	-0.421228	0.167778	0.339225
ENSMMUG00000003023	CCT8	2048.72	0.148444	0.0527426	0.555065	0.156644	0.0584206	0.267168	0.175404	0.0341192	0.196847	-0.156088	0.0659075	0.177961
ENSMMUG00000004821	MS4A14	17.8463	0.830951	0.0527842	0.555065	0.650259	0.161771	0.459875	0.360263	0.441016	0.752792	0.00262256	0.995858	0.998166
ENSMMUG00000038489	TFEC	512.882	0.700723	0.0528007	0.555065	0.685512	0.0795085	0.318689	0.394562	0.312977	0.652379	0.000768449	0.998441	0.999812
ENSMMUG00000023677	TNFRSF25	113.86	0.94375	0.0528635	0.555093	1.54604	0.00329128	0.0450643	2.15017	4.29839e-05	0.00195422	0.731656	0.171552	0.34422
ENSMMUG00000008097		885.083	0.259048	0.0529308	0.555093	0.2688	0.0627875	0.278022	0.278139	0.0542472	0.260349	0.786685	6.96163e-08	4.53407e-06
ENSMMUG00000027129	MIRLET7A1	0.737058	-2.55589	0.0529497		-2.05916	0.14549		-1.16288	0.394765		-0.663376	0.643515
ENSMMUG00000062080	ZSCAN30	18.3085	-0.607693	0.0529534	0.555093	0.160552	0.623829	0.860602	0.0464587	0.887746	0.96098	-0.225906	0.537819	0.721582
ENSMMUG00000008787	BBX	673.416	0.234807	0.052991	0.555093	0.000613753	0.996269	0.999268	0.165993	0.205685	0.534913	0.253534	0.0585905	0.163063
ENSMMUG00000062393	TRBV27	21.2151	1.12373	0.0530115	0.555093	1.70351	0.00661984	0.0704465	2.10622	0.000770696	0.0152185	0.583699	0.38013	0.581922
ENSMMUG00000015648	FDXR	225.808	-0.246988	0.0530291	0.555093	-0.360547	0.00884876	0.0847538	-0.334264	0.0152941	0.118354	-0.0667972	0.643607	0.800066
ENSMMUG00000019184	ANKFY1	2709.11	0.451501	0.0530677	0.555103	0.170832	0.498243	0.787289	-0.252667	0.316587	0.655872	-1.14523	6.18303e-06	0.000152372
ENSMMUG00000006911	TMC7	185.816	-0.389313	0.0531301	0.555362	-0.401855	0.0642812	0.281989	-0.178053	0.411743	0.732036	0.0199271	0.928612	0.966316
ENSMMUG00000012079	RHAG	6.06245	3.89503	0.0531529		0.985918	0.65423		2.34124	0.283009		3.65552	0.0959705
ENSMMUG00000053973		64.5175	-0.83489	0.0531882	0.555548	-0.663311	0.15508	0.450858	-1.05905	0.0236434	0.156574	-0.0403607	0.932072	0.968291
ENSMMUG00000011513	VCAN	542.495	0.996138	0.0532317	0.555548	1.98695	0.000356568	0.00975072	1.89119	0.000678588	0.0138128	0.79458	0.154858	0.321186
ENSMMUG00000013490	TRIM6	173.149	0.410401	0.0532609	0.555548	0.417226	0.0695409	0.296447	0.0665016	0.772995	0.917419	-0.638951	0.00850882	0.0392336
ENSMMUG00000030296	PIGL	87.8454	-0.393507	0.0533824	0.556051	-0.765721	0.000540799	0.0129365	-0.591982	0.00736147	0.0728708	-0.750652	0.00144692	0.0104501
ENSMMUG00000019157	ASNS	105.188	0.686707	0.0533846	0.556051	0.939189	0.014222	0.114926	1.10956	0.00376259	0.0466741	1.24111	0.00138794	0.0101178
ENSMMUG00000004448	TMEM144	472.577	-0.404229	0.0535331	0.55685	-0.276176	0.222038	0.543396	-0.0235195	0.917137	0.972817	-0.748855	0.0011505	0.00875111
ENSMMUG00000064111	IL18	120.067	-0.364169	0.0535367	0.55685	0.066931	0.74017	0.918972	0.264142	0.189832	0.517402	0.44419	0.0338459	0.110233
ENSMMUG00000059924		43.7167	-0.555848	0.0536643	0.55759	-0.718599	0.0210881	0.146356	-0.992453	0.00156599	0.0253151	-0.340721	0.295777	0.49673
ENSMMUG00000000935	REXO4	249.664	0.237477	0.0536835	0.55759	-0.00582939	0.965055	0.991272	0.0702909	0.59726	0.834258	0.41677	0.0026052	0.0163472
ENSMMUG00000060041		56.8912	0.382143	0.0538114	0.558526	0.565516	0.00761384	0.0768254	0.6087	0.00409298	0.0491017	1.04053	2.93002e-06	8.39804e-05
ENSMMUG00000051733		31.8005	-0.768064	0.0540187	0.559974	-0.73628	0.0877979	0.33459	-0.597382	0.165674	0.482227	-0.589654	0.189692	0.368312
ENSMMUG00000054817	IGBP1	452.467	-0.277855	0.054027	0.559974	-0.330813	0.0334888	0.193683	-0.115421	0.457727	0.765737	0.47458	0.00262205	0.0164317
ENSMMUG00000054336		26.1656	0.935577	0.0541336	0.560686	1.47691	0.00456061	0.0552753	1.70359	0.00105231	0.01898	2.13758	5.65331e-05	0.000849528
ENSMMUG00000001489		8.5585	2.04583	0.0541735		0.228627	0.845516		1.11086	0.340443		-0.605612	0.629764
ENSMMUG00000062621		5.4215	-1.45235	0.0542613	0.561353	-1.78337	0.0295929	0.179064	-1.14291	0.150154	0.456749	0.690492	0.383234	0.58444
ENSMMUG00000001619	NOC3L	434.903	0.259878	0.0542829	0.561353	0.14189	0.331449	0.65715	0.0457812	0.754294	0.908972	-0.364704	0.0165881	0.0650022
ENSMMUG00000063159	PDCD1	46.7568	0.865166	0.0543122	0.561353	1.07586	0.0265777	0.168787	1.94563	5.716e-05	0.00241104	0.458233	0.363004	0.565496
ENSMMUG00000022752	ELOVL3	46.074	1.15173	0.0544489	0.561838	2.32527	0.000297977	0.00856345	1.86768	0.00371447	0.0462761	1.45733	0.0263238
ENSMMUG00000001294	FCHSD2	389.485	0.867788	0.0544829	0.561838	1.4022	0.00401787	0.0511428	1.15285	0.0180416	0.130769	0.351976	0.472955	0.666275
ENSMMUG00000011973	EPX	198.801	1.77228	0.0544941	0.561838	4.61683	3.44053e-06	0.000330795	4.51663	5.58225e-06	0.0004485	1.74753	0.0813058	0.206434
ENSMMUG00000000424	ARID5B	440.842	-0.661873	0.0545115	0.561838	-0.0408291	0.912527	0.97684	-0.0840216	0.821173	0.937898	-0.200387	0.59192	0.763224
ENSMMUG00000008129	TIMM22	152.994	0.436502	0.0546716	0.563095	-0.0043251	0.985971	0.997135	0.245214	0.318083	0.657154	0.691882	0.00573045	0.0294268
ENSMMUG00000063429	IPMK	264.551	-0.480369	0.0547358	0.563362	0.300048	0.26499	0.589713	0.160024	0.552438	0.813497	0.153818	0.57335	0.750054
ENSMMUG00000019092	IL15	97.6457	0.563595	0.0548211	0.563847	0.37072	0.24322	0.567978	0.230437	0.468843	0.772586	-0.250395	0.449352	0.645489
ENSMMUG00000021591	CTSE	6.26599	1.9686	0.0549439		0.795419	0.477132		1.26997	0.253718		2.06001	0.0696411
ENSMMUG00000058818		280.768	-0.356539	0.054986	0.564956	-0.489601	0.0147345	0.116754	-0.500557	0.012705	0.105022	0.217299	0.286101	0.486925
ENSMMUG00000064789	TATDN1	318.516	-0.480604	0.0550291	0.564956	-0.360678	0.181676	0.486414	-0.308702	0.253034	0.589577	0.710283	0.00887928	0.0404939
ENSMMUG00000014652	THEMIS	89.2564	0.981833	0.0550438	0.564956	1.13194	0.0407081	0.219905	2.01764	0.000259039	0.00698669	0.10233	0.856935	0.931014
ENSMMUG00000050044		32.0563	0.69211	0.055092	0.565006	0.804279	0.039153	0.214836	0.835876	0.0321239	0.189144	0.0586065	0.888515	0.946379
ENSMMUG00000018145	ELK3	584.467	0.438304	0.0551253	0.565006	1.2888	1.71911e-07	3.37013e-05	0.975385	7.68507e-05	0.00302326	0.785647	0.00159151	0.0112113
ENSMMUG00000006829	DAPP1	730.823	0.328789	0.0552269	0.565155	-0.126416	0.495713	0.786052	-0.145345	0.433609	0.747448	-0.569545	0.00258062	0.0162209
ENSMMUG00000017630	RELL1	693.778	-0.245711	0.0552331	0.565155	-0.0370094	0.788867	0.937412	-0.201401	0.145558	0.449522	0.0299188	0.831709	0.916622
ENSMMUG00000014069	PDCD6IP	4212.65	-0.218342	0.0553008	0.565155	-0.21352	0.0827722	0.325491	-0.285248	0.0204909	0.14221	-0.516513	3.03863e-05	0.000522652
ENSMMUG00000007673	TRMT61A	220.674	0.285119	0.0553417	0.565155	-0.244934	0.129628	0.412032	-0.27614	0.0879788	0.344007	-0.0579522	0.730955	0.8602
ENSMMUG00000003040	ACAA2	1925.44	-0.208789	0.0553542	0.565155	-0.0327201	0.780816	0.935485	-0.0171503	0.884057	0.960499	0.264464	0.0257883	0.0900835
ENSMMUG00000053116		6.2287	2.38705	0.0553697	0.565155	1.50772	0.265833	0.590893	2.57237	0.0558643	0.264453	1.08553	0.440854	0.637614
ENSMMUG00000014864	VPS11	1185.17	-0.19756	0.0554547	0.56563	-0.174205	0.118074	0.393438	-0.201348	0.0709742	0.304018	-0.685113	2.32653e-09	2.73723e-07
ENSMMUG00000002542	CSTF3	612.315	0.218927	0.0555768	0.566153	0.186372	0.131617	0.415201	0.252016	0.0414782	0.221231	-0.289365	0.0243723	0.0866655
ENSMMUG00000053429		11.3827	-0.820275	0.0555827	0.566153	-0.995123	0.0310181	0.184993	-0.695775	0.128103	0.420187	-0.385471	0.430041	0.628707
ENSMMUG00000029181	XRCC3	18.8289	0.623328	0.0557346	0.567309	0.334838	0.34278	0.667389	0.777641	0.0260979	0.166115	0.000396316	0.999196	0.999911
ENSMMUG00000043581	AFAP1	228.306	-0.587686	0.0558736	0.56833	-1.08557	0.00110448	0.0214294	-1.30692	8.73109e-05	0.00329805	-1.20324	0.000377598	0.0036848
ENSMMUG00000001760	DYM	694.103	-0.21615	0.0559672	0.568891	-0.0857264	0.482411	0.778341	-0.169312	0.165754	0.482227	-0.3083	0.0143331	0.0583442
ENSMMUG00000005906	HSF4	53.3185	-0.693346	0.0560133	0.568941	-0.7459	0.0568736	0.263806	-0.7616	0.0520548	0.253122	-0.387492	0.336791	0.539998
ENSMMUG00000020080	GFRA1	12.286	2.19967	0.0560435		5.39	7.17028e-06	0.000566678	4.89233	4.73446e-05		4.19108	0.000642118
ENSMMUG00000006641	C2CD5	832.431	0.396699	0.0560547	0.568941	0.642167	0.00419173	0.0525097	0.655604	0.00346638	0.0440477	0.0544194	0.810066	0.90506
ENSMMUG00000007067	SH3PXD2A	71.446	-0.493482	0.0560878	0.568941	-0.676245	0.015711	0.121647	-0.890822	0.00152867	0.0250326	-1.05284	0.000404339	0.00390139
ENSMMUG00000059343		1.67378	5.12441	0.0561318		1.86571	0.526626		3.74677	0.200149		1.01079	0.733819
ENSMMUG00000004599	PPP3CA	698.454	-0.339443	0.0563189	0.569138	-0.323014	0.0927008	0.343307	-0.563315	0.00339546	0.043695	-0.341862	0.0788593	0.201803
ENSMMUG00000020558	STK38	404.923	0.272353	0.0563439	0.569138	0.668109	1.3768e-05	0.000936165	0.577549	0.000173573	0.005341	0.398501	0.0117992	0.0503333
ENSMMUG00000026229		9.1846	-1.18731	0.0563454		-0.921538	0.167286	0.467671	-1.39772	0.0384631	0.211158	-0.754793	0.283741
ENSMMUG00000054291	ZNF471	101.812	-0.526676	0.0563601	0.569138	-0.493037	0.0979661	0.354118	-0.387452	0.193363	0.520991	-0.328807	0.28299	0.484211
ENSMMUG00000017372	BCL2L10	3.44585	3.20568	0.0563837		0.724543	0.696264		1.76362	0.333711		4.05935	0.0248811
ENSMMUG00000023690	AGAP2	37.3183	-0.523152	0.0563863	0.569138	-0.183607	0.529226	0.809214	-0.164116	0.574258	0.822845	0.0381062	0.901999	0.953777
ENSMMUG00000002561	NSUN2	629.737	0.242867	0.0563923	0.569138	0.203865	0.13867	0.427452	0.0829382	0.547306	0.812319	-0.299382	0.0352037	0.1136
ENSMMUG00000007231	ZSCAN31	46.6288	-0.915758	0.056394	0.569138	-0.828304	0.109919	0.379051	-0.39934	0.439389	0.751365	0.803262	0.122409	0.274532
ENSMMUG00000008666	PIK3CB	925.176	-0.331499	0.0564045	0.569138	0.0624276	0.739345	0.918233	-0.0748292	0.69014	0.879865	-0.395657	0.0371478	0.117708
ENSMMUG00000022136	LAMA2	14.6388	-1.1925	0.056416	0.569138	-1.34469	0.0465337	0.236976	-1.25072	0.0639172	0.286116	0.162879	0.811113	0.90538
ENSMMUG00000002889	FOXP1	438.883	-0.284423	0.056478	0.569289	-0.0626481	0.696953	0.89621	-0.221826	0.168496	0.485689	0.0858191	0.601523	0.769741
ENSMMUG00000022091	NUP133	673.308	-0.238529	0.0565082	0.569289	-0.19429	0.150734	0.444748	-0.0399091	0.767777	0.914993	-0.891434	2.12015e-10	3.9655e-08
ENSMMUG00000048536		3.33612	1.81723	0.0566268		-1.13529	0.312686		0.134031	0.901403		-1.90071	0.12232
ENSMMUG00000003343	AGO4	453.959	-0.360873	0.0567067	0.570899	0.238898	0.242061	0.566862	0.0373882	0.854851	0.95026	-0.256178	0.218439	0.406065
ENSMMUG00000009384	IGFBP4	5901.7	0.706158	0.0567857	0.571024	0.0881337	0.825793	0.949903	-0.216801	0.588224	0.830052	-0.0340761	0.932211	0.968291
ENSMMUG00000047442	GPR174	21.5036	1.04871	0.0567966	0.571024	1.70689	0.00399725	0.0509879	2.29239	0.0001061	0.00373813	0.0280185	0.965496	0.982535
ENSMMUG00000021241	CNTN3	1.69977	3.76565	0.0568607		1.58488	0.46855		3.00651	0.161156		4.52151	0.0353965
[truncated: 33,433 more rows]
