# Supplementary material for: TREM2+ and interstitial-like macrophages orchestrate airway inflammation in SARS-CoV-2 infection in rhesus macaques
Source: Nat Commun. 2023 Apr 6;14:1914. doi: 10.1038/s41467-023-37425-9 (PMC10078029; doi:10.1038/s41467-023-37425-9)
Supplement: Supplementary file 5 — Supplementary Data 3 [file 41467_2023_37425_MOESM5_ESM.xlsx]

## Sheet: Sheet 1
gene_id	gene_symbol	baseMean (mean of normalized counts for PBMC samples)	log2FoldChange (log2 fold change (MLE): PBMC D1vsPre)	pvalue (Wald test p-value: PBMC D1vsPre)	padj (BH adjusted p-values: PBMC D1vsPre)	log2FoldChange (log2 fold change (MLE): PBMC D2vsPre)	pvalue (Wald test p-value: PBMC D2vsPre)	padj (BH adjusted p-values: PBMC D2vsPre)	log2FoldChange (log2 fold change (MLE): PBMC D4vsPre)	pvalue (Wald test p-value: PBMC D4vsPre)	padj (BH adjusted p-values: PBMC D4vsPre)	log2FoldChange (log2 fold change (MLE): PBMC D6vsPre)	pvalue (Wald test p-value: PBMC D6vsPre)	padj (BH adjusted p-values: PBMC D6vsPre)	log2FoldChange (log2 fold change (MLE): PBMC D7vsPre)	pvalue (Wald test p-value: PBMC D7vsPre)	padj (BH adjusted p-values: PBMC D7vsPre)	log2FoldChange (log2 fold change (MLE): PBMC D8vsPre)	pvalue (Wald test p-value: PBMC D8vsPre)	padj (BH adjusted p-values: PBMC D8vsPre)	log2FoldChange (log2 fold change (MLE): PBMC NecvsPre)	pvalue (Wald test p-value: PBMC NecvsPre)	padj (BH adjusted p-values: PBMC NecvsPre)
ENSMMUG00000022070	SIGLEC1	319.646	2.60863	6.66546e-06	0.000494919	5.3351	2.7783e-20	3.86294e-16	3.18728	1.71999e-07	0.00065838	3.42885	5.35732e-07	0.000614125	1.47552	0.0160569	0.0780617	0.216955	0.724863	0.845027	0.18268	0.768867	0.862485
ENSMMUG00000003214	RAB44	385.153	1.42716	8.37063e-06	0.000570732	2.81809	1.18995e-18	7.75377e-15	1.4771	1.18957e-05	0.00962224	1.67252	1.01219e-05	0.00267694	1.49934	9.1758e-06	0.000661914	0.571606	0.0917082	0.227605	0.708194	0.0371866	0.11885
ENSMMUG00000012782	OAS1	2045.15	2.88353	5.28613e-08	1.97284e-05	4.65065	1.67299e-18	7.75377e-15	2.1349	0.000130736	0.0264375	3.13427	5.68678e-07	0.000614125	1.44551	0.00963665	0.0553426	0.366878	0.511415	0.689963	-0.324076	0.562802	0.715552
ENSMMUG00000008101	SPATS2L	447.107	0.854845	0.00249878	0.0268264	2.43281	6.22541e-18	2.16395e-14	0.789638	0.00799078	0.190009	1.52632	4.89626e-06	0.00176252	0.38804	0.194271	0.392379	-0.0732753	0.806572	0.894488	0.0226626	0.939878	0.968178
ENSMMUG00000010314	HERC6	1677.08	1.74177	5.20351e-06	0.000419296	3.26137	1.40474e-17	3.9063e-14	1.74021	1.53677e-05	0.00980542	2.3121	3.12986e-07	0.000614125	1.5712	9.55235e-05	0.00272759	0.851184	0.0345994	0.112528	0.891952	0.0269097	0.095455
ENSMMUG00000015329	MX1	11106.7	2.91021	1.41128e-08	8.33946e-06	4.32804	3.29595e-17	6.62121e-14	2.40479	8.55473e-06	0.00784241	2.96118	1.06071e-06	0.000701952	1.49677	0.00560601	0.038495	0.42681	0.42965	0.622167	0.117999	0.827199	0.899433
ENSMMUG00000050757	ISG15	4359.16	3.859	1.56349e-07	3.98557e-05	6.20528	3.33346e-17	6.62121e-14	2.86477	0.000217864	0.0356165	4.06477	2.9859e-06	0.00138194	2.68015	0.000542836	0.00819395	0.588048	0.448169	0.637588	1.3462	0.0824991	0.204328
ENSMMUG00000005700	BARD1	98.0623	1.8547	7.69294e-11	1.81835e-07	2.37559	5.86057e-17	1.01857e-13	0.950197	0.00167408	0.0944758	1.58568	2.88499e-06	0.00138194	1.1972	8.54308e-05	0.00256779	1.05412	0.000529965	0.00542181	0.346194	0.269541	0.446589
ENSMMUG00000003272		521.4	3.05744	9.91546e-09	6.39186e-06	4.45098	6.92815e-17	1.07032e-13	1.93371	0.00058121	0.0577502	3.11201	7.99885e-07	0.000691048	1.32561	0.0185771	0.0856145	0.451934	0.422908	0.616501	0.259282	0.646965	0.778202
ENSMMUG00000008505	OAS2	5923.35	2.74967	1.6075e-08	8.76832e-06	3.99096	2.39448e-16	3.16447e-13	2.18731	1.97544e-05	0.0108657	2.80819	1.06727e-06	0.000701952	1.36659	0.00767889	0.0476662	0.577374	0.260088	0.456071	-0.225033	0.660937	0.78809
ENSMMUG00000044257	MX2	5742.26	2.26103	2.39725e-07	4.99968e-05	3.5869	2.50354e-16	3.16447e-13	1.78461	0.000108132	0.0234387	2.35832	5.22224e-06	0.00178235	1.03207	0.0251881	0.105671	0.266699	0.563006	0.728718	-0.0963708	0.834538	0.904668
ENSMMUG00000001569	IFI44L	921.613	3.01649	2.92075e-07	5.67426e-05	4.79504	3.49704e-16	4.05191e-13	3.19322	2.52323e-07	0.00069394	3.45265	6.85298e-07	0.000634342	2.45668	7.36509e-05	0.00239777	1.07781	0.0823221	0.21044	0.791005	0.203233	0.371774
ENSMMUG00000011454	IFI6	13501.8	1.99575	0.000542292	0.0100665	4.6482	7.8584e-16	8.15899e-13	2.43723	6.03505e-05	0.0172892	2.87351	2.54009e-05	0.00487391	1.96479	0.00122194	0.0137815	0.648591	0.285791	0.483681	0.560152	0.356656	0.536473
ENSMMUG00000041923	TRIM14	1823.56	1.09407	2.63133e-06	0.000264663	1.87413	8.21532e-16	8.15899e-13	0.959885	9.1018e-05	0.0221059	1.1121	5.43272e-05	0.00716594	0.384073	0.11795	0.286611	0.0311842	0.899003	0.946417	-0.353554	0.151306	0.305923
ENSMMUG00000007669	ISG20	3767.44	0.917066	0.000486324	0.0092952	2.08166	2.37717e-15	2.15419e-12	0.536615	0.0526164	0.402855	1.09702	0.000418857	0.0212861	0.358024	0.196208	0.394402	-0.0317608	0.908728	0.951206	-0.181558	0.512561	0.674689
ENSMMUG00000015969	RSAD2	2837.18	3.08583	2.14857e-07	4.83667e-05	4.70904	2.47893e-15	2.15419e-12	2.72112	1.4068e-05	0.00980542	3.93323	2.26597e-08	0.000146824	3.34428	9.44379e-08	2.94174e-05	2.77687	9.36249e-06	0.000263858	2.89112	3.96054e-06	0.000389615
ENSMMUG00000037522	EIF2AK2	1207.05	1.80233	2.97929e-07	5.70535e-05	2.77504	2.94328e-15	2.40726e-12	1.36758	0.000222618	0.0356165	1.75401	2.48119e-05	0.00487178	0.87798	0.0179003	0.0835782	0.232418	0.531017	0.704117	-0.0445037	0.904728	0.94749
ENSMMUG00000010062	SHISA5	8063.06	0.105612	0.323877	0.561656	0.843289	3.21502e-15	2.41569e-12	0.203208	0.0714135	0.448153	0.195192	0.123347	0.397366	0.0682744	0.545135	0.723083	-0.176089	0.118624	0.271286	0.251517	0.0258637	0.0928974
ENSMMUG00000002569	PML	1947.91	1.44971	4.19095e-07	6.83173e-05	2.25666	3.30107e-15	2.41569e-12	1.069	0.000396092	0.0471938	1.71615	4.08284e-07	0.000614125	0.671305	0.0262308	0.108488	0.45064	0.135648	0.298035	-0.100623	0.739463	0.84297
ENSMMUG00000006441	OASL	1381.85	2.33166	8.09105e-06	0.000562387	4.07832	5.82526e-15	4.04972e-12	1.90272	0.000544717	0.0558985	2.61664	2.2853e-05	0.004599	1.47834	0.00725163	0.045908	0.464549	0.399082	0.59555	0.0148514	0.978533	0.98829
ENSMMUG00000015968	CMPK2	2274.06	3.76312	5.11312e-10	9.06428e-07	4.70154	8.09443e-15	5.35928e-12	3.20498	4.98329e-07	0.000978932	4.09383	1.06851e-08	0.000138468	3.60153	1.62196e-08	7.75445e-06	3.30198	2.23728e-07	1.37404e-05	3.04222	1.83635e-06	0.000234675
ENSMMUG00000004224	PARP12	724.698	1.10969	1.81999e-05	0.000985159	1.99469	1.2374e-14	7.82039e-12	0.678987	0.0128308	0.222052	1.30044	2.1838e-05	0.00452792	0.513371	0.0605202	0.187244	0.23575	0.38875	0.587325	-0.370654	0.178121	0.341025
ENSMMUG00000014755	DHX58	2171.45	1.55945	7.54941e-05	0.00268335	2.97331	4.39679e-14	2.65795e-11	1.26716	0.00225787	0.112086	1.87926	5.49973e-05	0.00716594	0.711453	0.0865723	0.235326	-0.129579	0.755039	0.865602	-0.218771	0.598725	0.743081
ENSMMUG00000008890	GTPBP2	557.687	0.665462	1.42535e-05	0.000825077	1.1504	5.34753e-14	3.098e-11	0.531398	0.00100662	0.072701	0.657842	0.000302452	0.0185664	0.535869	0.000981892	0.0121132	0.313841	0.0535463	0.154701	0.219065	0.181301	0.344655
ENSMMUG00000016856	OGFR	982.216	0.679696	3.06037e-05	0.00142106	1.21799	7.33634e-14	4.08018e-11	0.448609	0.0090244	0.199509	0.709693	0.000238744	0.0166338	0.385947	0.0252114	0.105704	0.401311	0.0197914	0.0749591	0.0446009	0.796868	0.881726
ENSMMUG00000010316	HERC5	1914.89	3.36949	5.82075e-08	2.11667e-05	4.62868	9.20775e-14	4.92402e-11	2.321	0.000388532	0.0468658	3.17353	1.56034e-05	0.00361079	1.85701	0.00454519	0.0332248	0.319255	0.625908	0.777483	0.96446	0.140852	0.291511
ENSMMUG00000020162	MKNK1	1150.79	0.559713	0.00288531	0.0296714	1.39454	1.04594e-13	5.3862e-11	0.61339	0.00192691	0.101636	0.762766	0.000603227	0.0260682	0.480592	0.0153587	0.0754503	0.12732	0.52094	0.69634	0.327697	0.0991718	0.230547
ENSMMUG00000006525	MRPS18B	749.853	0.480881	3.31866e-07	6.11237e-05	0.696137	1.23277e-13	6.12157e-11	0.405478	4.34617e-05	0.0142296	0.572819	3.07164e-07	0.000614125	0.397044	7.54845e-05	0.00243433	0.59998	1.73805e-09	3.21447e-07	-0.0235885	0.817002	0.893163
ENSMMUG00000003387	PELI3	93.2355	0.291357	0.120135	0.312345	1.34596	2.07518e-13	9.94941e-11	0.551201	0.00494541	0.157783	0.144356	0.526279	0.783515	-0.0481903	0.81359	0.899464	-0.105144	0.604392	0.759822	-0.0830183	0.689667	0.809555
ENSMMUG00000023780	IFI27	6604.46	1.04538	0.135161	0.334881	5.09221	3.36301e-13	1.55864e-10	3.76649	3.17546e-07	0.000727763	3.8277	3.71796e-06	0.00150566	2.96485	5.71297e-05	0.00203911	1.61741	0.0281457	0.0969889	0.279975	0.704063	0.818828
ENSMMUG00000009602	XAF1	1110.93	1.99074	4.06877e-07	6.70969e-05	2.85383	3.75888e-13	1.68592e-10	1.75438	2.24782e-05	0.011448	2.25224	1.25676e-06	0.000741771	1.2932	0.00179606	0.0177867	0.679999	0.10078	0.243001	-0.312671	0.452109	0.624585
ENSMMUG00000020149	CHMP5	977.151	0.987327	2.97479e-06	0.000286996	1.52607	4.87871e-13	2.1198e-10	0.595569	0.00746789	0.188267	1.04436	2.95415e-05	0.00503721	0.930547	2.98355e-05	0.0013393	0.8567	0.000120449	0.00183132	0.387792	0.0828694	0.204843
ENSMMUG00000015999	IFI35	1578.67	0.533866	0.0164039	0.0894571	1.59584	6.98383e-13	2.94252e-10	0.324461	0.166145	0.5956	0.647511	0.0139141	0.136362	0.322563	0.169192	0.360876	-0.0975615	0.677659	0.814267	-0.0153935	0.947782	0.971585
ENSMMUG00000012442	DDX58	980.303	2.35642	2.26229e-06	0.000230819	3.57398	7.32303e-13	2.99469e-10	1.32498	0.0116128	0.216998	2.28643	0.000104838	0.010339	1.28474	0.0144606	0.0725464	0.0596106	0.909755	0.951675	0.0134828	0.97958	0.988982
ENSMMUG00000000838	AGRN	82.3946	1.60991	0.00356724	0.0338504	3.93775	7.55087e-13	2.99964e-10	2.12257	0.000258222	0.0369446	2.88143	9.42924e-06	0.00265638	1.95762	0.000798656	0.0105412	0.475275	0.421359	0.615082	1.25149	0.0336787	0.110943
ENSMMUG00000006225	CLSTN1	1479.68	-0.308549	0.000102667	0.00325004	-0.568048	9.41227e-13	3.55127e-10	-0.221676	0.00797398	0.190009	-0.32139	0.000673124	0.0275955	-0.427098	4.20224e-07	8.228e-05	-0.38694	4.23186e-06	0.000144546	-0.207354	0.0142314	0.0625521
ENSMMUG00000016575	SP100	5063.54	0.605109	0.0023355	0.0256657	1.41867	9.45029e-13	3.55127e-10	0.484579	0.0206282	0.273274	0.799684	0.00067149	0.0275955	0.364121	0.082132	0.227368	-0.0602951	0.77347	0.876247	0.0979083	0.640367	0.773398
ENSMMUG00000002350	IFI44	1789.47	2.60766	3.18003e-06	0.000300661	3.989	1.02098e-12	3.73571e-10	2.18293	0.000212719	0.0356165	2.72085	3.9477e-05	0.00571119	1.79557	0.00232471	0.0211429	0.767488	0.193192	0.377124	0.880145	0.135853	0.283891
ENSMMUG00000004290	NCOA7	1046.48	0.765322	0.000231438	0.00553499	1.47499	1.21749e-12	4.3405e-10	0.283621	0.195344	0.620501	0.615698	0.0123643	0.128183	0.185584	0.397936	0.602797	-0.025738	0.906663	0.950454	-0.0371558	0.865961	0.925192
ENSMMUG00000004015	APOBEC3B	308.388	0.419391	0.343499	0.581603	3.12178	1.49286e-12	5.18919e-10	1.0178	0.02885	0.317661	1.41716	0.0067423	0.0928472	0.663017	0.155728	0.342441	-0.409569	0.382249	0.581414	0.754655	0.106619	0.24262
ENSMMUG00000000056	AZI2	504.988	0.685597	8.6396e-07	0.000113658	0.981248	1.64607e-12	5.58219e-10	0.568166	0.000107662	0.0234387	0.799092	1.31652e-06	0.000741771	0.639363	1.51345e-05	0.000909796	0.651807	9.73595e-06	0.000272313	0.359179	0.0159942	0.0673351
ENSMMUG00000019591	KCNH7	1029.57	1.58805	1.10838e-05	0.000695536	2.54634	1.79489e-12	5.92072e-10	1.0187	0.00744774	0.188267	1.67518	8.87972e-05	0.00966994	0.732158	0.0546886	0.175555	0.31886	0.40282	0.598653	-0.272081	0.476631	0.645421
ENSMMUG00000013476	PHF11	814.538	0.790794	0.000329838	0.00705857	1.54945	1.86409e-12	5.92072e-10	0.617163	0.00780604	0.189136	0.869531	0.000851224	0.0309719	0.488309	0.0357671	0.133467	0.155994	0.502502	0.682638	-0.0056906	0.980561	0.989562
ENSMMUG00000056508		343.534	1.42762	0.00018294	0.00464955	2.68387	1.87365e-12	5.92072e-10	1.43352	0.000361313	0.0456708	1.65865	0.000237834	0.0166338	0.816752	0.0427958	0.150054	-0.116193	0.773833	0.87634	0.137717	0.734057	0.839098
ENSMMUG00000023184	UNC93B1	3922.51	0.508116	0.0191784	0.0991608	1.51319	3.01203e-12	9.30651e-10	0.531629	0.0199683	0.269729	0.636746	0.0131008	0.132507	0.223052	0.329252	0.540543	-0.160927	0.481546	0.665527	0.141827	0.53522	0.693575
ENSMMUG00000018138	SHFL	105.88	0.67159	0.00212256	0.0241396	1.50909	3.09214e-12	9.30789e-10	0.394511	0.0877346	0.480079	0.596483	0.0222259	0.169793	0.176695	0.453544	0.650007	-0.155013	0.511956	0.690181	-0.193801	0.421362	0.595866
ENSMMUG00000018752	SPOP	1166.9	0.13213	0.118331	0.309681	0.586817	3.14637e-12	9.30789e-10	0.328557	0.000216439	0.0356165	0.294159	0.00340145	0.0642215	0.281321	0.00170138	0.0170323	0.209533	0.0191711	0.0731828	-0.0210019	0.816785	0.893101
ENSMMUG00000062086		3305.15	0.448355	0.0615269	0.207115	1.66966	3.27033e-12	9.47307e-10	0.642599	0.010934	0.213651	0.839504	0.00307731	0.0615414	0.232359	0.357831	0.566827	-0.0884123	0.726445	0.84634	0.110238	0.662806	0.789685
ENSMMUG00000003403	TMEM123	7902.95	0.222216	0.126509	0.322167	1.0059	4.53809e-12	1.28771e-09	0.269244	0.0786977	0.46452	0.327979	0.0565774	0.268075	0.108653	0.478242	0.669197	-0.220248	0.150606	0.319992	0.0203917	0.894173	0.942926
ENSMMUG00000043955	TREX1	654.826	0.816077	0.000372078	0.00766076	1.57636	5.80342e-12	1.59688e-09	0.309105	0.201092	0.626324	0.811298	0.00281664	0.059351	0.239161	0.324176	0.536198	0.438963	0.0698501	0.187787	-0.238007	0.329159	0.509962
ENSMMUG00000014926	EPSTI1	976.961	1.50334	0.000288654	0.00650756	2.85311	5.85736e-12	1.59688e-09	1.25239	0.00413708	0.148614	1.73882	0.000391787	0.0206508	1.04457	0.0168558	0.0805812	0.162393	0.710441	0.835375	0.0604358	0.890255	0.940753
ENSMMUG00000042707	ANGPTL6	529.111	0.573357	0.0027262	0.0285546	1.31199	6.1632e-12	1.64795e-09	0.476045	0.0181668	0.26043	0.758354	0.000814216	0.0302432	0.205639	0.310323	0.521811	-0.198821	0.327177	0.528158	0.007009	0.972551	0.984794
ENSMMUG00000001880	DDX60	1910.46	1.96648	3.68624e-05	0.00164916	3.26592	7.18124e-12	1.88392e-09	1.60933	0.0013437	0.0867475	2.19085	0.000101421	0.0101884	1.05358	0.0358765	0.133693	0.189966	0.705269	0.831926	-0.242542	0.629579	0.765368
ENSMMUG00000052585		158.698	0.785728	0.0648392	0.213605	2.89415	7.98018e-12	2.05475e-09	1.89914	2.12929e-05	0.0112615	1.53048	0.00234213	0.0542331	1.49233	0.000884206	0.011269	0.250509	0.579452	0.741523	0.695776	0.124402	0.268208
ENSMMUG00000015332	TMPRSS2	62.13	2.82532	9.50809e-07	0.000121481	3.92116	9.02556e-12	2.28166e-09	2.76957	5.16906e-06	0.00592331	3.03506	8.21338e-06	0.00247528	1.94353	0.00153265	0.0159471	-0.241241	0.703833	0.831099	0.93701	0.134537	0.281766
ENSMMUG00000046639	OAS3	3177.08	1.64868	0.000116024	0.00347143	2.90791	1.05313e-11	2.61478e-09	1.21452	0.00701529	0.185158	1.73809	0.000591258	0.0260616	0.729589	0.105427	0.266259	-0.068533	0.879146	0.936173	0.047488	0.916125	0.953864
ENSMMUG00000017890		1391.11	0.652108	0.00919207	0.0619616	1.69442	1.25813e-11	3.06896e-09	0.524795	0.0465481	0.384897	0.677236	0.0222593	0.169881	0.272056	0.302839	0.51454	-0.273289	0.300925	0.499653	0.0852307	0.747183	0.848586
ENSMMUG00000011573	CMTR1	1553.73	0.544792	0.00289987	0.0297368	1.23559	1.36991e-11	3.28401e-09	0.527364	0.00618459	0.176167	0.853235	8.04126e-05	0.00898333	0.389403	0.0436059	0.151807	0.0940728	0.625955	0.777483	0.0727048	0.706968	0.820635
ENSMMUG00000012275	TDRD7	984.856	0.720746	8.25458e-05	0.00283737	1.23475	1.45924e-11	3.43887e-09	0.402959	0.0367266	0.344729	0.702322	0.00119866	0.0363716	0.285002	0.140803	0.322393	0.072785	0.70677	0.833107	-0.0662332	0.733197	0.838682
ENSMMUG00000005132	TMEM187	95.3366	1.04888	7.97934e-07	0.000108811	1.42337	1.55755e-11	3.60936e-09	0.732986	0.00109041	0.0753479	1.16807	3.56743e-06	0.00150566	0.956808	2.52874e-05	0.00123441	0.926201	4.21502e-05	0.000830896	0.110607	0.639224	0.772861
ENSMMUG00000005829	BST2	2336.45	0.347825	0.0830425	0.250154	1.34548	1.94959e-11	4.44378e-09	0.234208	0.267772	0.69266	0.643079	0.00674914	0.0928472	0.233262	0.270164	0.478742	-0.127249	0.547537	0.717465	-0.36201	0.0876798	0.213068
ENSMMUG00000013551	VIPAS39	302.769	0.376627	8.12928e-06	0.000562387	0.561557	2.03418e-11	4.56182e-09	0.440635	6.44548e-07	0.0011079	0.468583	3.65385e-06	0.00150566	0.313016	0.000625387	0.00905992	0.406633	6.80404e-06	0.000210975	-0.115512	0.225014	0.397553
ENSMMUG00000019657	ABHD14B	865.38	-0.339204	6.48573e-05	0.00246597	-0.565059	3.1479e-11	6.94736e-09	-0.0136082	0.878514	0.965987	-0.248363	0.0141071	0.13744	-0.211762	0.0189791	0.0869028	-0.238021	0.00812839	0.0393133	-0.0623464	0.491411	0.656648
ENSMMUG00000000972	TNK2	453.025	0.5247	0.0258266	0.120603	1.5555	3.45922e-11	7.51516e-09	0.828316	0.000828572	0.0658595	0.752337	0.00696793	0.0944533	0.587083	0.0182934	0.0849066	-0.209037	0.402427	0.598558	0.431356	0.0838901	0.206427
ENSMMUG00000015132	LGALS8	855.4	0.95852	2.73853e-05	0.00131209	1.50828	3.9343e-11	8.41576e-09	0.539668	0.0249771	0.299988	1.0792	6.59005e-05	0.00764727	1.02586	2.06455e-05	0.00108863	0.897482	0.000194547	0.0026052	0.538527	0.025883	0.0929178
ENSMMUG00000002496	CTSF	175.604	-0.327237	0.0354155	0.146732	-1.0401	4.82497e-11	1.01646e-08	-0.124015	0.446993	0.801747	-0.396853	0.0332897	0.205253	-0.302256	0.0692798	0.204921	-0.0969765	0.556082	0.724156	0.0340605	0.837736	0.906194
ENSMMUG00000016821	ADAMTS10	207.273	-0.43836	0.0515714	0.185584	-1.49074	5.83542e-11	1.21098e-08	-0.405674	0.0868323	0.478989	-0.542771	0.0425885	0.234354	-0.758322	0.00154115	0.0159729	-0.45665	0.0550195	0.157666	-0.32372	0.175971	0.338381
ENSMMUG00000054840	ERP29	185.753	0.252168	0.14052	0.342393	1.10398	6.70408e-11	1.36099e-08	0.404505	0.0244443	0.297727	0.38678	0.0581038	0.271647	0.384653	0.0349705	0.131401	0.247573	0.173869	0.352301	0.254161	0.168349	0.328341
ENSMMUG00000005346	PHACTR2	452.293	0.412143	0.122415	0.315854	1.73615	6.75407e-11	1.36099e-08	0.642119	0.0221877	0.28541	0.528024	0.0947458	0.346709	0.934817	0.000887574	0.0112744	-0.317732	0.260841	0.456949	0.715037	0.0112026	0.0527674
ENSMMUG00000022588	ZBP1	452.736	0.394175	0.0600465	0.204167	1.34857	1.08001e-10	2.14521e-08	0.0617849	0.779786	0.936027	0.72188	0.00363298	0.0659771	-0.0657798	0.767273	0.871381	-0.00485986	0.982517	0.991145	-0.444216	0.0476038	0.140773
ENSMMUG00000003629	PI4K2B	1108.91	0.889663	0.000111604	0.00337549	1.48048	1.2423e-10	2.4328e-08	0.303057	0.211651	0.637332	0.827332	0.00239743	0.0545814	0.218602	0.368473	0.576295	0.105625	0.663779	0.804897	-0.220124	0.366594	0.546497
ENSMMUG00000000335	TRIM5	1249.59	1.23669	2.83782e-05	0.00133707	1.88863	1.60356e-10	3.09666e-08	0.960431	0.00202651	0.10481	1.26223	0.000305165	0.0185664	0.765972	0.013944	0.0709943	0.483752	0.120498	0.274471	-0.108662	0.727986	0.835635
ENSMMUG00000002096	NAGK	1408.51	0.882136	6.21311e-05	0.00238147	1.40626	1.68935e-10	3.21763e-08	0.424735	0.0672535	0.438257	0.911793	0.000469516	0.0221981	0.466565	0.0446914	0.154021	0.420507	0.0702806	0.188568	-0.209512	0.368872	0.548435
ENSMMUG00000042504	APOBEC3A	2426.45	0.359294	0.485281	0.705585	3.26549	2.22982e-10	4.18966e-08	1.10413	0.0416788	0.364515	1.48933	0.0144383	0.138712	0.436243	0.421164	0.623041	-0.878138	0.105609	0.250366	0.739941	0.17247	0.334045
ENSMMUG00000056960	RAB8A	2124.84	0.331044	0.00257993	0.0273458	0.693604	2.57725e-10	4.77787e-08	0.215268	0.062776	0.427882	0.310538	0.0170617	0.148391	0.131625	0.256969	0.465444	0.12877	0.266873	0.463742	0.0627208	0.590111	0.736642
ENSMMUG00000019662	LGALS3BP	7774.73	0.49417	0.117597	0.30833	1.99421	2.67956e-10	4.90219e-08	0.529758	0.111112	0.515205	1.48991	6.60926e-05	0.00764727	0.376192	0.25796	0.466435	-0.169705	0.609857	0.76468	-0.177419	0.59379	0.739546
ENSMMUG00000050257		300.763	0.46836	0.06279	0.209338	1.5835	2.72228e-10	4.91565e-08	0.671906	0.0112364	0.215798	0.762538	0.0104874	0.116658	0.121202	0.650005	0.798868	-0.152122	0.569047	0.733081	0.0024437	0.99273	0.995934
ENSMMUG00000014756	RAB5C	1060.33	0.393517	0.101998	0.28262	1.51258	3.11398e-10	5.55086e-08	0.402961	0.1118	0.516712	0.868016	0.00228877	0.0532565	-0.0356941	0.888252	0.939454	-0.290445	0.252871	0.448499	-0.0158695	0.950242	0.97294
ENSMMUG00000016381	PARP9	763.825	1.28552	3.8746e-05	0.00170936	1.96176	3.32761e-10	5.85659e-08	0.738294	0.0249171	0.299988	1.12488	0.00234422	0.0542331	0.480843	0.144835	0.327622	0.259321	0.431612	0.623983	-0.510235	0.123768	0.267438
ENSMMUG00000002308	FPR3	955.516	1.79034	5.38089e-07	7.86719e-05	2.23871	3.63221e-10	6.31278e-08	0.970567	0.00991543	0.204538	1.62796	0.000117247	0.0108529	0.887086	0.0185443	0.085539	1.3065	0.000519658	0.00535331	-0.653856	0.0846159	0.207764
ENSMMUG00000057552	HSH2D	633.233	1.14262	0.000853761	0.0137591	2.13454	4.53155e-10	7.7786e-08	0.749433	0.0378871	0.34989	1.27044	0.00172455	0.0459845	0.859325	0.0174195	0.082215	-0.114006	0.752826	0.86417	0.695546	0.0545761	0.154444
ENSMMUG00000002423	POLD2	405.714	-0.329188	0.000438713	0.0086175	-0.586408	4.64854e-10	7.8821e-08	-0.276588	0.00486746	0.156102	-0.302396	0.00699744	0.0947339	-0.411302	4.29961e-05	0.00168605	-0.37591	0.000165008	0.00231199	-0.108013	0.283446	0.461204
ENSMMUG00000006832	LSM2	200.77	0.580992	0.00509803	0.0425546	1.28189	5.17653e-10	8.60756e-08	0.215853	0.324546	0.730181	0.660443	0.00732335	0.0967214	0.391178	0.0764052	0.217579	0.205925	0.350496	0.551311	-0.294965	0.190082	0.354886
ENSMMUG00000043400	ATP13A1	3057.48	0.429793	0.00414106	0.03717	0.930782	5.20019e-10	8.60756e-08	0.24822	0.115884	0.523323	0.578966	0.0010978	0.0353845	0.0459819	0.77121	0.873611	0.0724233	0.646776	0.79274	-0.277551	0.0798244	0.199839
ENSMMUG00000020086	POR	1045.05	0.43792	0.0125595	0.0756663	1.08762	5.34633e-10	8.74534e-08	0.437359	0.0179254	0.259124	0.741122	0.000358868	0.01985	0.16713	0.367441	0.575457	0.0204617	0.912098	0.953051	0.113686	0.540835	0.697677
ENSMMUG00000019866	HOOK3	1654.25	0.343886	1.94254e-07	4.59152e-05	0.408509	5.94229e-10	9.60716e-08	0.147533	0.0341684	0.336087	0.281956	0.000338775	0.0192552	0.232993	0.000922587	0.0115585	0.30697	1.16236e-05	0.00031141	-0.0024801	0.97217	0.984482
ENSMMUG00000058382		33.0784	2.89367	3.37395e-06	0.000314867	3.8393	6.22622e-10	9.9505e-08	1.9717	0.00281232	0.125153	2.64527	0.000325417	0.0191685	1.14331	0.089128	0.239147	0.117819	0.86334	0.927941	0.346583	0.616473	0.755684
ENSMMUG00000022767	EEF2	3736.62	-0.262043	0.0023737	0.0258952	-0.531115	7.46589e-10	1.17961e-07	-0.286393	0.00160579	0.092778	-0.384197	0.000171119	0.0142149	-0.231937	0.010835	0.0599049	-0.416666	4.68079e-06	0.000154884	0.209928	0.0210524	0.080817
ENSMMUG00000059569		409.813	0.496278	0.0310672	0.134644	1.40916	8.20104e-10	1.28121e-07	0.371739	0.125326	0.540897	0.670545	0.0139987	0.13681	0.163434	0.502685	0.689314	-0.194076	0.426401	0.619642	-0.425368	0.0843635	0.207327
ENSMMUG00000010082	SLFN5	1615.37	0.825895	0.00119121	0.0166769	1.56317	8.40272e-10	1.29813e-07	0.577109	0.031544	0.328745	1.1623	0.000115071	0.0108529	0.38675	0.15004	0.334382	0.555628	0.0385446	0.12183	-0.871454	0.00124221	0.0126675
ENSMMUG00000014727	NAPA	3109.99	0.268126	0.151461	0.358243	1.14351	9.29715e-10	1.42052e-07	0.148027	0.452056	0.805393	0.444962	0.0442041	0.238089	0.131033	0.505993	0.691939	-0.253609	0.198079	0.383582	0.191296	0.331801	0.512313
ENSMMUG00000062821		1792.41	0.698582	0.00656349	0.0501527	1.56785	1.03721e-09	1.56754e-07	0.592938	0.0284732	0.317033	0.842724	0.00557371	0.0835408	0.474023	0.0801361	0.223718	0.0802809	0.766983	0.872382	-0.455179	0.0937268	0.22296
ENSMMUG00000011074	TMEM255A	308.062	1.27207	0.000906957	0.014245	2.32656	1.2167e-09	1.81903e-07	0.986959	0.014488	0.235269	1.34302	0.00306121	0.0614091	0.990867	0.0143016	0.0720651	1.03796	0.0102264	0.0462608	1.01618	0.012119	0.0556467
ENSMMUG00000007011	CD164	7526.14	0.399178	0.00630998	0.0490078	0.886091	1.3264e-09	1.96194e-07	0.149186	0.332417	0.737733	0.355709	0.0396608	0.224082	0.0845572	0.582979	0.751998	-0.0998538	0.516723	0.693706	-0.0282849	0.85436	0.917643
ENSMMUG00000009887	MLX	293.511	0.340032	0.0024912	0.0267653	0.675985	1.37458e-09	2.0118e-07	0.241234	0.0417151	0.364515	0.290382	0.031228	0.198945	0.357726	0.00296917	0.0249972	0.365265	0.00227131	0.0153814	-0.088612	0.473497	0.643342
ENSMMUG00000014254	TLR7	66.5143	1.33548	8.71224e-05	0.00292789	2.04859	1.46208e-09	2.11758e-07	-0.00495433	0.989131	0.996583	1.31128	0.00118142	0.0362797	-0.128772	0.72784	0.84893	-0.311445	0.399176	0.59555	-1.09413	0.00474034	0.0303036
ENSMMUG00000013556	SPTLC2	743.512	-0.0343251	0.828401	0.920394	0.952413	1.55863e-09	2.23414e-07	0.122068	0.463824	0.810134	0.221758	0.237306	0.549133	-0.0149035	0.929102	0.963039	-0.453068	0.00691127	0.0351454	-0.221854	0.187688	0.351904
ENSMMUG00000002853	CORO2A	489.422	0.456719	0.102159	0.282712	1.67438	1.90892e-09	2.70832e-07	0.779788	0.008006	0.190009	0.608836	0.0656822	0.289424	0.765403	0.00938532	0.0544142	-0.208787	0.479767	0.663873	0.359973	0.223189	0.395527
ENSMMUG00000017929	DNPEP	1803.52	0.56116	0.0149714	0.0844568	1.38337	1.9558e-09	2.72077e-07	0.332775	0.170737	0.598311	0.600699	0.0277313	0.188448	0.162334	0.504479	0.690748	0.034923	0.8858	0.93921	-0.254216	0.296742	0.474412
ENSMMUG00000013007	RTP4	87.2477	1.23238	0.00187383	0.0222197	2.36585	1.95682e-09	2.72077e-07	0.915265	0.0286921	0.317661	1.80069	0.000119726	0.0109262	0.967428	0.0216402	0.0949424	1.14466	0.00634788	0.0330798	-0.0117889	0.978165	0.988075
ENSMMUG00000023610	TENT5A	541.147	0.626829	0.00512792	0.042691	1.34008	2.03957e-09	2.80774e-07	0.460178	0.0511802	0.400674	0.75872	0.00423837	0.07208	0.163827	0.489597	0.679054	-0.259403	0.274429	0.471722	0.568477	0.0165008	0.0688113
ENSMMUG00000000449		268.282	0.540384	0.0209382	0.1053	1.39454	2.16284e-09	2.94824e-07	0.432772	0.0790464	0.465451	1.16105	2.5856e-05	0.00487391	0.197806	0.425644	0.627232	-0.0508854	0.837635	0.913266	-0.203616	0.41597	0.591309
ENSMMUG00000000229	TRPC4AP	3339.86	0.0666133	0.363478	0.599326	0.437051	2.31795e-09	3.12901e-07	0.0624556	0.418336	0.789425	0.156753	0.07127	0.301563	0.00276475	0.971558	0.986602	-0.0726588	0.348194	0.548876	-0.159049	0.0411595	0.12713
ENSMMUG00000017908	PTCD2	199.003	0.77613	0.000626733	0.0111803	1.34908	2.34185e-09	3.13088e-07	0.781963	0.00105358	0.0735423	0.872822	0.00117534	0.0362262	1.35107	1.64396e-08	7.75445e-06	1.16144	1.19651e-06	5.40763e-05	0.45979	0.0585257	0.162296
ENSMMUG00000012197	SP110	1829.87	0.338394	0.0200325	0.102158	0.864276	2.73764e-09	3.62515e-07	0.333215	0.0296407	0.321189	0.46612	0.00680155	0.0931727	0.162473	0.290165	0.501639	-0.127921	0.404998	0.600489	0.161855	0.292685	0.470567
ENSMMUG00000000880	SCIN	123.603	1.37795	0.00569757	0.0458348	2.95018	2.77922e-09	3.6455e-07	2.11599	5.23703e-05	0.0163669	1.64442	0.00525171	0.0811167	2.66013	3.76626e-07	7.70453e-05	1.14068	0.0302221	0.102239	1.96294	0.00018925	0.00385867
ENSMMUG00000005790	TRIM25	1984.9	0.828246	0.00052425	0.00984756	1.41828	2.83897e-09	3.68907e-07	0.513945	0.0410403	0.363157	0.745592	0.0083276	0.102023	0.15137	0.547816	0.725586	-0.211518	0.40106	0.597219	-0.0195634	0.938146	0.96678
ENSMMUG00000016093	ADAR	7155.36	0.64369	0.0017228	0.021071	1.21836	2.96977e-09	3.79916e-07	0.458948	0.0338318	0.335553	0.771833	0.00148591	0.0420434	0.145614	0.500939	0.688169	-0.0565058	0.793959	0.887539	-0.294214	0.174139	0.335945
ENSMMUG00000014880	SORL1	6907.84	-0.470545	0.0104978	0.0677032	-1.09118	2.97834e-09	3.79916e-07	-0.452432	0.0194596	0.267588	-0.377791	0.0824197	0.325722	-0.628165	0.00118401	0.0135264	-0.482315	0.0127628	0.0544919	-0.181228	0.349497	0.52877
ENSMMUG00000061288	TRIM38	1525.66	0.544146	0.000366264	0.0075941	0.903669	3.168e-09	4.00435e-07	0.274577	0.0879034	0.480162	0.727317	5.72295e-05	0.00716594	0.20928	0.194516	0.392631	0.339381	0.0351595	0.11375	-0.287913	0.0756273	0.192826
ENSMMUG00000016975	SLC38A5	760.605	0.372051	0.0547716	0.192304	1.14196	3.48709e-09	4.36798e-07	0.0502724	0.805436	0.946224	0.523617	0.0223933	0.170235	0.103449	0.613319	0.772148	-0.121678	0.552196	0.721068	0.145759	0.477256	0.645947
ENSMMUG00000009650	HIRA	671.734	0.552959	0.00144151	0.0190173	1.02076	3.81514e-09	4.73623e-07	0.500168	0.00621344	0.176167	0.551565	0.00734073	0.0967214	0.278021	0.130232	0.305278	0.130472	0.477355	0.662266	0.032706	0.859398	0.920812
ENSMMUG00000000757	RNF114	2377.38	0.545292	0.000391512	0.00796519	0.897909	5.16936e-09	6.3606e-07	0.238965	0.140218	0.561905	0.531419	0.00351106	0.0649997	0.188178	0.246232	0.453026	0.209637	0.19616	0.38096	-0.147304	0.365153	0.54504
ENSMMUG00000016301	PRPF3	561.062	0.45179	0.000861114	0.0138462	0.78704	5.82359e-09	7.10274e-07	0.08078	0.572196	0.859075	0.474224	0.0032227	0.0626318	0.171778	0.233125	0.438717	0.263661	0.0662508	0.18047	-0.000982601	0.994602	0.997374
ENSMMUG00000006641	C2CD5	696.169	0.696367	4.30309e-10	8.71806e-07	0.648268	6.1272e-09	7.40805e-07	0.433487	0.00022961	0.0358792	0.666088	5.03247e-07	0.000614125	0.425571	0.000337667	0.00588812	0.689905	5.08252e-09	7.68809e-07	-0.196539	0.103807	0.238298
ENSMMUG00000004083	GNB4	503.848	0.761956	0.000976418	0.0148261	1.33326	7.54413e-09	9.04255e-07	0.422252	0.0831598	0.471338	0.505404	0.0654206	0.288952	0.125168	0.609356	0.76917	-0.0378837	0.876997	0.935145	-0.0447637	0.855677	0.918205
ENSMMUG00000010274	FAM111A	545.669	1.02854	2.8941e-08	1.24376e-05	1.07022	7.71285e-09	9.16577e-07	0.697867	0.000359418	0.0456708	0.977563	8.62883e-06	0.00254139	0.73713	0.000175598	0.00393496	0.968902	7.60326e-07	3.7207e-05	0.0627533	0.751489	0.851194
ENSMMUG00000023668	FBXO6	629.674	0.456201	0.09201	0.266463	1.55848	8.15579e-09	9.61001e-07	0.327325	0.251101	0.677753	0.673146	0.0356821	0.212533	0.329488	0.248916	0.456345	-0.236681	0.408005	0.60356	0.124346	0.664194	0.790718
ENSMMUG00000010315	SAMD4A	102.745	1.03189	0.00865347	0.0598359	2.25363	8.47531e-09	9.90258e-07	0.621705	0.134029	0.550973	1.11748	0.0164187	0.145674	0.455695	0.275408	0.48492	-0.39392	0.349017	0.549649	-0.536751	0.208275	0.37809
ENSMMUG00000003793	TOR1B	188.104	1.01844	6.99589e-05	0.00258329	1.47043	8.61752e-09	9.94431e-07	0.650588	0.0160849	0.24695	0.972656	0.00138485	0.0400588	0.379234	0.164626	0.35405	0.41951	0.123067	0.278485	-0.0956966	0.729446	0.836431
ENSMMUG00000020023	MR1	105.991	1.45376	9.29427e-06	0.000618435	1.88247	8.65407e-09	9.94431e-07	0.862763	0.0129053	0.222383	1.58258	4.67021e-05	0.00643843	1.14189	0.00106358	0.012632	1.2374	0.00037172	0.00418178	0.334352	0.346368	0.525957
ENSMMUG00000002146	SCLT1	189.706	0.501621	0.00917524	0.0619045	1.09865	9.37788e-09	1.06877e-06	0.310719	0.125905	0.540916	0.766229	0.000785623	0.0295098	0.129313	0.530141	0.71118	-0.198646	0.335677	0.537309	0.319547	0.122121	0.264892
ENSMMUG00000017533	IFIT1	6190.59	3.12394	1.89879e-06	0.000202035	3.75959	9.84706e-09	1.10871e-06	1.47123	0.03313	0.332758	3.18414	4.02639e-05	0.00573384	3.24035	2.69777e-06	0.000288872	2.8991	2.68837e-05	0.000588661	2.45013	0.000388157	0.00598858
ENSMMUG00000012043	PRSS55	762.249	0.177259	0.473198	0.695285	1.41377	9.88779e-09	1.10871e-06	0.491234	0.0588993	0.420085	0.448312	0.125378	0.400387	0.692522	0.00783294	0.0483814	-0.23554	0.366789	0.567329	0.873104	0.000805779	0.00954786
ENSMMUG00000005455	RNF213	4523.16	0.824117	0.0112031	0.0706771	1.85996	1.03467e-08	1.15089e-06	0.588619	0.0853948	0.476568	1.20482	0.00171725	0.045897	0.302488	0.376821	0.583715	-0.391224	0.253107	0.448727	-0.202041	0.55516	0.709199
ENSMMUG00000003634	DDX60L	2014.23	1.2136	0.00156239	0.019926	2.19461	1.06187e-08	1.17176e-06	0.393497	0.330236	0.736107	1.29522	0.00431755	0.072936	0.263564	0.514497	0.699157	-0.445967	0.270183	0.467639	-0.395248	0.328825	0.50969
ENSMMUG00000017534	IFIT5	573.017	1.54514	0.000388551	0.0079401	2.48937	1.07675e-08	1.17883e-06	0.717914	0.117746	0.528089	1.58075	0.00215201	0.0515487	0.558721	0.22402	0.427159	-0.472136	0.304986	0.504247	-0.0330277	0.942831	0.969164
ENSMMUG00000004014	IRF7	1747.87	1.30056	0.00816068	0.0577231	2.80628	1.13628e-08	1.23428e-06	0.828302	0.109669	0.513562	1.45059	0.0126071	0.12956	0.668141	0.197063	0.395105	-0.669185	0.196648	0.381559	-0.51654	0.319217	0.499288
ENSMMUG00000064247		21.3813	1.76124	3.50827e-06	0.000314901	2.14937	1.18698e-08	1.27936e-06	1.26338	0.00173449	0.0962895	1.57668	0.000505233	0.0234671	0.893339	0.0324066	0.125258	0.418116	0.322351	0.523101	0.604377	0.159132	0.315907
ENSMMUG00000001764		6531.06	0.666137	0.040422	0.16013	1.84729	1.31653e-08	1.40808e-06	0.474459	0.165697	0.595164	0.843095	0.0282942	0.190574	0.243869	0.476249	0.668143	-0.302528	0.376894	0.576582	-0.450333	0.188539	0.352823
ENSMMUG00000011645	DMAP1	479.591	0.0425224	0.702265	0.850107	0.625842	1.41605e-08	1.50296e-06	0.062063	0.595758	0.870287	0.176412	0.18249	0.481255	0.0184559	0.876295	0.93325	-0.0478724	0.685428	0.819143	-0.232032	0.053614	0.152526
ENSMMUG00000009007	TMEM60	284.526	0.561546	0.000549772	0.0101258	0.91664	1.5e-08	1.58e-06	0.321276	0.0609078	0.422361	0.347165	0.0734047	0.306164	0.496363	0.00407121	0.0308365	0.376236	0.0291885	0.0996522	-0.305566	0.0840575	0.20669
ENSMMUG00000011386	GIMAP4	2267.16	1.29808	0.000165359	0.00435895	1.94693	1.59914e-08	1.67176e-06	0.69222	0.0565176	0.415823	1.45716	0.000350222	0.0196914	0.952975	0.0086709	0.0514696	1.21862	0.000787452	0.00725042	-1.3655	0.000179699	0.00375147
ENSMMUG00000056594	DTX3L	607.114	1.44932	1.11507e-05	0.000696648	1.85954	1.70844e-08	1.7727e-06	0.477126	0.170102	0.597922	1.14583	0.00334134	0.0634941	0.299131	0.390656	0.595985	-0.00919352	0.978954	0.989298	-0.661249	0.0592454	0.16343
ENSMMUG00000017310	TM4SF19	6.02765	0.747089	0.419405		4.74826	1.89887e-08	1.94534e-06	1.81088	0.0518553		2.29431	0.0288515		0.638693	0.533779		0.709782	0.482359		1.6499	0.0935272
ENSMMUG00000059489	MOV10	1444.43	0.423554	0.0251798	0.118754	1.06248	1.90281e-08	1.94534e-06	0.183496	0.35721	0.751872	0.66147	0.00312607	0.0618484	0.0284772	0.886609	0.938788	-0.0554041	0.781357	0.880288	-0.426975	0.0330465	0.109519
ENSMMUG00000008014	PON2	223.574	0.275972	0.175155	0.39045	1.1325	2.08562e-08	2.11668e-06	0.458377	0.0321086	0.330711	0.377294	0.119229	0.390458	0.372792	0.084384	0.231295	0.264781	0.219382	0.409072	0.486506	0.0249142	0.0906539
ENSMMUG00000015010	EIF3F	1894.96	-0.361462	1.14221e-05	0.000708708	-0.460363	2.29079e-08	2.30806e-06	-0.215959	0.0126696	0.2216	-0.396578	5.0944e-05	0.00687691	-0.269723	0.00198194	0.0189829	-0.409169	2.64705e-06	9.90905e-05	0.24456	0.00497167	0.0312343
ENSMMUG00000018112	EML3	628.723	-0.251456	0.0136845	0.0796366	-0.571765	2.31638e-08	2.31704e-06	-0.081799	0.444871	0.801128	-0.291422	0.0164909	0.145695	-0.273285	0.0117646	0.0631622	-0.222043	0.0397831	0.124498	-0.292045	0.00750701	0.0405735
ENSMMUG00000003162	PIK3R2	571.341	-0.261195	0.0113201	0.0710989	-0.578028	2.35305e-08	2.33691e-06	-0.182989	0.0912998	0.484452	-0.141842	0.248038	0.56116	-0.257658	0.0189834	0.0869028	-0.0719128	0.509672	0.688303	-0.0852918	0.439106	0.613063
ENSMMUG00000008635	EXT1	151.478	0.498831	0.0120476	0.0736549	1.10082	2.40596e-08	2.37252e-06	0.181409	0.387816	0.772387	0.526072	0.0266275	0.184527	-0.0240788	0.910381	0.952454	-0.391223	0.0683503	0.184861	0.0219564	0.918991	0.955248
ENSMMUG00000018478	IRF5	1509.63	0.59431	0.000513868	0.00970396	0.952838	2.51169e-08	2.45933e-06	0.474005	0.00853844	0.194363	0.555699	0.00609431	0.0877512	0.345536	0.0557506	0.177487	0.357353	0.0477241	0.142864	-0.0406923	0.82226	0.896463
ENSMMUG00000007497	PABPC4	267.386	-0.179178	0.0542767	0.191338	-0.523305	2.73604e-08	2.66027e-06	-0.230989	0.0183755	0.262397	-0.317808	0.00486269	0.0777011	-0.406353	6.22861e-05	0.00216125	-0.445563	9.78483e-06	0.000273164	0.0311441	0.757874	0.854302
ENSMMUG00000003046	GAMT	95.6679	-0.338669	0.0281394	0.127093	-0.876326	2.81037e-08	2.71357e-06	-0.0608627	0.70435	0.908585	-0.379356	0.0419716	0.232341	-0.315003	0.058232	0.182478	-0.340996	0.038757	0.122189	0.0376086	0.820999	0.895796
ENSMMUG00000012199	SP140	1287.63	0.797413	8.09547e-05	0.00280709	1.11843	3.18097e-08	3.05022e-06	0.426669	0.0453002	0.378216	0.911797	0.000139486	0.0122966	0.490497	0.0215737	0.0948294	0.504539	0.0180315	0.0699734	0.281692	0.187674	0.351904
ENSMMUG00000000006	NEURL3	4.97699	1.06765	0.0863064	0.255959	3.17166	3.53786e-08	3.3692e-06	1.32744	0.0355563		1.26791	0.0802647		1.53924	0.0173721		-0.3001	0.687076	0.820178	1.85027	0.00431012
ENSMMUG00000004341	MAX	1424.62	0.528443	6.02117e-09	4.6009e-06	0.500192	3.64837e-08	3.45081e-06	0.166491	0.0823115	0.470074	0.328281	0.00236082	0.0544169	0.360313	0.000183781	0.00403025	0.38194	7.06184e-05	0.00122395	0.0684456	0.480665	0.648378
ENSMMUG00000006720	RTCB	1272.29	0.345984	0.0337603	0.142201	0.892579	4.1693e-08	3.91689e-06	0.103098	0.548192	0.849372	0.300509	0.119577	0.390458	0.0672982	0.695854	0.829049	-0.117282	0.495582	0.677472	-0.273823	0.113066	0.252419
ENSMMUG00000000338	TRIM22	6508.44	0.4256	0.0249436	0.117995	1.03532	4.88067e-08	4.55442e-06	0.300031	0.133348	0.54966	0.534241	0.017335	0.149982	0.210597	0.29226	0.503674	-0.00982591	0.960808	0.9795	-0.339786	0.0895185	0.216171
ENSMMUG00000005255	TRAFD1	2673.61	0.545056	0.00587028	0.0466923	1.07746	5.09265e-08	4.72054e-06	0.365	0.0798304	0.466293	0.714856	0.00225686	0.0529832	0.402111	0.0538213	0.174268	0.241948	0.245897	0.440505	-0.33851	0.10524	0.240524
ENSMMUG00000022518	PACS1	1415.44	-0.330964	0.00650873	0.0499496	-0.663088	5.1607e-08	4.75195e-06	-0.187619	0.142657	0.5642	-0.221998	0.123337	0.397366	-0.512454	6.80683e-05	0.00228187	-0.402481	0.00172068	0.0126337	-0.135577	0.291815	0.469665
ENSMMUG00000012516	RARS1	405.4	0.589288	6.8794e-07	9.56507e-05	0.643836	5.53048e-08	5.02863e-06	0.297344	0.0176872	0.257917	0.514628	0.000275925	0.0177635	0.494883	9.2889e-05	0.0026593	0.820386	6.27365e-11	2.02175e-08	-0.201281	0.121349	0.26393
ENSMMUG00000016307	SLC2A5	78.5843	0.82583	0.0286096	0.128481	2.03458	5.53352e-08	5.02863e-06	1.33065	0.00077232	0.0643186	0.8027	0.0732989	0.30608	0.845061	0.0345578	0.130338	0.31827	0.427686	0.620541	0.8088	0.0442484	0.133625
ENSMMUG00000038295	PCBP1	2268.3	0.286733	0.00212596	0.0241396	0.506056	5.69429e-08	5.14113e-06	0.185383	0.0592797	0.421152	0.167203	0.130969	0.408971	0.243121	0.0137315	0.0701991	0.160506	0.103434	0.246949	0.205917	0.0373841	0.119242
ENSMMUG00000006007	PSMB5	660.885	0.587257	0.000113844	0.00342788	0.824389	5.80076e-08	5.20346e-06	0.16278	0.310712	0.72204	0.484582	0.00729994	0.0967214	0.384557	0.0170999	0.0813924	0.668477	3.18247e-05	0.000670128	-0.043629	0.788379	0.87609
ENSMMUG00000005312	GLRX	2355.6	0.502689	0.0175511	0.0935383	1.14731	5.8605e-08	5.22336e-06	0.509337	0.0223091	0.286354	0.63241	0.0115618	0.123317	0.699582	0.00170887	0.0170837	0.529726	0.0175333	0.0684344	-0.0744459	0.739011	0.842661
ENSMMUG00000020698	ADCY4	738.392	0.35399	0.00897758	0.0611234	0.730831	6.39179e-08	5.66061e-06	0.308893	0.0304146	0.324353	0.581681	0.000291945	0.0183656	0.328204	0.0221924	0.0966539	0.212178	0.138841	0.302495	-0.249835	0.0851187	0.208624
ENSMMUG00000007845	CBX7	537.098	-0.154075	0.305646	0.543259	-0.815452	6.85593e-08	6.03322e-06	-0.0696961	0.659521	0.891485	-0.139242	0.435258	0.723327	-0.145441	0.361008	0.569629	-0.122411	0.440946	0.631806	-0.27311	0.0879193	0.213271
ENSMMUG00000053482		66.1165	3.02508	0.000213194	0.00518614	4.39336	7.10737e-08	6.21515e-06	1.98287	0.0218128	0.28297	2.22065	0.0224892	0.17066	1.33615	0.12616	0.298489	0.746086	0.395093	0.592526	-1.40755	0.131338	0.277148
ENSMMUG00000012181	CXCL12	5.43901	3.47307	3.06415e-07	5.71786e-05	3.62969	8.00932e-08	6.9601e-06	2.7756	0.000109088	0.0234387	0.840643	0.346939		1.05455	0.181777		1.32065	0.0863975		0.152767	0.856157
ENSMMUG00000060350	SPSB3	1134.93	-0.35312	3.47152e-05	0.00157798	-0.456452	8.80465e-08	7.60372e-06	-0.192946	0.0312681	0.327753	-0.326583	0.00128389	0.0380715	-0.263721	0.0035634	0.0282149	-0.400852	9.16273e-06	0.000260207	0.0574211	0.525821	0.685684
ENSMMUG00000020053	MBTPS1	1952.55	-0.0816922	0.331574	0.569949	-0.450614	8.97899e-08	7.70642e-06	-0.13562	0.125801	0.540897	-0.126825	0.204329	0.508079	-0.308235	0.000549376	0.0082484	-0.13491	0.129159	0.288236	-0.262003	0.00341981	0.0244305
ENSMMUG00000021096	CEP131	115.907	-0.430593	0.00643413	0.0496998	-0.854264	9.34526e-08	7.97156e-06	-0.251529	0.128197	0.544144	-0.309337	0.102051	0.360201	-0.351934	0.0379346	0.139072	-0.503974	0.00288983	0.0184174	-0.173197	0.309741	0.488455
ENSMMUG00000000803	STAT2	1020.46	0.730443	0.0201108	0.1024	1.67652	9.40757e-08	7.97578e-06	0.306452	0.354638	0.751237	1.07001	0.00399739	0.0691618	0.246423	0.457153	0.652817	-0.323975	0.328553	0.529513	-0.447288	0.178233	0.341025
ENSMMUG00000005001	IFIT3	5022.2	2.40002	0.00063187	0.0112094	3.74536	9.63897e-08	8.12244e-06	1.17066	0.113435	0.519948	2.25541	0.00661569	0.0918893	1.42993	0.053183	0.172731	0.257967	0.727264	0.846761	0.581614	0.431701	0.605444
ENSMMUG00000021727	YWHAH	3043.95	0.183547	0.0151452	0.0850365	0.402406	9.71418e-08	8.1365e-06	0.0710779	0.371829	0.761772	0.127471	0.155061	0.446232	0.0555861	0.486987	0.677011	0.0308277	0.699431	0.82788	-0.149816	0.0622982	0.168928
ENSMMUG00000013601	MED17	739.553	0.985919	1.57377e-07	3.98557e-05	1.00113	1.00426e-07	8.36124e-06	0.314183	0.113178	0.519611	0.813082	0.000261819	0.0176714	0.471085	0.0178533	0.0835171	0.629161	0.00153016	0.0116623	-0.424352	0.0345061	0.112745
ENSMMUG00000008623	CCDC22	523.243	0.00207464	0.984729	0.992302	0.572552	1.01199e-07	8.37542e-06	0.257494	0.0235204	0.294561	0.236434	0.0664014	0.29061	0.182658	0.112681	0.27812	-0.0641313	0.577633	0.740537	0.0308675	0.790816	0.877641
ENSMMUG00000007003	PNPT1	512.526	0.508107	0.00102461	0.0152435	0.821265	1.04523e-07	8.59931e-06	0.13832	0.396792	0.777874	0.325951	0.0763731	0.31333	-0.0404716	0.805803	0.894931	0.048358	0.768182	0.873545	-0.369194	0.0264506	0.0944194
ENSMMUG00000064873		507.651	0.241462	0.485888	0.705959	1.83648	1.09873e-07	8.98633e-06	0.191536	0.599622	0.871976	0.432174	0.29205	0.60646	0.147746	0.686092	0.82271	-0.845319	0.0210809	0.0785381	0.149593	0.682855	0.804193
ENSMMUG00000006315	ABHD6	393.967	0.859463	8.79798e-06	0.000597	1.02473	1.12871e-07	9.17757e-06	-0.030768	0.880401	0.965987	0.732413	0.00140577	0.0401387	-0.08811	0.668868	0.81148	0.273128	0.182599	0.364313	-0.338244	0.103311	0.237505
ENSMMUG00000022772		430.953	-0.494536	0.000697211	0.0119998	-0.774023	1.18278e-07	9.56125e-06	-0.560892	0.000259617	0.0369446	-0.205237	0.23538	0.547674	-0.723598	3.1819e-06	0.000332909	-0.374252	0.0151932	0.0615028	-0.227024	0.143113	0.294718
ENSMMUG00000013236	SLC18B1	728.257	0.62174	0.00217143	0.0244446	1.07241	1.19382e-07	9.59475e-06	0.363906	0.0885147	0.480715	0.514889	0.0322756	0.201765	0.280839	0.19029	0.387765	0.19219	0.369765	0.570174	0.515897	0.0162643	0.0681783
ENSMMUG00000019561	GALNT12	229.156	-0.335819	0.0156255	0.0865628	-0.738536	1.31592e-07	1.05152e-05	-0.304302	0.0367097	0.344729	-0.350238	0.0349005	0.209872	-0.487378	0.00103961	0.012543	-0.295411	0.0446845	0.135878	-0.303129	0.0425135	0.129878
ENSMMUG00000039452	ODF3B	620.683	0.286404	0.370706	0.605326	1.6815	1.41337e-07	1.12294e-05	0.578386	0.0859078	0.4773	0.621204	0.100733	0.357291	0.358406	0.288074	0.499033	-0.482924	0.152924	0.323756	-0.0275977	0.934958	0.965264
ENSMMUG00000003846	EHD4	1084.48	0.677117	0.000988034	0.0149385	1.08087	1.42866e-07	1.12864e-05	0.240024	0.267826	0.69266	0.67064	0.00585213	0.0855739	0.0420752	0.846379	0.915586	0.0709396	0.743726	0.857043	0.156611	0.471254	0.641697
ENSMMUG00000001180	DTX3	310.256	-0.387177	0.0062426	0.0488052	-0.748112	1.43723e-07	1.12899e-05	-0.229506	0.122397	0.536182	-0.458572	0.00655421	0.0914274	-0.419165	0.00540297	0.037344	-0.492938	0.00103457	0.00882417	-0.142245	0.345514	0.52536
ENSMMUG00000023003	FAM118A	360.809	-0.323958	0.0460764	0.172461	-0.85789	1.4643e-07	1.1438e-05	-0.492589	0.00398308	0.145668	-0.585939	0.00246937	0.0557288	-0.617666	0.000351916	0.00606713	-0.328865	0.0555051	0.158446	0.00442658	0.979497	0.988977
ENSMMUG00000062255		186.037	0.759434	0.125768	0.320981	2.59759	1.5164e-07	1.17211e-05	1.5374	0.00321456	0.131671	1.18808	0.042783	0.234727	1.10734	0.0343801	0.129882	0.179057	0.732996	0.850828	0.501617	0.3397	0.519871
ENSMMUG00000023751	GRN	20272.6	0.140791	0.500185	0.71533	1.09634	1.5174e-07	1.17211e-05	0.282709	0.198576	0.624093	0.16849	0.495139	0.766374	0.399171	0.069513	0.205201	-0.120913	0.582471	0.743799	0.408291	0.0633939	0.17101
ENSMMUG00000017541	CUL1	2065.4	0.251833	0.0547814	0.192304	0.686813	1.57573e-07	1.21044e-05	0.19512	0.157589	0.587161	0.204249	0.188495	0.488444	0.129224	0.350467	0.560049	-0.108998	0.430943	0.623614	-0.197161	0.155648	0.311409
ENSMMUG00000002025	VRK2	608.225	0.301859	0.0373614	0.152084	0.75652	1.6677e-07	1.27405e-05	0.247614	0.104898	0.506599	0.421767	0.0141849	0.13744	0.28394	0.0645016	0.195903	0.0239075	0.876299	0.934951	-0.0807472	0.60218	0.745447
ENSMMUG00000022614	SRGAP2	1155.23	0.464547	0.00667135	0.0507186	0.892475	1.82052e-07	1.3832e-05	0.157255	0.383573	0.769637	0.47994	0.0179985	0.153131	-0.178544	0.32445	0.536419	-0.26552	0.142544	0.307848	-0.108989	0.54826	0.703737
ENSMMUG00000017505	TTC3	555.202	-0.227701	0.0721022	0.228045	-0.662157	1.88322e-07	1.42306e-05	-0.198096	0.13711	0.555825	-0.237138	0.115557	0.384963	-0.328556	0.0146493	0.0730921	-0.254038	0.0581348	0.164231	-0.11871	0.378797	0.557914
ENSMMUG00000014005	SNX1	1376.58	0.338289	0.00255588	0.0271925	0.583272	1.90378e-07	1.43082e-05	0.262098	0.0264771	0.307092	0.297806	0.0252183	0.180057	0.349017	0.00325174	0.026513	0.419826	0.000390128	0.00433203	-0.131825	0.269901	0.44697
ENSMMUG00000013048	JUP	97.7817	0.832045	0.073217	0.230491	2.40177	2.02395e-07	1.51296e-05	0.0341386	0.944497	0.985147	1.69063	0.00202687	0.0497772	-0.000669829	0.998917	0.999511	-0.36841	0.455896	0.644459	-0.0555803	0.910888	0.950406
ENSMMUG00000008040	TNFSF13B	1513.18	0.518659	0.0839556	0.251725	1.55816	2.05143e-07	1.5253e-05	0.646495	0.0407934	0.362182	0.774497	0.0291549	0.19306	0.619842	0.0500012	0.165856	0.139812	0.658494	0.801229	0.182877	0.563519	0.715964
ENSMMUG00000012576	SNX6	1553.98	0.212468	0.0384296	0.15462	0.531408	2.13302e-07	1.57753e-05	0.201339	0.0623833	0.426782	0.110124	0.365934	0.673135	0.235262	0.0301768	0.119781	0.0810573	0.454829	0.643849	-0.0218316	0.84139	0.90835
ENSMMUG00000014293	PLA2G4C	412.177	1.06769	0.034531	0.144162	2.61285	2.25004e-07	1.64696e-05	0.22486	0.672776	0.897392	1.09616	0.0666757	0.291418	0.44033	0.408641	0.612046	-0.506264	0.342849	0.54427	-0.629437	0.23992	0.413527
ENSMMUG00000018282	IL17RC	17.315	1.39629	0.000964924	0.0147304	2.15759	2.25203e-07	1.64696e-05	0.819591	0.0684949	0.441365	1.47737	0.00337117	0.0638617	1.01806	0.0263181	0.108724	0.0693931	0.883228	0.937892	0.418477	0.380422	0.559524
ENSMMUG00000000170	SAMD9	1218.68	0.657645	0.0873814	0.258039	1.99053	2.26357e-07	1.64696e-05	0.489313	0.227192	0.655082	0.974325	0.0322712	0.201765	0.536396	0.185802	0.382372	-0.196009	0.628904	0.779366	0.101294	0.802889	0.884932
ENSMMUG00000006070	HELZ2	1723.46	1.09181	0.00382199	0.0353363	1.95312	2.27429e-07	1.64696e-05	0.773714	0.0516224	0.400972	1.39469	0.00178364	0.0466953	0.296543	0.455982	0.65196	-0.132379	0.739329	0.855033	-0.23398	0.556758	0.710376
ENSMMUG00000014643	TSPYL4	485.272	-0.79943	3.13996e-08	1.27231e-05	-0.745473	2.37444e-07	1.71058e-05	-0.378506	0.012443	0.219645	-0.687992	6.09989e-05	0.00735584	-0.649064	2.20703e-05	0.00113294	-1.1377	1.24539e-13	1.15386e-10	0.10616	0.485864	0.652559
ENSMMUG00000022221	CHD3	633.972	-0.412923	0.000621368	0.0111125	-0.623325	2.47717e-07	1.77539e-05	-0.128106	0.312155	0.722347	-0.252974	0.0772949	0.315187	-0.522564	4.6135e-05	0.00177145	-0.490417	0.000124392	0.00188386	-0.378161	0.0032793	0.0238517
ENSMMUG00000014591	LIG1	460.213	0.294082	0.0633833	0.210614	0.813924	2.50862e-07	1.78871e-05	0.179773	0.281407	0.7014	0.502273	0.00748549	0.0967214	0.332969	0.0472858	0.159552	0.262403	0.117344	0.269398	-0.113627	0.502872	0.666241
ENSMMUG00000003006	SPTLC1	532.903	0.423181	9.45641e-05	0.0030689	0.557193	2.56757e-07	1.8174e-05	0.237833	0.0374758	0.349045	0.375327	0.00366692	0.0661269	0.234573	0.0426031	0.149658	0.401293	0.000480995	0.00504864	-0.497565	2.82373e-05	0.00120979
ENSMMUG00000009559	MCMBP	943.724	0.590815	1.14782e-07	3.46348e-05	0.573914	2.575e-07	1.8174e-05	0.315995	0.00715911	0.186868	0.445044	0.000772779	0.0295098	0.379377	0.00132819	0.0144949	0.408767	0.000526694	0.00539579	-0.455245	0.000151745	0.00340154
ENSMMUG00000010513	RPE	504.94	0.412673	0.00169181	0.0209454	0.674777	2.62783e-07	1.84532e-05	0.267082	0.0537733	0.406715	0.305482	0.0508288	0.254528	0.583074	2.80788e-05	0.00129578	0.473725	0.000654039	0.00631829	-0.257017	0.0702013	0.183088
ENSMMUG00000014995	TAB2	782.845	-0.276864	0.000759059	0.0126498	-0.423345	2.71712e-07	1.89701e-05	-0.0963054	0.263885	0.68887	-0.211376	0.0309159	0.198042	-0.122469	0.160954	0.349443	-0.372483	2.02438e-05	0.00048015	-0.017118	0.845433	0.911205
ENSMMUG00000001817	HES4	27.868	-0.142822	0.771634	0.890931	2.4466	2.72873e-07	1.89701e-05	1.05615	0.0377067	0.349141	1.34488	0.0186501	0.154905	0.677767	0.191187	0.388894	0.111567	0.83096	0.909558	0.952529	0.0664785	0.176616
ENSMMUG00000061756		5004.11	0.435463	0.0790483	0.242078	1.27338	2.79887e-07	1.93609e-05	0.393332	0.13197	0.54759	0.725186	0.0134053	0.13397	0.217987	0.403966	0.608544	-0.22244	0.39447	0.592105	-0.620114	0.0176884	0.0718785
ENSMMUG00000006581	SHC1	1651.82	0.389778	0.00101744	0.0151728	0.608109	2.8775e-07	1.98063e-05	0.190689	0.127025	0.542459	0.411008	0.00346345	0.0644868	0.383699	0.00219772	0.0202978	0.421493	0.000756819	0.0070251	0.040288	0.748964	0.849647
ENSMMUG00000056491		67.2171	2.12001	7.23385e-06	0.000528817	2.41695	3.04055e-07	2.08255e-05	1.5874	0.00146899	0.0903179	2.05673	0.00023532	0.0165811	0.882614	0.0803346	0.224113	0.125122	0.805502	0.893903	0.342119	0.503442	0.666738
ENSMMUG00000014685	PDK2	233.064	-0.479686	0.00767381	0.0553118	-0.925866	3.05911e-07	2.08499e-05	-0.247452	0.190171	0.61574	-0.320081	0.134301	0.413638	-0.451353	0.0182372	0.084732	-0.299948	0.114617	0.264819	-0.485588	0.0116607	0.054141
ENSMMUG00000002260	PRKCH	3289.43	-0.363229	0.0158504	0.0873312	-0.770091	3.17975e-07	2.15664e-05	-0.539825	0.000662838	0.0607646	-0.295171	0.0976033	0.35154	-0.583095	0.000239784	0.00476992	-0.297415	0.0608008	0.169834	-0.548556	0.000555025	0.00752172
ENSMMUG00000030983	UBQLNL	55.2042	1.04043	0.0053861	0.0441536	1.89315	3.39535e-07	2.2917e-05	1.0671	0.00668347	0.180205	1.49213	0.000728056	0.0287649	0.817475	0.0402255	0.144248	0.248988	0.534496	0.706732	0.112235	0.783202	0.872607
ENSMMUG00000041076		142.698	2.37403	8.74909e-08	2.81999e-05	2.25681	3.64959e-07	2.44549e-05	0.936415	0.0460002	0.381974	1.99716	0.00014428	0.0124009	1.67687	0.000356351	0.00612048	1.8321	9.34767e-05	0.00152778	-0.679601	0.160431	0.317749
ENSMMUG00000012878	SEC23B	960.961	0.202812	0.0168606	0.0913012	0.43023	3.65838e-07	2.44549e-05	0.142132	0.111803	0.516712	0.189464	0.061058	0.279224	0.15322	0.0899253	0.240538	0.198458	0.0273912	0.0951597	-0.223879	0.0146451	0.0636952
ENSMMUG00000019303	TUBD1	113.459	0.668948	7.51774e-06	0.000533083	0.756386	3.69754e-07	2.45983e-05	0.518567	0.000989786	0.0720135	0.740914	3.29168e-05	0.00518948	0.595761	0.000217119	0.00444817	0.892158	1.77422e-08	2.00772e-06	-0.316799	0.0646003	0.173341
ENSMMUG00000004122	MAPT	34.8949	-0.580633	0.0211422	0.106064	-1.32557	3.72721e-07	2.46777e-05	-0.280247	0.285216	0.704129	-0.73494	0.0163082	0.145661	-0.494152	0.0686242	0.203622	-0.546389	0.0427607	0.131511	-0.634112	0.0223081	0.0841029
ENSMMUG00000022569	PARP14	1965.53	1.27208	5.76146e-05	0.00226341	1.60614	3.78909e-07	2.49685e-05	0.318111	0.339653	0.744116	1.12253	0.0026953	0.0579787	0.235022	0.48079	0.671255	-0.117562	0.724361	0.844575	-0.333601	0.317539	0.497596
ENSMMUG00000046629	LILRA1	965.192	0.0849671	0.704869	0.851777	1.13708	3.84131e-07	2.51932e-05	0.130293	0.581334	0.864413	0.257239	0.332991	0.643872	-0.136575	0.564307	0.739072	-0.201759	0.394174	0.59184	-0.163474	0.490974	0.65641
ENSMMUG00000009849	OSGIN1	210.194	0.529249	0.000863628	0.0138669	0.801786	3.9676e-07	2.58993e-05	0.454312	0.00665429	0.180205	0.620125	0.00104184	0.0345163	0.255841	0.133573	0.310614	0.513472	0.00234561	0.0157507	0.247179	0.150907	0.305568
ENSMMUG00000000378	SHROOM4	16.0025	0.844699	0.171886	0.386137	3.03812	4.03765e-07	2.62334e-05	2.01899	0.00147366	0.0903179	1.86146	0.00944035	0.110016	1.53695	0.017559	0.082617	1.39458	0.0309597	0.103928	1.2801	0.0514325	0.14853
ENSMMUG00000004490	IFI16	18279.8	0.535451	0.0172113	0.0924585	1.13865	4.06249e-07	2.6272e-05	0.434192	0.0665984	0.4363	0.656878	0.0134777	0.13397	0.527585	0.0258299	0.107339	0.181443	0.443384	0.634188	0.165683	0.48404	0.651278
ENSMMUG00000017653	BUB1	84.8091	1.31348	1.15569e-05	0.000709524	1.51265	4.1404e-07	2.66519e-05	0.824321	0.00921991	0.20208	1.1992	0.000748564	0.0289571	1.66066	1.58876e-07	4.3551e-05	1.29595	4.38973e-05	0.000851745	0.280717	0.390676	0.569156
ENSMMUG00000001332	UBE2L6	3097.27	0.262829	0.28122	0.519467	1.23317	4.24344e-07	2.71015e-05	-0.0219871	0.931789	0.981691	0.482943	0.0941391	0.346586	0.105199	0.682274	0.820357	-0.410993	0.109823	0.256987	-0.595753	0.0205848	0.0795316
ENSMMUG00000021434	ABCA2	440.109	-0.397345	0.0259788	0.121235	-0.905233	4.24923e-07	2.71015e-05	-0.268948	0.152058	0.577293	-0.186235	0.378785	0.684067	-0.46905	0.0131118	0.0680978	-0.521518	0.0057387	0.0307114	-0.30314	0.109481	0.247037
ENSMMUG00000010614	CCL25	14.8066	-0.348622	0.0783896	0.240632	-1.12535	4.34662e-07	2.75961e-05	-0.711136	0.000981715	0.0718062	-0.583573	0.0213647	0.166757	-0.620494	0.00709983	0.0452277	-1.11201	4.6108e-06	0.00015291	-0.462658	0.0483986	0.142415
ENSMMUG00000021796	CHRNA1	10.2295	1.07251	0.00813821	0.057696	1.98109	4.60108e-07	2.90788e-05	1.42907	0.000695858	0.0609882	1.18646	0.0150482	0.141714	0.689545	0.125401	0.297697	-0.0949958	0.839976	0.914632	0.0216809	0.964138	0.980706
ENSMMUG00000023530	VSIG10L	12.9448	1.13351	0.0163596	0.0892696	2.32025	4.77675e-07	3.00525e-05	0.0886545	0.861768	0.960928	1.18136	0.0363111	0.214411	0.110204	0.834032	0.909118	0.248658	0.630659	0.780173	0.064829	0.903913	0.94728
ENSMMUG00000016114	CNP	1760.98	0.437838	0.0599823	0.204095	1.17048	4.87975e-07	3.05622e-05	0.0915495	0.708854	0.910805	0.571899	0.0378298	0.219247	-0.136965	0.576904	0.747923	-0.348677	0.155499	0.327835	-0.163933	0.504647	0.667817
ENSMMUG00000002437	ABI3	1186.31	0.23595	0.144126	0.347618	0.810769	4.99921e-07	3.117e-05	-9.49668e-06	0.999955	0.999955	0.437892	0.0220437	0.169133	-0.0256318	0.88067	0.93555	0.194912	0.252736	0.448403	-0.640017	0.00019562	0.00393368
ENSMMUG00000017781	NMI	801.212	0.423021	0.102694	0.283623	1.30079	5.06634e-07	3.14475e-05	0.132241	0.628228	0.880783	0.561776	0.06708	0.292002	0.382585	0.161753	0.350568	-0.0585761	0.830439	0.909324	-0.0934421	0.73325	0.838682
ENSMMUG00000002863	TFG	995.244	0.33813	0.000213087	0.00518614	0.457323	5.24578e-07	3.21932e-05	0.117023	0.224234	0.652736	0.211754	0.0515596	0.256393	0.128025	0.187726	0.384542	0.260346	0.0071149	0.0358015	-0.265028	0.00713097	0.0394135
ENSMMUG00000019270	MTO1	313.906	0.754787	1.52486e-09	2.16256e-06	0.627299	5.25344e-07	3.21932e-05	0.34562	0.00888898	0.198429	0.65398	1.09908e-05	0.00268737	0.509962	0.000136235	0.00338882	0.69531	1.59097e-07	1.05288e-05	-0.382857	0.00574897	0.0341938
ENSMMUG00000017633	HEBP1	183.678	0.226969	0.29205	0.529379	1.07149	5.26292e-07	3.21932e-05	0.456883	0.0434086	0.371204	0.685762	0.00728121	0.0967214	0.729774	0.00135034	0.0146537	0.426768	0.0611587	0.170586	0.696316	0.00236886	0.0193721
ENSMMUG00000020177	MS4A4A	20.4842	0.838556	0.0734788	0.231058	2.29998	5.2791e-07	3.21932e-05	0.505554	0.305811	0.719092	1.25465	0.0227552	0.171915	0.576034	0.250851	0.458333	0.00640629	0.989921	0.994348	-0.388745	0.462333	0.63397
ENSMMUG00000021762	TLR3	57.3633	1.18924	0.00132936	0.0179723	1.84919	5.31539e-07	3.2273e-05	0.128691	0.744082	0.923704	1.30319	0.00298479	0.0612327	0.218216	0.584665	0.753066	0.329136	0.406535	0.601985	-0.156874	0.699705	0.816329
ENSMMUG00000013586	NMT1	1060.7	0.253822	0.0219738	0.108903	0.55328	5.60961e-07	3.39113e-05	0.323329	0.00555558	0.167166	0.310311	0.0182325	0.153285	0.278037	0.0177949	0.0833835	0.257393	0.0279442	0.0964469	-0.203957	0.0851016	0.208624
ENSMMUG00000028948	AZU1	468.187	0.667413	0.0904634	0.263941	1.968	5.7256e-07	3.44627e-05	1.21491	0.00339318	0.135672	0.909872	0.0510411	0.255021	2.07902	5.35217e-07	9.52686e-05	0.438289	0.291663	0.489961	1.65152	6.95134e-05	0.00213693
ENSMMUG00000004450	MAT2A	3196.38	0.844364	3.16469e-06	0.000300661	0.905444	5.80984e-07	3.47742e-05	0.373125	0.0505921	0.400053	0.774204	0.000304654	0.0185664	0.483028	0.0114403	0.0621238	0.738939	0.000108498	0.00170559	-0.33127	0.0835234	0.205903
ENSMMUG00000059959	FCN1	12613.3	0.152188	0.608916	0.789563	1.48623	5.82739e-07	3.47742e-05	1.03504	0.000951362	0.0710988	0.510142	0.147047	0.435063	0.559135	0.0742753	0.213724	0.141617	0.65122	0.795802	0.582191	0.063109	0.170477
ENSMMUG00000020803	SAMD9L	2384.84	0.837292	0.00646975	0.0497851	1.53571	5.87362e-07	3.49004e-05	0.502625	0.120649	0.531918	0.937222	0.00997206	0.112666	0.648969	0.0451455	0.155157	0.180522	0.5774	0.740303	-0.0967402	0.76544	0.860177
ENSMMUG00000003051	COPB2	1639.77	0.393466	5.37769e-05	0.00214148	0.485965	5.96081e-07	3.51746e-05	0.248883	0.0153137	0.241212	0.458371	7.23476e-05	0.00815263	0.510782	7.06046e-07	0.000115203	0.577705	1.90548e-08	2.09236e-06	-0.246351	0.0179595	0.0725918
ENSMMUG00000044417	CD6	3304.87	-0.387111	0.0110571	0.0700773	-0.760838	5.97038e-07	3.51746e-05	-0.497924	0.00190854	0.101636	-0.439245	0.014829	0.140532	-0.731057	5.33231e-06	0.000471513	-0.66038	3.89882e-05	0.000782086	-0.686037	1.97449e-05	0.00104244
ENSMMUG00000020402	MCU	360.837	0.33808	0.0164601	0.0896457	0.699673	6.15058e-07	3.60834e-05	0.370898	0.0123331	0.219645	0.276281	0.0999349	0.356221	0.580469	0.000101583	0.00284724	0.258575	0.0837454	0.212758	0.345254	0.0220391	0.0833453
ENSMMUG00000012615	PCNX2	180.952	-0.310686	0.0630766	0.20994	-0.839879	6.38145e-07	3.72806e-05	-0.213117	0.223934	0.652537	-0.562547	0.00495966	0.0785767	-0.606346	0.000697012	0.00974822	-0.538699	0.00243656	0.0162324	-0.500916	0.00538763	0.0328734
ENSMMUG00000019406	SNRNP40	621.634	0.467628	4.89006e-08	1.87435e-05	0.426336	6.48422e-07	3.77224e-05	0.264783	0.00341057	0.135672	0.421033	3.86526e-05	0.00571119	0.371684	5.00686e-05	0.00187497	0.583958	1.29544e-10	3.62332e-08	-0.25575	0.00668001	0.0379645
ENSMMUG00000009228	CUEDC1	35.152	0.125707	0.723283	0.863434	1.71362	6.61143e-07	3.83022e-05	0.950254	0.00960371	0.203139	0.372034	0.380889	0.685378	1.28701	0.000509825	0.0078337	0.259195	0.492946	0.675425	1.02525	0.00634437	0.0367441
ENSMMUG00000018952	NDC80	113.719	0.665823	0.000843772	0.0136602	0.985556	6.67453e-07	3.85074e-05	0.25018	0.235844	0.664746	0.616373	0.00952491	0.110487	1.07732	3.3699e-07	7.3314e-05	0.676474	0.00140411	0.0109987	0.168856	0.438701	0.612798
ENSMMUG00000022727	KMT2E	3569.11	-0.369112	6.13055e-06	0.000472052	-0.405505	6.74388e-07	3.87467e-05	-0.215097	0.012264	0.219016	-0.348863	0.00031094	0.0187417	-0.299575	0.000510934	0.00783467	-0.467884	5.64667e-08	4.95303e-06	0.11206	0.193499	0.359547
ENSMMUG00000052633	C5H4orf33	183.795	0.156162	0.391958	0.623668	0.89752	6.82716e-07	3.90637e-05	0.305829	0.110644	0.514718	0.354314	0.102464	0.360879	0.119642	0.538753	0.718032	-0.194454	0.31844	0.519256	0.120142	0.540262	0.697232
ENSMMUG00000015018	CD5	389.515	-0.520572	0.000519578	0.00979875	-0.745661	6.97851e-07	3.9766e-05	-0.469882	0.00286132	0.125706	-0.437663	0.0138342	0.135919	-0.703238	1.02477e-05	0.000698779	-0.557534	0.000439142	0.00472412	-0.606484	0.000150391	0.00338567
ENSMMUG00000065216		0.0818694	-28.7652	4.87735e-07		-28.3466	7.12687e-07		-30	6.28197e-07		-30	9.16937e-06		-30	6.28197e-07		-30	6.28197e-07		-10.1517	0.0916288
ENSMMUG00000060762	ZNF395	312.452	-0.298826	0.065973	0.215981	-0.809894	7.18077e-07	4.05077e-05	-0.253632	0.137682	0.556514	-0.3128	0.105312	0.366158	-0.43174	0.012474	0.0660368	-0.332493	0.0532373	0.154042	0.0436483	0.800172	0.883594
ENSMMUG00000011142	CAPN2	4075.83	0.259334	0.0130338	0.0770424	0.517398	7.1819e-07	4.05077e-05	0.0393066	0.720883	0.914301	0.227111	0.0663223	0.290362	-0.0516929	0.639188	0.791862	0.0530807	0.629882	0.779935	-0.0402632	0.715369	0.826807
ENSMMUG00000008504	BRWD1	1015.06	-0.202569	0.00830971	0.0582728	-0.380955	7.19606e-07	4.05077e-05	-0.13594	0.0919353	0.485273	-0.120439	0.187609	0.486828	-0.165722	0.042444	0.149372	-0.216872	0.00772199	0.0379419	-0.231092	0.00503065	0.031471
ENSMMUG00000019327	SLC4A7	372.803	-0.271213	0.0435348	0.167069	-0.666983	7.7253e-07	4.33115e-05	-0.397343	0.00498181	0.157845	-0.212329	0.184373	0.483356	-0.520143	0.000287521	0.00528252	-0.239674	0.0921001	0.228272	-0.420574	0.003543	0.0248661
ENSMMUG00000020565	CBR1	1206.26	0.454228	0.0186548	0.0973727	0.952078	8.00186e-07	4.46819e-05	0.487972	0.0163796	0.247784	0.653888	0.00420845	0.0716653	0.643695	0.00156801	0.0161163	0.535865	0.00846075	0.040368	0.283023	0.165402	0.324446
ENSMMUG00000064040		14.31	1.78595	2.49058e-07	5.11904e-05	1.70865	8.1737e-07	4.52896e-05	0.804973	0.0332843	0.332758	1.5305	0.00027053	0.0177635	1.1697	0.00249364	0.0221594	1.93882	1.57828e-07	1.04917e-05	0.23904	0.57318	0.723792
ENSMMUG00000009831	TBC1D2	247.04	0.425341	0.0493079	0.18058	1.06197	8.17979e-07	4.52896e-05	0.8361	0.000233661	0.0360466	0.452796	0.0785826	0.317937	0.806913	0.00041938	0.00688385	0.543379	0.0175453	0.0684457	0.544	0.0182297	0.0733156
ENSMMUG00000005596	ALAS1	471.248	0.659587	3.00901e-05	0.00140374	0.778378	8.20842e-07	4.52896e-05	0.591016	0.000385315	0.0468658	0.721213	0.000119654	0.0109262	0.700562	2.86688e-05	0.00131416	0.888159	1.01886e-07	7.40371e-06	0.181679	0.282959	0.460616
ENSMMUG00000013256		760.454	0.209582	0.588434	0.776801	1.90718	8.26264e-07	4.54086e-05	0.188349	0.644219	0.886841	0.566187	0.216563	0.524275	0.138181	0.735037	0.853936	-0.790642	0.0531178	0.153883	0.352891	0.387624	0.566569
ENSMMUG00000047880	MGAT1	2381.12	0.372993	0.000150757	0.00409586	0.484218	8.51746e-07	4.65868e-05	0.194489	0.0606919	0.421715	0.39569	0.000693359	0.0279914	0.247094	0.0175495	0.0826101	0.357924	0.000568618	0.00574196	0.0208193	0.842012	0.908664
ENSMMUG00000018791	MOCOS	259.19	0.510862	0.125238	0.320428	1.63599	8.55716e-07	4.65868e-05	0.272371	0.438025	0.799158	0.810452	0.0399383	0.224928	0.218641	0.534993	0.715028	-0.358617	0.309767	0.509805	-0.484201	0.173092	0.334917
ENSMMUG00000022021	ESPL1	54.0844	1.40025	3.19587e-05	0.00147635	1.652	8.57755e-07	4.65868e-05	1.1857	0.000871472	0.0680887	1.32114	0.0010051	0.0339196	1.62737	5.60935e-06	0.000492832	0.993009	0.00592647	0.0314438	0.706193	0.0549472	0.155276
ENSMMUG00000011097	KCNH3	511.173	-0.182813	0.148563	0.354045	-0.62449	8.8626e-07	4.79043e-05	-0.0185976	0.88894	0.968659	-0.274873	0.0683916	0.294741	-0.314188	0.0197987	0.0895875	-0.289253	0.031305	0.104708	-0.134221	0.320416	0.500499
ENSMMUG00000008507	GBA	345.951	-0.0790929	0.587781	0.7763	0.710897	8.88904e-07	4.79043e-05	0.169829	0.267619	0.692625	0.163795	0.345082	0.655739	0.192719	0.213061	0.413804	-0.0384167	0.803932	0.893103	0.0182939	0.906813	0.948791
ENSMMUG00000010860	TOGARAM1	692.988	-0.507149	0.000178782	0.00456023	-0.664755	9.13621e-07	4.89314e-05	-0.353938	0.0128405	0.222052	-0.369142	0.0214653	0.167014	-0.554881	0.000108762	0.0030115	-0.60924	2.07227e-05	0.000488382	0.0779404	0.585757	0.733685
ENSMMUG00000029366	KLHDC2	1361.05	-0.216809	0.0256948	0.120265	-0.477752	9.15e-07	4.89314e-05	-0.165238	0.10604	0.507006	-0.285038	0.013542	0.134065	-0.141955	0.167497	0.358412	-0.180293	0.0790557	0.204605	0.181173	0.078182	0.196918
ENSMMUG00000011418	ARAF	2246.38	0.190705	0.00952277	0.0631379	0.359942	9.49682e-07	5.05915e-05	0.141461	0.0676924	0.438585	0.236562	0.00673502	0.0928472	0.18615	0.0168654	0.0805987	0.18615	0.0166259	0.0658126	0.165329	0.0345732	0.11291
ENSMMUG00000019556	TM9SF2	2942.49	0.252677	0.00455376	0.0394994	0.436027	9.59933e-07	5.07502e-05	0.158376	0.0913744	0.484452	0.147192	0.163434	0.457438	0.139631	0.138049	0.317934	0.083538	0.374467	0.57447	-0.120615	0.20191	0.370111
ENSMMUG00000062296	KCNK6	251.709	0.229614	0.0640641	0.212181	0.602595	9.5996e-07	5.07502e-05	0.105214	0.420637	0.789516	0.075986	0.611285	0.833997	0.18714	0.159575	0.34816	0.217294	0.100179	0.242142	0.361195	0.00694732	0.038665
ENSMMUG00000006418	CARF	59.0144	-0.0905452	0.548591	0.749746	-0.774946	9.85399e-07	5.18977e-05	0.128141	0.413244	0.785745	0.149147	0.409531	0.708683	-0.242029	0.146528	0.329817	0.161118	0.315767	0.516032	-0.270284	0.113437	0.252875
ENSMMUG00000049493	NANS	712.124	0.140346	0.171993	0.386317	0.500761	9.91968e-07	5.20465e-05	0.0291019	0.788152	0.939626	0.0145989	0.905249	0.968314	0.129495	0.236131	0.441831	-0.121471	0.266476	0.463426	-0.0776485	0.481861	0.649607
ENSMMUG00000020581	TFPI2	17.3145	0.46748	0.388567	0.620664	2.58498	1.02824e-06	5.37466e-05	0.635274	0.265152	0.690159	0.67054	0.299677	0.612929	0.30811	0.598667	0.762356	-0.578921	0.335408	0.537058	0.306719	0.60436	0.746862
ENSMMUG00000006762	EMC8	483.624	0.277384	0.090366	0.263806	0.793834	1.15603e-06	6.02003e-05	0.367108	0.0331521	0.332758	0.182989	0.34751	0.655989	0.620145	0.000339419	0.00591116	0.354238	0.0407004	0.126656	0.44035	0.0113596	0.0531776
ENSMMUG00000043701	PPP1R16B	396.668	-0.450778	0.00133406	0.0180187	-0.683357	1.19719e-06	6.2111e-05	-0.639261	1.56875e-05	0.00980542	-0.416626	0.0126864	0.130099	-0.852545	1.33603e-08	7.32464e-06	-0.53345	0.000337801	0.00389088	-0.475255	0.00154113	0.0145042
ENSMMUG00000011594	VWA8	134.151	-0.0813494	0.571713	0.765964	-0.711861	1.21957e-06	6.30369e-05	-0.182822	0.226894	0.654779	-0.115862	0.502711	0.770817	-0.235302	0.129375	0.30405	-0.207175	0.178177	0.358288	-0.194123	0.21637	0.387611
ENSMMUG00000015972	CYP2J2	20.4155	1.39854	0.0212377	0.106466	2.90513	1.24907e-06	6.43226e-05	0.766895	0.234364	0.662841	1.80003	0.0120973	0.126542	0.273698	0.679223	0.818267	-0.135553	0.838547	0.913815	-0.844469	0.231153	0.404753
ENSMMUG00000002133		772.609	-0.308635	0.0229271	0.112005	-0.658783	1.25408e-06	6.4342e-05	-0.43709	0.00222223	0.111127	-0.121014	0.451861	0.736654	-0.482906	0.000784931	0.0104774	-0.181885	0.204007	0.390577	-0.224372	0.119165	0.260539
ENSMMUG00000000688	CD96	774.066	-0.485389	0.00465493	0.0400584	-0.831718	1.27486e-06	6.51678e-05	-0.379401	0.0354596	0.340978	-0.354768	0.0806842	0.322703	-0.48247	0.00771619	0.047843	-0.425479	0.0186098	0.0715436	-0.335906	0.0640227	0.172264
ENSMMUG00000016540	TMEM126B	165.24	0.315116	0.066314	0.216553	0.823257	1.28443e-06	6.54168e-05	0.565978	0.00163025	0.0934066	0.45543	0.0255102	0.181044	0.618318	0.000679508	0.00960137	0.815996	6.18287e-06	0.000195844	-0.21845	0.245707	0.420348
ENSMMUG00000057987	SCIMP	550.541	0.624635	0.0250371	0.118201	1.34789	1.29512e-06	6.57203e-05	0.222906	0.448017	0.802485	0.5422	0.100493	0.357086	-0.4182	0.15644	0.343452	-0.350776	0.233914	0.42646	-0.439243	0.137608	0.286881
ENSMMUG00000003797	USP20	697.882	-0.182651	0.0720828	0.228035	-0.492399	1.33406e-06	6.74503e-05	-0.0134622	0.899509	0.972388	-0.106009	0.379786	0.684585	-0.277826	0.0100766	0.0570467	-0.262809	0.0145618	0.0598126	-0.417282	0.000129125	0.0031302
ENSMMUG00000014501	PAQR3	135.625	0.098454	0.35666	0.593706	-0.533238	1.3478e-06	6.78977e-05	-0.471214	3.98734e-05	0.0140589	-0.0321737	0.804961	0.931643	-0.353123	0.00297692	0.025022	0.0813411	0.478507	0.66325	-0.297311	0.013905	0.0616529
ENSMMUG00000022694	RFTN1	869.094	-0.135492	0.275844	0.513407	-0.602223	1.35827e-06	6.7984e-05	-0.280655	0.0321199	0.330711	-0.294464	0.0461222	0.242384	-0.427903	0.00117644	0.0134818	-0.159744	0.223905	0.414843	-0.500534	0.000157574	0.00348087
ENSMMUG00000056675	CEBPE	102.725	1.38131	0.0212542	0.106512	2.88603	1.35929e-06	6.7984e-05	2.2276	0.000402223	0.0471938	1.19785	0.0911393	0.341932	3.30822	1.47535e-07	4.12675e-05	0.951603	0.133651	0.29474	1.91048	0.00252379	0.0201316
ENSMMUG00000017336	PDHA1	446.78	0.288212	0.00867015	0.0599221	0.528089	1.36537e-06	6.80433e-05	0.201124	0.0820768	0.470074	0.314566	0.0163206	0.145661	0.310618	0.00795035	0.0488521	0.271045	0.0201084	0.0758682	-0.165086	0.166893	0.326294
ENSMMUG00000014411	CORO6	176.014	-0.404704	0.0303919	0.133236	-0.908698	1.37801e-06	6.84282e-05	-0.318404	0.105149	0.506779	-0.408415	0.0666985	0.291418	-0.526554	0.0082708	0.0499382	-0.544121	0.00613026	0.0321909	-0.612524	0.0023413	0.0192081
ENSMMUG00000011924	TNRC6C	374.185	-0.381053	0.0178852	0.0946516	-0.778387	1.41807e-06	7.01665e-05	-0.304348	0.072107	0.44924	-0.413237	0.0306656	0.197316	-0.660184	0.000114571	0.00309725	-0.495034	0.00365633	0.0218642	-0.54813	0.00141198	0.0137127
ENSMMUG00000008396		258.069	0.427151	0.00473496	0.0403795	0.724824	1.48017e-06	7.27982e-05	0.301335	0.0586722	0.4189	0.50236	0.00520463	0.0811167	0.175257	0.27867	0.48817	0.218864	0.173782	0.352172	0.00471765	0.977014	0.987485
ENSMMUG00000060940	ARMT1	95.769	0.595313	1.89204e-05	0.00100498	0.667467	1.48172e-06	7.27982e-05	0.308791	0.0363187	0.343661	0.418032	0.013245	0.13308	0.462324	0.00229122	0.0208679	0.856242	6.97204e-09	9.75033e-07	-0.182847	0.255322	0.431094
ENSMMUG00000015347	PRKDC	1215.31	-0.224829	0.0387529	0.155516	-0.523905	1.50654e-06	7.37567e-05	-0.306284	0.00751059	0.188778	-0.182073	0.158287	0.451289	-0.455701	7.74846e-05	0.00246574	-0.499489	1.4321e-05	0.000371795	-0.509325	1.08722e-05	0.000688269
ENSMMUG00000016343	MFSD14B	1779.77	0.240585	0.0903611	0.263806	0.682395	1.52086e-06	7.41967e-05	0.17188	0.250599	0.677753	0.19966	0.235415	0.547674	0.426005	0.00446667	0.0328082	0.0908576	0.544349	0.71459	-0.153725	0.306778	0.485014
ENSMMUG00000019670	ABHD15	85.8663	-0.354753	0.0771707	0.238128	-0.981208	1.53812e-06	7.47762e-05	-0.504179	0.0170295	0.25376	-0.460441	0.0558955	0.266257	-0.467069	0.0302146	0.119861	-0.415771	0.0519534	0.151546	-0.259436	0.230507	0.404097
ENSMMUG00000064464	TMEM53	160.008	0.264997	0.104795	0.287354	0.778205	1.5538e-06	7.50615e-05	0.0675233	0.695704	0.906149	0.217295	0.266367	0.580727	-0.0168472	0.923813	0.960172	-0.173762	0.323062	0.523739	-0.0992006	0.578259	0.727492
ENSMMUG00000005980	GGT5	17.2377	0.439268	0.512648		3.12317	1.55478e-06	7.50615e-05	1.80495	0.00954413	0.202846	1.586	0.0451299		1.07289	0.13293		0.577913	0.42165		-0.514225	0.507136
ENSMMUG00000003544	LACTB	558.257	0.5625	0.000299648	0.0066504	0.745492	1.59642e-06	7.68051e-05	0.345911	0.0348813	0.33885	0.491473	0.00778928	0.0982651	0.48369	0.00332623	0.0268172	0.379882	0.0209647	0.0782002	0.169513	0.306969	0.485259
ENSMMUG00000005876	ADRB3	2.19904	3.46347	0.00104044		4.94703	1.61172e-06		0.987296	0.411077		2.35353	0.0663576		0.14315	0.909839		-0.72255	0.575142		1.35537	0.259642
ENSMMUG00000012601	RBCK1	1482.76	0.193527	0.131091	0.329283	0.613742	1.62534e-06	7.79267e-05	0.0724255	0.591656	0.868382	0.27398	0.0711851	0.301563	0.214454	0.113215	0.278759	-0.0380044	0.778947	0.879243	-0.0553707	0.683666	0.804791
ENSMMUG00000006461	ZNF219	75.8328	-0.53362	0.0197727	0.10138	-1.11461	1.63317e-06	7.80331e-05	-0.390641	0.103085	0.503023	-0.562785	0.0399074	0.224928	-0.623877	0.0111344	0.060966	-0.406368	0.0939793	0.231612	0.424098	0.0786093	0.197621
ENSMMUG00000016399	RGL1	216.009	0.752065	0.00237245	0.0258952	1.18268	1.65766e-06	7.87749e-05	0.410242	0.116093	0.523924	0.916211	0.0017908	0.0466974	0.00835447	0.97473	0.987993	0.111557	0.671169	0.80975	-0.379729	0.155067	0.310813
ENSMMUG00000056744	HSPB1	12.1518	1.06517	0.00213382	0.0242038	1.62388	1.66397e-06	7.87749e-05	1.15984	0.00149027	0.0903179	0.793624	0.0555584	0.265774	0.681333	0.0799365	0.223687	0.308496	0.435721	0.62756	0.138909	0.740658	0.843909
ENSMMUG00000016805	MRPL42	553.496	0.222617	0.0649461	0.213871	0.575418	1.66569e-06	7.87749e-05	0.215985	0.0887332	0.480715	0.203233	0.1565	0.448691	0.354788	0.00553058	0.0381107	0.401448	0.00162805	0.0121522	0.0407114	0.752778	0.852078
ENSMMUG00000021672	LPIN1	261.871	-0.412954	0.00977244	0.0642525	-0.767884	1.70585e-06	8.04007e-05	-0.403217	0.0164354	0.248083	-0.184277	0.33135	0.642232	-0.485235	0.00435427	0.0323291	-0.347155	0.0402074	0.125719	-0.50899	0.00298206	0.0224048
ENSMMUG00000002088	SMU1	1144.79	0.338533	0.00725682	0.053463	0.602316	1.72066e-06	8.07851e-05	0.234447	0.0774949	0.462692	0.265139	0.076382	0.31333	0.191445	0.151286	0.335957	0.113994	0.392332	0.59033	0.11629	0.385129	0.564375
ENSMMUG00000061761	IFIT2	9597.98	2.56181	0.000656258	0.0115133	3.59631	1.72563e-06	8.07851e-05	0.409685	0.604871	0.874155	1.80911	0.0419058	0.232317	0.729453	0.356932	0.566141	-1.23828	0.117928	0.270153	-0.246566	0.755537	0.852742
ENSMMUG00000014515	TMEM87A	1087.1	0.112332	0.181111	0.398923	0.400113	1.74482e-06	8.14095e-05	0.10945	0.215639	0.64155	0.223101	0.0253817	0.180726	0.218272	0.0143556	0.0722311	0.204974	0.0210945	0.078569	-0.0851678	0.344817	0.524726
ENSMMUG00000010176	DTL	62.5209	1.0988	1.35077e-05	0.000791596	1.20267	1.78919e-06	8.32001e-05	0.432451	0.107897	0.510097	1.12101	0.000189553	0.0149782	1.36544	3.7117e-07	7.70453e-05	1.17708	1.14981e-05	0.000309342	0.0654985	0.816978	0.893163
ENSMMUG00000007221	HMOX1	831.331	0.454377	0.0602768	0.204606	1.15303	1.81697e-06	8.39891e-05	0.593515	0.0197756	0.269508	0.63594	0.0263394	0.183808	0.335566	0.18866	0.385647	0.460596	0.0708976	0.189811	0.374241	0.143048	0.294673
ENSMMUG00000007900	SCNM1	314.296	0.20893	0.00894116	0.060982	0.378432	1.81823e-06	8.39891e-05	0.151768	0.0708024	0.44768	0.296007	0.00207405	0.0503326	0.240956	0.0053012	0.0368263	0.263043	0.00210566	0.0145386	0.159097	0.0713527	0.184962
ENSMMUG00000004370	HERC2	574.569	-0.118131	0.219963	0.446282	-0.461238	1.84935e-06	8.51437e-05	-0.252046	0.0130354	0.222947	-0.0553676	0.629761	0.844406	-0.368149	0.000359581	0.00616052	-0.262261	0.0104939	0.0471118	-0.275937	0.00787489	0.0418518
ENSMMUG00000060597	ZNF367	51.2855	-0.561485	0.00113888	0.0161931	-0.836455	1.87005e-06	8.58125e-05	-0.689349	0.000146118	0.0279065	-0.658483	0.00192636	0.0484762	-0.390573	0.0359161	0.133789	-0.544635	0.00338084	0.0207012	-0.0115408	0.950448	0.972974
ENSMMUG00000010029	RPL3	6132.16	-0.421596	0.000157158	0.00419428	-0.530928	1.9405e-06	8.87524e-05	-0.378513	0.00126882	0.0834809	-0.481993	0.00026178	0.0176714	-0.281311	0.0167128	0.0802333	-0.453777	0.000113111	0.00175173	0.131025	0.265008	0.441916
ENSMMUG00000003047	DAZAP1	3429.43	-0.51379	1.30389e-09	2.05464e-06	-0.402377	1.98395e-06	9.0442e-05	-0.297028	0.000855656	0.0676214	-0.461433	4.28659e-06	0.00163382	-0.374962	2.7433e-05	0.00128327	-0.554255	5.59818e-10	1.27673e-07	0.0792385	0.375251	0.554423
ENSMMUG00000021755	PLSCR1	653.605	1.49734	0.00344469	0.0331879	2.43279	1.99611e-06	9.0699e-05	1.08882	0.0434434	0.371204	1.68018	0.00551689	0.0833257	1.52891	0.00458578	0.033379	0.375072	0.487157	0.67078	0.578706	0.283899	0.461462
ENSMMUG00000047061	EFCC1	600.153	-0.307382	0.0926984	0.267586	-0.870286	2.04896e-06	9.2797e-05	-0.250461	0.192948	0.619118	-0.0423246	0.844954	0.947154	-0.414329	0.0320688	0.124479	-0.00135487	0.994388	0.996674	-0.562798	0.00373352	0.0258635
ENSMMUG00000042395	MCFD2	723.535	0.148798	0.214407	0.43941	0.566248	2.1095e-06	9.52289e-05	0.0878582	0.485759	0.8199	0.267493	0.0597378	0.275716	-0.116849	0.358471	0.56728	-0.0463727	0.714619	0.838161	-0.198763	0.120855	0.263106
ENSMMUG00000012710	CXHXorf21	271.703	1.31629	1.14437e-05	0.000708708	1.41735	2.27731e-06	0.000102471	0.625423	0.0482102	0.390193	1.25268	0.000424418	0.0214234	0.688019	0.0303733	0.120317	1.16974	0.00022113	0.00286291	0.278608	0.383393	0.562502
ENSMMUG00000012310	CFLAR	2148.86	0.225241	0.0996967	0.279097	0.645964	2.29034e-06	0.000102726	0.0923927	0.52136	0.835673	0.133463	0.410369	0.709644	0.120423	0.404277	0.608703	-0.0195767	0.892114	0.943263	0.26472	0.0670535	0.177554
ENSMMUG00000004049	ATF6	1852.43	-0.0342659	0.75119	0.878364	0.509484	2.3036e-06	0.000102988	0.152166	0.180855	0.608372	0.132164	0.302035	0.615033	0.147415	0.196493	0.394597	-0.0829896	0.467085	0.654489	-0.0418785	0.714661	0.826199
ENSMMUG00000012474		735.239	0.144321	0.196055	0.417674	0.525077	2.3447e-06	0.000104489	0.223397	0.0571263	0.417059	0.307927	0.0201303	0.161628	0.145236	0.220268	0.422796	-0.1049	0.375988	0.575849	-0.194626	0.104224	0.239001
ENSMMUG00000042368	SERPINB1	3391.67	0.097268	0.720169	0.862172	1.28108	2.35947e-06	0.000104812	0.329763	0.248717	0.677071	0.239905	0.455088	0.73894	0.718093	0.0120268	0.0640652	-0.0423281	0.882345	0.937733	0.503739	0.0782095	0.19695
ENSMMUG00000005656	IMPDH2	485.171	-0.204488	0.00947159	0.062974	-0.372976	2.39539e-06	0.000105914	-0.0726129	0.378794	0.767301	-0.209888	0.0266195	0.184527	-0.262041	0.00199622	0.0190797	-0.354381	2.68484e-05	0.000588661	-0.0830636	0.330242	0.511072
ENSMMUG00000021843	NFATC3	2166.15	-0.331934	0.00906123	0.0615037	-0.600177	2.39951e-06	0.000105914	-0.297742	0.0261549	0.307032	-0.276763	0.0661471	0.289889	-0.44532	0.000909345	0.0114239	-0.263307	0.0495222	0.147029	-0.435689	0.00119568	0.0123208
ENSMMUG00000064215		95.0315	-0.368956	0.10556	0.288192	-1.08801	2.50775e-06	0.000110341	-0.521651	0.0297922	0.321561	-0.339832	0.212649	0.519754	-0.568672	0.0198226	0.0896368	-0.246419	0.307346	0.506966	-0.423326	0.0848394	0.20806
ENSMMUG00000056967	SLC25A6	2389.77	-0.317176	0.000827428	0.013411	-0.445074	2.71863e-06	0.000119243	-0.31558	0.00157593	0.0927562	-0.353535	0.00167991	0.045354	-0.244918	0.0145299	0.0727345	-0.375938	0.00017403	0.00239341	0.355376	0.00038481	0.00597765
ENSMMUG00000012890	SIRT7	726.732	0.0501456	0.453945	0.678096	0.311722	2.72915e-06	0.000119327	0.131055	0.0622075	0.426003	0.132749	0.0977538	0.351628	0.182454	0.010919	0.0602332	0.21013	0.00315179	0.0196891	-0.0471543	0.519018	0.680315
ENSMMUG00000008416	RILPL1	21.9842	-0.384096	0.139097	0.340461	-1.28919	2.74571e-06	0.000119501	-0.842519	0.0024354	0.117391	-0.62536	0.0500613	0.252707	-0.864666	0.00294636	0.0248264	-0.46202	0.0996323	0.241267	-0.790233	0.00755062	0.0407447
ENSMMUG00000000759	PDE3B	602.04	-0.163695	0.307723	0.545039	-0.754797	2.75032e-06	0.000119501	-0.353214	0.0366825	0.344729	0.0119058	0.950081	0.983512	-0.335476	0.0483498	0.161804	0.0609281	0.718811	0.841214	-0.605088	0.000402906	0.00610791
ENSMMUG00000031427	TRAF5	352.899	-0.210031	0.112569	0.300583	-0.623494	2.78524e-06	0.000120642	-0.418597	0.00268311	0.122451	-0.43573	0.0059273	0.0858588	-0.31916	0.0235984	0.10117	-0.183952	0.189265	0.372845	-0.0226456	0.872577	0.929254
ENSMMUG00000016224	TARS1	756.822	0.623307	3.42188e-07	6.22167e-05	0.572216	2.84794e-06	0.000122974	0.277986	0.031116	0.327122	0.49793	0.000603436	0.0260682	0.480733	0.000208983	0.00434391	0.70889	4.03735e-08	3.74061e-06	-0.320508	0.0149641	0.0645688
ENSMMUG00000059815		1.41104	2.99395	0.00870687		5.01113	2.8609e-06		3.0587	0.00992333		2.86935	0.0381539		3.27794	0.00682388		2.06983	0.0986293		3.74476	0.0018028
ENSMMUG00000006787	BCL2L15	28.206	0.616994	0.0596358	0.203355	1.49562	2.98266e-06	0.000128393	0.770728	0.0241733	0.297324	0.630671	0.109378	0.372975	1.66492	1.08758e-06	0.000147587	0.204508	0.565526	0.73083	1.07974	0.00209572	0.0178915
ENSMMUG00000004287	DAXX	1222	0.598752	4.38607e-06	0.000370257	0.608503	3.03267e-06	0.000129801	0.367956	0.00739462	0.188267	0.574529	0.000200195	0.0151715	0.464805	0.000745912	0.0101922	0.567829	3.67807e-05	0.000743844	-0.0653385	0.637722	0.771905
ENSMMUG00000022262	TNIK	911.919	-0.238415	0.0793313	0.24268	-0.635269	3.05262e-06	0.000129801	-0.268008	0.0609497	0.422439	-0.115113	0.474406	0.75172	-0.46102	0.00135033	0.0146537	-0.354966	0.0133735	0.056189	-0.512412	0.000384489	0.00597765
ENSMMUG00000063131	MOB3C	199.021	0.540773	0.0319877	0.137303	1.1724	3.05864e-06	0.000129801	0.153022	0.565398	0.855193	0.638239	0.0331621	0.204739	0.322168	0.229289	0.434369	0.473199	0.0762955	0.199683	0.605116	0.0241466	0.0888281
ENSMMUG00000022458	ZNF292	1719.25	-0.172569	0.0648405	0.213605	-0.436589	3.0614e-06	0.000129801	-0.228424	0.0202635	0.271054	-0.138563	0.211455	0.517951	-0.370521	0.000182106	0.00401923	-0.283955	0.00403579	0.0235075	-0.393598	7.49727e-05	0.00224568
ENSMMUG00000051501		8.58111	1.64057	0.00290796	0.0297552	2.52927	3.06204e-06	0.000129801	1.35892	0.0200977	0.270679	1.07229	0.111304		0.537929	0.384701	0.590697	0.331766	0.592073	0.750547	-0.34977	0.601307	0.744906
ENSMMUG00000023488	KAT6B	672.196	-0.379384	0.00819141	0.0578539	-0.66986	3.1289e-06	0.000132232	-0.333826	0.0270083	0.309492	-0.337439	0.0474824	0.246151	-0.66341	1.31314e-05	0.000837112	-0.498548	0.00101244	0.0086804	-0.067715	0.655799	0.784686
ENSMMUG00000008716	SNAI3	31.459	1.56271	7.41632e-08	2.5586e-05	1.35718	3.21224e-06	0.000135342	0.719224	0.0205338	0.272769	1.13514	0.00114431	0.0359206	0.873539	0.00592995	0.0399194	1.49524	1.3149e-06	5.8012e-05	0.313984	0.343307	0.523342
ENSMMUG00000010169	RTTN	218.731	-0.274102	0.0610073	0.205799	-0.685436	3.24236e-06	0.000136199	-0.32262	0.0361436	0.343654	-0.185204	0.288946	0.603679	-0.607883	0.000111849	0.00304773	-0.423269	0.00660264	0.0339499	-0.376325	0.0171987	0.0708358
ENSMMUG00000056849	RMI2	26.2438	0.596964	0.0471296	0.175167	1.36463	3.30787e-06	0.000138532	0.66657	0.0338945	0.335553	0.118132	0.751132	0.908184	1.56813	5.77051e-07	0.000100115	0.442649	0.172119	0.35	0.181318	0.591121	0.737095
ENSMMUG00000016328	CREB3	569.831	0.00788572	0.923324	0.966747	0.377661	3.32634e-06	0.000138887	0.0616393	0.473997	0.814383	0.0773352	0.430674	0.7202	0.0233506	0.790357	0.885815	0.00660189	0.939734	0.967203	0.106371	0.229699	0.403036
ENSMMUG00000018155	ALS2	123.462	-0.322832	0.0302856	0.132922	-0.69974	3.42771e-06	0.000142691	-0.342077	0.0286827	0.317661	-0.430748	0.0167033	0.146758	-0.392711	0.0143995	0.0723192	-0.254928	0.107823	0.253749	-0.288267	0.0752419	0.192095
ENSMMUG00000001062	EIF4B	835.408	-0.169905	0.0308209	0.134383	-0.365968	3.45366e-06	0.000143342	-0.0896787	0.2781	0.699239	-0.232897	0.0134902	0.13397	-0.214501	0.0107113	0.0594609	-0.193303	0.0208041	0.0777608	0.130839	0.119715	0.261426
ENSMMUG00000003386	LRRFIP1	2065.43	0.126856	0.0668884	0.217721	0.320338	3.54208e-06	0.000146491	0.0775065	0.287686	0.706252	0.093557	0.255715	0.568627	0.0339534	0.644171	0.795407	-0.0800071	0.275756	0.47324	-0.105594	0.1537	0.309118
ENSMMUG00000004157	NPAT	564.535	-0.37492	0.00181673	0.0218215	-0.557989	3.55061e-06	0.000146491	-0.329035	0.00924357	0.20208	-0.320649	0.0248236	0.178961	-0.49384	0.000112168	0.00305035	-0.413226	0.00116945	0.0096646	-0.375213	0.00345797	0.0245761
ENSMMUG00000015515	REV1	430.37	-0.27556	0.0120178	0.0735577	-0.509614	3.62468e-06	0.000149105	-0.262811	0.0226332	0.289139	-0.34122	0.00929297	0.109778	-0.382687	0.00109147	0.0127862	-0.269873	0.0203963	0.0767594	-0.259626	0.0276038	0.0971569
ENSMMUG00000038920		397.442	1.58451	0.0139432	0.080481	2.97452	3.85572e-06	0.000158141	2.72924	5.7097e-05	0.016947	1.7634	0.0206694	0.163494	3.47886	2.90621e-07	6.52993e-05	1.37804	0.042461	0.130888	2.65597	9.08008e-05	0.00250325
ENSMMUG00000021628	CADM1	71.7627	0.408801	0.183549	0.402046	1.40533	3.88471e-06	0.000158862	0.399707	0.218645	0.645986	0.546508	0.13748	0.419369	0.292247	0.376976	0.583889	0.216909	0.510561	0.68899	0.723928	0.0282393	0.0981308
ENSMMUG00000001154	NUDT16	221.986	0.112487	0.570504	0.765325	0.905447	4.24351e-06	0.00017285	0.144928	0.487161	0.820826	0.208025	0.37771	0.683719	0.221789	0.291635	0.503038	0.055438	0.791882	0.88642	0.0395857	0.852023	0.91614
ENSMMUG00000009931	CMTM7	562.353	-0.189133	0.0770762	0.237948	-0.493691	4.25163e-06	0.00017285	-0.18833	0.0941947	0.490076	-0.365639	0.00430893	0.0728974	-0.131457	0.247877	0.454867	-0.334415	0.00326771	0.0202173	-0.00390845	0.972723	0.984895
ENSMMUG00000018514	DUSP22	164.894	-0.266286	0.0125097	0.0754947	-0.494408	4.30117e-06	0.000174354	-0.187497	0.0934096	0.48835	-0.341218	0.0087761	0.105893	-0.288041	0.0130617	0.0679345	-0.414297	0.000340591	0.00391693	0.00763462	0.947629	0.971501
ENSMMUG00000017437		298.408	0.653791	0.0028397	0.0294145	1.00409	4.37264e-06	0.000176736	-0.0746505	0.747084	0.923704	0.699844	0.00701951	0.0947339	0.139643	0.548232	0.725791	0.177625	0.443878	0.634772	-0.315206	0.179755	0.342908
ENSMMUG00000063304	BAK1	545.597	0.246609	0.150856	0.357347	0.786091	4.41905e-06	0.000178094	-0.0434225	0.810509	0.94756	0.231986	0.255004	0.56776	0.190705	0.294304	0.505607	0.0842185	0.642885	0.789898	-0.124329	0.496848	0.661207
ENSMMUG00000017627	BTAF1	1630.74	-0.208987	0.0680319	0.22018	-0.524546	4.73544e-06	0.000190294	-0.361389	0.00273208	0.122774	-0.260295	0.0552427	0.265378	-0.577167	1.9149e-06	0.000233309	-0.544312	6.84558e-06	0.000210975	-0.234839	0.0527578	0.15086
ENSMMUG00000013387	CYSLTR1	407.636	0.278874	0.0829229	0.249996	0.733009	4.76224e-06	0.000190819	0.432657	0.0104932	0.208515	0.363123	0.0571722	0.26922	0.232814	0.172267	0.365437	0.142584	0.402331	0.598558	0.0260951	0.879401	0.93318
ENSMMUG00000017131	XYLT1	508.276	-0.350211	0.0271483	0.124403	-0.72655	4.77848e-06	0.000190919	-0.290166	0.0819865	0.470074	-0.380319	0.0435371	0.236759	-0.515242	0.00218278	0.0202234	-0.452727	0.0069393	0.0352409	-0.227378	0.176645	0.339252
ENSMMUG00000001876	PIK3AP1	3667.72	0.49105	0.00920668	0.0620281	0.86217	4.79554e-06	0.000191052	0.173052	0.383552	0.769637	0.503836	0.0239135	0.175558	0.03376	0.865126	0.926867	0.0071192	0.971421	0.985316	-0.269866	0.174975	0.337069
ENSMMUG00000032149	LRRC41	1191.93	0.0384435	0.569862	0.764886	0.307771	4.82727e-06	0.000191767	0.194672	0.00611082	0.17551	0.188403	0.0192867	0.157644	0.154953	0.0313547	0.12268	0.161785	0.0239833	0.0861886	-0.0307044	0.673531	0.797661
ENSMMUG00000005550	SLFN12	140.826	0.941865	8.41121e-05	0.00286062	1.09206	4.93272e-06	0.000195398	0.654388	0.00971461	0.203437	0.944177	0.000932997	0.0327176	0.60843	0.0173879	0.0822072	0.562533	0.0274582	0.0953182	0.0711517	0.78471	0.873608
ENSMMUG00000018420	NUP58	510.787	0.496393	6.88019e-06	0.000508203	0.502957	5.08206e-06	0.000200741	0.302578	0.00931189	0.202133	0.435946	0.000919789	0.0323901	0.383252	0.00112015	0.012958	0.552844	2.25138e-06	8.85263e-05	-0.1505	0.209738	0.379963
ENSMMUG00000020098	DGCR8	233.293	-0.306888	0.00464938	0.0400584	-0.496411	5.13187e-06	0.000202135	-0.329861	0.00383449	0.143673	-0.0985718	0.447189	0.733746	-0.462521	8.2024e-05	0.00251682	-0.327912	0.00470265	0.0263562	-0.747922	5.87772e-10	7.30654e-07
ENSMMUG00000009384	IGFBP4	1615.04	0.332384	0.141047	0.342991	1.02821	5.2126e-06	0.000204734	0.223608	0.347141	0.747071	0.275871	0.302102	0.615073	0.207381	0.383776	0.590087	-0.219557	0.356623	0.558244	-0.00673505	0.977463	0.987692
ENSMMUG00000013302	FAM184A	86.9122	-0.286548	0.212642	0.436867	-1.06411	5.26706e-06	0.000206058	-0.564653	0.0196905	0.268881	-0.417861	0.129271	0.40655	-0.502303	0.0408116	0.145706	-0.536776	0.0281971	0.0971054	-0.648941	0.00925473	0.0462364
ENSMMUG00000001901	TMX1	1309.74	0.197293	0.151292	0.358114	0.62513	5.27594e-06	0.000206058	0.0350312	0.808875	0.947189	0.0980805	0.547394	0.794731	0.157176	0.27919	0.488522	0.0534979	0.712425	0.836828	-0.187913	0.197756	0.364681
ENSMMUG00000015298	CD38	1916.61	0.675796	0.00190156	0.0224538	0.990533	5.29417e-06	0.000206191	0.0335753	0.883583	0.966873	0.809484	0.00166653	0.0451783	0.2752	0.2304	0.435627	0.394914	0.0850977	0.215014	-0.33599	0.143954	0.295914
ENSMMUG00000009604	FBXO39	8.25374	2.47292	0.000511614	0.00968719	3.20617	5.46998e-06	0.000212176	2.11044	0.00496186	0.157845	2.85816	0.000540351		1.45265	0.0614885		1.03847	0.184663		0.374031	0.652964
ENSMMUG00000004481	HARS1	612.35	-0.0592627	0.456914	0.681025	0.358592	5.47835e-06	0.000212176	0.0268708	0.747855	0.924154	0.0662173	0.486351	0.759554	0.175774	0.0382326	0.139626	0.0175941	0.835362	0.911888	-0.103205	0.232461	0.406271
ENSMMUG00000010837	VRK3	933.844	0.304867	0.00227019	0.0251924	0.453018	5.50496e-06	0.000212614	0.280581	0.00759776	0.188778	0.383908	0.00120967	0.0363716	0.275289	0.00936873	0.0543842	0.361263	0.000622362	0.00611391	-0.313805	0.00354782	0.0248686
ENSMMUG00000054996	DCPS	453.539	0.171911	0.187895	0.406809	0.590412	5.5416e-06	0.000213436	0.0620286	0.652061	0.888777	0.235666	0.129007	0.406183	0.141127	0.309452	0.520923	0.0115938	0.933334	0.96376	-0.17993	0.200627	0.368584
ENSMMUG00000040368	GPR141	1123.01	0.949698	0.00011495	0.0034524	1.11832	5.55952e-06	0.000213535	0.294345	0.256647	0.680813	0.895384	0.00212187	0.0510154	0.465498	0.0731438	0.211813	0.748795	0.00391373	0.0229589	-0.43083	0.0986158	0.229989
ENSMMUG00000038489	TFEC	184.951	0.475881	0.0532165	0.189047	1.11224	5.65702e-06	0.000216681	0.461617	0.0748527	0.456654	0.565554	0.0530867	0.26039	0.520992	0.0457622	0.156569	0.107726	0.680085	0.815398	0.274796	0.296123	0.473855
ENSMMUG00000014558	JAK2	2776.4	0.402701	0.0304928	0.133596	0.844147	5.70418e-06	0.000217887	0.143241	0.464962	0.810457	0.418086	0.0576377	0.27043	0.122245	0.533272	0.713772	-0.0491008	0.802376	0.892238	-0.26057	0.184798	0.348904
ENSMMUG00000002658	DRD4	8.63528	1.05378	0.0079431	0.0567501	1.74703	5.94686e-06	0.000226535	0.944657	0.0237419	0.295651	0.985648	0.039772		0.51203	0.250451	0.457993	0.0822058	0.856532	0.92372	0.0592656	0.900023	0.945408
ENSMMUG00000008299	FANCC	218.25	-0.235746	0.106389	0.289284	-0.66498	6.13504e-06	0.000233064	-0.175707	0.251966	0.678439	-0.347521	0.0467888	0.244293	-0.495492	0.00156748	0.0161163	-0.342333	0.0275636	0.0956466	-0.305202	0.0524685	0.150408
ENSMMUG00000009973	PRRC2B	2315.92	-0.372024	0.00699746	0.052396	-0.623632	6.19438e-06	0.000234678	-0.410384	0.00472176	0.154962	-0.123031	0.451069	0.73629	-0.608363	2.93448e-05	0.00132739	-0.459026	0.00159841	0.01198	-0.462226	0.00151359	0.0143828
ENSMMUG00000023345	ADGRL4	0.254138	-6.16375	0.279229		-25.7647	6.20431e-06		-29.0953	1.26518e-06		-7.33508	0.276566		-27.9084	3.3599e-06		-7.29094	0.224252		-29.987	5.92524e-07
ENSMMUG00000008025	CEP295	249.152	-0.323356	0.00626783	0.0488141	-0.536599	6.25029e-06	0.000236152	-0.172976	0.162976	0.592788	-0.345104	0.0151991	0.14195	-0.213124	0.0921002	0.244447	-0.424944	0.000782329	0.00720896	-0.0374858	0.768182	0.862245
ENSMMUG00000015555	ST3GAL3	136.971	0.0800198	0.488277	0.707401	-0.535138	6.33145e-06	0.00023857	-0.211813	0.0834444	0.471338	-0.0769706	0.583717	0.817447	-0.382988	0.00269023	0.0233302	-0.125186	0.315619	0.515961	-0.490253	0.000180631	0.00375943
ENSMMUG00000010390	GPR137	363.044	-0.119675	0.240515	0.472304	-0.463115	6.46104e-06	0.000242795	0.0173775	0.870896	0.963528	-0.188011	0.123512	0.397366	-0.135299	0.215261	0.416645	-0.250578	0.0213719	0.079383	-0.0358281	0.744408	0.847032
ENSMMUG00000018260	PODXL	43.0928	1.2314	0.00893009	0.0609673	2.10918	6.55359e-06	0.000245609	0.59975	0.228295	0.656332	1.74911	0.00165918	0.0451641	0.58783	0.242615	0.448639	0.227887	0.651177	0.795802	-0.639874	0.222993	0.395232
ENSMMUG00000048108	PBX4	61.7089	-0.492847	0.0223608	0.11015	-0.986765	6.62358e-06	0.000247565	-0.588958	0.00947436	0.202301	-0.579461	0.0254641	0.180915	-0.686534	0.00323295	0.0264339	-0.327215	0.152714	0.323452	-1.10076	4.96853e-06	0.00044405
ENSMMUG00000009152	GCN1	4643.31	-0.232322	0.00287179	0.0295771	-0.350951	6.69943e-06	0.000249729	-0.222343	0.00672253	0.180903	-0.262986	0.0043993	0.0736165	-0.176736	0.0316741	0.123472	-0.248476	0.00250396	0.0165487	0.0903903	0.272007	0.449209
ENSMMUG00000009784	CCL8	64.2795	3.72998	0.000171793	0.00445644	4.46723	6.7346e-06	0.000250369	-0.573658	0.590717	0.868123	1.30939	0.270138	0.584339	-2.45618	0.0269044		-2.62171	0.0183711		-3.25228	0.0044651
ENSMMUG00000064329		73.3825	-0.501263	0.000443543	0.0086883	-0.64672	6.96572e-06	0.00025827	-0.392481	0.00829204	0.191209	-0.661636	0.000165404	0.0138289	-0.490163	0.00163929	0.0165939	-0.42436	0.00563609	0.0302496	-0.276922	0.0772384	0.195476
ENSMMUG00000041688		1392.33	0.549306	0.0206705	0.10449	1.06537	7.11722e-06	0.000263186	0.413064	0.09851	0.497238	0.585379	0.0372006	0.217726	0.519361	0.0379607	0.139115	0.551017	0.0276206	0.0957326	-0.214135	0.393431	0.571769
ENSMMUG00000017718	IQCC	234.039	-0.0631751	0.636237	0.808716	-0.605435	7.2103e-06	0.00026592	-0.113956	0.417554	0.789425	-0.187737	0.241027	0.553023	-0.331798	0.020784	0.0923689	-0.100506	0.479035	0.663432	-0.62005	2.29497e-05	0.00111706
ENSMMUG00000006949	PLOD3	402.414	-0.0292701	0.842033	0.928089	0.654364	7.31812e-06	0.000269183	0.252113	0.102215	0.501831	0.124296	0.476712	0.75236	0.14357	0.356827	0.56613	-0.0995972	0.522725	0.697573	0.010148	0.948468	0.972033
ENSMMUG00000011974	CAMK4	1138.53	-0.391423	0.0144823	0.0825975	-0.71798	7.42743e-06	0.000272483	-0.24537	0.145191	0.566709	-0.575955	0.00240075	0.0545814	-0.510605	0.00252365	0.0223589	-0.410415	0.0150445	0.0611347	-0.273024	0.106496	0.242461
ENSMMUG00000017431	GRIK5	65.8802	-0.290343	0.0570916	0.197241	-0.698478	7.62901e-06	0.000279141	-0.0172637	0.913237	0.976587	-0.406746	0.0286375	0.191868	-0.614384	0.000283823	0.00524976	-0.644899	0.00011998	0.00182794	-0.669676	0.000116078	0.00291774
ENSMMUG00000009318	BCL9L	101.963	-0.295709	0.104877	0.287413	-0.825573	7.74427e-06	0.000282615	-0.399042	0.0377892	0.34922	-0.381441	0.0814438	0.324206	-0.608991	0.00200016	0.019085	-0.614549	0.00169325	0.0124759	-0.669008	0.00082128	0.00968004
ENSMMUG00000060157	ZNF330	290.255	0.452481	0.000143461	0.00395875	0.530712	7.77685e-06	0.000283061	0.238399	0.0575735	0.417059	0.379558	0.00766042	0.0977155	0.405729	0.00143654	0.0152911	0.639586	3.87634e-07	2.20011e-05	-0.129957	0.320564	0.500615
ENSMMUG00000004677	AGTRAP	1514.13	0.0696325	0.724313	0.864228	0.880444	8.00572e-06	0.00029044	0.450078	0.030291	0.323897	0.100576	0.667049	0.864602	0.636945	0.00219587	0.0202944	0.0734978	0.723976	0.844458	0.792613	0.000139481	0.00324918
ENSMMUG00000050742	SKAP1	1602.42	-0.448748	0.00423239	0.0376303	-0.700728	8.02137e-06	0.00029044	-0.345497	0.036388	0.343661	-0.404259	0.0295252	0.193695	-0.430858	0.00921974	0.0537498	-0.278307	0.0922359	0.22857	-0.415524	0.0121461	0.055703
ENSMMUG00000022167	PI4KA	1641.26	-0.131264	0.173659	0.388406	-0.431031	8.11263e-06	0.000292982	-0.219217	0.0308983	0.326765	-0.198494	0.0831978	0.327113	-0.402838	8.14342e-05	0.00250962	-0.250577	0.0139666	0.0579458	-0.046536	0.649154	0.780034
ENSMMUG00000005269	TRAPPC10	643.094	-0.333166	0.0016173	0.0204062	-0.471654	8.1775e-06	0.00029456	-0.379591	0.000644354	0.0598684	-0.357741	0.00451883	0.0744085	-0.494072	1.1534e-05	0.000752787	-0.459088	4.24761e-05	0.000831977	-0.223419	0.0477143	0.141039
ENSMMUG00000065267		1007.48	-0.260945	0.065368	0.214893	-0.632331	8.20208e-06	0.000294681	-0.394934	0.00808295	0.190323	-0.324637	0.0531753	0.260529	-0.533761	0.000366534	0.00625208	-0.3404	0.0227386	0.0830237	-0.618777	3.85348e-05	0.00145547
ENSMMUG00000006353	RPL15	4084.08	-0.341403	0.00544162	0.0444801	-0.547537	8.30176e-06	0.000297494	-0.299595	0.0205093	0.27275	-0.454077	0.00179093	0.0466974	-0.177477	0.170385	0.362624	-0.312731	0.0156766	0.0628932	0.2233	0.0844901	0.20753
ENSMMUG00000020028	EXOSC1	194.628	0.106992	0.341165	0.579223	0.493525	8.4568e-06	0.000302271	0.324638	0.0055734	0.167336	0.297683	0.0264863	0.184238	0.338243	0.00488178	0.0348852	0.525525	9.11314e-06	0.000259795	0.0790883	0.521469	0.682643
ENSMMUG00000019692	SCFD1	653.449	0.261551	0.00148723	0.0193504	0.364381	9.00362e-06	0.000320284	0.239878	0.00561241	0.167411	0.248048	0.0116994	0.124063	0.268745	0.00224436	0.0206036	0.386618	9.4664e-06	0.000265776	-0.00622824	0.944495	0.969887
ENSMMUG00000006460	GNA12	339.923	-0.345931	0.000126212	0.00364549	-0.400623	9.00684e-06	0.000320284	-0.171917	0.0686029	0.441797	-0.25608	0.0182394	0.153285	-0.327992	0.000737509	0.0101184	-0.432132	8.0378e-06	0.000237983	-0.105869	0.278202	0.455878
ENSMMUG00000007230	PRKCD	1744.72	0.466916	0.00379503	0.0351312	0.714997	9.20503e-06	0.00032639	0.280919	0.09825	0.497238	0.43198	0.0237283	0.174912	0.442208	0.0093551	0.054354	0.290212	0.0880104	0.220495	0.0366343	0.829993	0.901733
ENSMMUG00000002091	SAMHD1	7232.49	0.475785	0.0213216	0.106736	0.916347	9.22549e-06	0.00032639	0.325762	0.134431	0.551646	0.423922	0.0829027	0.326606	0.10271	0.637086	0.79079	0.125097	0.565512	0.73083	-0.236249	0.278092	0.455878
ENSMMUG00000007428	GAS6	186.78	0.518797	0.111527	0.298654	1.43919	9.50336e-06	0.000334832	0.65792	0.0553994	0.412257	0.836296	0.0303117	0.195833	0.58768	0.088626	0.238365	0.160066	0.64321	0.790102	0.482664	0.163162	0.321435
ENSMMUG00000021185	VWA3B	46.166	0.799932	0.0111774	0.0705464	1.38498	9.51227e-06	0.000334832	0.102631	0.759415	0.929336	0.805316	0.0315794	0.199911	0.0194051	0.954748	0.977326	-0.111525	0.743612	0.857039	-0.557394	0.11507	0.254913
ENSMMUG00000041425	RNF26	878.101	-0.401544	1.04851e-05	0.000668436	-0.402722	9.66468e-06	0.000339251	-0.191542	0.0451224	0.377191	-0.37306	0.000585315	0.0259167	-0.373003	0.000116178	0.00312835	-0.58629	1.35477e-09	2.64251e-07	-0.0690652	0.47604	0.645004
ENSMMUG00000022311	PLAC8	4111.62	0.813587	0.0907011	0.264241	2.12746	9.6866e-06	0.000339251	0.584486	0.248479	0.677071	0.742446	0.191816	0.4933	0.960114	0.0580136	0.18212	0.334916	0.508481	0.687393	0.440929	0.384069	0.563312
ENSMMUG00000008789	PCBD1	56.6791	0.232589	0.183234	0.401705	0.755807	9.73078e-06	0.000339942	0.170119	0.353636	0.751237	0.381565	0.0661837	0.289951	0.286171	0.129717	0.304534	0.141612	0.452568	0.64169	-0.308207	0.124271	0.267984
ENSMMUG00000005218	KEAP1	551.035	0.610874	4.01857e-07	6.70487e-05	0.532846	9.82351e-06	0.000342321	0.227282	0.0740972	0.454361	0.612931	1.86042e-05	0.00401821	0.354332	0.00575176	0.0390459	0.590756	3.6433e-06	0.000129516	-0.346618	0.00812395	0.042812
ENSMMUG00000000736	SKIV2L	1052.19	-0.296602	0.000171672	0.00445644	-0.34866	9.95619e-06	0.000346077	-0.193058	0.0199413	0.269729	-0.177576	0.058519	0.272591	-0.286359	0.000652218	0.0093157	-0.371705	9.15861e-06	0.000260207	-0.194256	0.0213584	0.0815864
ENSMMUG00000017008	GIMAP2	309.734	1.25895	5.00618e-07	7.55295e-05	1.10659	1.00027e-05	0.000346825	0.503424	0.0571355	0.417059	1.21325	4.32125e-05	0.00608685	0.816165	0.00210698	0.0198204	1.56986	2.80515e-09	4.67232e-07	-0.45112	0.0948429	0.224258
ENSMMUG00000004286	PTPMT1	431.672	-0.589199	1.50595e-07	3.98557e-05	-0.493622	1.01917e-05	0.000352501	-0.247893	0.0346721	0.337422	-0.467883	0.000461109	0.0219688	-0.362261	0.00237553	0.0214345	-0.458609	0.000114096	0.001759	0.172073	0.147196	0.300471
ENSMMUG00000056751	MACROD1	105.899	-0.394197	0.0252248	0.11885	-0.785296	1.02912e-05	0.000355058	-0.249831	0.174684	0.60181	-0.520398	0.0141894	0.13744	-0.40291	0.0326792	0.126013	-0.455797	0.0151654	0.0614485	-0.160585	0.396566	0.574493
ENSMMUG00000015149	IL15RA	421.822	0.462022	0.0544804	0.191722	1.05738	1.03928e-05	0.000357535	0.168569	0.505691	0.82931	0.470619	0.0984462	0.353379	0.387093	0.127445	0.300595	0.187392	0.460471	0.648373	-0.0147871	0.953793	0.975116
ENSMMUG00000020740	ATP6V1A	705.088	0.55328	0.0138906	0.0802758	0.990461	1.04231e-05	0.000357535	0.26095	0.270852	0.693899	0.440995	0.0980273	0.352382	0.090765	0.702607	0.83342	0.253097	0.286343	0.484394	-0.205546	0.389041	0.567742
ENSMMUG00000007294	SEC24D	787.733	0.515374	0.00134071	0.0180913	0.707659	1.04401e-05	0.000357535	0.129032	0.446376	0.801613	0.380573	0.0459528	0.242384	0.192732	0.257186	0.465553	0.0599515	0.724316	0.844575	-0.401671	0.019236	0.0759115
ENSMMUG00000004744	SH3KBP1	2045.33	-0.249702	0.0030332	0.0305995	-0.370689	1.08405e-05	0.000370336	-0.166351	0.0604717	0.421715	-0.176346	0.0776403	0.315557	-0.231967	0.00925209	0.0539154	-0.273004	0.00215585	0.0147791	-0.0774178	0.386013	0.564952
ENSMMUG00000019838	PDE8A	239.197	0.263802	0.123814	0.31816	0.749437	1.09919e-05	0.000374586	0.117279	0.516099	0.833579	0.276681	0.175565	0.471533	0.141551	0.438421	0.637425	0.00426386	0.981355	0.990579	0.146597	0.425471	0.599536
ENSMMUG00000014526		99.092	0.489237	0.00653069	0.0499737	0.784576	1.11324e-05	0.000378418	0.0922968	0.629279	0.881054	0.517581	0.0167216	0.146813	0.0791525	0.686424	0.82282	0.446291	0.0203843	0.0767562	-0.22412	0.265946	0.442726
ENSMMUG00000040854	DARS1	1181.17	0.186431	0.111673	0.298932	0.513914	1.11587e-05	0.000378418	0.320336	0.00938351	0.202133	0.204215	0.141872	0.427265	0.409118	0.000953589	0.0118709	0.172811	0.162785	0.337405	0.158409	0.202992	0.371581
ENSMMUG00000018699	C1H1orf159	279.908	-0.109328	0.244791	0.477725	-0.416386	1.13141e-05	0.000380946	-0.154268	0.118473	0.528979	-0.0847492	0.45247	0.737277	-0.222101	0.0288506	0.116004	-0.15293	0.128226	0.286699	-0.459889	1.03655e-05	0.000668574
ENSMMUG00000003212	BRF2	128.146	-0.423958	0.00322225	0.0318256	-0.635714	1.13181e-05	0.000380946	-0.338708	0.0246738	0.299197	-0.581458	0.000826192	0.0305032	-0.633753	5.07654e-05	0.00189255	-0.345663	0.024237	0.0867965	-0.169216	0.276463	0.453933
ENSMMUG00000016487	RALGAPA1	465.224	-0.212709	0.0466459	0.173996	-0.47078	1.13284e-05	0.000380946	-0.106066	0.344928	0.746548	-0.215369	0.0913523	0.342347	-0.34774	0.0023366	0.0212054	-0.378315	0.000884657	0.0078811	-0.224574	0.0505217	0.146612
ENSMMUG00000016277	EML4	2093.33	-0.517046	3.43011e-05	0.00156418	-0.547764	1.13429e-05	0.000380946	-0.414114	0.00161715	0.0930434	-0.333709	0.0239243	0.175558	-0.5766	1.20643e-05	0.000778737	-0.539523	4.14265e-05	0.000818809	-0.302464	0.0217613	0.0827267
ENSMMUG00000020503	ZSCAN18	438.029	-0.218654	0.105454	0.288089	-0.594682	1.15064e-05	0.000385505	0.027203	0.847873	0.955973	-0.30618	0.0572146	0.269224	-0.151578	0.290483	0.501683	-0.455491	0.00150532	0.011546	0.493594	0.000549003	0.00746416
ENSMMUG00000054913	C1GALT1	1061.33	0.514878	8.08009e-05	0.00280709	0.572294	1.16347e-05	0.000388868	0.24324	0.0772493	0.462227	0.450374	0.0036455	0.0660437	0.155554	0.260857	0.469201	0.357083	0.0096482	0.0443938	-0.337003	0.0157117	0.0665566
ENSMMUG00000001537	APOL2	4040.98	0.40047	0.246575	0.480017	1.51361	1.18625e-05	0.000394778	-0.101219	0.780948	0.936044	0.754216	0.0650195	0.288261	0.267781	0.46197	0.656822	-0.202019	0.578946	0.741433	-1.4629	5.99019e-05	0.00195024
ENSMMUG00000039209	FAM50B	15.2261	0.8163	0.0177969	0.094377	1.46859	1.18683e-05	0.000394778	1.21672	0.000602891	0.0582836	1.50723	0.000175539	0.0142483	0.786799	0.034929	0.131401	0.878988	0.0166769	0.0659489	-0.114752	0.776739	0.867881
ENSMMUG00000023758	MRPL19	120.615	0.700684	8.13704e-05	0.00281462	0.776387	1.19953e-05	0.000398048	0.567567	0.00246321	0.117391	0.731746	0.000548876	0.0246121	0.601825	0.00159621	0.016232	0.904557	1.56716e-06	6.58117e-05	-0.33429	0.0943369	0.22352
ENSMMUG00000018657	DOCK9	206.487	-0.354925	0.0187392	0.0976516	-0.66325	1.2245e-05	0.000405367	-0.3887	0.0143607	0.234529	-0.187775	0.295787	0.609259	-0.49385	0.00223969	0.0205746	-0.274504	0.086285	0.217052	-0.522398	0.00136868	0.013416
ENSMMUG00000000902	PLA1A	109.92	0.339697	0.348205	0.586643	1.57579	1.22973e-05	0.000405964	-0.598852	0.119285	0.530567	0.026773	0.950626	0.983512	-0.206944	0.592168	0.757978	-0.767448	0.0478644	0.143168	-0.928112	0.0183295	0.0735886
ENSMMUG00000018010	RPL23A	460.076	-0.374081	0.000751526	0.0125811	-0.48564	1.23214e-05	0.000405964	-0.213057	0.0674062	0.438459	-0.519608	9.13124e-05	0.00970484	-0.208886	0.0766588	0.21802	-0.430971	0.000258516	0.00319087	0.133044	0.25933	0.435841
ENSMMUG00000041498	TRAF1	488.627	-0.157974	0.291058	0.528255	-0.656408	1.23771e-05	0.000406836	-0.210411	0.181506	0.608784	-0.11448	0.518998	0.779429	-0.315788	0.0466447	0.158311	-0.12207	0.439956	0.63071	-0.473788	0.00302222	0.0226195
ENSMMUG00000003412	RPS6	3289.53	-0.341589	0.00103787	0.015307	-0.454981	1.25034e-05	0.000410017	-0.216268	0.048482	0.391472	-0.441538	0.000345585	0.0195565	-0.155439	0.157017	0.344113	-0.370911	0.000731611	0.0068339	0.301078	0.00610268	0.0357532
ENSMMUG00000012540	MICALL2	47.299	0.437195	0.0966339	0.274865	1.13194	1.25358e-05	0.000410114	0.474712	0.086666	0.478805	0.764127	0.0149534	0.14111	0.382011	0.178307	0.37319	-0.10896	0.703949	0.831142	-0.000478569	0.998693	0.99966
ENSMMUG00000061663		30.6329	2.08221	1.22625e-06	0.000143724	1.87585	1.25918e-05	0.000410979	0.909399	0.0466783	0.38551	1.66319	0.00114478	0.0359206	0.632235	0.176329	0.370953	1.34803	0.00325919	0.0201729	-0.0693924	0.886671	0.938199
ENSMMUG00000030421	PMS2	101.671	0.224776	0.0269845	0.123969	-0.466747	1.26347e-05	0.000411412	-0.22106	0.0434615	0.371204	0.0747391	0.552842	0.79736	-0.137452	0.230674	0.435785	0.196738	0.0748206	0.1969	-0.454765	0.000173638	0.00369833
ENSMMUG00000003509	PSMA3	1085.71	0.33013	0.0343946	0.143822	0.6804	1.27026e-05	0.000412655	0.204575	0.213318	0.639628	0.278818	0.13165	0.409813	0.471133	0.00423562	0.0318101	0.439942	0.00751392	0.0372032	-0.0186691	0.910174	0.950272
ENSMMUG00000031100		486.927	0.896595	0.0343326	0.143795	1.84619	1.29534e-05	0.000419824	0.759316	0.0887571	0.480715	0.709269	0.157122	0.449645	1.53974	0.000558493	0.00833846	0.308053	0.490457	0.673259	0.714775	0.109741	0.247385
ENSMMUG00000055148	GGH	178.311	-0.407952	0.0299584	0.132225	-0.823398	1.31638e-05	0.00042565	-0.448529	0.0233277	0.293217	-0.532564	0.0177571	0.151891	-0.25507	0.201283	0.40014	-0.144992	0.465021	0.652668	-0.159066	0.427613	0.601562
ENSMMUG00000037555	SLFN13	871.681	0.838754	0.00359022	0.0339613	1.25337	1.33953e-05	0.000432132	0.101673	0.737632	0.920518	1.0247	0.00263159	0.0574386	-0.130925	0.666771	0.81003	0.216324	0.476268	0.661439	-0.602531	0.0482163	0.142093
ENSMMUG00000030780	FOXO1	1847.41	-0.315114	0.00617315	0.0483689	-0.500945	1.35006e-05	0.000434518	-0.116321	0.336623	0.740979	-0.365422	0.00738511	0.0967214	-0.398778	0.00103715	0.0125244	-0.515583	2.19648e-05	0.000512766	-0.0645155	0.595713	0.740862
ENSMMUG00000013289		2937.21	0.0317466	0.883258	0.94703	0.939456	1.37534e-05	0.000440394	0.165837	0.466312	0.811092	0.391076	0.126223	0.401657	-0.10872	0.633241	0.787515	-0.268975	0.237762	0.431036	-0.0376255	0.868889	0.926851
ENSMMUG00000009368	AHI1	186.758	-0.503234	0.0119733	0.0733819	-0.874413	1.37702e-05	0.000440394	-0.301318	0.151572	0.575924	-0.573049	0.0161292	0.145151	-0.668966	0.00171246	0.0171071	-0.83672	8.61796e-05	0.00143704	0.0762097	0.719107	0.829065
ENSMMUG00000008139	HNRNPUL1	2452.63	-0.432003	2.39991e-05	0.00119353	-0.444486	1.37782e-05	0.000440394	-0.303465	0.00480344	0.156102	-0.428523	0.000408027	0.0210662	-0.38192	0.000405466	0.00671985	-0.536454	6.70483e-07	3.381e-05	0.144284	0.181213	0.344604
ENSMMUG00000022869	GM2A	153.501	0.795156	0.0301953	0.13269	1.5887	1.40411e-05	0.000447761	0.0903152	0.815433	0.948302	1.26368	0.00353339	0.0650245	-0.263936	0.498346	0.686259	-0.357616	0.358465	0.559844	-0.210577	0.59038	0.736777
ENSMMUG00000015274		1837.73	-0.776874	0.000134309	0.00381414	-0.883572	1.40731e-05	0.000447761	-0.655748	0.00219955	0.111127	-0.635149	0.00833736	0.102023	-0.778466	0.000283816	0.00524976	-0.795224	0.000207815	0.00274079	0.19177	0.370803	0.550588
ENSMMUG00000004974	TRIM21	650.811	0.721867	0.00332795	0.0324824	1.06568	1.44636e-05	0.000458132	0.0387073	0.881324	0.965987	0.673575	0.0206794	0.163494	0.111821	0.66697	0.8102	0.148727	0.566721	0.731737	-0.318153	0.222582	0.394757
ENSMMUG00000004055	CD300LF	445.168	0.19821	0.394143	0.625781	1.00608	1.44649e-05	0.000458132	0.340073	0.164843	0.594466	0.394126	0.152818	0.443564	0.41595	0.0903517	0.241302	0.306866	0.211211	0.398599	-0.169596	0.492867	0.657701
ENSMMUG00000008357	MAEA	622.164	0.289807	0.000326375	0.00701311	0.348702	1.46689e-05	0.000463537	0.309395	0.000260608	0.0369446	0.423476	1.05615e-05	0.00268365	0.289986	0.000773708	0.0104169	0.334226	9.63826e-05	0.00156321	0.0542128	0.536857	0.694774
ENSMMUG00000002667	N4BP2	458.831	-0.125826	0.206205	0.429717	-0.433253	1.47344e-05	0.000463561	-0.115876	0.267805	0.69266	-0.190043	0.110553	0.374886	-0.332454	0.00182933	0.0179733	-0.291718	0.00591951	0.0314181	-0.0568211	0.595176	0.740474
ENSMMUG00000004492	AIM2	2232.01	0.15891	0.437758	0.665647	0.886674	1.47363e-05	0.000463561	0.243591	0.258604	0.683463	0.31933	0.187561	0.486816	0.437303	0.0426913	0.149726	0.0269137	0.900753	0.947336	0.235694	0.275121	0.452817
ENSMMUG00000005830	MVB12A	573.068	0.133818	0.179155	0.396248	0.429279	1.48566e-05	0.000466289	0.229081	0.0286557	0.317661	0.128917	0.278483	0.592979	0.189283	0.0744193	0.213879	0.0450978	0.670281	0.809273	0.149634	0.161998	0.319926
ENSMMUG00000013490	TRIM6	152.564	0.906292	0.000578272	0.0105007	1.13797	1.49346e-05	0.000467683	0.69596	0.0122301	0.219016	1.06991	0.000605042	0.0260682	0.521591	0.0628404	0.19191	0.83375	0.00278532	0.0179755	-0.00468543	0.986839	0.993012
ENSMMUG00000022341	RPL7A	176.587	-0.357523	2.39387e-05	0.00119353	-0.366252	1.52401e-05	0.000476175	-0.280315	0.00146271	0.0903179	-0.378354	0.000276789	0.0177635	-0.148575	0.10442	0.2643	-0.364757	7.0676e-05	0.00122395	0.129316	0.158768	0.315496
ENSMMUG00000023353	EFL1	702.61	0.276321	0.0066377	0.0505563	0.439041	1.53348e-05	0.00047806	0.17784	0.0971951	0.495829	0.414865	0.000597053	0.0260682	0.175096	0.106099	0.267315	0.216945	0.0443693	0.135391	-0.0609802	0.577737	0.727342
ENSMMUG00000005492	TMEM25	348.415	-0.34734	0.0119367	0.0731969	-0.598686	1.5441e-05	0.000480295	-0.0770808	0.594783	0.870275	-0.371856	0.0237819	0.175108	-0.392667	0.00756332	0.0472484	-0.477055	0.00114101	0.0094912	-0.369442	0.0124921	0.0569582
ENSMMUG00000012658	GPATCH8	1022.9	-0.146484	0.0255229	0.119799	-0.28326	1.60808e-05	0.000499079	-0.101286	0.141656	0.562493	-0.175513	0.0253085	0.180502	-0.332921	2.22195e-06	0.000256879	-0.375087	8.53991e-08	6.52555e-06	-0.269526	0.000144955	0.00332388
ENSMMUG00000014038	XRN1	1511.87	0.424447	0.0109117	0.0695158	0.71866	1.61167e-05	0.000499081	-0.0216719	0.901825	0.972627	0.421829	0.0325943	0.202974	0.177473	0.313166	0.524405	-0.0144432	0.934569	0.964636	0.0466802	0.791167	0.87769
ENSMMUG00000023598	SNX2	3066.22	0.158625	0.292189	0.529511	0.648948	1.61869e-05	0.000499545	0.176675	0.265206	0.690167	0.12391	0.48698	0.759977	0.162313	0.306611	0.518022	-0.0391997	0.80496	0.893637	0.19059	0.230281	0.403803
ENSMMUG00000011148	COQ6	528.536	-0.141683	0.187221	0.405934	0.458996	1.62036e-05	0.000499545	0.263607	0.0190051	0.265965	0.177698	0.163316	0.457375	0.094735	0.405794	0.610097	-0.0770827	0.498283	0.679598	0.0326246	0.776592	0.867788
ENSMMUG00000018973	RHBDF2	863.551	0.17861	0.372524	0.606769	0.861938	1.63326e-05	0.000501649	0.107947	0.608981	0.874403	0.370576	0.118352	0.388677	0.0256245	0.90364	0.948846	-0.0331924	0.875291	0.934459	-0.248737	0.241608	0.415409
ENSMMUG00000056433	LDOC1	46.8595	-0.609762	0.00351313	0.0335138	-0.912853	1.6344e-05	0.000501649	-0.577764	0.00814018	0.191017	-0.592261	0.0181867	0.153285	-0.695407	0.0021385	0.019989	-0.864871	0.000133951	0.00198966	-0.608053	0.00802815	0.0424341
ENSMMUG00000012563	APBB2	275.681	-0.0953605	0.693929	0.845328	-1.04981	1.64662e-05	0.000504192	-0.882101	0.000576113	0.0577502	0.476814	0.0962622	0.348712	-0.478695	0.0625949	0.191599	0.549915	0.0311543	0.104326	-0.643725	0.0127856	0.0578142
ENSMMUG00000008218	ADAMTSL4	740.306	0.414939	0.116125	0.306225	1.13638	1.64994e-05	0.000504192	0.722294	0.00937215	0.202133	0.469512	0.133237	0.412496	0.406621	0.144443	0.327283	0.257656	0.354967	0.556123	0.342482	0.219574	0.391593
ENSMMUG00000012117	HERC1	1509.44	-0.183749	0.19231	0.41317	-0.607587	1.65655e-05	0.000505103	-0.368849	0.0129621	0.222803	-0.1353	0.417687	0.713344	-0.425347	0.00428048	0.0319893	-0.205368	0.167046	0.342645	-0.268118	0.0720811	0.186356
ENSMMUG00000052083		245.855	-0.0521936	0.713938	0.857765	-0.618747	1.6725e-05	0.000508849	-0.453258	0.00257035	0.120631	-0.227257	0.181899	0.48097	-0.438726	0.00406877	0.0308365	-0.14978	0.321336	0.52237	-0.187285	0.22172	0.393996
ENSMMUG00000021887	S100P	110.705	0.718135	0.186373	0.405252	2.33107	1.69149e-05	0.000512925	0.445313	0.437008	0.799158	0.722025	0.261934	0.574489	1.16482	0.0421614	0.148773	-0.346845	0.547774	0.717649	0.974268	0.0897418	0.216501
ENSMMUG00000021804	ATG7	602.721	0.220566	0.1912	0.411534	0.724189	1.69327e-05	0.000512925	0.324294	0.0678965	0.439239	0.176499	0.378493	0.684067	0.224958	0.207696	0.407424	0.0427862	0.810532	0.89677	0.0130305	0.942125	0.968909
ENSMMUG00000001753	ITGA1	310.471	-0.268708	0.154208	0.361425	-0.814608	1.70563e-05	0.000515544	-0.174597	0.378657	0.767301	-0.114943	0.60685	0.831747	-0.367363	0.0662786	0.19917	-0.311995	0.117585	0.269698	-0.226779	0.257936	0.434041
ENSMMUG00000006284	AK2	1190.18	0.0490449	0.612845	0.792936	0.415482	1.70978e-05	0.00051568	0.041242	0.68609	0.901959	0.0813779	0.479907	0.754289	0.164778	0.10849	0.271048	-0.0298742	0.770916	0.875546	-0.00759658	0.941401	0.968861
ENSMMUG00000023242	TMEM128	370.559	0.354863	0.00171112	0.0209754	0.484559	1.74496e-05	0.00052515	0.0583011	0.625857	0.879833	0.228317	0.0916095	0.343013	0.209497	0.0837709	0.230416	0.427003	0.000375548	0.00421317	-0.274302	0.026984	0.0956649
ENSMMUG00000014442	PPP3CC	1752.15	-0.493634	2.49275e-05	0.00122326	-0.50271	1.75268e-05	0.000525466	-0.253067	0.0398776	0.357936	-0.486949	0.000449419	0.0219237	-0.503471	4.69765e-05	0.00177862	-0.607342	8.93733e-07	4.26003e-05	0.130161	0.291983	0.469845
ENSMMUG00000018523	ANKS6	110.372	-0.295395	0.0661379	0.216371	-0.698367	1.75357e-05	0.000525466	-0.112426	0.5033	0.827362	-0.309614	0.110379	0.374731	-0.460266	0.00809172	0.0493131	-0.363215	0.0344829	0.112174	0.0409084	0.812978	0.890972
ENSMMUG00000049750	ARL2BP	2267.06	0.0358439	0.74967	0.877509	0.481496	1.76562e-05	0.00052618	0.0758936	0.520971	0.835339	0.288768	0.0298726	0.194455	0.227081	0.0553536	0.176794	0.135467	0.252707	0.448403	0.0351286	0.767546	0.861764
ENSMMUG00000039401	CD300C	665.854	0.109443	0.635702	0.808285	0.989785	1.76713e-05	0.00052618	0.416868	0.0865412	0.478307	0.31996	0.2423	0.554373	0.0565201	0.81688	0.900519	0.183657	0.451107	0.640567	-0.20331	0.406389	0.58347
ENSMMUG00000007314	METAP1D	66.1869	-0.122867	0.385049	0.617245	-0.627146	1.76731e-05	0.00052618	-0.17798	0.230408	0.658249	-0.256358	0.141299	0.425936	-0.427741	0.00655128	0.0428192	-0.23764	0.121279	0.275615	-0.275593	0.0831264	0.205323
ENSMMUG00000021361	WDR41	385.104	0.329855	0.0325231	0.138761	0.659996	1.77284e-05	0.000526701	0.290949	0.0733662	0.452809	0.316222	0.0851009	0.330181	0.284181	0.0828984	0.228797	0.230603	0.158413	0.331636	0.0363324	0.826195	0.898902
ENSMMUG00000022005	ZBTB14	337.555	-0.105054	0.336574	0.575026	-0.471513	1.82681e-05	0.000541578	-0.263131	0.0223225	0.286354	-0.229857	0.0794054	0.31957	-0.244423	0.0369443	0.136632	-0.102469	0.377577	0.57721	-0.321394	0.00674332	0.038074
ENSMMUG00000056514	SMG8	250.743	-0.25018	0.0830625	0.250158	-0.620711	1.882e-05	0.000556751	-0.284879	0.0606365	0.421715	-0.549845	0.00154145	0.0431299	-0.468223	0.00243217	0.0217593	-0.262673	0.0862779	0.217052	-0.53488	0.000615911	0.00802092
ENSMMUG00000007257	SV2A	22.8322	-0.507236	0.0383852	0.154526	-1.09602	1.88814e-05	0.000557383	-0.42402	0.0947952	0.491527	-0.671289	0.0251017	0.179819	-0.570888	0.0323386	0.12503	-0.301818	0.244248	0.438931	-0.956773	0.000667639	0.00851614
ENSMMUG00000007380	CPSF1	1707.97	-0.119905	0.182917	0.401505	-0.385105	1.93075e-05	0.000568392	0.0233744	0.805043	0.946167	-0.0554629	0.603588	0.829734	-0.232357	0.0148432	0.0736305	-0.0608046	0.522454	0.697358	-0.184924	0.0532365	0.151751
ENSMMUG00000009851	CASP5	70.7618	0.737006	0.138979	0.340356	2.11717	1.9362e-05	0.000568392	0.166424	0.751731	0.92601	1.5813	0.00714915	0.0957085	0.973255	0.0644029	0.195679	0.301419	0.568049	0.732454	-0.251444	0.638792	0.772584
ENSMMUG00000018984	BAHCC1	5.85365	1.30219	0.00162352	0.0204482	1.73011	1.9377e-05	0.000568392	1.00748	0.0233139	0.293217	1.03818	0.044843		0.186998	0.707913	0.837085	-0.286729	0.580449	0.742465	0.437444	0.380681	0.559772
ENSMMUG00000009839	GALK2	336.741	0.387975	0.00858093	0.059589	0.628489	1.94769e-05	0.00057012	0.218053	0.161112	0.591285	0.36777	0.0362782	0.214411	0.404118	0.00998901	0.0567343	0.502921	0.00127981	0.0102829	-0.313489	0.0504237	0.146483
ENSMMUG00000004890	ZMYND15	19.3538	-0.0826593	0.794153	0.904797	-1.45215	1.95638e-05	0.000571461	-0.189438	0.571889	0.858989	-0.251039	0.51772	0.778592	-0.592361	0.0929431	0.245664	-0.259843	0.449636	0.639061	-0.181427	0.605179	0.747603
ENSMMUG00000010203	PTPN6	7390.1	0.266959	0.0138423	0.0801212	0.462759	1.9755e-05	0.000575835	0.257951	0.0239169	0.296557	0.282861	0.0275333	0.18765	0.258582	0.0237032	0.101524	0.220819	0.0533437	0.154176	0.00389202	0.972869	0.984971
ENSMMUG00000023358	ATG16L1	615.274	-0.344164	0.0064625	0.0497774	-0.539583	1.9935e-05	0.000579866	-0.440649	0.000923228	0.0693732	-0.31255	0.0373901	0.218261	-0.55342	3.76006e-05	0.00156589	-0.307276	0.0213809	0.0793965	-0.291562	0.0301793	0.102859
ENSMMUG00000009345	SMARCC1	1494.55	-0.210578	0.00390714	0.0358416	-0.311249	2.00547e-05	0.00058213	-0.162177	0.0345836	0.337252	-0.180292	0.0378297	0.219247	-0.312606	5.63737e-05	0.00203868	-0.285752	0.000219497	0.00284425	-0.144734	0.0630582	0.170407
ENSMMUG00000064451		346.922	-0.900509	7.79819e-06	0.000547495	-0.857918	2.01044e-05	0.000582358	-0.68253	0.00125487	0.0833608	-0.747417	0.00175718	0.0463774	-1.04404	9.97966e-07	0.000141012	-1.21422	1.24092e-08	1.53294e-06	-0.287759	0.17625	0.338758
ENSMMUG00000012115	ANAPC1	575.064	0.0292814	0.815012	0.914424	-0.535768	2.02637e-05	0.000585752	-0.325718	0.0136711	0.228144	-0.0292419	0.844238	0.946919	-0.464412	0.000503452	0.00777938	-0.0713206	0.590376	0.749228	-0.60693	6.55565e-06	0.000507488
ENSMMUG00000057498	CHKB	536.636	0.196051	0.0322374	0.137874	0.387859	2.09642e-05	0.000604744	0.100014	0.299625	0.716407	0.195069	0.0741241	0.308173	0.142741	0.144799	0.327622	0.125062	0.199353	0.38514	-0.229735	0.0214349	0.0817346
ENSMMUG00000037644	CPD	1690.72	-0.551293	0.0149707	0.0844568	-0.964048	2.10748e-05	0.000606676	-0.613437	0.0101416	0.204782	-0.31773	0.235984	0.548391	-0.603351	0.0115345	0.0624127	-0.460793	0.0535742	0.154751	-0.272004	0.25484	0.430653
ENSMMUG00000023400	CPE	94.1706	-0.584116	0.00811936	0.057632	-0.947387	2.131e-05	0.000611255	-0.450752	0.0508897	0.400563	-0.956686	0.000300297	0.0185664	-0.595425	0.0116087	0.0626164	-0.619109	0.00838741	0.0401729	-0.286288	0.224733	0.397463
ENSMMUG00000004666	IL4R	2629.68	-0.539924	0.000333697	0.00710584	-0.639718	2.13218e-05	0.000611255	-0.277633	0.0796638	0.466293	-0.581762	0.00109393	0.0353845	-0.511836	0.00125849	0.0140807	-0.578957	0.000262563	0.00322625	-0.0897754	0.571512	0.722527
ENSMMUG00000065211	DNAJB7	25.0665	-0.668845	0.0058564	0.0466545	-1.05734	2.14765e-05	0.000614423	-0.656332	0.00974542	0.203441	-0.927922	0.00202811	0.0497772	-0.742147	0.00524991	0.0366371	-1.11774	3.43354e-05	0.000709885	-0.353345	0.182195	0.345683
ENSMMUG00000020160	SEMA5A	2.18346	1.43696	0.0490077		2.9403	2.16003e-05		-0.261284	0.766171		2.0269	0.0177485		-0.187947	0.839876		-0.561784	0.555775		0.0933662	0.919479
ENSMMUG00000010995	ITK	2366.12	-0.592958	0.000711911	0.0121496	-0.744006	2.16767e-05	0.000618482	-0.491198	0.00773039	0.189136	-0.578807	0.00523629	0.0811167	-0.661558	0.000340159	0.00591653	-0.666588	0.00030464	0.00361567	-0.714115	0.000111636	0.00283738
ENSMMUG00000011309	ADPGK	1286.86	0.0944792	0.355127	0.592798	0.432848	2.17074e-05	0.000618482	0.177669	0.0984086	0.497238	0.095558	0.431177	0.720704	0.0910081	0.400358	0.605129	0.0110893	0.918266	0.956529	0.0843649	0.437522	0.611663
ENSMMUG00000018064	CDK13	901.474	-0.345551	0.00071705	0.0122079	-0.433506	2.19701e-05	0.000624688	-0.278673	0.00943089	0.202133	-0.284498	0.0190602	0.156726	-0.391125	0.000308533	0.00552778	-0.392977	0.00027683	0.00334998	0.263982	0.0145433	0.0633731
ENSMMUG00000020776	PRKCQ	1134.4	-0.221987	0.0624533	0.208747	-0.506182	2.20403e-05	0.000625406	-0.284022	0.0235138	0.294561	-0.292549	0.0385075	0.221294	-0.336935	0.00752801	0.0470707	-0.146439	0.244052	0.438659	-0.197134	0.118606	0.25974
ENSMMUG00000063452		1392.95	-0.393352	0.00164157	0.0206214	-0.529292	2.2795e-05	0.000645501	-0.136293	0.299679	0.716407	-0.280336	0.0581499	0.27175	-0.230217	0.0809708	0.22527	-0.218716	0.0968618	0.236625	-0.344765	0.00914811	0.045905
ENSMMUG00000019105	RTCA	210.951	0.13539	0.203303	0.426262	0.445067	2.31818e-05	0.000655121	0.363988	0.00103002	0.073009	0.191144	0.135615	0.416634	0.385799	0.000689662	0.00967293	0.259287	0.0221174	0.0814986	0.0595284	0.611143	0.751778
ENSMMUG00000003749	NT5C2	1873.36	0.286623	0.029419	0.130586	0.555851	2.36933e-05	0.000668218	0.300875	0.0299277	0.321888	0.237483	0.127859	0.403587	0.21862	0.115696	0.282972	0.171809	0.216013	0.404767	0.184071	0.186168	0.350287
ENSMMUG00000018058	ABCG1	253.226	-0.462821	0.010222	0.0665297	-0.763307	2.40147e-05	0.000675176	-0.153077	0.41833	0.789425	-0.598087	0.00550668	0.0832685	-0.227524	0.233456	0.439103	-0.400813	0.0356486	0.115157	-0.183092	0.340096	0.520304
ENSMMUG00000013519	SDC3	574.467	0.770105	0.117541	0.308298	2.07678	2.40371e-05	0.000675176	0.697333	0.178443	0.60572	0.873324	0.133561	0.412932	-0.0145529	0.977631	0.98947	-0.380818	0.463147	0.650732	-1.06367	0.0413029	0.127374
ENSMMUG00000011956	CAMK1D	367.806	-0.257833	0.00744769	0.0543329	-0.407974	2.40898e-05	0.000675292	-0.390886	0.0001176	0.0248788	-0.302749	0.00882456	0.105985	-0.348541	0.000772738	0.0104169	-0.272113	0.00810198	0.0392496	0.0240101	0.816623	0.893101
ENSMMUG00000016189	SNAPC3	192.988	0.499353	0.000250025	0.00586092	0.573692	2.45269e-05	0.000686161	0.361879	0.0118579	0.217606	0.351822	0.0312813	0.198963	0.419972	0.00408312	0.0308848	0.545886	0.000166331	0.00232607	-0.688677	8.73609e-06	0.000594315
ENSMMUG00000061913		147.462	-0.556586	0.000215096	0.00522344	-0.635166	2.45947e-05	0.000686677	-0.256809	0.101084	0.500757	-0.567915	0.00164786	0.045018	-0.23275	0.145247	0.327967	-0.655456	4.62581e-05	0.000885956	0.349966	0.0274458	0.0967501
ENSMMUG00000018743	USP25	1054.24	0.254825	0.0662958	0.216553	0.584223	2.48259e-05	0.000691742	0.0442335	0.762216	0.929765	0.255122	0.120933	0.392617	-0.0704362	0.63157	0.786079	-0.135856	0.354465	0.555571	-0.164609	0.26432	0.440877
ENSMMUG00000016077	IDH1	1089.04	0.52091	0.0110957	0.0701867	0.86379	2.5071e-05	0.000697175	0.53826	0.0127034	0.2216	0.524753	0.0307412	0.197414	0.326216	0.13184	0.307768	0.581063	0.00720109	0.0361036	-0.470113	0.0307858	0.104251
ENSMMUG00000004751	ALDH4A1	121.596	-0.0959336	0.472097	0.69448	-0.572177	2.55432e-05	0.000708887	-0.0979332	0.484979	0.819683	0.023767	0.88199	0.958779	-0.0096675	0.94645	0.973219	0.0692506	0.626264	0.777483	-0.15338	0.297245	0.474939
ENSMMUG00000005376	TBCD	566.927	-0.248176	0.0013491	0.0181872	-0.326027	2.56274e-05	0.000709808	-0.15051	0.0636869	0.43124	-0.260787	0.0050436	0.0794168	-0.188153	0.0232002	0.0999315	-0.294012	0.000371926	0.00418178	-0.0630335	0.450229	0.623146
ENSMMUG00000010058	ATRIP	189.746	-0.206815	0.0780744	0.239924	-0.49781	2.59765e-05	0.000718046	-0.229273	0.0627544	0.427882	-0.264163	0.0619656	0.281167	-0.269349	0.0332877	0.127264	-0.29061	0.0207161	0.0775298	-0.0565833	0.656465	0.784913
ENSMMUG00000017224	CTNNBL1	1428.58	0.358425	0.0235433	0.113801	0.66505	2.60758e-05	0.00071936	0.129571	0.436999	0.799158	0.412774	0.0275824	0.18783	0.375445	0.0245373	0.103929	0.277579	0.0962595	0.235763	0.120447	0.47174	0.642168
ENSMMUG00000018608	ABCA5	88.3354	-0.179453	0.307505	0.544924	-0.753458	2.64689e-05	0.00072876	-0.265348	0.150741	0.575151	-0.280634	0.182167	0.481122	-0.34974	0.0651198	0.197071	-0.304684	0.104856	0.249181	-0.595555	0.00218598	0.0184399
ENSMMUG00000013157	LYPLA1	1269.89	0.217805	0.0277503	0.125937	0.413499	2.8483e-05	0.000782193	0.118696	0.254766	0.680253	0.0846644	0.471691	0.749833	0.203943	0.0516717	0.169121	0.213521	0.0411826	0.127851	-0.15579	0.140455	0.290908
ENSMMUG00000011496	SBNO1	998.311	-0.126101	0.0518592	0.186194	-0.271873	2.85222e-05	0.000782193	-0.174222	0.0106466	0.210287	-0.144483	0.062579	0.282762	-0.113759	0.100626	0.258709	-0.165901	0.0162069	0.0645491	-0.184655	0.00843646	0.043664
ENSMMUG00000001028	SNRK	1973.29	-0.64079	0.000906139	0.014245	-0.807961	2.87087e-05	0.00078576	-0.692515	0.000659934	0.0607646	-0.566152	0.0132474	0.13308	-0.83999	3.71071e-05	0.00156114	-0.652843	0.00133492	0.0106334	-0.0883578	0.664182	0.790718
ENSMMUG00000055209		35.4977	-0.601551	0.0379573	0.153627	-1.23895	2.88459e-05	0.000787964	-0.36909	0.223687	0.652091	-1.33137	0.000212924	0.0155892	-0.898342	0.00443474	0.0326727	-0.696937	0.025128	0.0893708	-0.269134	0.38823	0.567156
ENSMMUG00000021533	REV3L	804.913	-0.13141	0.19565	0.417123	-0.425545	2.90533e-05	0.000792073	-0.042056	0.693562	0.905542	-0.152499	0.206478	0.510736	-0.2313	0.0320117	0.124382	-0.268358	0.0126211	0.0540896	-0.276818	0.0107597	0.0513397
ENSMMUG00000048604	THAP12	422.251	-0.232209	0.0291437	0.130096	-0.44598	2.93738e-05	0.000798429	-0.178555	0.110062	0.513924	-0.259036	0.041667	0.231346	-0.266192	0.0191694	0.0874619	-0.117991	0.295245	0.494153	0.0392407	0.730168	0.836741
ENSMMUG00000050146		42.8805	-0.165825	0.646451	0.816163	1.47575	2.94013e-05	0.000798429	0.436579	0.246737	0.675605	0.243988	0.570975	0.809016	0.309954	0.418853	0.620761	0.0796448	0.835439	0.911902	0.627455	0.102051	0.235717
ENSMMUG00000007723	APBB1	812.468	-0.0685025	0.663954	0.827194	-0.660109	2.96799e-05	0.000803327	-0.0888921	0.592231	0.868874	-0.0883816	0.636094	0.848408	-0.252418	0.130057	0.304971	0.0524174	0.752554	0.863925	-0.474544	0.00459028	0.0296493
ENSMMUG00000004216	FUCA1	1881.56	0.114282	0.527262	0.733907	0.754154	2.96972e-05	0.000803327	0.355684	0.0615955	0.424372	0.314782	0.141263	0.425936	0.178674	0.348556	0.558293	0.236697	0.214027	0.402275	0.176752	0.354325	0.534564
ENSMMUG00000000104	RRP1B	500.115	-0.234745	0.0575741	0.198376	-0.516953	3.02278e-05	0.000816091	-0.384594	0.00313495	0.130238	-0.319498	0.0299586	0.194648	-0.647431	9.41441e-07	0.000138502	-0.459965	0.000454962	0.0048416	-0.397226	0.00268102	0.0210087
ENSMMUG00000060545		481.601	-0.0741218	0.620572	0.798341	-0.627026	3.03199e-05	0.000816991	-0.0768962	0.625778	0.879833	-0.240643	0.176197	0.472642	-0.287466	0.0707833	0.207638	-0.225299	0.155435	0.327797	-0.209763	0.188264	0.352545
ENSMMUG00000052626	PAQR8	364.135	1.3668	3.7381e-05	0.0016671	1.38131	3.07715e-05	0.000827328	0.411867	0.238927	0.667261	0.924163	0.0186713	0.154905	0.0830877	0.812946	0.899432	0.700787	0.0452534	0.137158	-0.894649	0.0118564	0.0548828
ENSMMUG00000015619	ABCB7	331.242	0.26151	0.0181924	0.095628	0.459137	3.08225e-05	0.000827328	0.294252	0.0114999	0.216032	0.437926	0.000904501	0.0321135	0.302352	0.0106866	0.0593959	0.351572	0.00280686	0.0180594	0.0460128	0.70274	0.818019
ENSMMUG00000007606	CPT2	206.298	0.638513	5.13539e-06	0.000416172	0.583386	3.09269e-05	0.00082853	0.419021	0.00459327	0.154809	0.626429	0.000181199	0.0144059	0.412214	0.00616419	0.0410926	0.803658	6.1469e-08	5.20752e-06	-0.402809	0.0102368	0.0495495
ENSMMUG00000007767	PPM1J	297.311	0.658397	0.00324152	0.0319467	0.930314	3.09869e-05	0.000828543	0.0138408	0.953271	0.986744	0.360324	0.175293	0.47136	0.140248	0.554845	0.7308	0.205644	0.385327	0.584118	0.459243	0.0533085	0.151863
ENSMMUG00000004434	ZCCHC2	157.31	0.144168	0.440715	0.66847	0.771876	3.11548e-05	0.000831434	0.189223	0.33609	0.74059	0.372007	0.0944422	0.346709	0.121039	0.544837	0.722775	-0.161732	0.419162	0.613755	0.453997	0.0231708	0.0862129
ENSMMUG00000023315	BCL2L14	13.8344	1.8442	0.0124588	0.0753155	3.04809	3.12613e-05	0.000832678	0.334641	0.672832	0.897392	1.99749	0.0222009	0.169793	1.4994	0.0571747		-0.104188	0.897965		-1.39267	0.117397
ENSMMUG00000015811	ERGIC2	641.482	0.29488	0.0284011	0.127868	0.558715	3.15536e-05	0.000838855	0.348925	0.0137097	0.228511	0.296094	0.0636885	0.285307	0.334609	0.0188712	0.0865625	0.492945	0.000517483	0.00534204	-0.187942	0.192159	0.357738
ENSMMUG00000001016	APOBEC3H	1068.42	0.523478	0.0657573	0.215687	1.18201	3.21982e-05	0.000854357	0.469104	0.117367	0.527249	0.787709	0.0192328	0.157347	0.713186	0.0173555	0.0821108	0.404769	0.176954	0.35665	0.274369	0.36067	0.5406
ENSMMUG00000015341	ERMARD	313.352	0.0830967	0.562069	0.758951	0.591073	3.25712e-05	0.000862609	0.589525	8.38431e-05	0.0213505	0.476974	0.00490919	0.0780591	0.375036	0.013527	0.0694905	0.401757	0.00788972	0.0384854	-0.0723857	0.639226	0.772861
ENSMMUG00000022874		725.002	0.239125	0.00933792	0.0623877	0.381084	3.2676e-05	0.000863741	0.21073	0.0294617	0.320645	0.18854	0.0856133	0.331132	0.111643	0.255094	0.463333	0.186778	0.0555845	0.158611	0.0113275	0.908971	0.949887
ENSMMUG00000019159	PTK2B	1251.09	0.319632	0.00975592	0.0641737	0.512834	3.31299e-05	0.000874077	0.0760882	0.559476	0.853543	0.279947	0.0564588	0.267709	0.120757	0.356348	0.566051	0.13192	0.312909	0.513229	-0.183739	0.16286	0.32106
ENSMMUG00000000573	PTDSS1	834.5	-0.324573	0.000277934	0.00630666	-0.3701	3.3678e-05	0.000886458	-0.249687	0.00776375	0.189136	-0.178787	0.0922284	0.343594	-0.221319	0.0195551	0.0888668	-0.352957	0.000191843	0.00258206	-0.231075	0.0154964	0.0659722
ENSMMUG00000021080	BLZF1	227.497	0.776013	8.30821e-05	0.0028392	0.816837	3.37574e-05	0.000886458	0.18298	0.38003	0.767892	0.451576	0.0545933	0.263884	0.367608	0.0799835	0.223687	0.580691	0.00543129	0.0293952	0.100944	0.634171	0.769031
ENSMMUG00000003955	PGAP2	198.148	0.184055	0.0468029	0.174489	0.380061	3.37905e-05	0.000886458	0.292176	0.00252149	0.119562	0.0898775	0.426723	0.71887	0.157908	0.117167	0.285542	0.0487609	0.626859	0.7779	0.175875	0.0863453	0.210912
ENSMMUG00000011209	BICDL1	168.862	-0.932671	0.00362647	0.0341278	-1.33243	3.38999e-05	0.000887653	-0.69812	0.0382311	0.351657	-1.59045	3.22805e-05	0.00518948	-1.19532	0.000438501	0.00704583	-1.14707	0.000718748	0.00673072	0.401591	0.233307	0.40697
ENSMMUG00000011443	TRIM37	222.58	0.0624011	0.487546	0.707023	-0.380113	3.40825e-05	0.000890738	-0.151012	0.111905	0.516723	-0.0381704	0.726555	0.89611	-0.0800194	0.415003	0.617659	0.203706	0.0336189	0.110279	0.199968	0.0420979	0.128953
ENSMMUG00000001156	POLN	183.63	-0.473563	0.0093846	0.0624946	-0.757982	3.41458e-05	0.000890738	-0.660353	0.000583555	0.0577502	-0.575958	0.00819169	0.101488	-0.726887	0.000193589	0.00416354	-0.23893	0.214575	0.402895	0.089665	0.642778	0.775075
ENSMMUG00000017425	MBOAT1	396.746	0.574747	0.00243129	0.026241	0.784206	3.43321e-05	0.000893922	0.242917	0.224287	0.652736	0.431194	0.0555318	0.265745	0.268624	0.181515	0.376946	0.584542	0.00350753	0.0212227	-0.181162	0.372201	0.551829
ENSMMUG00000013040	PLEKHA1	891.626	-0.0627669	0.577363	0.769999	-0.467718	3.44437e-05	0.00089515	-0.174398	0.141417	0.562355	-0.105083	0.432338	0.721565	-0.260451	0.0292906	0.117274	-0.0284715	0.810861	0.896829	-0.262183	0.0289952	0.0998441
ENSMMUG00000015087	IRF2	1331.14	0.545772	0.00150429	0.0194651	0.711371	3.4934e-05	0.000906199	0.213613	0.238433	0.667261	0.543315	0.00762013	0.0975784	0.404888	0.0256985	0.107078	0.478878	0.00827167	0.0397856	-0.318997	0.080278	0.200621
ENSMMUG00000010436	TMEM106A	219.528	0.461326	0.0188129	0.0979102	0.809645	3.51773e-05	0.00091081	0.143455	0.489062	0.821192	0.406	0.08282	0.326514	0.0690791	0.741775	0.858026	0.0548425	0.792986	0.887016	-0.17916	0.398534	0.576012
ENSMMUG00000001585	FAAP100	733.157	-0.230345	0.0202482	0.102851	-0.410523	3.57867e-05	0.000924866	-0.0573398	0.582003	0.864566	-0.117517	0.318547	0.631221	-0.317229	0.00265093	0.023113	-0.24612	0.0191353	0.0731086	-0.125233	0.23659	0.410081
ENSMMUG00000022664	NAB1	252.24	-0.279501	0.0236462	0.114142	-0.512115	3.61858e-05	0.000932678	-0.497201	0.000137122	0.0270444	-0.374287	0.0115934	0.12345	-0.482527	0.000284347	0.00525237	-0.486475	0.000231803	0.00295211	-0.0478073	0.718507	0.828752
ENSMMUG00000047276	GIMAP6	4259.29	0.368843	0.0220444	0.109034	0.665218	3.62231e-05	0.000932678	0.0902839	0.594636	0.870275	0.31722	0.0960532	0.348506	-0.0163184	0.923448	0.959975	0.367597	0.0303124	0.102451	-0.935655	3.90828e-08	1.40636e-05
ENSMMUG00000019606	CGAS	382.315	1.03938	0.000417427	0.00836151	1.2151	3.67234e-05	0.000943811	-0.00688857	0.982327	0.99477	0.977358	0.00506925	0.0796271	0.350041	0.261235	0.469511	0.203193	0.51407	0.691357	-0.109006	0.72761	0.835588
ENSMMUG00000045609	CNOT6L	738.253	-0.0214623	0.777391	0.894141	-0.31447	3.71412e-05	0.000952787	-0.264497	0.000967356	0.0715167	-0.1192	0.190262	0.491056	-0.216902	0.00778207	0.0481631	-0.056232	0.486229	0.669876	-0.118494	0.148831	0.302395
ENSMMUG00000061392	TUB	48.7733	-0.5197	0.0343987	0.143822	-1.03091	3.72611e-05	0.000954105	-0.495845	0.0542451	0.408055	-0.643037	0.0292977	0.19361	-0.641509	0.0154596	0.0758373	-1.15173	1.80075e-05	0.00044081	-0.233994	0.375771	0.554831
ENSMMUG00000013054	FKBP10	57.524	-0.305531	0.125754	0.320981	-0.842048	3.74295e-05	0.000956653	0.0400416	0.846509	0.955973	-0.0771495	0.745646	0.905973	-0.209495	0.327991	0.539409	0.130515	0.533646	0.705996	-0.541124	0.0144908	0.0632447
ENSMMUG00000011414	STX17	399.77	0.137324	0.260872	0.496302	0.500686	3.78214e-05	0.000964897	-0.0242477	0.850546	0.957128	0.153089	0.29255	0.606968	-0.179895	0.16881	0.360504	-0.203755	0.117618	0.269698	-0.432383	0.00112759	0.0118491
ENSMMUG00000006598	EEF1G	2784.1	-0.22638	0.0205793	0.10421	-0.402606	3.83872e-05	0.000977537	-0.208787	0.0424857	0.367898	-0.299833	0.00968036	0.110785	-0.184547	0.0738106	0.213158	-0.310218	0.00263912	0.0172345	0.271047	0.00861535	0.0441222
ENSMMUG00000051742	ZBTB8A	12.783	-0.506944	0.102672	0.283623	-1.37737	3.85856e-05	0.000980795	-0.330616	0.306231	0.719124	-0.447461	0.242421	0.554454	-0.476392	0.163206	0.352268	-0.088599	0.787627	0.883792	-0.510775	0.145002	0.297354
ENSMMUG00000018878	TCEA2	70.5032	-0.244683	0.0735201	0.231086	-0.575379	3.90649e-05	0.000990838	-0.0204024	0.885592	0.967642	-0.211867	0.203512	0.507762	-0.18717	0.210532	0.410989	-0.394593	0.00845768	0.040368	0.242531	0.10215	0.235796
ENSMMUG00000013014	IL1RN	1396.56	0.308113	0.573011	0.766501	2.24761	3.91233e-05	0.000990838	-0.780251	0.175493	0.602646	0.816975	0.206422	0.510695	-0.611711	0.288377	0.499309	-1.74981	0.00241083	0.0161169	-0.407149	0.479881	0.647843
ENSMMUG00000007395	BICD1	42.1028	-0.318821	0.0851694	0.253968	-0.78255	3.93714e-05	0.00099531	-0.402656	0.0389949	0.353473	-0.537124	0.0184683	0.154442	-0.611148	0.00292204	0.0247149	-0.643352	0.00157142	0.011885	-0.759593	0.000343408	0.00563041
ENSMMUG00000064224		7397.97	-0.219212	0.34356	0.581636	0.950563	3.98935e-05	0.00100668	0.0470191	0.847008	0.955973	0.181288	0.507781	0.772773	0.256962	0.291771	0.503148	-0.245661	0.313546	0.513932	-0.177743	0.465995	0.637075
ENSMMUG00000017563	CETP	52.3333	-0.201407	0.450015	0.675197	-1.12044	4.01382e-05	0.00101091	-0.334977	0.234534	0.662914	-0.732651	0.0244281	0.177347	-0.332308	0.247534	0.454481	-0.447736	0.118107	0.270397	-0.0211232	0.941448	0.968861
ENSMMUG00000055302		54.2045	-0.423148	0.0418971	0.163777	-0.871311	4.02066e-05	0.00101091	-0.345314	0.111593	0.516486	-0.501564	0.0433143	0.236241	-0.334013	0.134055	0.311417	-0.612506	0.00616928	0.032353	-0.595703	0.00936175	0.0466348
ENSMMUG00000039671	TTC9C	134.571	0.610711	8.47332e-07	0.000113367	0.50961	4.10659e-05	0.00103065	0.378136	0.00393508	0.144586	0.737765	6.6056e-07	0.000634342	0.554202	3.6591e-05	0.00155751	0.87668	2.62417e-11	1.05137e-08	-0.381655	0.0082392	0.0431493
ENSMMUG00000015203	GORASP2	716.252	-0.0040677	0.947562	0.97692	-0.255105	4.1147e-05	0.00103082	-0.123913	0.0574289	0.417059	-0.0819225	0.271904	0.585803	-0.223083	0.000879635	0.011269	-0.106414	0.108376	0.254526	-0.18365	0.00681921	0.0382796
ENSMMUG00000016752	LYRM1	145.068	0.619039	0.000431631	0.00851746	0.718579	4.18326e-05	0.00104491	0.527569	0.00440127	0.152448	0.499934	0.0174273	0.15016	0.641862	0.000625414	0.00905992	0.616147	0.000975021	0.00843766	-0.0168349	0.93052	0.962767
ENSMMUG00000011277	MARS1	2103.06	0.0876184	0.175513	0.391003	0.264374	4.18595e-05	0.00104491	0.0377931	0.578819	0.862642	0.203836	0.00796846	0.099675	-0.0221599	0.747149	0.86132	0.00206956	0.975899	0.987894	-0.159467	0.0213929	0.0816427
ENSMMUG00000005318	ADAMDEC1	35.0306	0.570258	0.294453	0.532001	2.20235	4.25984e-05	0.00106145	1.37158	0.0160426	0.246759	0.670265	0.297293	0.610515	0.163249	0.778955	0.878674	0.491342	0.394025	0.591676	0.121826	0.834951	0.904972
ENSMMUG00000013186	SRD5A1	116.232	0.543787	0.00131448	0.0178735	0.689487	4.29206e-05	0.00106499	0.655798	0.000222749	0.0356165	0.577263	0.0042444	0.0720881	0.362935	0.0466135	0.158257	0.486541	0.00705104	0.0356132	-0.206178	0.275333	0.452966
ENSMMUG00000030326		40.1187	1.09428	0.067897		2.33386	4.29235e-05	0.00106499	1.08274	0.0831431		1.99806	0.00600451		1.3469	0.0345106		0.019291	0.977284		1.5892	0.0135817
ENSMMUG00000009375	LDB1	695.061	-0.223292	0.0153569	0.0855683	-0.377289	4.29704e-05	0.00106499	-0.187794	0.052447	0.402559	-0.203001	0.0645368	0.287141	-0.414046	2.60289e-05	0.00124836	-0.303437	0.00192027	0.0136071	0.0194563	0.843109	0.909488
ENSMMUG00000007998	HIVEP2	583.099	-0.553049	0.00183064	0.0219031	-0.725727	4.34863e-05	0.00107586	-0.472067	0.0114738	0.216032	-0.260524	0.21504	0.522626	-0.866073	4.06569e-06	0.000396493	-0.79781	2.10121e-05	0.000493635	-0.990141	1.58005e-07	4.00105e-05
ENSMMUG00000016840	MAP2K1	1029.27	0.154843	0.130963	0.329142	0.41781	4.40903e-05	0.00108887	0.216287	0.0449784	0.376262	0.112315	0.356845	0.664834	0.168178	0.121749	0.292087	0.0574694	0.596456	0.753653	-0.144869	0.186401	0.350549
ENSMMUG00000004053	ZBTB7B	392.312	0.782114	6.11943e-05	0.00236504	0.796226	4.46018e-05	0.00109955	0.404994	0.0490673	0.394523	0.634302	0.0061469	0.0882145	0.620177	0.00268901	0.0233302	0.863752	2.75154e-05	0.000598955	-0.0631638	0.762327	0.858018
ENSMMUG00000013531	IPO5	584.978	-0.335147	0.000346747	0.00726376	-0.381922	4.52495e-05	0.00111271	-0.292268	0.0029816	0.127993	-0.350422	0.00174906	0.0462572	-0.329422	0.000979221	0.0120912	-0.204946	0.0388676	0.122408	-0.128029	0.201704	0.369867
ENSMMUG00000012493	TM9SF1	778.357	0.0980229	0.282573	0.520584	0.370603	4.52958e-05	0.00111271	0.158553	0.0985317	0.497238	0.0958183	0.378313	0.684067	0.135423	0.16317	0.352268	0.104062	0.282325	0.479741	-0.187604	0.0567181	0.158732
ENSMMUG00000011838	IDH3A	432.954	0.277251	0.00383811	0.0354145	0.38978	4.54911e-05	0.00111554	0.019042	0.850955	0.957255	0.255579	0.0258538	0.181825	0.189222	0.0657382	0.198265	0.275841	0.00687201	0.0349831	-0.358282	0.000712782	0.00888476
ENSMMUG00000006111	MORF4L2	649.781	0.202718	0.0418513	0.163734	0.404787	4.57784e-05	0.0011206	0.145684	0.165059	0.594645	0.0374779	0.75308	0.909681	0.279065	0.0084473	0.0505936	0.265486	0.0119378	0.0518576	-0.22213	0.0394185	0.123711
ENSMMUG00000020005	SLC23A2	306.606	-0.426512	0.00241905	0.0261366	-0.572909	4.68305e-05	0.00114434	-0.371443	0.0120348	0.218812	-0.396438	0.0182668	0.153349	-0.51213	0.000646632	0.00926096	-0.598114	6.46351e-05	0.00114886	-0.174955	0.244161	0.418483
ENSMMUG00000001896	GNB1	1421.7	-0.0581384	0.599714	0.784109	0.449233	4.77636e-05	0.0011651	0.130658	0.262144	0.68688	0.130616	0.320001	0.632208	0.16216	0.165929	0.355959	-0.0564871	0.629304	0.779544	0.398316	0.000675211	0.00854892
ENSMMUG00000021833	SLC25A25	270.901	-0.190381	0.107435	0.291113	-0.483507	4.80291e-05	0.00116952	-0.211711	0.0883702	0.480715	-0.210614	0.136187	0.417602	-0.30293	0.0169082	0.0807467	-0.332932	0.00832183	0.0399807	-0.266872	0.0371106	0.118785
ENSMMUG00000051226		54.3207	-0.38171	0.00444257	0.0388437	-0.555107	4.81167e-05	0.00116961	-0.305632	0.028336	0.316432	-0.620716	0.000271303	0.0177635	-0.27334	0.0628012	0.19191	-0.442435	0.0026289	0.0171829	0.0443036	0.762751	0.858213
ENSMMUG00000001530	TAF1B	146.342	0.523157	0.000528435	0.00990012	0.611526	4.87308e-05	0.00118088	0.218915	0.170866	0.598311	0.347639	0.0542658	0.263492	0.121099	0.459978	0.655009	0.253467	0.117974	0.270176	-0.104029	0.534104	0.692522
ENSMMUG00000060853		96.8229	-0.211902	0.150013	0.356303	-0.607392	4.87505e-05	0.00118088	-0.240379	0.119674	0.531023	-0.430235	0.0162061	0.145403	-0.519438	0.00127287	0.0141553	-0.449937	0.00468756	0.0263014	-0.0294936	0.853746	0.9172
ENSMMUG00000004820	PRPF8	4883.9	-0.138673	0.254325	0.488621	-0.493916	4.93124e-05	0.00119242	-0.25343	0.0479074	0.388887	-0.119332	0.407214	0.707157	-0.438317	0.000634116	0.0091294	-0.2276	0.0758335	0.198719	-0.50399	8.69366e-05	0.00243271
ENSMMUG00000017928	RPL13	6497.61	-0.385284	0.000169934	0.0044383	-0.415674	4.97224e-05	0.00120024	-0.268558	0.0127897	0.222052	-0.415314	0.000616183	0.0260952	-0.263407	0.0147309	0.0732588	-0.469608	1.37011e-05	0.000357578	0.185421	0.0859439	0.210195
ENSMMUG00000049797	PRDM14	4.58243	2.02553	0.0796648		4.59478	5.01445e-05		0.475367	0.707211		1.64689	0.239729		0.137228	0.916664		-1.76475	0.206465		0.175099	0.894165
ENSMMUG00000039301	STARD10	71.5245	-0.301843	0.117078	0.307881	-0.795193	5.04986e-05	0.00121687	0.138341	0.488543	0.820888	-0.390748	0.0925276	0.344163	-0.15824	0.443096	0.641364	-0.310584	0.131369	0.291397	0.438185	0.0319274	0.106978
ENSMMUG00000013341	ARMH1	10.3065	0.385896	0.296032	0.533254	1.42546	5.09256e-05	0.00122503	0.356943	0.354094	0.751237	0.0143276	0.974828	0.992823	-0.0964455	0.815294	0.900069	-0.476932	0.256304	0.452316	-0.445375	0.305844	0.484015
ENSMMUG00000019262	CACNA1D	11.9934	0.207908	0.670841	0.830833	1.90248	5.10242e-05	0.00122529	0.277239	0.589649	0.867805	1.10793	0.0521025	0.257414	0.272457	0.60775	0.768505	-0.392405	0.470447	0.656491	0.131405	0.808857	0.888949
ENSMMUG00000010311	NF2	663.338	-0.214412	0.14151	0.343883	-0.591754	5.11469e-05	0.00122612	-0.228307	0.13702	0.555798	-0.239075	0.167465	0.462626	-0.506926	0.00105122	0.0125906	-0.0632867	0.680919	0.815692	-0.407975	0.00855825	0.043945
ENSMMUG00000000822	USP4	2152.69	0.0545025	0.463638	0.686358	0.300482	5.12494e-05	0.00122646	0.2079	0.00783357	0.189136	0.26285	0.00286203	0.0598211	0.231914	0.00319587	0.0262763	0.169582	0.0308101	0.103566	0.173572	0.0280335	0.0979631
ENSMMUG00000016274	ARSA	807.464	0.0204307	0.86964	0.940965	0.502232	5.15487e-05	0.0012315	0.332804	0.0109535	0.213651	0.0562522	0.703788	0.885109	0.246597	0.0611758	0.188761	0.127844	0.331244	0.532403	0.245223	0.0635939	0.171333
ENSMMUG00000036683	SNORA81	60.9162	-1.05738	5.45381e-09	4.54976e-06	-0.718932	5.28652e-05	0.00126078	-0.29627	0.107252	0.508759	-0.712831	0.000962499	0.0330849	-0.510888	0.00751366	0.0470238	-1.34512	1.31937e-11	6.11198e-09	-0.152167	0.425569	0.599611
ENSMMUG00000018994	UBE2L3	1721	0.213234	0.00626315	0.0488141	0.314539	5.39228e-05	0.00128381	0.0773163	0.346693	0.747071	0.147146	0.112616	0.378669	0.22287	0.00701955	0.044895	0.188469	0.0223396	0.0821741	-0.00732553	0.929926	0.962371
ENSMMUG00000009184	MPZL1	331.402	0.278251	0.0511722	0.184898	0.573409	5.48492e-05	0.00130363	0.172398	0.251666	0.678407	0.403104	0.0175305	0.150802	-0.026017	0.864608	0.926755	0.00381764	0.979951	0.989963	-0.281073	0.0691727	0.181375
ENSMMUG00000019097	KLF12	550.552	-0.419529	0.0140906	0.0810925	-0.689563	5.55745e-05	0.00131687	-0.472842	0.00856547	0.194363	-0.376936	0.0629467	0.283632	-0.684059	0.000157728	0.00370175	-0.47006	0.00918748	0.0429232	-0.573463	0.00158248	0.0147285
ENSMMUG00000014260	CCRL2	227.105	1.009	0.00734395	0.053881	1.51525	5.55959e-05	0.00131687	0.390015	0.325834	0.731518	1.33325	0.00274823	0.0585513	1.19199	0.00268444	0.0233302	1.01448	0.0106057	0.0474696	1.0198	0.0103831	0.0500628
ENSMMUG00000003866	TP53I13	538.735	-0.211819	0.0999722	0.279481	-0.51999	5.61005e-05	0.00132514	-0.198408	0.142951	0.564453	-0.223703	0.143572	0.429293	-0.389246	0.00445848	0.0327832	-0.394502	0.00384651	0.0226813	-0.231173	0.0920115	0.220036
ENSMMUG00000054729		27.9777	-0.295655	0.243886	0.476448	-1.06433	5.61354e-05	0.00132514	-0.492926	0.0663546	0.435533	-0.402842	0.192167	0.49391	-0.395796	0.153157	0.338739	-0.162846	0.548575	0.718318	-0.185334	0.506053	0.668965
ENSMMUG00000009852	CASP1	3992.95	0.201641	0.339781	0.577791	0.850555	5.62992e-05	0.00132675	0.178479	0.422354	0.790605	0.192808	0.440418	0.728075	0.280192	0.208005	0.407973	0.120309	0.588743	0.748169	-0.337683	0.129549	0.275113
ENSMMUG00000022904	LRRC74A	0.244948	14.3113	0.000128658		15.0171	5.63546e-05		13.8888	0.000430171		14.4649	0.00109352		13.2066	0.000823072		14.0688	0.000363578		14.7632	0.000184636
ENSMMUG00000019785	EIF3L	3450	-0.208503	0.00204423	0.0236277	-0.272209	5.66273e-05	0.00133223	-0.165222	0.0202559	0.271054	-0.336688	2.80164e-05	0.00502006	-0.0842569	0.238622	0.444671	-0.161883	0.0234049	0.0848506	0.114068	0.111067	0.249095
ENSMMUG00000020079	MUTYH	271.501	-0.215861	0.023978	0.115346	-0.386731	5.69116e-05	0.00133592	-0.0925232	0.355144	0.751237	0.0825985	0.467671	0.746557	-0.0753878	0.462809	0.657375	0.0699514	0.490117	0.673001	-0.21095	0.0440252	0.133098
ENSMMUG00000057084		45.3218	0.90367	3.86473e-06	0.000334205	0.789129	5.70368e-05	0.00133592	0.200707	0.341861	0.745437	0.546367	0.0228844	0.172218	-0.03232	0.884408	0.937414	0.366642	0.0881066	0.220586	-0.224984	0.327785	0.508408
ENSMMUG00000017952	CD2AP	391.79	0.48446	0.000777879	0.0128577	0.579291	5.70725e-05	0.00133592	0.116795	0.442874	0.800478	0.333883	0.0517573	0.256982	-0.0207584	0.892742	0.942457	0.100069	0.51356	0.691167	-0.343655	0.0276343	0.0972337
ENSMMUG00000012972	ULK3	1315.28	-0.193024	0.0252481	0.118862	-0.347228	5.76258e-05	0.0013466	-0.0638399	0.481462	0.817867	-0.21662	0.0347094	0.209404	-0.260686	0.00441467	0.0325834	-0.281223	0.00207593	0.0143934	-0.0166024	0.856344	0.918461
ENSMMUG00000031126	B3GAT3	494.429	-0.221325	0.0190988	0.0988535	-0.380498	5.78715e-05	0.00135008	0.0376354	0.70363	0.908457	-0.168813	0.134665	0.414321	-0.0808666	0.421871	0.623818	-0.156865	0.11791	0.270153	-0.0239958	0.812945	0.890972
ENSMMUG00000005494	RPL10	5119.37	-0.417013	0.000369661	0.00765332	-0.470817	5.80706e-05	0.00135125	-0.376901	0.00223708	0.111457	-0.515026	0.000203297	0.015317	-0.332306	0.00710176	0.0452277	-0.501251	4.87975e-05	0.000921281	0.19254	0.118707	0.259866
ENSMMUG00000019901	SEPTIN11	822.234	-0.195057	0.191386	0.411807	-0.601208	5.81215e-05	0.00135125	-0.339194	0.0310369	0.32679	-0.106945	0.545764	0.7936	-0.169869	0.28191	0.491586	-0.0255928	0.870927	0.931668	-0.121574	0.442222	0.616218
ENSMMUG00000003564	ITM2A	1465.13	-0.7175	7.82427e-05	0.00273985	-0.730094	5.82133e-05	0.00135125	-0.37972	0.0469296	0.386888	-0.613537	0.00432246	0.072936	-0.469559	0.0141774	0.0716502	-0.588519	0.00210298	0.0145359	-0.158338	0.408285	0.584783
ENSMMUG00000020913	SCARB2	2946.08	0.17983	0.290287	0.527598	0.682816	5.88879e-05	0.00136358	0.274142	0.125815	0.540897	0.221696	0.270713	0.584383	-0.228229	0.20329	0.402237	-0.0871495	0.626875	0.7779	-0.257455	0.151644	0.30647
ENSMMUG00000002494	ACTN3	81.7653	-0.426432	0.21148	0.435569	-1.38561	5.89407e-05	0.00136358	-0.551368	0.125201	0.540897	-0.173339	0.667993	0.865046	-0.478128	0.187037	0.383819	-0.400775	0.266937	0.463793	-0.40739	0.262269	0.439117
ENSMMUG00000004968	SNED1	69.8894	-0.158394	0.534574	0.739137	-1.04406	5.91241e-05	0.00136448	-0.0640317	0.811192	0.94763	-0.338523	0.269018	0.582977	-0.517068	0.0599895	0.186022	-0.444419	0.102819	0.245863	-0.0135514	0.960517	0.978405
ENSMMUG00000008964	DGLUCY	426.063	0.152745	0.219358	0.445501	0.497085	5.9176e-05	0.00136448	0.0460731	0.725061	0.915332	0.337603	0.0223738	0.170235	-0.175318	0.187492	0.384345	-0.0580215	0.660755	0.802872	-0.360578	0.00745601	0.0404257
ENSMMUG00000002673	ELMOD3	301.79	-0.224824	0.0171142	0.0921148	-0.380024	5.93969e-05	0.00136731	0.0135659	0.890283	0.969148	-0.208105	0.0666947	0.291418	-0.0675146	0.503703	0.690099	-0.14517	0.148481	0.316836	0.137704	0.17481	0.336812
ENSMMUG00000000424	ARID5B	1238.57	-0.652087	3.54875e-09	3.35522e-06	-0.442538	5.9639e-05	0.00137061	-0.225574	0.0517987	0.400985	-0.474556	0.000290413	0.0183656	-0.473636	4.96519e-05	0.00186446	-0.825834	1.57813e-12	1.06337e-09	-0.243879	0.0369066	0.118243
ENSMMUG00000014046	SCAP	1349.26	-0.136704	0.0507375	0.18354	-0.280956	6.01685e-05	0.0013805	-0.135616	0.0654389	0.434462	-0.0552908	0.506708	0.7723	-0.280028	0.000174492	0.00393496	-0.135667	0.0673101	0.182647	-0.24683	0.00101249	0.0111203
ENSMMUG00000007117	ASXL1	331.048	-0.350922	0.0109175	0.0695158	-0.554114	6.03325e-05	0.00138198	-0.201365	0.164096	0.593813	-0.242316	0.139251	0.421867	-0.440521	0.00271574	0.0234543	-0.658981	7.26549e-06	0.000221157	0.0103493	0.943734	0.969576
ENSMMUG00000013348	NOP53	769.422	-0.295465	0.00145553	0.0191205	-0.372289	6.0443e-05	0.00138224	-0.216687	0.02627	0.307032	-0.355887	0.00130232	0.0383561	-0.304974	0.00201312	0.0191135	-0.383701	9.7908e-05	0.00158276	0.0948735	0.336254	0.516565
ENSMMUG00000001645		1636.46	-0.342047	4.27023e-06	0.000364822	-0.2978	6.1201e-05	0.00139625	-0.205853	0.00845915	0.193226	-0.279795	0.00155867	0.0432524	-0.211503	0.00731307	0.0461477	-0.310606	7.94566e-05	0.00135076	0.116219	0.140626	0.29122
ENSMMUG00000002042	ZNF107	416.076	0.450567	0.00223134	0.0248976	0.589435	6.12567e-05	0.00139625	0.307898	0.0471611	0.387005	0.51284	0.00333677	0.0634941	0.0977864	0.53263	0.7134	0.091649	0.557477	0.72485	-0.261947	0.0988739	0.230233
ENSMMUG00000051962		0.315213	14.5154	0.000586281		16.8534	6.13041e-05		15.8755	0.000339067		14.8225	0.00294213		14.8849	0.000798682		0	1		12.9204	0.00367955
ENSMMUG00000009562	MACF1	2544.85	-0.288314	0.0191861	0.0991608	-0.493389	6.15759e-05	0.00139937	-0.249522	0.054208	0.407999	-0.174869	0.230241	0.541013	-0.488504	0.000170738	0.00388082	-0.431507	0.000889412	0.00791395	-0.402022	0.002003	0.0173048
ENSMMUG00000000885	AKAP17A	3385.9	-0.409392	0.000648757	0.0114011	-0.480943	6.1595e-05	0.00139937	-0.235558	0.0622627	0.42617	-0.391401	0.00589875	0.0857145	-0.407206	0.00129838	0.0142933	-0.523729	3.50027e-05	0.000717676	0.198172	0.117348	0.258019
ENSMMUG00000032030	DOLPP1	63.6727	0.682978	4.61723e-07	7.20649e-05	0.546776	6.2194e-05	0.00140807	0.170891	0.240163	0.6681	0.690915	2.59511e-05	0.00487391	0.288382	0.0574774	0.181434	1.11025	6.59739e-15	9.77998e-12	-0.609147	0.000335571	0.0055426
ENSMMUG00000052156	C15H9orf152	1234.38	0.0981431	0.602388	0.785578	0.753355	6.22663e-05	0.00140807	0.127565	0.520154	0.834516	-0.0394213	0.859816	0.952338	0.541919	0.00634913	0.0418371	0.0221763	0.911135	0.952313	0.691053	0.000503653	0.00707661
ENSMMUG00000018962	PSMD11	1134.41	-0.0226825	0.739142	0.872307	0.271211	6.23806e-05	0.00140807	0.0777071	0.277345	0.698579	0.13437	0.0974577	0.351267	0.0569001	0.432888	0.633209	0.00726026	0.919997	0.957324	-0.038484	0.599687	0.74364
ENSMMUG00000014673	ILF3	1379.83	-0.385879	8.28881e-05	0.0028392	-0.39226	6.24501e-05	0.00140807	-0.297241	0.00394298	0.144586	-0.342674	0.00323333	0.0626318	-0.428508	3.68173e-05	0.00156114	-0.470887	5.54725e-06	0.000178766	0.0151579	0.883859	0.936019
ENSMMUG00000014482	MAP2K5	356.417	-0.111928	0.158169	0.367669	-0.319421	6.2484e-05	0.00140807	-0.084503	0.309776	0.721376	-0.147472	0.123426	0.397366	-0.230819	0.00728275	0.04602	-0.305988	0.000346712	0.0039599	-0.19987	0.0219614	0.0831858
ENSMMUG00000005136	TCAF1	28.7054	-0.863516	0.000921306	0.0143654	-1.05227	6.27258e-05	0.00141123	-0.335985	0.209742	0.635419	-0.449777	0.149356	0.438081	-1.12969	9.29376e-05	0.0026593	-0.875219	0.00182995	0.0131621	0.0831492	0.762858	0.858216
ENSMMUG00000016720	PLXNA1	107.775	-0.323685	0.253134	0.487566	-1.14254	6.53021e-05	0.00146469	-0.266015	0.371394	0.761222	-0.559279	0.0975003	0.351267	-0.247766	0.409057	0.612468	-0.13009	0.663422	0.804727	0.048329	0.872035	0.928966
ENSMMUG00000008438	ZBTB10	101.53	-1.42376	6.86088e-07	9.56507e-05	-1.13769	6.53127e-05	0.00146469	-0.379975	0.2018	0.626861	-1.37778	5.73324e-05	0.00716594	-1.09508	0.000304249	0.00547249	-1.8875	7.84129e-10	1.68463e-07	0.56551	0.0580645	0.161279
ENSMMUG00000014749	MRPS18A	239.775	0.137469	0.211792	0.43586	0.435394	6.54399e-05	0.00146498	0.133009	0.249677	0.677753	0.204831	0.120237	0.391436	0.347224	0.00312995	0.0259365	0.275598	0.0184853	0.0711572	0.0572919	0.633974	0.768902
ENSMMUG00000006251	AGO1	378.414	-0.273606	0.0152235	0.085233	-0.450881	6.55363e-05	0.00146498	-0.206359	0.0813133	0.46923	-0.22894	0.0895326	0.339454	-0.444763	0.000231377	0.00468078	-0.262691	0.0282001	0.0971054	-0.245423	0.0431839	0.131326
ENSMMUG00000004435	TPCN1	801.129	0.00415688	0.980212	0.990766	-0.67037	6.60602e-05	0.00147427	0.0170228	0.923153	0.978735	-0.104518	0.599231	0.827046	-0.207399	0.242008	0.448238	0.0650406	0.713016	0.837108	-0.0932054	0.599666	0.74364
ENSMMUG00000044273	HPCAL4	39.3158	-0.578174	0.0491337	0.180241	-1.19511	6.6164e-05	0.00147427	-0.511629	0.0962195	0.494075	-1.29373	0.000321376	0.0191048	-0.737238	0.0194837	0.0886892	-0.766593	0.0145842	0.0598717	-0.69975	0.0282335	0.0981308
ENSMMUG00000019184	ANKFY1	2432.57	0.389409	0.00717571	0.0532527	0.577436	6.65565e-05	0.00148064	0.185484	0.224055	0.652549	0.308155	0.0723534	0.304141	0.0100127	0.947778	0.974	0.0160133	0.916521	0.955652	-0.183601	0.230667	0.404309
ENSMMUG00000040817	IRF9	3225.74	0.146341	0.468697	0.69089	0.804485	6.74867e-05	0.00149894	0.244953	0.24936	0.677657	0.378472	0.113114	0.379653	0.109051	0.608335	0.768678	-0.13638	0.521593	0.696804	-0.287997	0.176368	0.338858
ENSMMUG00000010849	ARHGEF10L	657.31	0.304545	0.18323	0.401705	0.910212	6.8023e-05	0.00150844	0.314858	0.191411	0.617283	0.372615	0.169417	0.465142	-0.0292289	0.903839	0.948887	-0.0116624	0.961512	0.979934	0.163408	0.499879	0.663819
ENSMMUG00000012761	SIGLEC5	1598.31	0.0614586	0.843718	0.929079	1.23948	6.94162e-05	0.00153688	0.402413	0.220198	0.648106	0.216797	0.55675	0.799615	0.703338	0.0321933	0.124812	-0.325573	0.321804	0.522729	0.668454	0.0418515	0.128465
ENSMMUG00000057794	CAVIN3	270.631	0.258506	0.376043	0.60963	1.15771	6.96757e-05	0.00153975	0.856951	0.00524024	0.162183	0.429388	0.215058	0.522626	0.610139	0.0478392	0.160707	0.570036	0.064205	0.17668	0.881513	0.00426884	0.0281991
ENSMMUG00000023012	VTA1	1093.61	0.0968462	0.404622	0.635642	0.461053	6.9767e-05	0.00153975	0.19654	0.10794	0.510097	0.16834	0.221879	0.530797	0.334537	0.00643814	0.0422611	0.271175	0.0270004	0.0939905	0.0185849	0.880386	0.933933
ENSMMUG00000013835	DHRS9	946.773	0.50235	0.229785	0.458794	1.66213	7.0343e-05	0.00155	0.348787	0.428552	0.792122	0.40318	0.415328	0.711841	0.0858353	0.845652	0.915147	-0.417853	0.343426	0.544836	-0.269293	0.541776	0.698233
ENSMMUG00000039560	CFL2	125.413	-1.09846	0.000268897	0.00617072	-1.19734	7.15945e-05	0.00157508	-1.13515	0.000342826	0.0456708	-1.5104	2.74158e-05	0.00500396	-1.38307	1.59957e-05	0.000949059	-1.81209	1.71856e-08	1.95969e-06	0.0262218	0.934121	0.965005
ENSMMUG00000065246		129.746	-0.53625	0.0294147	0.130586	-0.982262	7.1728e-05	0.00157552	-0.424249	0.101523	0.500915	-0.195494	0.504503	0.771476	-0.493639	0.0595652	0.184996	-0.222172	0.393318	0.590973	-0.646181	0.0146208	0.0636097
ENSMMUG00000013482	PAN2	1692.4	-0.0976462	0.410096	0.639996	-0.471008	7.2065e-05	0.00158043	-0.137798	0.269616	0.693493	-0.08366	0.551515	0.796375	-0.326135	0.00926109	0.0539249	-0.292291	0.0195249	0.0742145	-0.352261	0.00504978	0.0315444
ENSMMUG00000017529	ARRB1	652.21	0.1098	0.45876	0.682784	0.586493	7.2255e-05	0.00158162	0.258029	0.0980589	0.497238	0.267817	0.127696	0.403513	0.0297429	0.849842	0.917521	0.175751	0.261739	0.457874	-0.160933	0.308586	0.487215
ENSMMUG00000016387	ADM	171.274	-0.250707	0.581741	0.77264	1.79685	7.2383e-05	0.00158162	1.13582	0.0174179	0.25509	0.218258	0.685681	0.875922	0.611231	0.202376	0.401238	-0.442363	0.358308	0.559805	0.537109	0.263689	0.440308
ENSMMUG00000002461	CEPT1	956.876	0.648495	5.24784e-05	0.00209647	0.636104	7.25009e-05	0.00158162	0.313574	0.0635628	0.430907	0.482371	0.0111499	0.120409	0.371197	0.0285744	0.11529	0.710453	2.66463e-05	0.000586932	-0.388697	0.0229362	0.0856208
ENSMMUG00000015073	SRP54	893	0.37716	0.000773358	0.0127979	0.444656	7.25742e-05	0.00158162	0.130804	0.268812	0.692991	0.305932	0.0217147	0.1677	0.37009	0.00185005	0.0180604	0.37386	0.00162127	0.0121079	-0.468764	0.000105157	0.00272332
ENSMMUG00000006217	GTF2H2	145.178	0.590983	1.19873e-05	0.000723824	0.535476	7.30685e-05	0.00158462	0.413647	0.00369187	0.141019	0.239858	0.143762	0.429556	0.5129	0.000421757	0.00688987	0.542355	0.000171252	0.00237087	-0.289373	0.0587542	0.162534
ENSMMUG00000002819	ALMS1	132.94	-0.314597	0.0597149	0.203576	-0.667133	7.31122e-05	0.00158462	-0.377278	0.0319025	0.329715	-0.153201	0.442103	0.72951	-0.535013	0.00294623	0.0248264	-0.608305	0.000686223	0.00653207	-0.33371	0.0649354	0.173884
ENSMMUG00000018978	N4BP1	637.73	0.151307	0.392966	0.62457	0.700859	7.31547e-05	0.00158462	0.0273211	0.883569	0.966873	0.323266	0.123417	0.397366	-0.0441231	0.813931	0.899558	-0.246214	0.188919	0.372647	0.295728	0.1148	0.254647
ENSMMUG00000010864	STAMBP	216.516	0.481079	0.00370969	0.0346124	0.65534	7.31677e-05	0.00158462	0.533131	0.00221052	0.111127	0.47585	0.0159601	0.144887	0.658356	0.000182432	0.00401996	0.66808	0.000137832	0.00203306	0.0925632	0.606025	0.747976
ENSMMUG00000045974	SAPCD1	13.6327	-0.280903	0.258723	0.493703	-1.0815	7.34213e-05	0.00158764	-0.412752	0.113486	0.519998	-0.73409	0.0241644	0.176597	-0.709818	0.0125244	0.0662284	-0.820263	0.00378355	0.0224081	-0.0300856	0.912465	0.951574
ENSMMUG00000006244	NUB1	887.655	0.22414	0.0994004	0.27873	0.538066	7.41242e-05	0.00160035	0.0257311	0.857542	0.959778	0.340705	0.0345917	0.209181	0.0968777	0.50109	0.68824	0.0494485	0.730931	0.84923	-0.245687	0.0900862	0.217102
ENSMMUG00000028999	RNF170	126.216	0.363901	0.00884198	0.0606368	0.54648	7.54209e-05	0.00162345	0.201411	0.169776	0.597693	0.541216	0.00110801	0.0353845	0.212448	0.158976	0.347185	0.213312	0.153666	0.325039	0.0949383	0.537438	0.695312
ENSMMUG00000021754	NLRC4	44.0841	1.55974	0.0342085	0.143449	2.90155	7.55143e-05	0.00162345	2.41469	0.00178717	0.0986964	0.596909	0.499742	0.769322	3.42244	9.55313e-06	0.000669717	1.26936	0.103934	0.247624	0.462164	0.56123	0.714416
ENSMMUG00000018458	SMG7	1040.3	0.22694	0.00671111	0.0509262	0.330711	7.55446e-05	0.00162345	0.126063	0.152788	0.578038	0.243048	0.014614	0.139709	-0.0618232	0.488733	0.678337	-0.080467	0.365939	0.566562	-0.125247	0.164009	0.322592
ENSMMUG00000001432	TSNARE1	117.98	-0.173932	0.198124	0.420271	-0.54203	7.60548e-05	0.00163189	-0.0284331	0.840651	0.955027	-0.0626032	0.699814	0.883649	-0.338328	0.021618	0.0948991	-0.165982	0.251983	0.447873	-0.321287	0.0317285	0.106506
ENSMMUG00000018876	LKAAEAR1	2.82323	-1.94692	0.000607596		-2.48384	7.65472e-05		-1.46034	0.0104724		-0.827213	0.218149		-0.923959	0.112542		-0.995375	0.084433	0.213926	-0.490356	0.393213
ENSMMUG00000003604	RACK1	5090.02	-0.326503	0.00138435	0.018452	-0.403706	7.68068e-05	0.00164549	-0.210218	0.0504859	0.399443	-0.409397	0.000708406	0.0284218	-0.144812	0.178501	0.373463	-0.343786	0.00140109	0.0109893	0.255521	0.0175816	0.071636
ENSMMUG00000063520	DDRGK1	643.191	0.0604654	0.505168	0.719622	0.356424	7.83805e-05	0.00167662	0.235989	0.0132508	0.224662	0.180583	0.0949862	0.346709	0.0734377	0.44824	0.646276	0.058119	0.5466	0.716808	-0.0127165	0.896616	0.944191
ENSMMUG00000064098		14.6309	-0.224907	0.336964	0.575054	-1.0126	7.85441e-05	0.00167754	-0.534618	0.0332482	0.332758	-0.229525	0.432718	0.721977	-0.449841	0.0915017	0.24338	0.0489289	0.844931	0.916874	-0.322903	0.232862	0.40658
ENSMMUG00000011929	HNRNPA0	480.66	-0.830346	1.96252e-08	9.94019e-06	-0.581173	8.02123e-05	0.00171054	-0.464548	0.00272875	0.122774	-0.816506	3.52259e-06	0.00150566	-0.669002	1.93318e-05	0.00104787	-1.02596	6.06951e-11	1.99943e-08	0.495265	0.00143306	0.0137948
ENSMMUG00000017637	GSG1	1.91584	0.627588	0.488963		3.1646	8.07629e-05		0.973376	0.29084		1.67061	0.101763		0.993263	0.298689		0.556867	0.566074		2.2607	0.0127216
ENSMMUG00000021712	UHRF1BP1	176.956	-0.299071	0.0610009	0.205799	-0.63269	8.08311e-05	0.00171877	-0.157539	0.347018	0.747071	-0.258687	0.175484	0.471414	-0.338314	0.0475506	0.160051	-0.199186	0.239547	0.433636	-0.320497	0.0628933	0.170095
ENSMMUG00000052198	FBXW4	269.744	-0.140613	0.249001	0.482659	-0.483685	8.0993e-05	0.00171877	-0.30424	0.0178687	0.259124	-0.34318	0.0191029	0.156779	-0.494977	0.000165019	0.00380127	-0.401518	0.00205566	0.0142971	-0.252891	0.0551294	0.155623
ENSMMUG00000005767	SLC15A4	548.248	0.56702	6.85895e-05	0.00254643	0.561022	8.10641e-05	0.00171877	0.207861	0.166648	0.595833	0.509833	0.0025753	0.056856	0.196372	0.19455	0.392631	0.413036	0.00613987	0.0322186	-0.489902	0.00144562	0.0138524
ENSMMUG00000005319	AVIL	41.3144	-0.817233	0.000484127	0.0092657	-0.925787	8.10927e-05	0.00171877	-0.543202	0.0256759	0.304896	-0.979951	0.000615829	0.0260952	-1.22107	2.23031e-06	0.000256879	-1.39205	6.74903e-08	5.52749e-06	-0.312999	0.212989	0.383745
ENSMMUG00000006835	MTERF4	426.575	-0.431378	5.98439e-06	0.000463774	-0.374323	8.17596e-05	0.00172863	-0.139152	0.162382	0.592152	-0.438254	0.000125649	0.0113866	-0.320119	0.00166577	0.0167629	-0.384789	0.00014735	0.00213312	0.00430324	0.9663	0.981809
ENSMMUG00000010489	HSPD1	750.182	0.331174	0.00146349	0.0191292	0.409427	8.18068e-05	0.00172863	0.134973	0.218611	0.645986	0.301471	0.0148158	0.140532	0.316515	0.00419001	0.0315366	0.296828	0.00708263	0.0357189	-0.128986	0.249442	0.424819
ENSMMUG00000012054	ACTG1	13592.5	0.196533	0.142362	0.34483	0.527307	8.26206e-05	0.00174318	0.0580088	0.680929	0.90016	0.212697	0.179533	0.47744	0.39825	0.00476666	0.034331	0.275265	0.0510673	0.150054	-0.0316906	0.82238	0.896463
ENSMMUG00000017690	CHRNB1	109.844	0.332221	0.0368143	0.15078	0.621036	8.29361e-05	0.00174719	0.158971	0.344167	0.746548	0.349375	0.0670543	0.291988	0.200084	0.244422	0.450789	-0.0217536	0.8993	0.946417	-0.324789	0.0687681	0.180625
ENSMMUG00000004339	RAB15	128.113	1.03271	0.0331072	0.140367	1.90288	8.34175e-05	0.00175347	0.98822	0.0527945	0.403545	0.627899	0.274763	0.589257	1.77621	0.000502785	0.00777784	-0.0768689	0.881238	0.937343	1.43484	0.00504369	0.0315351
ENSMMUG00000016417	CBX8	30.1736	-0.382766	0.191099	0.411504	-1.19365	8.34866e-05	0.00175347	-0.567589	0.066598	0.4363	-0.00960411	0.978026	0.994058	-0.708846	0.0279041	0.113537	0.264355	0.389643	0.588314	0.77107	0.0122471	0.0560465
ENSMMUG00000020000	ATP6V1B2	1569.39	0.570784	0.0137864	0.0799042	0.911326	8.36959e-05	0.00175522	0.313781	0.198673	0.624093	0.469315	0.0871504	0.334731	0.267286	0.274095	0.482935	0.403491	0.0985518	0.239536	-0.523016	0.0329088	0.109169
ENSMMUG00000022425	ANKRD44	2637.66	-0.154061	0.159847	0.370478	-0.431025	8.47778e-05	0.00177523	-0.213314	0.0645706	0.433127	-0.0857608	0.508863	0.772773	-0.373073	0.00127225	0.0141553	-0.152768	0.186272	0.369504	-0.163883	0.157271	0.313891
ENSMMUG00000019324	NEK10	9.00896	-0.435997	0.150755	0.357214	-1.32069	8.49771e-05	0.00177672	-0.587461	0.0693958	0.444567	-0.177138	0.632006		-0.367365	0.276426	0.485918	-0.141442	0.664467	0.805285	-0.721043	0.0462456	0.138028
ENSMMUG00000008649	CTSW	729.084	-0.50278	0.0176433	0.0938873	-0.832946	8.55088e-05	0.001784	-0.340841	0.126388	0.540916	-0.18988	0.449275	0.73475	-0.197751	0.376213	0.582983	0.0173459	0.938026	0.966451	0.0668025	0.765168	0.860082
ENSMMUG00000018226	KIF27	69.8366	-0.497958	0.0448789	0.169953	-0.985501	8.55819e-05	0.001784	-0.679503	0.00931942	0.202133	-0.744238	0.012513	0.129208	-0.90985	0.000685902	0.00965192	-0.697089	0.0084416	0.0403282	0.205609	0.433943	0.607778
ENSMMUG00000020458	CHD6	515.754	-0.514927	0.000151228	0.00410079	-0.53338	8.57467e-05	0.00178476	-0.24859	0.0813734	0.46923	-0.337631	0.0363169	0.214411	-0.562198	9.69591e-05	0.00274728	-0.656023	5.19268e-06	0.000168618	-0.155221	0.281613	0.459246
ENSMMUG00000005529	CP	7.42017	-0.59034	0.101535	0.2821	-1.54435	8.61855e-05	0.00179122	-0.848784	0.0296796	0.321358	-0.588279	0.190272		-0.851436	0.039856	0.143189	-0.661023	0.0998474	0.241616	-0.536026	0.195496	0.362273
ENSMMUG00000021808	CRY1	504.125	-0.477701	0.0109533	0.0696588	-0.737759	8.66017e-05	0.00179718	-0.468342	0.0177359	0.25811	-0.541395	0.0150644	0.141714	-0.617932	0.00186281	0.0181333	-0.605475	0.00225867	0.0153168	-0.128473	0.517414	0.679125
ENSMMUG00000005893	TSFM	212.57	0.569616	9.8825e-09	6.39186e-06	0.391617	8.72683e-05	0.00180503	0.202422	0.05567	0.412515	0.529426	1.00254e-05	0.00267694	0.391549	0.000303619	0.00546833	0.824611	6.13192e-15	9.77998e-12	-0.0545103	0.629295	0.765091
ENSMMUG00000014137	ADGRL1	94.6923	-0.179961	0.42106	0.650016	-0.888255	8.73575e-05	0.00180503	-0.0178345	0.939603	0.984352	-0.402951	0.133457	0.412762	-0.56226	0.0197466	0.0894109	-0.577643	0.0160477	0.0640698	-0.411201	0.0896781	0.216462
ENSMMUG00000005613	STAT1	11340.4	0.569952	0.12211	0.315498	1.44632	8.73695e-05	0.00180503	-0.0527524	0.891918	0.969985	0.560097	0.198946	0.502273	0.0208516	0.95717	0.978225	-0.644833	0.0967604	0.236577	-1.55423	6.29562e-05	0.0020208
ENSMMUG00000018018	NUP85	1040.3	0.0520344	0.419367	0.648295	0.251555	8.75566e-05	0.00180621	0.000548483	0.993546	0.997907	0.0850022	0.269432	0.583582	0.184238	0.00730002	0.0460866	0.143841	0.035438	0.114602	-0.200566	0.00421639	0.028015
ENSMMUG00000018067	FAM184B	69.2797	-0.355508	0.165504	0.377594	-1.01936	8.78347e-05	0.00180926	-0.21525	0.424409	0.790838	-0.0243624	0.936396	0.98018	-0.504333	0.0675949	0.201667	0.151836	0.57435	0.73748	-0.171344	0.534705	0.693104
ENSMMUG00000010978	S100A2	289.722	-0.0246302	0.915909	0.963114	0.910074	8.82557e-05	0.00181525	0.244279	0.319372	0.726622	0.0239121	0.931313	0.97797	0.428546	0.0819224	0.227018	0.190425	0.439467	0.630227	0.385773	0.118676	0.259851
ENSMMUG00000020903	CXCL10	259.99	1.6024	0.00549673	0.04475	2.26151	8.84741e-05	0.00181621	0.446092	0.463816	0.810134	1.74236	0.0107172	0.117599	1.0375	0.0885172	0.238266	-0.0728245	0.904982	0.949436	-2.19512	0.000425254	0.00634125
ENSMMUG00000009882	TRIP4	341.229	0.123187	0.17751	0.393781	0.355354	8.85635e-05	0.00181621	0.132443	0.16772	0.596102	0.238947	0.028962	0.192829	0.283558	0.00375559	0.0292799	0.342226	0.000418166	0.00458609	-0.204585	0.0431672	0.13132
ENSMMUG00000029350	ERO1A	3192.08	0.126042	0.392141	0.623819	0.57695	8.88319e-05	0.00181903	0.0265215	0.864245	0.962053	0.117551	0.50017	0.769616	-0.00551786	0.971661	0.986634	-0.12186	0.432592	0.624691	-0.199577	0.199434	0.367084
ENSMMUG00000021358	AGGF1	780.298	0.162474	0.0568076	0.196687	0.332976	8.98464e-05	0.00183472	0.155634	0.0829715	0.471083	0.183033	0.0720111	0.30339	0.0473889	0.602968	0.765211	0.150635	0.0961885	0.235686	-0.111922	0.224817	0.397537
ENSMMUG00000004552	DDT	109.048	-0.376292	0.0102535	0.0667045	-0.57789	8.9862e-05	0.00183472	-0.198137	0.195245	0.620501	-0.383674	0.0294329	0.193614	-0.385107	0.0149771	0.0741187	-0.413581	0.00847912	0.0404182	-0.118489	0.455207	0.627659
ENSMMUG00000017922	PTGIR	194.282	0.49195	0.0544697	0.191722	0.998553	9.0273e-05	0.00184041	0.254863	0.345176	0.746548	0.533885	0.0793867	0.31957	0.308092	0.25704	0.465449	0.363326	0.180129	0.360793	-0.248403	0.367332	0.547037
ENSMMUG00000019602	NOXA1	150.645	-0.316284	0.0767855	0.237367	-0.703755	9.17188e-05	0.00186714	-0.274596	0.143219	0.564626	-0.347852	0.102866	0.361355	-0.312069	0.101312	0.259645	-0.376571	0.0471877	0.141745	-0.267346	0.163624	0.322066
ENSMMUG00000015602	MADD	1920.79	-0.294847	0.0703953	0.224719	-0.637554	9.20165e-05	0.00187046	-0.428921	0.0124388	0.219645	-0.122924	0.52391	0.782791	-0.488211	0.00451218	0.0330793	-0.22579	0.188554	0.37242	-0.773981	7.06973e-06	0.000528182
ENSMMUG00000061649	ITPKB	636.787	-0.472544	0.0058001	0.0463681	-0.669774	9.29703e-05	0.00188709	-0.330971	0.0662118	0.435533	-0.55051	0.00677724	0.0931288	-0.63886	0.0004241	0.0069199	-0.539268	0.00286464	0.0183119	-0.193322	0.286021	0.463504
ENSMMUG00000010997	CYFIP2	6137.94	-0.198847	0.0329786	0.139996	-0.364203	9.41828e-05	0.00190892	-0.147459	0.133111	0.549344	-0.116545	0.290959	0.605169	-0.279174	0.00453035	0.0331833	-0.267838	0.00643073	0.0333786	-0.277206	0.00486237	0.0308386
ENSMMUG00000017788	HOPX	1770.21	-0.647077	0.0249357	0.117995	-1.12668	9.49248e-05	0.00192116	-0.768791	0.0114095	0.215997	-0.319022	0.350039	0.658272	-0.151128	0.619026	0.776246	-0.0789472	0.795012	0.888113	0.421997	0.16495	0.323936
ENSMMUG00000001700	STAM	247.362	-0.2728	0.0475283	0.176083	-0.538527	9.77044e-05	0.00197454	-0.324672	0.0248725	0.299988	-0.36647	0.0262562	0.183808	-0.38399	0.00912644	0.053342	-0.286597	0.0499637	0.147896	0.104664	0.476001	0.645004
ENSMMUG00000053929	CYBA	5680.84	-0.0397802	0.802086	0.908281	0.618025	9.79583e-05	0.0019768	0.110421	0.508761	0.830473	-0.0265521	0.887561	0.960172	0.208992	0.211316	0.411757	-0.125029	0.454619	0.643625	0.307857	0.0656553	0.175183
ENSMMUG00000003971	CDC42BPG	41.1584	-0.21973	0.404335	0.635447	-1.0538	9.87582e-05	0.00199005	-0.0495598	0.857874	0.959802	-0.140055	0.657756	0.860736	-0.210575	0.458367	0.653644	-0.164269	0.559269	0.725909	-0.740644	0.0118622	0.0548912
ENSMMUG00000063403	KLHL35	0.294973	-14.8388	7.27949e-05		-14.5601	9.92395e-05		2.82965	0.470731		-0.955167	0.828966		0.187068	0.962074		5.51108	0.15824		3.94887	0.314429
ENSMMUG00000011369	HABP4	149.214	-0.384301	0.0032225	0.0318256	-0.509196	9.94143e-05	0.00200037	-0.472837	0.000569029	0.0577502	-0.388053	0.0134161	0.13397	-0.528753	0.000181619	0.00401923	-0.501243	0.000341164	0.00392047	-0.507909	0.000392458	0.00602297
ENSMMUG00000054037		82.7608	-0.732686	1.29659e-05	0.000766176	-0.650373	0.000100367	0.0020142	-0.471387	0.00689852	0.18384	-0.636629	0.00163297	0.0448341	-0.656445	0.00027982	0.0052109	-0.956898	1.36751e-07	9.38515e-06	-0.325764	0.0716431	0.185539
ENSMMUG00000007565	CBLB	1184.6	-0.313284	0.0279427	0.126649	-0.554671	0.000100391	0.0020142	-0.313978	0.0363488	0.343661	-0.153124	0.364316	0.672243	-0.429423	0.00435317	0.0323291	-0.221214	0.141003	0.305678	-0.00546794	0.971031	0.984199
ENSMMUG00000028716	TMEM150B	163.76	0.547926	0.0487524	0.179214	1.07726	0.000100578	0.00201504	1.11167	0.000139637	0.0270444	0.710037	0.0314964	0.199688	0.838772	0.00433109	0.0322619	0.795737	0.00670463	0.0343433	0.320204	0.281304	0.458906
ENSMMUG00000020289	CD83	1660.8	-2.1524	4.6241e-07	7.20649e-05	-1.6596	0.000100847	0.00201751	-1.89697	2.43761e-05	0.0119713	-2.25743	7.87462e-06	0.00247528	-2.44007	5.84612e-08	2.05454e-05	-2.91303	9.59977e-11	2.84614e-08	0.788894	0.0791145	0.198461
ENSMMUG00000009770	GNPDA1	237.443	0.200604	0.155816	0.364111	0.545883	0.000101359	0.00202484	0.125861	0.397785	0.778665	0.309936	0.0657998	0.289424	0.174945	0.246758	0.453691	0.312421	0.0370966	0.118747	-0.239728	0.120404	0.262668
ENSMMUG00000002791	C1H1orf35	330.121	-0.334303	0.000867818	0.0138753	-0.390086	0.000102114	0.00203701	-0.169454	0.106801	0.508249	-0.334846	0.00536947	0.0821012	-0.253187	0.0184651	0.0854141	-0.330789	0.00199274	0.0139539	-0.123641	0.252998	0.42842
ENSMMUG00000020825	AP3M1	623.24	0.41711	0.000141815	0.00393585	0.425451	0.000102451	0.0020408	0.189788	0.100716	0.500703	0.323635	0.013155	0.132739	0.244204	0.0363843	0.135071	0.509677	1.10494e-05	0.000299445	-0.608115	3.79523e-07	7.63177e-05
ENSMMUG00000018666	RUFY1	862.682	0.41531	0.00683415	0.0514175	0.595869	0.000102643	0.0020417	0.324873	0.0445799	0.375164	0.297468	0.102526	0.360881	0.254002	0.117886	0.286581	0.201404	0.214531	0.402864	-0.215556	0.187446	0.351799
ENSMMUG00000013059	GPR180	60.5217	0.847633	9.86575e-05	0.00315838	0.844234	0.000103127	0.00204839	0.294501	0.204479	0.629256	0.609714	0.0203247	0.162184	0.393017	0.0975799	0.253975	0.691876	0.00302961	0.0191518	-0.547756	0.0299568	0.10233
ENSMMUG00000043675	CITED4	171.493	-0.15835	0.686304	0.840224	1.51286	0.000103745	0.00205774	0.872052	0.0339461	0.335822	-0.0254156	0.956433	0.984778	1.32707	0.00127015	0.0141553	-0.301637	0.467282	0.654489	1.48239	0.000320997	0.00538567
ENSMMUG00000015093	VLDLR	10.3769	2.11657	0.000691356	0.0119425	2.41207	0.000104102	0.00206187	-0.15825	0.817428	0.948444	0.564878	0.463519		-0.482024	0.499619		-0.980104	0.175988		-1.53275	0.0450378
ENSMMUG00000002529	ADA2	780.99	0.464761	0.0425198	0.164568	0.888096	0.000104556	0.00206792	0.333841	0.166529	0.595719	0.0894016	0.742335	0.904213	-0.167183	0.49017	0.679574	-0.112114	0.643156	0.7901	0.233536	0.335411	0.51566
ENSMMUG00000045701	ARMCX4	44.0675	-1.1699	6.72345e-05	0.00250926	-1.1347	0.000105654	0.00208666	-0.677556	0.0262966	0.307032	-1.03249	0.00337567	0.0638617	-1.31571	3.36596e-05	0.00145993	-1.27559	4.90883e-05	0.000924632	0.0871269	0.777047	0.868154
ENSMMUG00000002886	BBS9	196.318	-0.29536	0.0536103	0.189885	-0.595987	0.000105965	0.00208985	-0.351716	0.0287006	0.317661	-0.329685	0.071545	0.302102	-0.58128	0.00039871	0.00665617	-0.312463	0.0541829	0.155902	-0.402433	0.0148011	0.0641084
ENSMMUG00000022361	ESYT2	1658.31	-0.301283	0.01265	0.0758289	-0.468233	0.000107001	0.00210727	-0.355423	0.00520201	0.162183	-0.276151	0.0537384	0.262197	-0.556911	1.30142e-05	0.000833516	-0.40222	0.00160542	0.0120257	-0.570927	8.27552e-06	0.000571513
ENSMMUG00000022524	ABLIM1	845.476	-0.428954	0.00826498	0.0581418	-0.628987	0.000108493	0.00213097	-0.392646	0.0215931	0.280915	-0.420601	0.028881	0.192624	-0.627345	0.000258644	0.00495914	-0.579128	0.00073008	0.0068239	-0.531585	0.00200333	0.0173048
ENSMMUG00000007910	HSF2	281.838	-0.534502	0.00210588	0.0240339	-0.673255	0.000108573	0.00213097	-0.218589	0.230684	0.658348	-0.510703	0.0135066	0.13397	-0.328621	0.0743041	0.213724	-0.373332	0.0420747	0.130174	-0.185476	0.315038	0.494413
ENSMMUG00000049270	TADA2B	327.378	-0.376567	0.000953212	0.0146397	-0.441101	0.000108663	0.00213097	-0.271511	0.0231958	0.292897	-0.464453	0.000688155	0.0279555	-0.466112	0.000136725	0.00339485	-0.431791	0.000375729	0.00421317	0.0301652	0.804311	0.885662
ENSMMUG00000010971	TOX	705.973	-0.535905	0.00153029	0.0196582	-0.654235	0.000109618	0.0021406	-0.465018	0.00895839	0.199268	-0.562723	0.00501509	0.0791602	-0.675501	0.000158398	0.00370505	-0.658093	0.000227806	0.00292128	-0.300676	0.0926891	0.221269
ENSMMUG00000009486	CD33	239.319	0.547305	0.200718	0.423157	1.65087	0.000109638	0.0021406	0.88906	0.0481099	0.39007	0.488368	0.335034	0.646302	1.55453	0.000552341	0.00827364	0.0281777	0.95028	0.973377	1.65971	0.000228333	0.00437572
ENSMMUG00000015932	SSH3	496.912	0.278924	0.159539	0.369883	0.76533	0.000109666	0.0021406	0.494588	0.0177605	0.258165	0.57798	0.0138112	0.135919	0.699187	0.000834895	0.0108631	0.554799	0.00798373	0.0388417	0.295261	0.160331	0.317596
ENSMMUG00000012819	PDK3	258.525	-0.306542	0.0156409	0.0865965	-0.491836	0.00010977	0.0021406	-0.326702	0.0143162	0.234334	-0.462731	0.00239812	0.0545814	-0.296347	0.0289065	0.116166	-0.289524	0.031833	0.105877	-0.275399	0.0441946	0.133501
ENSMMUG00000046237	ABAT	86.4508	-0.0869099	0.576618	0.769471	-0.615657	0.000110424	0.00214926	-0.137259	0.400989	0.779775	0.0333425	0.858185	0.951752	0.00347712	0.983441	0.992541	0.220121	0.181459	0.362575	-0.207733	0.22724	0.400165
ENSMMUG00000016215	HIVEP3	101.682	-0.500433	0.0281926	0.127173	-0.886029	0.000110524	0.00214926	-0.808368	0.000794177	0.0650043	-0.21709	0.422428	0.715595	-1.2158	8.73676e-07	0.000131589	-0.897849	0.000231324	0.00294853	-0.465342	0.0570785	0.159451
ENSMMUG00000020633	SCAI	24.9352	-0.530232	0.00440506	0.0385633	-0.738117	0.000110933	0.00215222	-0.460655	0.0171682	0.25376	-0.360117	0.11342	0.380583	-0.338784	0.0954315	0.249711	-0.479169	0.0182111	0.0704816	-0.464862	0.028323	0.0982966
ENSMMUG00000039959	COA7	31.7259	0.86844	9.40274e-05	0.00305848	0.858677	0.000110986	0.00215222	0.408358	0.0855872	0.476637	0.781205	0.00372976	0.0666704	0.436483	0.0773484	0.219392	1.2645	7.24456e-08	5.80505e-06	-0.432053	0.110502	0.248112
ENSMMUG00000006519	TASP1	279.414	-0.17408	0.0674571	0.218707	-0.369495	0.000112166	0.00217208	-0.211411	0.0344894	0.337252	-0.155406	0.174201	0.46993	-0.359855	0.000482233	0.00753616	-0.33844	0.00092442	0.00810451	-0.52111	7.80755e-07	0.00012414
ENSMMUG00000004430	ZNF701	207.261	0.525958	5.63988e-05	0.00222799	0.503882	0.000112628	0.002178	0.48914	0.000368074	0.0460126	0.460653	0.00323325	0.0626318	0.581303	3.14303e-05	0.00138962	0.809883	4.54083e-09	7.0856e-07	0.0746096	0.603571	0.746367
ENSMMUG00000011252	MICU2	731.023	0.459474	0.000816358	0.0133359	0.529491	0.000113173	0.00218549	0.0937195	0.51728	0.833579	0.302499	0.0634041	0.28499	0.544568	0.000175704	0.00393496	0.60547	2.9108e-05	0.000627176	0.323092	0.0267926	0.0951836
ENSMMUG00000009790	LAMP1	5829.51	-0.134168	0.295815	0.533116	0.494988	0.000113738	0.00219337	0.0518954	0.700918	0.907532	-0.00807468	0.957596	0.985474	-0.166306	0.218913	0.420886	-0.225618	0.095247	0.233843	0.153127	0.257701	0.433814
ENSMMUG00000003464	MDN1	353.496	-0.0904621	0.482908	0.703624	-0.499964	0.000113924	0.0021939	-0.16764	0.216823	0.643682	-0.104611	0.495864	0.766862	-0.320172	0.0200936	0.0903403	-0.247362	0.0709332	0.189838	-0.360822	0.00939514	0.0467637
ENSMMUG00000064715		9.32482	0.856291	0.0804442		1.82082	0.000115899		0.169446	0.747825		1.6715	0.00301345		0.596896	0.265166		0.120529	0.825608		-0.0702095	0.900798
ENSMMUG00000013466	TTC39B	166.708	0.48967	0.00671218	0.0509262	0.693361	0.000117076	0.00225148	0.203097	0.287023	0.705425	0.303492	0.16121	0.455382	0.0947838	0.624987	0.780453	0.0931864	0.629219	0.779504	-0.102131	0.604064	0.746577
ENSMMUG00000056131	TM2D2	277.518	0.242924	0.0434649	0.166939	0.461067	0.00011724	0.00225152	0.0108857	0.931767	0.981691	0.119446	0.408897	0.708457	0.0555757	0.667698	0.810653	0.267828	0.0364591	0.117162	-0.148636	0.259328	0.435841
ENSMMUG00000018192	RORA	683.861	-1.08536	7.27614e-06	0.00052918	-0.931236	0.000117581	0.00225497	-0.798751	0.00169821	0.0953145	-1.06585	0.000199543	0.0151715	-1.01348	7.15894e-05	0.0023362	-1.23333	1.34512e-06	5.86474e-05	-0.107962	0.671789	0.796362
ENSMMUG00000018338	RCC1	445.299	-0.44687	2.5582e-05	0.00125105	-0.407881	0.000118382	0.0022672	-0.0638441	0.565444	0.855193	-0.471	0.000208108	0.0154393	-0.206364	0.0675739	0.201667	-0.441608	9.16534e-05	0.00150629	0.0188876	0.867434	0.92599
ENSMMUG00000009349	ACACA	86.3275	-0.394761	0.054592	0.192012	-0.797003	0.000118564	0.00226756	-0.52176	0.015899	0.245373	-0.243765	0.319697	0.632034	-0.794927	0.00035179	0.00606713	-0.463983	0.0339842	0.111112	-0.672879	0.00269107	0.0210378
ENSMMUG00000054702		17.6324	0.936308	0.00143038	0.0189232	1.11872	0.000118952	0.00227186	1.19433	7.86914e-05	0.0204167	1.33704	9.20103e-05	0.00970484	1.5047	1.10618e-06	0.00014864	1.04552	0.000858017	0.00771967	1.23331	0.000113063	0.00285772
ENSMMUG00000010079	BCAT2	174.226	-0.295431	0.0263629	0.122343	-0.514251	0.00011962	0.00228149	-0.159851	0.250642	0.677753	-0.256641	0.106575	0.368098	-0.220814	0.120707	0.290393	-0.316623	0.0254655	0.0902464	-0.330803	0.0221572	0.0836315
ENSMMUG00000008387	DPP4	1165.53	-0.24682	0.0834526	0.250853	-0.548533	0.000121269	0.00230976	0.079655	0.595298	0.870287	-0.219288	0.194112	0.495958	-0.118438	0.431316	0.631785	-0.209412	0.16378	0.338852	-0.434476	0.00402497	0.0271254
ENSMMUG00000064781	CD7	827.695	-0.428772	0.0456123	0.171357	-0.823844	0.000124138	0.00236118	-0.201931	0.371011	0.760968	-0.559944	0.0275414	0.18765	-0.471006	0.0374219	0.137915	-0.338383	0.134427	0.296188	-0.284877	0.208366	0.378127
ENSMMUG00000000860	GLS2	115.785	-0.140361	0.483011	0.703624	-0.778168	0.00012453	0.00236538	0.0453619	0.8286	0.952295	-0.0620464	0.793767	0.926873	-0.0462008	0.828126	0.906739	-0.227881	0.283787	0.481118	-0.10125	0.637098	0.771262
ENSMMUG00000013095	EXT2	962.136	-0.27834	9.65585e-05	0.00310961	-0.273434	0.000125276	0.00237405	-0.127728	0.0880892	0.480419	-0.161801	0.0571115	0.26922	-0.336229	1.04117e-05	0.000702969	-0.365473	1.48361e-06	6.31982e-05	-0.298651	0.000102757	0.00268301
ENSMMUG00000004046	TYMS	93.3325	0.661287	0.00904682	0.0615037	0.966471	0.000125328	0.00237405	0.973919	0.000242125	0.0362846	1.03719	0.000530691	0.0241825	1.79029	1.5831e-11	3.61633e-08	1.12355	2.59036e-05	0.000577437	0.899928	0.000903948	0.0103177
ENSMMUG00000015979	NUP210	2238.85	-0.218868	0.100504	0.28029	-0.511254	0.000125598	0.00237593	-0.144965	0.301523	0.718099	0.00428857	0.97831	0.994191	-0.311055	0.0269991	0.110926	-0.13736	0.328207	0.529071	-0.407737	0.00380209	0.0261387
ENSMMUG00000005417	IL2RB	4748.78	-0.547549	0.0321581	0.137643	-0.97987	0.000126287	0.00238573	-0.711031	0.00824127	0.191209	-0.219659	0.467424	0.746346	-0.583277	0.0302509	0.119936	-0.153371	0.568757	0.733025	-0.543981	0.0433421	0.131615
ENSMMUG00000052412	CCDC184	16.3468	-2.25918	3.10871e-08	1.27231e-05	-1.47481	0.000127609	0.00240744	-1.04514	0.0080558	0.190009	-1.45346	0.00210204	0.0507643	-1.701	5.57141e-05	0.00202015	-3.17497	2.84245e-11	1.06016e-08	0.557852	0.153724	0.30912
ENSMMUG00000000312	ABI2	167.504	0.0482961	0.709945	0.855087	-0.505371	0.000128483	0.00242064	-0.110096	0.42041	0.789516	-0.186675	0.233638	0.545531	-0.445189	0.0016502	0.016692	-0.167414	0.22869	0.420608	-0.286825	0.0442692	0.133658
ENSMMUG00000056470		279.635	-0.58338	0.00239573	0.0259766	-0.735879	0.000129606	0.00243849	-0.571529	0.0046526	0.15491	-0.492425	0.0306875	0.197318	-0.730968	0.000334222	0.00584738	-0.747128	0.000237033	0.00299682	-0.857538	2.95021e-05	0.00123334
ENSMMUG00000016258	PPARA	41.7759	-0.00964989	0.955366	0.980603	-0.694614	0.000130146	0.00244534	-0.0890675	0.622154	0.877799	0.122402	0.55517	0.798762	-0.428033	0.0273151	0.111789	0.046755	0.800527	0.891385	-0.0750922	0.697221	0.814577
ENSMMUG00000006116	BRPF1	529.197	-0.150404	0.163381	0.375356	-0.413701	0.000131485	0.00246717	-0.270929	0.0171478	0.25376	-0.069293	0.589716	0.821524	-0.353754	0.00215345	0.0200773	-0.0577207	0.613463	0.767189	-0.123727	0.284496	0.461965
ENSMMUG00000008825	OCRL	64.6436	0.733816	0.00013189	0.0037711	0.732732	0.000131725	0.00246833	0.608673	0.00263429	0.122395	0.482103	0.0384406	0.221101	0.473286	0.0235524	0.101076	0.881334	1.6011e-05	0.000402282	0.389847	0.0671608	0.177701
ENSMMUG00000001050	APOL6	578.762	0.528911	0.185573	0.404456	1.52614	0.000132288	0.0024729	-0.0563073	0.893608	0.97031	0.565257	0.231867	0.543331	0.363557	0.388105	0.593414	-0.526745	0.211604	0.399137	-0.94693	0.0251918	0.0912268
ENSMMUG00000003184	SEC23A	922.291	0.322577	0.000128379	0.00368556	0.321658	0.000132324	0.0024729	0.114694	0.196624	0.621987	0.296074	0.00315298	0.0619559	0.138113	0.124169	0.295925	0.288157	0.00124998	0.010136	-0.204698	0.0247341	0.0901906
ENSMMUG00000015175	MCCC2	45.1774	-0.13357	0.521469	0.730489	-0.822254	0.00013302	0.00248257	-0.383209	0.0818402	0.470074	-0.0401523	0.872656	0.955633	-0.343572	0.130771	0.305975	-0.0496054	0.823563	0.904936	-0.422405	0.069273	0.18155
ENSMMUG00000008872	INA	13.8187	-0.394804	0.136615	0.336895	-1.07867	0.000133936	0.0024963	-0.713229	0.0117723	0.216998	-0.547157	0.0932262	0.344893	-0.855032	0.00483017	0.0346609	-0.602016	0.039447	0.123759	-0.741507	0.0163293	0.0683671
ENSMMUG00000014265	TAPBPL	3076.92	-0.359438	9.78584e-06	0.000639552	-0.309966	0.000135798	0.00252676	-0.417914	1.04523e-06	0.001597	-0.203088	0.0349789	0.210052	-0.364877	2.16708e-05	0.00112507	-0.298398	0.000502522	0.00520572	-0.350788	4.6469e-05	0.00165044
ENSMMUG00000020990	AGPAT2	277.899	-0.0927801	0.634029	0.806873	0.73842	0.000135933	0.00252676	0.384243	0.0600996	0.421715	-0.105891	0.648095	0.856103	0.672933	0.0010515	0.0125906	-0.0134213	0.948143	0.972213	0.765288	0.000200713	0.0040008
ENSMMUG00000021113	DPY19L4	151.918	0.260633	0.0844159	0.252677	0.57184	0.00013615	0.0025274	-0.0987996	0.536606	0.845357	0.272211	0.132016	0.410263	-0.137001	0.402571	0.60726	0.152778	0.343057	0.544484	-0.28877	0.0835117	0.205903
ENSMMUG00000058269	YWHAG	433.783	0.564075	6.17428e-05	0.00237945	0.536885	0.000136332	0.00252741	0.1102	0.458675	0.80802	0.332814	0.0469758	0.244875	0.195498	0.192442	0.390178	0.428817	0.00403361	0.023504	0.0791865	0.600144	0.744032
ENSMMUG00000010207	EMG1	280.718	0.374292	0.00279399	0.0290806	0.476006	0.000137354	0.00254297	0.282732	0.0320016	0.330123	0.401311	0.00712478	0.0956579	0.342664	0.0104333	0.0584714	0.584694	1.0203e-05	0.00028218	-0.391255	0.00467914	0.030034
ENSMMUG00000017471	KCTD14	158.496	0.76675	0.151982	0.358875	2.03422	0.000138333	0.00255398	-0.0547885	0.92278	0.978735	0.565841	0.372676	0.680016	-0.00642321	0.990962	0.995684	-0.397583	0.483243	0.667052	-1.95724	0.00082992	0.00971603
ENSMMUG00000016708	MFHAS1	401.682	-0.381022	0.0167437	0.0909111	-0.607854	0.000138408	0.00255398	-0.19075	0.253946	0.680253	-0.266083	0.158824	0.452153	-0.353084	0.0363618	0.135049	-0.451741	0.00733568	0.0365827	-0.134959	0.424287	0.598422
ENSMMUG00000019907	PAPSS1	511.386	0.224545	0.0594523	0.202991	0.452557	0.0001385	0.00255398	0.314216	0.0121114	0.218812	0.236658	0.0949554	0.346709	0.211712	0.0945356	0.248172	0.155373	0.218579	0.408088	-0.198061	0.123231	0.266667
ENSMMUG00000004177	MYO7B	18.3582	0.227081	0.799768		3.35729	0.000139958	0.00257745	-0.737588	0.441016	0.800055	1.7739	0.0919888		0.274655	0.773776		-2.26833	0.0276596		0.105413	0.913175
ENSMMUG00000007362	RHBDD2	624.859	-0.763277	1.68429e-08	8.8469e-06	-0.513498	0.000140996	0.00259313	-0.385637	0.0065992	0.179694	-0.575903	0.000334734	0.0192552	-0.536945	0.000176396	0.00394402	-0.7636	9.56564e-08	7.01986e-06	0.15677	0.271818	0.449056
ENSMMUG00000002719	WDR54	362.566	-0.0874036	0.476893	0.698412	-0.470006	0.000142189	0.00261162	-0.122893	0.341868	0.745437	-0.0894818	0.540466	0.790507	-0.184127	0.160283	0.348867	-0.129222	0.321801	0.522729	-0.510353	0.000127391	0.00309954
ENSMMUG00000021909	TWIST2	57.0667	0.522988	0.198193	0.420271	1.53319	0.000144086	0.00264297	0.773219	0.0703438	0.446534	0.458215	0.34361	0.654504	1.30256	0.00237141	0.0214114	-0.0302738	0.944468	0.970001	0.725217	0.0939706	0.223121
ENSMMUG00000011514	COCH	93.3296	-0.0167103	0.962674	0.983266	-1.37433	0.000144578	0.0026485	-0.489306	0.195169	0.620501	-0.853762	0.0477834	0.247102	-0.222706	0.557873	0.733661	-0.0669764	0.859613	0.925672	0.661741	0.0801673	0.200404
ENSMMUG00000053012		187.04	-0.832463	0.00099219	0.0149694	-0.960572	0.000145712	0.00266577	-0.451044	0.0890083	0.481521	-1.05679	0.000449192	0.0219237	-0.887652	0.000921062	0.0115499	-1.04797	9.00706e-05	0.00148521	-0.0776161	0.771058	0.863863
ENSMMUG00000059499	TNFSF18	1.69993	2.66058	0.0359476		4.65217	0.000145719		2.32517	0.0851878		3.57826	0.0142424		0.881269	0.542159		0.68128	0.640155		1.77387	0.21353
ENSMMUG00000051498		107.979	0.214195	0.438479	0.666364	1.0408	0.000146009	0.00266769	0.536907	0.0641055	0.431865	-0.0827704	0.803802	0.930935	1.0826	0.000199776	0.00420798	0.0378556	0.897713	0.945753	0.81774	0.00536572	0.0327781
ENSMMUG00000005895	NUCB2	781.477	-0.26454	0.0268088	0.12376	-0.454046	0.00014638	0.00267095	-0.153544	0.221403	0.649287	-0.275215	0.0524315	0.258546	0.0127573	0.919491	0.957859	-0.0678857	0.590095	0.749	-0.166227	0.190458	0.355346
ENSMMUG00000002453	CRY2	294.739	-0.347188	0.0283731	0.127782	-0.602337	0.000147768	0.00269275	-0.450838	0.00685909	0.183144	-0.37873	0.0449012	0.240147	-0.466882	0.00562744	0.0385842	-0.292376	0.0811188	0.208442	-0.191578	0.256758	0.432697
ENSMMUG00000007740	DNAJA1	2272.86	0.895359	4.6412e-05	0.00193593	0.833527	0.000149568	0.00272199	0.0646407	0.780148	0.936027	0.547224	0.035394	0.211662	0.721239	0.00184772	0.0180604	0.968609	2.87218e-05	0.000619756	0.372743	0.107897	0.244472
ENSMMUG00000005992	ZMPSTE24	630.339	0.188072	0.0533076	0.189104	0.367764	0.000150265	0.00272863	0.132893	0.194792	0.620501	0.169068	0.145048	0.431811	0.214433	0.0385245	0.140355	0.255734	0.013167	0.0555458	-0.381255	0.000318435	0.00537452
ENSMMUG00000003534	RNF157	99.5368	-0.351912	0.0341724	0.14334	-0.63466	0.000150326	0.00272863	-0.185576	0.284712	0.704004	-0.400499	0.0461799	0.242384	-0.393841	0.027632	0.112782	-0.29109	0.0995161	0.241076	-0.189212	0.293002	0.470856
ENSMMUG00000016207	PASK	113.395	-0.0501448	0.76739	0.8882	-0.653173	0.000151723	0.0027504	0.129337	0.466447	0.811092	0.391702	0.0505621	0.253965	0.0291499	0.872469	0.930952	-0.0397375	0.826121	0.906337	-0.212354	0.251417	0.427047
ENSMMUG00000003844	SPTBN5	16.8967	0.0970227	0.758413	0.88329	-1.30717	0.000154057	0.00278715	0.460422	0.160469	0.590793	0.0218868	0.954311	0.984352	-0.497002	0.163853	0.353164	0.455329	0.173748	0.352168	-0.0959657	0.786322	0.874728
ENSMMUG00000002542	CSTF3	391.893	0.223504	0.0175232	0.0934797	0.354538	0.000154212	0.00278715	0.22997	0.0200312	0.270069	0.266805	0.017669	0.151537	0.234726	0.0198613	0.0897228	0.204451	0.041404	0.128404	-0.194566	0.0602167	0.165333
ENSMMUG00000040065		1054.66	1.10615	2.73605e-07	5.46516e-05	0.814434	0.000154352	0.00278715	0.433544	0.0559888	0.413481	1.16884	4.42751e-06	0.00163932	0.567353	0.012528	0.0662284	1.42442	3.34008e-10	8.25222e-08	-1.072	3.11374e-06	0.000327928
ENSMMUG00000021156	ULK2	1012.32	-0.298509	0.0709223	0.225773	-0.625406	0.000156312	0.00281888	-0.300458	0.0842543	0.473305	-0.152193	0.436925	0.724054	-0.571446	0.00107361	0.0126962	-0.143652	0.409703	0.605061	-0.571053	0.00111183	0.0117763
ENSMMUG00000056579		191.817	-0.0226503	0.86106	0.937521	-0.494792	0.000156811	0.00282421	0.091074	0.502651	0.827245	0.0428613	0.782298	0.921474	-0.233012	0.0958804	0.250598	-0.108145	0.434711	0.626726	-0.0283283	0.84031	0.907758
ENSMMUG00000003524	CD8A	2145.65	-0.42458	0.019739	0.101244	-0.688429	0.000157321	0.00282745	-0.664696	0.000528958	0.0551038	-0.359187	0.0955984	0.347701	-0.569813	0.00300075	0.0251227	-0.280893	0.143129	0.308527	-0.494919	0.0100092	0.0489056
ENSMMUG00000002145	JADE1	525.184	-0.0877229	0.549661	0.750292	-0.555824	0.000157573	0.00282745	-0.216797	0.160119	0.59061	-0.0879721	0.613174	0.834852	-0.36666	0.0184381	0.0854141	-0.193265	0.212341	0.399917	-0.40279	0.0100234	0.0489325
ENSMMUG00000005633	MMADHC	886.594	0.384832	0.0047136	0.0402458	0.514057	0.0001576	0.00282745	0.309987	0.0306594	0.325307	0.325581	0.0439106	0.237393	0.678155	2.40823e-06	0.000268336	0.676147	2.49494e-06	9.50769e-05	0.211697	0.14348	0.295296
ENSMMUG00000018095	EIF2S2	743.836	0.295497	0.00600025	0.047407	0.405625	0.00015787	0.00282864	0.232531	0.0400005	0.358266	0.262075	0.0405104	0.226767	0.338336	0.00302135	0.0252043	0.288994	0.0111149	0.0491907	0.106268	0.355916	0.535931
ENSMMUG00000004084	GCH1	110.771	0.992554	0.0211387	0.106064	1.62294	0.00015857	0.0028356	-0.422939	0.354132	0.751237	1.11687	0.0284621	0.191208	0.451616	0.322265	0.534483	-0.0748323	0.869945	0.931392	-1.2536	0.00746217	0.040443
ENSMMUG00000009019	RPS3	4461.97	-0.364929	0.000644332	0.0113586	-0.403912	0.000158666	0.0028356	-0.244586	0.0298124	0.321561	-0.443911	0.000455569	0.0219688	-0.185546	0.099832	0.257586	-0.397056	0.000428176	0.00465343	0.241555	0.0321148	0.107474
ENSMMUG00000002789	SLC25A24	732.619	0.462944	0.000427752	0.00847259	0.496	0.000159155	0.00284068	0.147422	0.287493	0.706201	0.341572	0.0286902	0.19191	0.322774	0.0205058	0.0916268	0.406247	0.00345647	0.0210263	-0.147525	0.29432	0.47192
ENSMMUG00000009850	CASP4	901.116	0.256176	0.281234	0.519467	0.896727	0.000159459	0.00284246	0.158039	0.527899	0.84047	0.308186	0.273612	0.587627	0.47837	0.0563081	0.178814	0.213349	0.394628	0.592222	-0.168962	0.501748	0.665332
ENSMMUG00000010032	EDEM2	843.422	0.137925	0.132552	0.331315	0.345117	0.000159953	0.00284363	0.200548	0.0376688	0.349045	0.148706	0.173765	0.46993	0.171494	0.0787174	0.221768	0.114582	0.238809	0.432724	-0.149377	0.130679	0.276384
ENSMMUG00000014652	THEMIS	471.843	-0.277945	0.0805499	0.245036	-0.601454	0.000159972	0.00284363	-0.264476	0.113917	0.520112	-0.272278	0.149419	0.438081	-0.499102	0.00308134	0.0256423	-0.300322	0.0737877	0.195222	-0.778248	4.80675e-06	0.000435282
ENSMMUG00000021545	ZAP70	2907.85	-0.302073	0.0568214	0.196687	-0.598817	0.000160138	0.00284363	-0.315825	0.0585714	0.418615	-0.14148	0.450856	0.736035	-0.384592	0.0214217	0.0943766	-0.127487	0.445384	0.635405	-0.554535	0.000922815	0.0104545
ENSMMUG00000022076	ADAM33	11.1635	1.58978	0.0100376	0.0655701	2.30184	0.000160474	0.00284596	2.24189	0.000504031	0.0537281	1.98314	0.00690424	0.0941811	2.37914	0.000264948	0.00503658	0.988885	0.142886	0.308137	1.69093	0.0115979
ENSMMUG00000023132	DUSP8	11.5893	-1.45371	0.00276062	0.02883	-1.87353	0.000160928	0.00285038	-1.50063	0.00309359	0.130136	-1.35589	0.020656	0.163494	-1.75851	0.00101221	0.0123667	-0.95054	0.0606326	0.169524	0.346028	0.485648	0.652526
ENSMMUG00000039526	TCTN1	101.536	-0.188133	0.21935	0.445501	-0.585645	0.000161229	0.00285208	-0.0781137	0.626563	0.880106	-0.291665	0.116355	0.386008	-0.236475	0.153895	0.339816	-0.271865	0.0987436	0.239924	0.196575	0.233843	0.407438
ENSMMUG00000016910	FAM193B	291.684	-0.223864	0.0718147	0.227541	-0.470765	0.000161679	0.00285639	-0.0754249	0.563577	0.855193	-0.349137	0.0192934	0.157644	-0.33762	0.0113336	0.0616666	-0.514519	0.000111821	0.00173757	-0.00727962	0.956471	0.976117
ENSMMUG00000018632		68.8486	-0.164552	0.238913	0.470511	-0.53943	0.000163672	0.00288581	-0.178979	0.221807	0.649641	-0.0645981	0.703275	0.885109	-0.166636	0.275661	0.485196	0.0219155	0.883327	0.93793	-0.302154	0.0555592	0.156417
ENSMMUG00000014326	MVD	441.471	0.0790313	0.561893	0.758857	0.511243	0.000163759	0.00288581	-0.0738122	0.60728	0.874403	0.157806	0.329992	0.64152	-0.00307725	0.983061	0.992475	0.0420383	0.770889	0.875546	-0.174313	0.233428	0.406973
ENSMMUG00000031865	TMEM8B	37.472	-0.246094	0.286923	0.523902	-0.897036	0.000164012	0.00288661	-0.0381201	0.874265	0.964913	-0.699947	0.0144396	0.138712	-0.443145	0.0784911	0.221358	-0.449521	0.0716502	0.191023	-0.310679	0.22212	0.394398
ENSMMUG00000009844	R3HDM1	315.677	-0.282878	0.00304944	0.0307153	-0.359894	0.000165235	0.00290424	-0.191931	0.0549344	0.410214	-0.267194	0.0199138	0.160487	-0.446958	1.49471e-05	0.000906482	-0.275809	0.00674821	0.0345069	-0.133662	0.196051	0.362669
ENSMMUG00000020766	UBR5	1023.63	-0.101042	0.358625	0.595387	-0.415242	0.000165431	0.00290424	-0.225248	0.0520297	0.401389	-0.0159437	0.902818	0.96731	-0.367001	0.00168233	0.0168892	-0.311682	0.00746921	0.0370439	-0.0366555	0.753774	0.85232
ENSMMUG00000000111	PDE1B	76.1806	-0.0193121	0.919512	0.965031	0.705224	0.000165942	0.00290748	0.239681	0.229361	0.657071	0.0982069	0.669173	0.865728	-0.155397	0.45274	0.649515	-0.348016	0.0924982	0.22899	-0.0725096	0.729189	0.836276
ENSMMUG00000016857	PTGS2	2503.16	-3.04876	8.22348e-06	0.000566005	-2.57435	0.000166034	0.00290748	-3.24052	6.77174e-06	0.0066513	-2.63065	0.00114231	0.0359206	-3.40215	2.31669e-06	0.000262418	-4.54857	2.75445e-10	6.92067e-08	-0.271764	0.705787	0.819751
ENSMMUG00000056509		696.045	0.696827	0.0764417	0.236909	1.4788	0.000167197	0.00292416	1.51831	0.000242759	0.0362846	0.635388	0.170958	0.466728	2.08331	4.91278e-07	9.19468e-05	0.886216	0.0327325	0.107972	1.63998	7.52173e-05	0.00224568
ENSMMUG00000050193	CRB3	24.8671	-0.560901	0.0115115	0.0718874	-0.855105	0.000167787	0.0029308	-0.197994	0.38446	0.770013	-0.678574	0.013406	0.13397	-0.584224	0.0166948	0.0802163	-0.56301	0.0191744	0.0731828	-0.329002	0.179304	0.342336
ENSMMUG00000063535	FBXO31	595.972	-0.18579	0.146435	0.351038	-0.482057	0.000169488	0.00295493	0.0381127	0.776911	0.935045	-0.0650069	0.668828	0.865522	-0.229789	0.090796	0.242158	-0.135953	0.315295	0.515738	-0.258105	0.0586922	0.162428
ENSMMUG00000003697	INPP4B	1377.96	-0.218295	0.133446	0.332316	-0.547483	0.000169594	0.00295493	0.0313561	0.837649	0.954222	-0.299715	0.0819414	0.324745	-0.296833	0.0532483	0.172861	-0.312357	0.0417664	0.12942	-0.409475	0.00780095	0.0416193
ENSMMUG00000008419	GNL2	680.423	0.116058	0.161456	0.372828	0.31021	0.000170811	0.00297242	0.155048	0.0753338	0.457964	0.165682	0.0941121	0.346586	0.112359	0.204718	0.403837	0.111915	0.204165	0.390591	-0.122008	0.175166	0.33726
ENSMMUG00000029462	PCMT1	1232.11	0.360944	0.0271697	0.124417	0.613559	0.000171156	0.0029747	0.323845	0.0597734	0.421715	0.282947	0.143787	0.429556	0.713805	3.41225e-05	0.00147534	0.477285	0.00558684	0.0300396	0.122009	0.480391	0.648328
ENSMMUG00000001054	EEF1B2	1612.92	-0.339761	0.000779475	0.0128637	-0.379895	0.000171375	0.00297478	-0.271714	0.0106588	0.210287	-0.502674	2.86625e-05	0.00502006	-0.153033	0.152081	0.33723	-0.326937	0.00220221	0.0150371	0.266253	0.0126576	0.0574147
ENSMMUG00000005086	TGIF1	594.009	-0.385497	0.0750906	0.234361	-0.814661	0.000172065	0.00298303	-0.552622	0.0153907	0.241871	-0.602204	0.0190553	0.156726	-0.725222	0.00154015	0.0159729	-0.386414	0.0906648	0.225657	0.242385	0.288582	0.466549
ENSMMUG00000006904		171.785	-0.147399	0.168212	0.3809	-0.405704	0.000172356	0.00298436	-0.098579	0.378668	0.767301	0.000507534	0.996855	0.999166	-0.18574	0.109491	0.272653	-0.126698	0.268973	0.466401	0.0108593	0.925954	0.959859
ENSMMUG00000023275	MTF1	555.911	0.035516	0.760665	0.884314	0.435531	0.000174559	0.00301874	0.105214	0.391	0.773822	0.194272	0.16117	0.455382	-0.06787	0.584801	0.753103	-0.070071	0.571242	0.734823	-0.0336877	0.787535	0.875437
ENSMMUG00000014873	TOR1AIP1	1827.85	0.137181	0.164804	0.376865	0.37012	0.000174792	0.00301902	-0.00153082	0.988259	0.996284	0.14599	0.212671	0.519754	-0.0955329	0.36098	0.569629	-0.0681593	0.513766	0.691239	-0.04616	0.659854	0.787264
ENSMMUG00000008535	EDRF1	367.131	-0.233301	0.0360444	0.148873	-0.418576	0.00017519	0.00302213	-0.282724	0.0156663	0.243486	-0.306344	0.0212466	0.166593	-0.44449	0.000195825	0.00417415	-0.253822	0.0317244	0.105658	-0.0857931	0.472107	0.642522
ENSMMUG00000017275	RAD9A	365.97	0.30052	0.0235858	0.113967	0.496281	0.00017682	0.00304648	0.0531626	0.704175	0.908468	0.267528	0.0905626	0.341114	-0.062425	0.660027	0.805154	-0.0994197	0.482053	0.666056	-0.314034	0.0290945	0.10011
ENSMMUG00000021419	EIF2S1	634.184	0.27268	0.0250704	0.118319	0.455238	0.000178195	0.00306637	0.156277	0.222903	0.651049	0.228548	0.114181	0.381751	0.35067	0.00656171	0.0428669	0.376013	0.00346714	0.021047	-0.339625	0.00957168	0.0473699
ENSMMUG00000019285	ZNF460	168.024	-0.838377	2.79699e-05	0.00133111	-0.747917	0.000178621	0.00306989	-0.436424	0.0370828	0.347579	-0.598035	0.0119469	0.125729	-0.779929	0.000244741	0.00482693	-1.11116	1.83739e-07	1.18424e-05	-0.316012	0.136869	0.285732
ENSMMUG00000021590	PCK2	375.869	0.252047	0.0355754	0.147179	0.447143	0.00018158	0.0031169	0.279653	0.0264981	0.307092	0.291546	0.0413014	0.229815	0.021168	0.868939	0.929147	-0.0274805	0.829671	0.908751	-0.000474953	0.997075	0.998975
ENSMMUG00000054402	HTR1F	6.1644	-0.307405	0.424862	0.653868	-1.69597	0.000182747	0.00313306	-0.344381	0.395292	0.776941	-0.132617	0.784056		-0.412208	0.339795	0.550018	-0.911413	0.0417625	0.12942	0.047628	0.910879	0.950406
ENSMMUG00000010403	UQCC1	404.646	0.245256	0.027108	0.124376	0.413652	0.00018311	0.00313542	0.149766	0.199762	0.625153	0.217834	0.100022	0.356291	0.0257884	0.828145	0.906739	0.178348	0.130244	0.289639	-0.138169	0.251416	0.427047
ENSMMUG00000002689	MSL3	927.346	0.125857	0.261606	0.497266	0.418253	0.000183746	0.00314137	0.358126	0.00237522	0.116789	0.235792	0.0765437	0.313406	0.306958	0.00967313	0.055496	0.209885	0.0764761	0.199979	0.113359	0.342455	0.522728
ENSMMUG00000013039	SLC19A2	130.159	-0.420753	0.0148242	0.0839941	-0.648305	0.000183909	0.00314137	-0.622654	0.000623379	0.0587129	-0.726905	0.000490965	0.022969	-0.77957	2.91101e-05	0.00132553	-0.78813	2.08597e-05	0.000490832	-0.02961	0.872504	0.929254
ENSMMUG00000017041	ANKMY2	259.292	0.433933	0.000337323	0.00716154	0.451888	0.000184809	0.00315287	0.203056	0.112191	0.517303	0.342831	0.0181029	0.153285	0.246708	0.0579667	0.182062	0.43292	0.000777619	0.00717435	-0.253109	0.0587481	0.162534
ENSMMUG00000012899	SCML1	60.6389	-1.04545	7.63768e-05	0.00270035	-0.98502	0.000185401	0.00315874	-1.1658	2.83224e-05	0.0120311	-1.04801	0.000911086	0.032171	-1.2232	1.78602e-05	0.000991063	-1.62354	1.56421e-08	1.82582e-06	0.267795	0.333382	0.514059
ENSMMUG00000009561	SEC23IP	710.566	0.525519	2.26642e-07	4.94527e-05	0.379718	0.000185672	0.00315874	0.112142	0.295725	0.713424	0.436441	0.000303295	0.0185664	-0.0123817	0.909245	0.951815	0.428184	6.8922e-05	0.00120341	-0.411356	0.000195581	0.00393368
ENSMMUG00000022495	PRPF40B	146.026	-0.27503	0.151798	0.35874	-0.722001	0.000185835	0.00315874	-0.131859	0.512696	0.832163	-0.358592	0.11706	0.38669	-0.554948	0.00691235	0.0445001	-0.474002	0.0202421	0.0762953	-0.438743	0.0336318	0.110831
ENSMMUG00000058704	RGS19	3924.73	0.0303945	0.829206	0.920847	0.526022	0.000187356	0.00318071	0.168592	0.255773	0.680386	0.0537605	0.74718	0.906539	0.33387	0.0245378	0.103929	-0.0269752	0.855857	0.923312	0.339369	0.0223486	0.0841164
ENSMMUG00000002420	RUNX3	3052.19	-0.372437	0.0107666	0.0688419	-0.545197	0.000189372	0.00321101	-0.527385	0.000606105	0.0582836	-0.110619	0.522114	0.782	-0.552925	0.000331254	0.00581152	-0.17864	0.245625	0.44039	-0.151074	0.32672	0.507274
ENSMMUG00000005732	LAP3	2119.01	0.203152	0.434829	0.662871	0.970433	0.000190012	0.00321794	-0.240056	0.380969	0.768084	0.292972	0.341114	0.652279	0.0560588	0.837958	0.91115	-0.455864	0.0963867	0.235976	-0.533668	0.0518572	0.149346
ENSMMUG00000007927	ATR	585.584	-0.129709	0.24771	0.481302	-0.419614	0.000190657	0.00322494	-0.234396	0.047314	0.387005	-0.0448892	0.736427	0.901777	-0.402262	0.000771482	0.0104169	-0.321938	0.00684938	0.0349158	-0.53738	8.59643e-06	0.000587738
ENSMMUG00000005561	TMEM67	117.888	-0.1135	0.484316	0.704541	-0.613409	0.000191091	0.00322588	-0.116246	0.4954	0.823929	-0.184248	0.345289	0.655739	-0.444269	0.0116541	0.0627481	-0.0702115	0.684431	0.818292	0.0276118	0.874846	0.930149
ENSMMUG00000023277	INPP5B	551.874	0.393209	0.000972925	0.014826	0.444152	0.000191177	0.00322588	0.371412	0.00308857	0.130136	0.605823	1.84282e-05	0.00401821	0.377007	0.00292873	0.0247479	0.60518	1.56242e-06	6.58117e-05	-0.177198	0.169045	0.329229
ENSMMUG00000015078	POMGNT1	507.374	-0.23832	0.00343152	0.0331285	-0.303762	0.00019188	0.00323111	-0.167462	0.050024	0.397159	-0.235947	0.0156721	0.143539	-0.280387	0.0013514	0.0146537	-0.0911154	0.291856	0.490141	-0.193706	0.0281273	0.0980272
ENSMMUG00000053249		30.6697	-0.320447	0.167988	0.38065	-0.895325	0.000192181	0.00323111	-0.5635	0.0213743	0.279124	-0.444054	0.117656	0.387536	-0.569723	0.0250521	0.105323	-0.454339	0.0692208	0.186671	-0.641262	0.0138893	0.0616432
ENSMMUG00000004273	DOCK3	153.103	-0.339924	0.0351385	0.145925	-0.604675	0.000192184	0.00323111	-0.0255529	0.87967	0.965987	-0.208223	0.279827	0.594222	-0.253396	0.141759	0.323961	-0.170183	0.320167	0.521097	-0.397271	0.0231891	0.0862129
ENSMMUG00000018821	REST	1464.34	-0.110615	0.0806842	0.245392	-0.236208	0.000193435	0.00324592	-0.0831886	0.211417	0.637332	-0.0859991	0.254329	0.567466	-0.140139	0.0377242	0.13873	-0.207306	0.00204739	0.0142758	-0.11726	0.0842462	0.207117
ENSMMUG00000005072	RPL5	3069.79	-0.391268	0.00546259	0.0445917	-0.524932	0.000193532	0.00324592	-0.337253	0.0229222	0.291135	-0.595068	0.000359582	0.01985	-0.254449	0.0865158	0.235305	-0.364137	0.0141402	0.0584699	0.277278	0.0616859	0.16796
ENSMMUG00000012455	GMPR2	1565.56	0.118597	0.27733	0.514955	0.406235	0.000193859	0.003247	0.188603	0.100703	0.500703	0.224659	0.0825595	0.325888	0.324804	0.00484518	0.0347322	0.163986	0.154718	0.32677	-0.136905	0.238054	0.411633
ENSMMUG00000014660	FN3KRP	351.001	-0.294227	0.0267033	0.123518	-0.495856	0.000194063	0.003247	-0.103895	0.455732	0.806696	-0.121711	0.440683	0.728141	0.105319	0.453421	0.650007	-0.122841	0.381761	0.580969	0.0338266	0.811073	0.89024
ENSMMUG00000010028	LZTS3	91.8377	-1.13378	3.59194e-06	0.000316221	-0.904731	0.000198308	0.0033114	-0.64207	0.0117595	0.216998	-1.04563	0.000351008	0.0196914	-0.98318	0.000160542	0.00374217	-1.26468	1.25025e-06	5.56567e-05	0.423829	0.0970249	0.227792
ENSMMUG00000004153	ATM	765.513	-0.0641593	0.664111	0.827194	-0.550996	0.000198389	0.0033114	-0.272655	0.0797485	0.466293	-0.0994557	0.570202	0.808482	-0.331545	0.0340248	0.128967	-0.174418	0.263525	0.460021	-0.42565	0.00672386	0.038074
ENSMMUG00000061872	RAB7B	32.2811	-0.756845	0.107979	0.292021	-1.78337	0.0002008	0.0033465	-0.8457	0.0884821	0.480715	-0.81918	0.145919	0.43331	-0.985842	0.0508363	0.167579	-0.333692	0.502584	0.682638	-0.434251	0.387657	0.566569
ENSMMUG00000002270	ARID1B	650.177	-0.2472	0.0327407	0.139337	-0.430819	0.000200975	0.0033465	-0.165066	0.175145	0.602453	-0.267675	0.0521887	0.257643	-0.336494	0.00623646	0.0413732	-0.457455	0.000195941	0.00261914	-0.0125927	0.918542	0.955026
ENSMMUG00000017600	CD3G	994.543	-0.448606	0.00286642	0.0295687	-0.55932	0.000201213	0.0033465	-0.421323	0.00778483	0.189136	-0.49112	0.00586941	0.0855739	-0.523431	0.000991537	0.0122102	-0.372994	0.0186955	0.0718357	-0.340819	0.0321946	0.107569
ENSMMUG00000001655	IL7	223.289	-0.265689	0.0662799	0.216553	-0.539532	0.000202032	0.00335361	-0.798177	1.91515e-07	0.00065838	-0.175527	0.308482	0.62178	-0.623661	6.00031e-05	0.00210872	-0.502889	0.00110355	0.00926093	-0.370845	0.0174	0.0711991
ENSMMUG00000000226	GLG1	4587.96	-0.194829	0.0333123	0.141067	-0.340239	0.000202145	0.00335361	-0.0574109	0.551313	0.850281	-0.236114	0.0294128	0.193614	-0.37666	9.70145e-05	0.00274728	-0.34714	0.000323605	0.00377726	-0.338466	0.000468297	0.00677619
ENSMMUG00000059922	FAM104B	158.676	0.173571	0.0752472	0.234695	0.358906	0.000202365	0.00335361	0.091527	0.373208	0.763235	0.202256	0.0881432	0.336747	0.156407	0.142432	0.32466	0.17074	0.105081	0.249554	0.0322466	0.768763	0.862485
ENSMMUG00000022520	KLC2	387.634	-0.171831	0.26064	0.496027	-0.569262	0.000203403	0.00336681	-0.181704	0.258114	0.682558	-0.270863	0.135832	0.416822	-0.346524	0.0327122	0.126013	-0.281824	0.0813067	0.208722	-0.248751	0.12655	0.270806
ENSMMUG00000017843	PHC1	425.951	-0.295995	0.0409608	0.161453	-0.538481	0.000206064	0.00340487	-0.197325	0.194645	0.620501	-0.373901	0.0299655	0.194648	-0.501821	0.00111656	0.0129362	-0.406884	0.00795603	0.0387451	-0.302914	0.0497308	0.145148
ENSMMUG00000063750		70.7701	-0.333379	0.0997165	0.279097	-0.761739	0.000206192	0.00340487	-0.117505	0.577616	0.862219	-0.348442	0.152432	0.443007	-0.500366	0.0220775	0.0963992	-0.0506693	0.812515	0.898056	-0.0666544	0.759722	0.855861
ENSMMUG00000008254	GTF3C1	1028.57	-0.229668	0.0797992	0.243431	-0.486701	0.000207755	0.00342438	-0.153673	0.265508	0.690661	0.00187326	0.99038	0.997384	-0.317185	0.0222716	0.096937	-0.0338722	0.806545	0.894488	-0.403779	0.00374677	0.0259278
ENSMMUG00000000908	SUCLG1	1451.54	0.00315459	0.974514	0.988454	0.365308	0.000207985	0.00342438	0.196842	0.0579628	0.417488	0.0246799	0.833179	0.942903	0.40955	8.53349e-05	0.00256779	0.135924	0.19229	0.376405	0.368612	0.000422174	0.00631599
ENSMMUG00000000791	CNPPD1	3474.47	-0.00541656	0.94401	0.975158	0.285604	0.00020855	0.00342438	0.0264461	0.744644	0.923704	0.0330783	0.717612	0.891683	0.0370318	0.649625	0.798615	-0.0982335	0.227868	0.419513	0.171586	0.0355761	0.115222
ENSMMUG00000050147	TMEM70	278.338	0.677375	0.000249474	0.00585769	0.685347	0.000208664	0.00342438	0.43796	0.0247709	0.299595	0.556609	0.0113347	0.121595	0.824248	2.60493e-05	0.00124836	1.13118	6.59895e-09	9.44837e-07	0.0545737	0.784036	0.87318
ENSMMUG00000022732	SRPK2	540.357	-0.260776	0.0396772	0.158296	-0.470755	0.000208768	0.00342438	-0.154666	0.245768	0.675359	-0.152748	0.310181	0.623277	-0.188248	0.161484	0.35026	-0.198902	0.137963	0.301202	-0.158939	0.23917	0.412814
ENSMMUG00000007315	CROCC	133.387	-0.338769	0.0296503	0.131356	-0.580734	0.000208852	0.00342438	-0.090883	0.576772	0.861925	0.15547	0.398914	0.699607	-0.293123	0.0795291	0.222955	0.0753447	0.646616	0.792709	-0.556263	0.00114739	0.0119766
ENSMMUG00000005137	ATP2C1	537.275	0.604309	0.000149499	0.00408377	0.590658	0.000209295	0.0034276	0.355764	0.0341354	0.336087	0.382816	0.0432665	0.236241	0.608416	0.000309345	0.0055351	0.648646	0.000116326	0.00178326	0.541411	0.00138424	0.0135298
ENSMMUG00000056482	FCRLB	4.26652	-1.5781	0.0210629	0.105782	-2.84386	0.000209791		-1.24516	0.0784431		-2.31082	0.0119533		-1.8625	0.0158183		-1.20904	0.0965036	0.236216	0.536455	0.439694
ENSMMUG00000017946	ROGDI	981.67	0.0340432	0.810936	0.912464	0.526353	0.000210216	0.00343863	0.0249575	0.867747	0.963368	0.0899562	0.594041	0.824112	0.0999465	0.506466	0.692329	-0.230584	0.125529	0.282416	0.0616365	0.68282	0.804193
ENSMMUG00000013183	FBXL17	191.933	-0.262903	0.0292821	0.130404	-0.448471	0.000213182	0.00348306	-0.283879	0.024979	0.299988	-0.396468	0.00661045	0.0918893	-0.308676	0.017465	0.0823726	-0.465925	0.00032482	0.00377954	0.0891183	0.491927	0.656943
ENSMMUG00000012657	NFATC2	799.642	0.030861	0.840461	0.927089	-0.568752	0.000214737	0.00350434	-0.372223	0.0212453	0.277704	-0.16301	0.370086	0.677489	-0.542236	0.000845553	0.0109551	-0.246088	0.128625	0.287289	-0.596026	0.000257155	0.00470727
ENSMMUG00000004994	STX7	1491.3	0.343576	0.00983844	0.0646265	0.492113	0.000215615	0.00351456	0.17587	0.209694	0.635419	0.289004	0.0669089	0.291649	0.369692	0.00851883	0.0509198	0.280009	0.0461642	0.139086	-0.120189	0.394637	0.572629
ENSMMUG00000001532	GANC	677.664	0.25916	0.0924901	0.267271	0.568874	0.000216342	0.00352227	0.248618	0.125462	0.540897	0.31422	0.0854432	0.33089	-0.10548	0.518814	0.702377	-0.0933885	0.567029	0.731892	0.0589575	0.71883	0.828948
ENSMMUG00000004064	ATP6V1H	490.831	0.0835445	0.443064	0.67003	0.40047	0.000219508	0.00356964	0.187564	0.101346	0.500757	0.144045	0.267249	0.581384	0.162733	0.160537	0.348867	0.135714	0.240142	0.434342	-0.073186	0.533265	0.69209
ENSMMUG00000012014	TIMMDC1	302.472	0.479463	0.000529142	0.00990012	0.509958	0.000223409	0.00362883	0.19228	0.187718	0.613672	0.590524	0.000326966	0.0191727	0.431592	0.00339394	0.0272616	0.599393	4.22458e-05	0.000831676	-0.27867	0.0653621	0.174597
ENSMMUG00000018651	DDX6	626.441	-0.622345	0.00010609	0.0032995	-0.592066	0.00022397	0.0036337	-0.455971	0.00691887	0.184026	-0.643638	0.000731517	0.0288138	-0.602798	0.000387715	0.00653632	-0.979213	8.49476e-09	1.14139e-06	0.316671	0.0612911	0.167284
ENSMMUG00000054661		52.5227	-0.858529	0.00125622	0.0172968	-0.983957	0.000225089	0.00364759	-0.366857	0.185076	0.611038	-0.716174	0.0244563	0.177412	-0.677301	0.0171323	0.0814764	-1.04492	0.000253328	0.00314254	-0.0309218	0.912615	0.951641
ENSMMUG00000058524		24.9917	-0.0599903	0.772739	0.891627	-0.821158	0.000226283	0.00366267	0.257003	0.228952	0.656822	0.153707	0.5379	0.789305	-0.100191	0.662616	0.806691	0.224233	0.310384	0.510555	-0.16344	0.490317	0.655898
ENSMMUG00000013530	MS4A6A	1699.29	-0.0236714	0.918687	0.964526	0.853949	0.000227933	0.00368509	0.133348	0.584961	0.865747	0.102425	0.709008	0.88679	0.420396	0.0852891	0.233074	-0.0591749	0.808666	0.896006	0.268996	0.271263	0.448409
ENSMMUG00000064225	TCTN2	80.7942	0.0413273	0.857881	0.936265	-0.867436	0.000229988	0.003714	-0.277135	0.255028	0.680253	-0.0907503	0.742291	0.904213	-0.210515	0.394593	0.599013	-0.15481	0.528459	0.702464	0.0451857	0.855452	0.918205
ENSMMUG00000041542		117.467	1.20631	0.00164621	0.0206214	1.40938	0.000231355	0.00373174	0.726165	0.0726846	0.450893	0.620035	0.173711	0.46993	0.303525	0.457495	0.652966	-0.226629	0.579967	0.741989	1.1538	0.00454686	0.0294662
ENSMMUG00000003842	PLA2G4B	1519.3	-0.282915	0.0668809	0.217721	-0.568587	0.000232309	0.00374278	0.0604413	0.709887	0.911368	-0.0606233	0.740117	0.903796	-0.183004	0.261333	0.469555	-0.217223	0.182143	0.363562	0.146051	0.369958	0.549767
ENSMMUG00000003744	SLC44A2	3925.85	-0.246928	0.0387994	0.155615	-0.439816	0.000233415	0.00375626	-0.313514	0.0127151	0.2216	-0.275016	0.0518985	0.257014	-0.160829	0.201735	0.400714	-0.164841	0.190498	0.374279	0.0428078	0.734103	0.839098
ENSMMUG00000014778	SLC16A7	113.093	-0.262516	0.0711105	0.226119	-0.539708	0.00023384	0.00375873	-0.247359	0.105417	0.506779	-0.251058	0.152082	0.442489	-0.421762	0.00761327	0.0473876	-0.26759	0.0857244	0.216156	-0.329581	0.039129	0.122972
ENSMMUG00000011866	PIGO	539.584	-0.294154	0.00286774	0.0295687	-0.362731	0.000235778	0.00378552	-0.174189	0.0926451	0.486803	-0.126046	0.283804	0.598396	-0.354055	0.000783141	0.0104774	-0.278575	0.00781994	0.0382769	-0.095384	0.366895	0.546741
ENSMMUG00000000123	NHSL1	63.4046	0.869371	0.00610434	0.0479887	1.16105	0.000237561	0.00380974	0.524293	0.117564	0.527617	0.925051	0.0141905	0.13744	0.246652	0.46947	0.662669	0.129078	0.704319	0.831379	0.353332	0.303291	0.480991
ENSMMUG00000016421	STXBP1	11.4791	-0.289616	0.434757	0.662871	-1.48006	0.000238257	0.0038165	-0.374044	0.335946	0.74059	-0.552908	0.22376	0.533327	-0.453977	0.261519	0.46959	-0.556262	0.166805	0.342608	-0.727806	0.0829433	0.20498
ENSMMUG00000014003		257.95	-0.312582	0.0031435	0.0314394	-0.388962	0.000239141	0.00382625	-0.3482	0.00173659	0.0962895	-0.306509	0.0160678	0.145151	-0.498342	1.35237e-05	0.000852093	-0.41766	0.000225711	0.00290768	-0.0359295	0.752753	0.852078
ENSMMUG00000021120	MAGED1	283.771	-0.265832	0.0954731	0.272874	-0.587394	0.000240656	0.00384606	-0.0823383	0.62303	0.877964	-0.227702	0.230184	0.541013	-0.335583	0.0481068	0.16129	-0.358065	0.0343543	0.111878	0.0751135	0.657804	0.78571
ENSMMUG00000008098	USP34	981.397	-0.180111	0.0902817	0.263777	-0.390297	0.000245263	0.0039152	-0.123089	0.271189	0.693918	-0.113051	0.370384	0.677706	-0.242993	0.0311282	0.12215	-0.287829	0.0105236	0.0471901	-0.229225	0.0428331	0.130606
ENSMMUG00000059865		52.8127	1.56093	0.00373896	0.0347343	1.96943	0.000246649	0.0039328	1.22719	0.0307876	0.325912	1.25632	0.0500823	0.252707	1.38917	0.0150823	0.0743592	1.28186	0.0247227	0.0881409	0.881466	0.127318	0.271854
ENSMMUG00000023364	ATP8B2	551.64	-0.236212	0.0766566	0.237228	-0.48984	0.000247116	0.00393574	-0.162214	0.24753	0.676229	-0.212395	0.180334	0.47859	-0.322618	0.02266	0.0982222	-0.385051	0.00642346	0.0333653	-0.555909	9.92675e-05	0.00264082
ENSMMUG00000022426	DHDDS	319.49	0.115296	0.315958	0.553668	0.418072	0.000250661	0.00398763	0.280031	0.0202368	0.271054	0.382005	0.00524884	0.0811167	0.2468	0.0442533	0.153165	0.26842	0.0277553	0.0960196	-0.0743794	0.552303	0.707288
ENSMMUG00000007187	HDHD3	71.3231	0.300189	0.288985	0.526081	1.02642	0.000252039	0.00400497	0.396999	0.182766	0.609789	0.40019	0.23576	0.548216	0.588778	0.050476	0.166946	0.735866	0.0138882	0.0577176	-0.441217	0.157566	0.314167
ENSMMUG00000048066	TRAPPC9	464.087	-0.353473	0.00171122	0.0209754	-0.412331	0.000252415	0.00400536	-0.128769	0.276144	0.698127	-0.27361	0.0417375	0.231639	-0.430334	0.000346876	0.00599531	-0.502047	2.82767e-05	0.000613725	0.0134781	0.910641	0.950406
ENSMMUG00000002404	MINK1	969.819	-0.214851	0.0700931	0.224263	-0.43444	0.000252803	0.00400536	-0.0731665	0.557585	0.852948	-0.178809	0.204155	0.508079	-0.417644	0.000901219	0.011353	-0.276078	0.0276846	0.0958424	0.0433202	0.730365	0.836741
ENSMMUG00000019607	PNPLA7	862.523	-0.1749	0.136592	0.336895	-0.430468	0.000252928	0.00400536	-0.119366	0.334063	0.738774	-0.243025	0.0817929	0.324447	-0.290002	0.0198475	0.0896899	-0.348765	0.00501286	0.0277112	-0.206106	0.0990599	0.230443
ENSMMUG00000017296	SDCBP	6116.8	0.489916	0.013623	0.0794088	0.726396	0.000253914	0.00401641	0.295628	0.157462	0.587161	0.392612	0.0946658	0.346709	0.704085	0.000762053	0.0103331	0.794209	0.000146074	0.00212353	0.571207	0.00632905	0.0367176
ENSMMUG00000049773	TRAV19	29.9072	-0.427318	0.0162402	0.0888624	-0.668479	0.000254909	0.00402756	-0.0995274	0.581346	0.864413	-0.202079	0.338808	0.650268	-0.214923	0.263663	0.471402	-0.34351	0.0734173	0.194659	-0.299665	0.133168	0.280016
ENSMMUG00000054067		338.021	-0.239534	0.197299	0.419228	-0.681158	0.000255991	0.00404007	-0.505529	0.00986207	0.20393	-0.439743	0.0467586	0.244239	-0.549034	0.00542144	0.0374527	-0.435171	0.0269588	0.0938777	-0.121971	0.536466	0.694465
ENSMMUG00000007381	COA4	113.214	0.362411	0.0274473	0.125163	0.596614	0.000257042	0.00405205	0.317647	0.0661467	0.435533	0.485253	0.013376	0.13397	0.460713	0.00885694	0.0521448	0.503933	0.00391694	0.0229596	-0.243393	0.184718	0.348825
ENSMMUG00000065114		11.471	0.263966	0.393651	0.625309	1.07942	0.000258341	0.00406792	0.222102	0.499804	0.827239	0.00364315	0.993041	0.998434	-0.251745	0.485829	0.675853	0.17125	0.617332	0.770444	-0.453133	0.227684	0.400689
ENSMMUG00000016193	CBWD1	450.479	0.237702	0.156368	0.364918	0.610749	0.000260798	0.00410197	0.18171	0.303733	0.718483	0.245456	0.218136	0.525959	0.168298	0.343956	0.553662	0.0441274	0.803797	0.893081	0.0928117	0.603578	0.746367
ENSMMUG00000005142	ASTE1	134.909	-0.163526	0.3735	0.607487	-0.676853	0.000261394	0.00410669	-0.528417	0.00651099	0.179606	-0.402009	0.0683245	0.294648	-0.637916	0.00129338	0.0142615	-0.105532	0.587992	0.747689	-0.0445405	0.821159	0.895796
ENSMMUG00000020176	MS4A6E	372.967	1.15873	0.11866	0.310315	2.70842	0.000262409	0.00411798	1.9665	0.0118685	0.217606	0.61193	0.486147	0.759442	3.04273	9.89946e-05	0.00278608	0.340824	0.663418	0.804727	2.38081	0.00232566	0.0191273
ENSMMUG00000020641	ZBTB20	376.118	-0.211763	0.136595	0.336895	-0.520484	0.000263283	0.00412705	-0.195519	0.19104	0.616978	-0.219333	0.195052	0.497033	-0.43799	0.0038212	0.0296186	-0.467458	0.00195739	0.0138141	-0.350949	0.0211505	0.0810799
ENSMMUG00000013487	SH3GLB1	1125.48	0.150555	0.270999	0.50797	0.498196	0.000264161	0.00413613	0.0680687	0.636579	0.883451	0.137844	0.395498	0.696483	0.13627	0.346007	0.555638	0.137598	0.340649	0.542232	0.257212	0.0757284	0.192976
ENSMMUG00000023604	ARMCX1	381.596	1.61949	7.10587e-05	0.00259063	1.48707	0.000264589	0.00413819	1.00499	0.0192754	0.267194	1.75568	0.000268746	0.0177635	1.68407	8.85335e-05	0.00262082	1.42428	0.00091507	0.00806001	1.03187	0.0164974	0.0688113
ENSMMUG00000007129	CD46	3729.29	-0.0847542	0.376622	0.610311	-0.349668	0.000266462	0.00416279	-0.241273	0.0168347	0.252172	-0.303921	0.00747707	0.0967214	-0.114265	0.25862	0.466954	-0.120992	0.231255	0.4235	0.200114	0.0479544	0.141518
ENSMMUG00000053458	ORMDL2	298.984	0.00724173	0.9551	0.980473	0.464971	0.000267268	0.00417071	0.0568612	0.674001	0.897873	0.240289	0.116127	0.385727	0.296611	0.0299003	0.118953	0.243934	0.0730959	0.194084	-0.0848959	0.54157	0.698165
ENSMMUG00000011301	PSMB8	11203.9	0.0473235	0.781707	0.896939	0.622379	0.000267655	0.00417205	-0.260485	0.147526	0.569998	0.123822	0.539899	0.79028	-0.114414	0.524771	0.706742	-0.402723	0.0251781	0.0894633	-0.48323	0.00725005	0.0397662
ENSMMUG00000061784		1.92112	1.95138	0.0619432		3.65209	0.000271811		1.60609	0.147143		2.35646	0.0532793		1.66902	0.143303		0.547353	0.645037		1.71369	0.1367
ENSMMUG00000046478	WASHC3	596.294	0.243402	0.0316207	0.136057	0.411064	0.000273903	0.00426124	0.325504	0.0062855	0.177478	0.241665	0.0731425	0.305858	0.507056	2.38875e-05	0.00119537	0.482452	5.54992e-05	0.00101822	0.0981027	0.419409	0.594508
ENSMMUG00000022020	MFSD5	790.528	-0.031529	0.702647	0.850334	0.298795	0.000273989	0.00426124	0.0641795	0.459544	0.808495	-0.00143948	0.988351	0.996563	0.145575	0.0974378	0.253749	-0.0473703	0.589326	0.748646	-0.0576138	0.517148	0.678937
ENSMMUG00000004891	CXCL16	772.416	-0.291965	0.190102	0.410062	-0.811594	0.000274378	0.00426251	-0.298186	0.203942	0.629014	-0.565814	0.0323185	0.201863	-0.488842	0.0378544	0.139005	-0.208712	0.374516	0.574485	0.0857962	0.715305	0.826804
ENSMMUG00000016315	ECPAS	1000.73	0.273772	0.0264819	0.122734	0.447867	0.000278161	0.00431646	0.206052	0.112805	0.519275	0.353979	0.0155559	0.143539	0.0298402	0.819501	0.901889	-0.0134987	0.917658	0.956232	-0.0979366	0.456153	0.628583
ENSMMUG00000051674	IKBIP	336.187	0.583302	0.00842453	0.0587807	0.803602	0.000278767	0.00432105	0.410176	0.0787431	0.46452	0.390936	0.137391	0.419323	0.472901	0.0436782	0.152009	0.79425	0.000674487	0.00644655	-0.0535042	0.821093	0.895796
ENSMMUG00000059519	REEP4	318.423	0.268888	0.0609982	0.205799	0.519401	0.000279797	0.00432946	0.428557	0.00447447	0.154594	0.4025	0.0184844	0.154442	0.438126	0.00404739	0.0307674	0.472007	0.0018785	0.0133944	0.176042	0.253796	0.429452
ENSMMUG00000019056	FAF1	619.158	-0.142974	0.206107	0.429717	-0.411741	0.000279933	0.00432946	-0.231941	0.0512324	0.400674	-0.0732908	0.585509	0.818585	-0.0478324	0.689863	0.824504	-0.0121656	0.918879	0.956832	0.130223	0.278608	0.456066
ENSMMUG00000022742	MAP1S	802.233	0.243238	0.0349811	0.145506	0.418187	0.000281413	0.00434752	0.278151	0.0219687	0.28392	0.310448	0.023413	0.173872	0.331755	0.00663462	0.0431918	0.328686	0.00702643	0.0355494	-0.160104	0.195082	0.361878
ENSMMUG00000012091	TXNRD1	858.521	0.235936	0.249514	0.483089	0.743131	0.000281961	0.00435069	0.173583	0.421159	0.7897	0.408798	0.0919848	0.343473	0.207834	0.336664	0.547629	0.226906	0.293739	0.492466	0.426006	0.0490495	0.14365
ENSMMUG00000004563	PLXNA2	25.468	-0.192262	0.524014	0.732112	-1.13989	0.000282459	0.00435069	-0.749306	0.020235	0.271054	0.319071	0.372827	0.680016	-0.718133	0.0315348	0.123068	0.108344	0.734627	0.851788	-0.193554	0.558487	0.712184
ENSMMUG00000058073	BAZ1A	1100.5	0.173747	0.0965816	0.274865	0.378982	0.000282557	0.00435069	0.0353559	0.74827	0.924334	0.134973	0.277164	0.591729	0.0710838	0.521374	0.704533	-0.182051	0.100548	0.242755	-0.181424	0.104222	0.239001
ENSMMUG00000020183	TRIL	13.2126	0.651845	0.0989192	0.277818	1.40196	0.000283653	0.00435919	0.456713	0.2778	0.698871	1.15866	0.0138175	0.135919	0.484957	0.265311	0.47299	0.349884	0.420166	0.614219	0.131548	0.771453	0.864
ENSMMUG00000000468	LIPN	130.997	-0.257727	0.278857	0.516624	-0.869328	0.000283736	0.00435919	-0.233876	0.351837	0.750781	-0.294293	0.300369	0.613568	-0.332119	0.191374	0.38905	0.0504545	0.841317	0.915085	-0.54507	0.0335657	0.110704
ENSMMUG00000050040	Metazoa_SRP	0.40344	-2.78296	0.611766		-19.896	0.00028495		-17.1262	0.00301446		-14.6498	0.0238901		1.32454	0.818417		1.36149	0.813422		3.19394	0.579092
ENSMMUG00000049558	BRI3	607.035	0.445809	0.0617566	0.207476	0.864257	0.000288117	0.00442162	0.496938	0.0478874	0.388887	0.418708	0.138535	0.420659	1.03993	3.52746e-05	0.00152036	0.571411	0.0231178	0.0839329	1.06191	2.44413e-05	0.00116857
ENSMMUG00000021702	COA6	97.6152	0.720309	0.00041821	0.00836204	0.738545	0.000291072	0.00446203	0.562557	0.00897565	0.199268	0.631101	0.00966651	0.110785	0.77447	0.000380242	0.00642613	0.94237	1.30086e-05	0.000341913	-0.202854	0.372754	0.552181
ENSMMUG00000001795	SRP68	892.43	0.415534	4.355e-06	0.000369836	0.327686	0.00029212	0.00447317	0.326169	0.00062051	0.0587129	0.335702	0.001837	0.0471704	0.295849	0.00212395	0.0199091	0.440268	4.31462e-06	0.000146697	-0.234745	0.0165732	0.0690288
ENSMMUG00000003904	NUCB1	1713.13	-0.140663	0.325849	0.564111	0.517628	0.000292794	0.00447567	0.21453	0.154419	0.58224	0.0706093	0.677069	0.870676	-0.0217703	0.885435	0.938252	-0.153105	0.310713	0.510757	0.252709	0.0945371	0.22381
ENSMMUG00000007411	ITFG2	880.667	-0.262913	0.00523147	0.0433116	-0.340943	0.000292927	0.00447567	-0.177353	0.0730551	0.452114	-0.219815	0.0496079	0.251958	-0.323863	0.00120729	0.0137207	-0.38568	0.000111205	0.0017298	-0.300398	0.00283231	0.0216484
ENSMMUG00000056276	SMAD7	191.777	-1.37285	0.000908098	0.014245	-1.4987	0.000293959	0.00448651	-1.69486	0.000100779	0.0233606	-1.1931	0.0149963	0.141336	-1.90276	1.47702e-05	0.000904961	-1.19123	0.00632029	0.0329785	1.3765	0.00150605	0.014341
ENSMMUG00000002963	ARHGAP32	123.045	-0.210393	0.137147	0.337794	-0.516363	0.000295116	0.00449922	-0.313408	0.0361966	0.343654	0.0131171	0.938556	0.980823	-0.556559	0.000340684	0.00591814	-0.404003	0.00824274	0.039698	-0.476677	0.00243957	0.0197388
ENSMMUG00000008924		128.211	-0.194212	0.536805	0.740705	1.12795	0.000300973	0.00458349	-0.0419678	0.899014	0.972244	0.302966	0.415054	0.711709	-0.0128149	0.969286	0.985228	-0.402723	0.226865	0.41824	-0.598547	0.075692	0.192919
ENSMMUG00000051186	PSMA5	1510.97	0.0451264	0.74585	0.876226	0.502487	0.000301355	0.0045843	-0.0692563	0.636721	0.883451	0.183266	0.266338	0.580727	0.269466	0.066596	0.199817	0.211496	0.149638	0.318517	-0.127966	0.385408	0.564396
ENSMMUG00000057448	CHRAC1	464.292	-0.456202	8.26139e-06	0.000566005	-0.368661	0.000302208	0.00459224	-0.429217	6.52359e-05	0.0179412	-0.518862	2.30677e-05	0.004599	-0.525079	1.62289e-06	0.000204068	-0.568745	1.79176e-07	1.15987e-05	0.169106	0.11972	0.261426
ENSMMUG00000063849	SPIN3	147.664	-0.225308	0.085024	0.253748	-0.475691	0.000303914	0.00461313	-0.391392	0.00457328	0.154809	-0.0110499	0.943658	0.98216	-0.358181	0.0114722	0.0621493	-0.0875627	0.529312	0.703283	-0.618646	2.17138e-05	0.0010876
ENSMMUG00000019023	COA1	529.754	-0.185898	0.0401188	0.159374	-0.327666	0.000304462	0.0046164	0.0085364	0.928353	0.980155	-0.326994	0.00263071	0.0574386	-0.0401403	0.677571	0.817355	-0.0814871	0.396521	0.59362	-0.00011468	0.999059	0.999791
ENSMMUG00000016290	WWC3	128.36	-0.311774	0.099417	0.27873	-0.687215	0.000305235	0.00462259	-0.693024	0.000527746	0.0551038	-0.481863	0.0340663	0.20765	-0.631151	0.00189389	0.0183446	-0.59209	0.00336153	0.0206205	-0.213312	0.293599	0.471372
ENSMMUG00000000654	LPAR2	333.503	-0.299562	0.0248961	0.117882	-0.482891	0.000305843	0.00462259	-0.198816	0.156095	0.585504	-0.11613	0.46434	0.743989	-0.450673	0.0015656	0.0161163	-0.32759	0.0206726	0.0774059	-0.0231353	0.870891	0.928036
ENSMMUG00000002278	ARID3A	93.9812	0.327443	0.166399	0.37861	0.847421	0.000306153	0.00462259	0.531315	0.0325134	0.3312	0.276152	0.329139	0.640438	0.625691	0.0128893	0.0674791	0.150298	0.552329	0.721068	0.780204	0.00199294	0.0172806
ENSMMUG00000029827	CLIC1	4471.72	-0.044685	0.735075	0.869751	0.476418	0.000306287	0.00462259	-0.00319996	0.98164	0.994736	-0.0205423	0.89544	0.963755	0.190923	0.170105	0.362319	0.119584	0.390063	0.588389	0.288785	0.0380663	0.120518
ENSMMUG00000004748	ZBTB1	649.273	-0.504088	0.00994397	0.0651688	-0.706177	0.000306673	0.00462259	-0.705616	0.000612086	0.05845	-0.71665	0.00201481	0.0497429	-0.774762	0.000179829	0.00399163	-0.589248	0.00429556	0.0246621	0.358478	0.0819773	0.203551
ENSMMUG00000023586	OTOG	126.477	-0.267547	0.394347	0.625994	-1.14073	0.000306865	0.00462259	-0.499302	0.131428	0.547161	-0.651852	0.081289	0.324083	-1.02494	0.00217998	0.0202234	-0.962973	0.00387285	0.0228058	-1.32129	9.24974e-05	0.00252962
ENSMMUG00000014650	IMPAD1	528.468	0.127474	0.243823	0.476426	0.393153	0.000307852	0.00463245	-0.110185	0.339781	0.744116	-3.92996e-05	0.99976	0.999985	-0.0993863	0.39526	0.599472	0.0285597	0.805814	0.893994	-0.195611	0.0977315	0.22895
ENSMMUG00000015270	RPS8	1313.82	-0.402171	0.000882992	0.0140703	-0.436193	0.00030898	0.00464111	-0.263797	0.0381269	0.351396	-0.555817	0.000108002	0.0104081	-0.212678	0.0958766	0.250598	-0.445857	0.000480397	0.00504864	0.235734	0.0647339	0.173597
ENSMMUG00000002001	TSTD1	13.9013	1.13582	8.65752e-05	0.00291641	1.04849	0.000309095	0.00464111	0.834071	0.00720309	0.187254	0.822555	0.0212959	0.166601	0.856649	0.00835635	0.0502555	1.21402	0.000109146	0.00171033	0.749938	0.0256075	0.0923411
ENSMMUG00000000413	SLC7A7	1896.66	-0.0645255	0.786583	0.899985	0.858977	0.000309998	0.00464963	0.199269	0.427099	0.791301	0.168074	0.551183	0.796205	0.0289339	0.908289	0.951541	-0.235813	0.347812	0.548623	-0.000264193	0.999161	0.999819
ENSMMUG00000013475	CAPN1	3266.85	-0.00214896	0.978571	0.990231	0.288057	0.00031114	0.00466173	0.100505	0.2326	0.660312	0.0827619	0.382825	0.686384	0.0593083	0.482906	0.673038	-0.051601	0.541237	0.711853	0.0149119	0.860358	0.921696
ENSMMUG00000015050	CPEB3	85.9739	0.315897	0.10756	0.291254	0.700925	0.000313632	0.00468944	0.398382	0.0538043	0.406715	0.476755	0.0427785	0.234727	-0.067672	0.751375	0.863665	-0.223632	0.294012	0.492758	-0.437155	0.0471535	0.139739
ENSMMUG00000008709	CHIT1	1478.11	0.744851	0.255726	0.490161	2.36117	0.000313663	0.00468944	1.73064	0.0121327	0.218812	0.632482	0.414525	0.711709	2.34535	0.000676225	0.00957474	0.198887	0.773268	0.876237	2.20917	0.00136723	0.0134114
ENSMMUG00000003048	MRPS22	242.944	0.223667	0.0872168	0.257822	0.468478	0.000314707	0.00469999	0.229724	0.0947567	0.491527	0.193601	0.215756	0.523317	0.300752	0.0312231	0.122312	0.366722	0.00816229	0.0394258	-0.0901542	0.527514	0.687302
ENSMMUG00000058960		54.2051	-0.359044	0.0796446	0.243116	-0.748769	0.000316583	0.00472293	-0.303914	0.156813	0.586918	-0.77356	0.00210359	0.0507643	-0.291103	0.186783	0.383528	-0.673693	0.00244461	0.0162628	-0.0653501	0.767984	0.862184
ENSMMUG00000011987	MIGA1	191.682	-0.113769	0.30978	0.547179	-0.406702	0.000318832	0.00475139	-0.113926	0.332744	0.73781	-0.184357	0.172398	0.468856	-0.335386	0.00586087	0.0395709	-0.238537	0.0472578	0.141883	-0.380027	0.00215614	0.0182935
ENSMMUG00000061128		6905.87	0.119308	0.314434	0.551826	0.426687	0.000319709	0.00475935	0.138135	0.268688	0.692991	0.0565185	0.687199	0.876517	0.375897	0.00262907	0.0229976	0.183093	0.14284	0.308128	0.102519	0.412404	0.588829
ENSMMUG00000010280	SKI	28.156	-0.686181	0.00672846	0.0510011	-0.921331	0.000320125	0.00476044	-0.798493	0.00276624	0.123502	-0.972423	0.00197389	0.0494524	-0.939413	0.000787374	0.0104774	-0.926344	0.000809179	0.00739535	0.177999	0.507665	0.670383
ENSMMUG00000022942	CRIP3	16.6947	0.132594	0.659339	0.824726	-1.17051	0.000322315	0.00478789	0.0269436	0.932539	0.981969	0.0956639	0.793223	0.926403	-0.397886	0.23893	0.445004	-0.212423	0.520305	0.695742	-0.229747	0.500382	0.6641
ENSMMUG00000011750	LMBR1	336.282	-0.281942	0.0478782	0.176917	-0.513611	0.000323551	0.00480113	-0.245978	0.100233	0.499566	-0.165242	0.329457	0.640863	-0.0667	0.658599	0.804309	-0.107224	0.47637	0.661456	0.00140902	0.992589	0.995866
ENSMMUG00000015064	ELMO2	1153.4	0.285538	0.00925537	0.0622378	0.394054	0.000324314	0.00480732	-0.0202571	0.861035	0.960565	0.320918	0.0137045	0.135434	-0.141785	0.223779	0.42697	0.106225	0.360097	0.56084	-0.488566	3.26022e-05	0.00132286
ENSMMUG00000019321	SRM	883.8	-0.207401	0.0220241	0.109021	-0.325711	0.000324985	0.00481213	-0.224854	0.0183466	0.262397	-0.117306	0.276355	0.591083	-0.272559	0.0047117	0.0340425	-0.279994	0.00356825	0.0215111	0.00580475	0.95207	0.973791
ENSMMUG00000051102	ARGLU1	2120.72	-0.223981	0.00668822	0.0508047	-0.296758	0.000326227	0.00482539	-0.157474	0.0699639	0.445817	-0.334816	0.000642274	0.0268491	-0.343074	8.7949e-05	0.00260915	-0.45905	1.49345e-07	1.01091e-05	0.0614425	0.4823	0.649942
ENSMMUG00000016914	DOK3	549.733	0.259697	0.116905	0.307483	0.593802	0.000327433	0.00483807	0.408032	0.0192167	0.266648	0.335343	0.0879428	0.336713	0.542591	0.00193474	0.0185767	0.284668	0.103877	0.247542	0.386035	0.0280511	0.0979747
ENSMMUG00000065099		42.8046	-0.359433	0.173452	0.388121	-0.965172	0.000328065	0.00484227	-0.614137	0.0276895	0.313899	-0.345746	0.275878	0.590589	-0.674465	0.0185005	0.0855203	-0.619867	0.0288224	0.0987434	-0.511285	0.076476	0.19441
ENSMMUG00000008899	CLSTN3	119.154	-0.663624	0.0428293	0.165325	-1.18109	0.000328889	0.00484636	-1.22732	0.00038262	0.0468658	-0.884391	0.0234122	0.173872	-1.23786	0.000379686	0.00642467	-0.732145	0.0342302	0.111555	-1.03975	0.00296215	0.0223264
ENSMMUG00000019898	FOXN3	1377.02	-0.396966	7.30422e-05	0.00262753	-0.359134	0.000329039	0.00484636	-0.316521	0.00263939	0.122395	-0.479002	5.71265e-05	0.00716594	-0.330408	0.00181042	0.0178759	-0.534222	4.51648e-07	2.44351e-05	0.295152	0.00523566	0.0323217
ENSMMUG00000001362	VPS13C	1210.77	-0.160557	0.0580759	0.19962	-0.304396	0.00032954	0.00484859	-0.263735	0.00311966	0.130136	-0.160582	0.111058	0.375487	-0.323151	0.000334477	0.00584738	-0.431313	1.61483e-06	6.76223e-05	-0.276337	0.00227393	0.018925
ENSMMUG00000003979	WDPCP	175.281	-0.153675	0.170932	0.385197	-0.406069	0.000331081	0.00486117	-0.166479	0.157438	0.587161	-0.302089	0.0270317	0.18625	-0.46113	0.000170527	0.00388082	-0.349722	0.00381052	0.0225241	-0.220763	0.0734101	0.188828
ENSMMUG00000016671	GPR84	203.002	1.38078	0.0549186	0.192691	2.57997	0.000331094	0.00486117	1.11564	0.141037	0.562134	1.57653	0.0640847	0.28637	2.27374	0.00269098	0.0233302	0.302164	0.690931	0.822653	1.2877	0.0898966	0.21672
ENSMMUG00000012668	CNTRL	946.047	-0.0686044	0.331897	0.570333	-0.254266	0.000332459	0.00487607	-0.0646055	0.384719	0.77039	-0.0186457	0.824967	0.94059	-0.149734	0.0475442	0.160051	-0.158467	0.0351224	0.113655	-0.134236	0.0781714	0.196918
ENSMMUG00000009600	ADCY3	28.4245	-0.207375	0.415329	0.64416	-0.947541	0.000333464	0.00488411	-0.575263	0.0331529	0.332758	-0.580994	0.0613564	0.280069	-0.555087	0.0467287	0.158414	-0.645722	0.0200286	0.0756251	-0.753464	0.00882585	0.0448142
ENSMMUG00000013828	BTBD6	690.947	-0.31706	0.00630676	0.0490078	-0.416523	0.00033371	0.00488411	-0.0827078	0.497328	0.825139	-0.30451	0.0271713	0.186797	-0.345397	0.00503659	0.0356228	-0.424661	0.000549075	0.00557117	0.0379178	0.758019	0.854364
ENSMMUG00000014130	ALDH3A2	1600.57	0.0639035	0.695261	0.845787	0.584557	0.000334563	0.00489145	0.0375756	0.82688	0.951818	0.158755	0.41125	0.710549	0.0426971	0.804139	0.893879	-0.0478929	0.780773	0.879965	-0.130491	0.449473	0.622721
ENSMMUG00000003130		696.906	0.0345513	0.794169	0.904797	0.473467	0.000335282	0.00489168	0.082188	0.555496	0.85284	0.217222	0.166499	0.461634	0.128308	0.360254	0.569256	-0.110825	0.429306	0.621973	-0.236806	0.093968	0.223121
ENSMMUG00000015032	ACTR3	8449.88	0.287022	0.0232974	0.113047	0.4537	0.000335283	0.00489168	0.114145	0.391633	0.774201	0.20411	0.172729	0.46906	0.391694	0.00329826	0.0267333	0.312631	0.0189921	0.0727301	-0.306646	0.0215835	0.0821819
ENSMMUG00000044622	LILRA2	1299.38	0.140482	0.62474	0.800751	1.0292	0.00033619	0.00489495	0.27063	0.370859	0.760806	0.305103	0.36925	0.676723	0.123099	0.684283	0.821476	-0.0899485	0.76636	0.872142	0.164625	0.586733	0.734482
ENSMMUG00000000314	RAPH1	13.7231	-1.02323	0.000896927	0.0141808	-1.11234	0.000336695	0.00489495	-0.629281	0.0475332	0.387681	-0.844581	0.0249774	0.179507	-1.27808	0.0002509	0.00489807	-0.929234	0.00550418	0.0297246	-0.508948	0.130054	0.275757
ENSMMUG00000006331	PAXIP1	138.358	-0.304819	0.0263483	0.122318	-0.494639	0.000336697	0.00489495	-0.0595146	0.677562	0.899158	0.025312	0.876588	0.956904	-0.25806	0.0805559	0.224319	-0.284729	0.0521888	0.151964	-0.0708842	0.633202	0.768227
ENSMMUG00000010478	DSTYK	430.126	-0.273521	0.0116003	0.0721643	-0.388798	0.000336915	0.00489495	-0.353544	0.00193131	0.101636	-0.255969	0.0479022	0.247514	-0.487999	2.62011e-05	0.00125126	-0.452556	8.77506e-05	0.00145342	-0.217703	0.0614349	0.167543
ENSMMUG00000015375	CELSR2	51.8106	-0.207932	0.313292	0.550366	-0.7539	0.000337701	0.00490125	-0.477779	0.0291458	0.319096	-0.151692	0.544231	0.793006	-0.366852	0.10317	0.262444	-0.112603	0.610244	0.764882	-0.340473	0.13617	0.284491
ENSMMUG00000059132	CARD19	1402.77	0.146039	0.356506	0.593583	0.56702	0.000338403	0.00490407	0.295179	0.0766933	0.460388	0.290789	0.121072	0.392674	0.412788	0.0134894	0.0693493	0.244944	0.142516	0.307833	0.369765	0.0271031	0.0959627
ENSMMUG00000013325	LRRK1	375.528	0.145686	0.43301	0.661242	0.663646	0.000338601	0.00490407	0.267354	0.171562	0.598311	0.606051	0.0058459	0.0855739	0.1785	0.36463	0.573054	-0.0103452	0.958077	0.978156	0.173555	0.379717	0.558788
ENSMMUG00000006613	MAP3K12	170.547	-0.0948369	0.440553	0.668442	-0.445018	0.000339819	0.00491659	-0.234894	0.069804	0.445418	-0.158064	0.285263	0.600409	-0.345499	0.00961793	0.055282	-0.0581015	0.657548	0.800747	-0.558883	4.40777e-05	0.00160297
ENSMMUG00000018273	PARP11	53.4733	0.855281	0.00188357	0.0222978	0.983044	0.000341404	0.0049331	0.289033	0.323038	0.729137	0.499403	0.130705	0.408443	0.17703	0.553717	0.73008	0.368516	0.212576	0.400183	-0.485289	0.117951	0.258762
ENSMMUG00000004852	EEF1A1	7854.68	-0.39683	0.000656768	0.0115133	-0.41712	0.000341669	0.0049331	-0.348157	0.00452567	0.154809	-0.485733	0.000424863	0.0214234	-0.291198	0.0176535	0.0828912	-0.50672	3.64045e-05	0.000738249	0.146705	0.231878	0.40546
ENSMMUG00000000871	MVB12B	102.544	0.473858	0.0198758	0.101578	0.724718	0.000343833	0.00495919	0.279552	0.193	0.619118	0.278495	0.25457	0.567466	-0.0114636	0.958419	0.97863	-0.330846	0.133395	0.294337	0.0893106	0.687146	0.807833
ENSMMUG00000059124	RBM15B	364.387	-0.47256	3.06617e-05	0.00142106	-0.404664	0.000345245	0.00496802	-0.247095	0.0374392	0.349045	-0.315953	0.0193927	0.157957	-0.363312	0.00263651	0.023013	-0.645052	9.7145e-08	7.09398e-06	-0.2614	0.031594	0.106146
ENSMMUG00000020700	UTP14A	206.577	0.496872	0.000538744	0.0100137	0.51304	0.000345422	0.00496802	0.380759	0.0118124	0.217446	0.445932	0.00933344	0.109778	0.557278	0.000275134	0.0051446	0.684132	6.83945e-06	0.000210975	0.0795483	0.611921	0.752397
ENSMMUG00000002913	TLE2	96.6919	-0.271281	0.19506	0.416366	-0.75612	0.000345517	0.00496802	-0.4666	0.0342393	0.336367	-0.502802	0.0445552	0.239184	-1.02667	6.27711e-06	0.000510868	-0.899978	6.23979e-05	0.00111444	-0.765005	0.000795749	0.00951383
ENSMMUG00000040007	PEX1	343.915	-0.134127	0.27046	0.507478	-0.437219	0.000347023	0.00498155	-0.00474597	0.970357	0.991014	-0.127585	0.379279	0.684122	-0.0940331	0.468189	0.661751	-0.0162206	0.899812	0.946754	-0.139615	0.285748	0.463307
ENSMMUG00000016844	RPL4	3397.17	-0.282031	0.0056788	0.0457595	-0.36477	0.000347175	0.00498155	-0.214367	0.0458125	0.381336	-0.414192	0.000609256	0.0260682	-0.107516	0.317473	0.528967	-0.266919	0.0130448	0.0552662	0.230788	0.0318896	0.106929
ENSMMUG00000001247	ZNF609	473.684	-0.410385	0.00181802	0.0218215	-0.470509	0.000348602	0.00499687	-0.243978	0.0776065	0.462692	-0.398776	0.010918	0.119275	-0.53234	0.000144048	0.00348273	-0.514865	0.000224117	0.002894	-0.0378051	0.78681	0.874987
ENSMMUG00000019253		225.04	0.349045	0.0124872	0.075423	0.497933	0.000349332	0.00500217	0.118493	0.422291	0.790595	0.224429	0.180188	0.478401	-0.0369936	0.806088	0.895102	0.140009	0.348189	0.548876	-0.37427	0.0150932	0.0648679
ENSMMUG00000010788	ABCB1	56.7777	-0.683959	0.0158859	0.0874251	-1.02143	0.000349836	0.00500424	-0.83209	0.00518832	0.162183	-0.180319	0.591453	0.823005	-0.45861	0.12732	0.300404	-0.0952129	0.748542	0.860733	0.107902	0.718858	0.828948
ENSMMUG00000009683	PRRT2	30.9095	0.0068725	0.979651	0.990509	-1.00426	0.000350408	0.00500726	-0.160288	0.573085	0.859659	-0.524069	0.111148	0.375487	-0.445559	0.131194	0.306693	-0.634518	0.0316943	0.105581	-0.620885	0.0402199	0.125436
ENSMMUG00000018823	TMEM191C	127.814	-0.123442	0.30684	0.544086	-0.437453	0.000352649	0.00503359	-0.164168	0.195336	0.620501	-0.32536	0.0280371	0.189829	-0.315813	0.0168265	0.0805253	-0.172632	0.18382	0.365765	0.0579234	0.660382	0.787689
ENSMMUG00000023227	CDKL2	9.18024	-0.867209	0.020767	0.104736	-1.39909	0.000352974	0.00503359	-0.659486	0.0897584	0.482682	-1.28567	0.00743696		-1.18429	0.00502159	0.0355873	-1.07165	0.00937811	0.0435257	-0.373214	0.359293	0.539176
ENSMMUG00000013263	CD300LG	10.3308	-0.183823	0.654372	0.822576	-1.58971	0.000353669	0.00503833	-0.710227	0.105915	0.507006	-1.45128	0.00663514	0.0920608	-0.791074	0.0835382	0.230053	-1.0999	0.0168301	0.0663887	-0.225638	0.6175	0.755994
ENSMMUG00000055822	MIB1	418.897	-0.0869576	0.308904	0.546109	-0.306397	0.000357024	0.00508093	-0.15489	0.085375	0.476568	-0.0562223	0.583279	0.817246	-0.228408	0.0132888	0.0687306	-0.147915	0.105525	0.250231	-0.373957	6.88454e-05	0.00212985
ENSMMUG00000023495	RALGPS1	111.141	-0.247938	0.0350593	0.145681	-0.423392	0.000357616	0.00508414	-0.337016	0.00654023	0.179606	-0.233572	0.10308	0.36152	-0.418865	0.00123599	0.0138743	-0.496022	0.000117689	0.00180044	0.0108503	0.932878	0.964039
ENSMMUG00000008329	CHN2	453.243	-0.283914	0.0292188	0.130227	-0.465377	0.000357985	0.00508419	-0.0590816	0.665676	0.89394	-0.129989	0.400048	0.700398	-0.337211	0.0149065	0.0738373	-0.320593	0.0201387	0.0759442	-0.288063	0.0384497	0.121443
ENSMMUG00000013710	ADNP2	113.655	-0.476099	0.0124349	0.0752677	-0.682167	0.000358539	0.00508687	-0.510554	0.0106459	0.210287	-0.469914	0.03896	0.22222	-0.626289	0.00216813	0.0201467	-0.559353	0.00577763	0.0308529	0.0773077	0.702539	0.817975
ENSMMUG00000018640	DMXL1	674.994	-0.309086	0.0304242	0.133336	-0.509753	0.000360122	0.00510411	-0.415713	0.0056863	0.168518	-0.250675	0.138869	0.421368	-0.548145	0.000292383	0.00532469	-0.616115	4.55232e-05	0.00087641	-0.261213	0.0846546	0.20779
ENSMMUG00000009069	CRLF3	2427.81	0.347871	0.00111003	0.0159175	0.380324	0.000361786	0.00512247	0.271418	0.0156882	0.243486	0.275402	0.0293369	0.193614	0.286819	0.0108891	0.0601557	0.249873	0.0264077	0.0925893	-0.0944693	0.403539	0.580963
ENSMMUG00000020268	NOL3	10.1509	0.790467	0.0232209	0.112807	1.21565	0.000365724	0.00516914	0.723926	0.0501618	0.397794	0.162756	0.723052	0.895136	0.762416	0.0479103	0.160788	0.644519	0.0929664	0.229842	0.22167	0.589729	0.7363
ENSMMUG00000018122	MEF2A	1481.25	0.167381	0.16214	0.373582	0.426165	0.000365825	0.00516914	0.0652764	0.604774	0.874155	0.106441	0.453629	0.73791	-0.139329	0.271731	0.480398	-0.0607837	0.630909	0.780235	0.13182	0.298805	0.476456
ENSMMUG00000001531	LRIG1	691.048	-0.237816	0.133738	0.332577	-0.565691	0.000367579	0.00518433	-0.285849	0.0868555	0.478989	-0.207729	0.269215	0.583209	-0.464077	0.00570603	0.0389089	-0.225852	0.177236	0.356977	-0.60313	0.000348035	0.00565175
ENSMMUG00000013220	CYBB	5956.92	0.0476486	0.832846	0.922984	0.804074	0.000367646	0.00518433	0.410652	0.0840823	0.472787	0.174374	0.513797	0.77589	0.444087	0.0618086	0.190011	0.0661504	0.780866	0.879965	0.0390531	0.869592	0.927373
ENSMMUG00000042839		33.1454	-0.298075	0.249947	0.483661	-0.947105	0.000368321	0.00518858	-0.222943	0.419712	0.789516	-0.544677	0.0911321	0.341932	-0.233639	0.413208	0.616126	-0.0150486	0.957146	0.977454	-0.498597	0.0904565	0.217508
ENSMMUG00000022170	PFKFB2	79.0479	0.429529	0.256897	0.491675	1.34106	0.000368829	0.00519048	0.333412	0.40323	0.779971	0.143721	0.750563	0.90792	0.780111	0.0513385	0.168448	-0.243465	0.547002	0.717189	0.897514	0.0253186	0.0915648
ENSMMUG00000011845	HK2	490.701	0.371296	0.0931927	0.268521	0.786271	0.000370067	0.00520264	0.546092	0.0189936	0.265965	0.282305	0.282113	0.596251	0.368249	0.115138	0.282022	0.392838	0.0923799	0.228822	-0.112975	0.631009	0.766766
ENSMMUG00000045351	IL27	21.0777	0.541929	0.362798	0.599045	2.09389	0.000373883	0.0052501	-0.680177	0.289119	0.707417	1.19162	0.0917021	0.343161	0.151398	0.813652	0.899464	-0.624227	0.337939	0.539595	-0.146951	0.822194	0.896463
ENSMMUG00000023125	XPC	1618.94	0.161003	0.148389	0.353743	0.395828	0.000374198	0.0052501	0.438776	0.00018042	0.0326441	0.371842	0.00482429	0.077541	0.179363	0.127649	0.300896	0.1867	0.112293	0.261078	-0.175914	0.13734	0.286496
ENSMMUG00000018159	SNPH	41.0558	-0.488675	0.0831787	0.250348	-1.01787	0.000376737	0.00528039	-0.644807	0.0298334	0.321561	-0.0666197	0.841925	0.946107	-0.7307	0.0163839	0.079181	-0.373951	0.211026	0.398452	-0.874498	0.00487156	0.030854
ENSMMUG00000004476	RBM27	1189.96	-0.329476	3.51293e-05	0.00158796	-0.28267	0.000377777	0.00528964	-0.196089	0.0190469	0.265965	-0.252191	0.00773198	0.0980592	-0.29708	0.000444193	0.00709624	-0.353034	2.84669e-05	0.00061605	0.0271018	0.748759	0.8496
ENSMMUG00000015024	SLC44A1	302.834	0.0404875	0.680609	0.836871	-0.352892	0.000379037	0.00530194	0.0481237	0.641763	0.885322	0.0938698	0.426969	0.71887	-0.0947746	0.372124	0.579417	-0.0149676	0.886833	0.940037	-0.23462	0.0301577	0.102824
ENSMMUG00000011948	MFSD13A	126.912	-0.404932	0.0443989	0.168901	-0.719108	0.000379848	0.00530473	-0.16768	0.427404	0.791494	-0.292886	0.223468	0.532926	-0.290404	0.176218	0.370839	-0.142137	0.504862	0.684853	-0.159964	0.45851	0.630532
ENSMMUG00000014423	CSPP1	180.916	-0.246841	0.0130278	0.0770424	-0.354701	0.00038	0.00530473	-0.216518	0.037617	0.349045	-0.0178054	0.881053	0.958486	-0.11618	0.279191	0.488522	-0.198281	0.0633018	0.175039	-0.0893307	0.41295	0.589187
ENSMMUG00000019744	CCDC121	34.8567	1.26933	2.05418e-07	4.76275e-05	0.877255	0.000382	0.00532245	0.234935	0.3748	0.764313	0.989614	0.000807141	0.0301433	0.626374	0.0200681	0.0903297	1.24282	1.91694e-06	7.81197e-05	-0.199558	0.488622	0.654518
ENSMMUG00000015282	ADCK2	311.026	-0.331753	0.00348403	0.033408	-0.403427	0.000382034	0.00532245	-0.132222	0.265808	0.690723	-0.192964	0.153838	0.444997	-0.202302	0.0946732	0.248486	-0.292432	0.0153488	0.0619638	0.0187096	0.87755	0.93198
ENSMMUG00000019611	ARRDC1	1150.99	0.0287789	0.745882	0.876226	0.314362	0.000382472	0.00532321	0.236077	0.0113945	0.215997	0.139918	0.184944	0.484277	0.312596	0.000880976	0.011269	0.153148	0.102842	0.245863	0.267571	0.00462869	0.0298229
ENSMMUG00000057428	BRI3BP	225.208	-0.0981805	0.318547	0.55629	-0.352359	0.000383953	0.00533849	-0.138592	0.181011	0.608534	0.00604668	0.959314	0.985969	-0.0920484	0.387615	0.593111	-0.10525	0.319158	0.519912	-0.117953	0.276289	0.453866
ENSMMUG00000021313	RPL7L1	334.079	0.389407	0.000147544	0.00403952	0.363773	0.000387701	0.0053852	0.253381	0.0190931	0.265965	0.53438	1.22933e-05	0.00289653	0.438696	6.42398e-05	0.00221781	0.616515	1.39449e-08	1.68065e-06	-0.151254	0.182315	0.345813
ENSMMUG00000012039	CYB5B	592.825	0.295615	0.0379897	0.153667	0.504537	0.000388324	0.00538849	0.235969	0.115731	0.523167	0.317474	0.060435	0.277133	0.393501	0.0090598	0.053043	0.43406	0.00390742	0.0229491	-0.374503	0.0143415	0.0628744
ENSMMUG00000062392		138.674	0.703291	0.000163148	0.00430868	0.661545	0.000388891	0.00538852	0.790111	5.79238e-05	0.016947	0.839208	0.000157635	0.0132649	0.782075	8.77159e-05	0.00260915	0.775343	9.41671e-05	0.00153242	0.421341	0.0376241	0.119503
ENSMMUG00000001359	CAPRIN2	274.836	-0.179094	0.201814	0.424396	-0.499713	0.000389102	0.00538852	-0.204985	0.16488	0.594466	-0.112529	0.501099	0.769856	-0.462754	0.00208036	0.0196238	-0.438019	0.00339417	0.0207657	-0.137417	0.361212	0.540965
ENSMMUG00000017795	IL2RG	5478.39	-0.35723	0.00258521	0.0273812	-0.420466	0.000390041	0.00539615	-0.252928	0.0427148	0.36872	-0.233754	0.0956311	0.347723	-0.306837	0.0140589	0.0712618	-0.277155	0.0264788	0.0927727	-0.423977	0.000698702	0.00878129
ENSMMUG00000015107	SSH1	213.409	-0.416576	0.00632926	0.0491306	-0.541493	0.000392645	0.00542678	-0.418364	0.00906882	0.200169	-0.24261	0.182096	0.481122	-0.410802	0.0116606	0.0627481	-0.325607	0.0441658	0.13502	-0.0509533	0.754468	0.85232
ENSMMUG00000012252	STX12	715.152	0.367293	0.000140443	0.00391308	0.341712	0.000393623	0.00543488	0.173025	0.0890365	0.481521	0.261317	0.0231742	0.173592	0.241051	0.0190777	0.0871777	0.458938	7.0297e-06	0.000215306	-0.0373005	0.720217	0.830025
ENSMMUG00000004009	OPLAH	266.692	-0.335207	0.16413	0.37605	-0.856089	0.000394989	0.00544834	-0.148768	0.557419	0.852948	0.0754284	0.791743	0.925843	-0.34937	0.1712	0.363854	0.324318	0.201111	0.387078	-0.115175	0.652346	0.782061
ENSMMUG00000018049	PPM1D	353.44	-0.258725	0.0314474	0.135564	-0.426887	0.000396038	0.0054574	-0.23377	0.0643276	0.432288	-0.229862	0.109347	0.372975	-0.250538	0.0509368	0.167621	-0.11098	0.38365	0.582887	0.149774	0.242726	0.416911
ENSMMUG00000062333		393.856	1.82235	0.00408953	0.0368778	2.24739	0.000396849	0.00546315	1.29662	0.0525286	0.402559	1.26884	0.0910968	0.341932	2.75695	3.72458e-05	0.00156114	2.20103	0.00099931	0.00860765	2.72558	4.57016e-05	0.00163593
ENSMMUG00000018551	ANGEL1	733.841	-0.144729	0.27736	0.514955	-0.472624	0.000397631	0.00546403	-0.212676	0.129462	0.544524	-0.0793978	0.615433	0.83582	-0.384627	0.00648164	0.0424653	-0.223506	0.112409	0.26116	-0.428954	0.00251455	0.0200841
ENSMMUG00000018661	SEC61A1	2586.72	0.126041	0.0860875	0.255577	0.259758	0.000397698	0.00546403	0.133147	0.0850502	0.476191	0.216633	0.0129051	0.131372	0.0543336	0.484915	0.675226	0.0521869	0.501483	0.681954	-0.213367	0.00645046	0.0371384
ENSMMUG00000001534	CAPN3	210.04	0.562211	0.0185869	0.0970898	0.844231	0.000398404	0.00546833	0.56839	0.0239078	0.296557	0.242784	0.393346	0.695223	0.774944	0.00218359	0.0202234	0.12216	0.630403	0.780123	0.402715	0.113779	0.25339
ENSMMUG00000018895	PORCN	66.4175	-0.536977	0.00231742	0.0255963	-0.625717	0.000400236	0.00548343	-0.184381	0.311782	0.72204	-0.401714	0.0588228	0.273327	-0.127183	0.497379	0.685368	-0.155492	0.403061	0.598814	-0.0504364	0.790314	0.877457
ENSMMUG00000017610	FBXO31	89.2523	-0.28441	0.114287	0.303695	-0.64379	0.000400293	0.00548343	0.0718168	0.702871	0.908347	0.199338	0.351442	0.659683	-0.164545	0.395837	0.600082	-0.20421	0.289252	0.487647	-0.223627	0.255477	0.431097
ENSMMUG00000016892	LEMD3	643.092	-0.337744	0.0268415	0.12376	-0.540239	0.000402247	0.00550477	-0.378378	0.0184523	0.262397	-0.470979	0.00933521	0.109778	-0.430804	0.00764341	0.047489	-0.504007	0.00177666	0.0128915	0.0295409	0.854754	0.917851
ENSMMUG00000009736	BACH2	367.141	-0.31745	0.17467	0.389724	-0.829108	0.000403494	0.0055164	-0.139056	0.571977	0.85899	-0.326346	0.238999	0.55094	-0.524938	0.0338766	0.128698	-0.71438	0.00387039	0.0228039	0.0286666	0.907636	0.94929
ENSMMUG00000012449	SYTL2	728.201	-0.421107	0.0774784	0.238558	-0.8442	0.00040531	0.00553578	-0.647134	0.00997814	0.204538	-0.0601532	0.831219	0.942825	-0.659268	0.0088168	0.0519532	-0.172081	0.493376	0.675702	-0.75733	0.00268792	0.0210378
ENSMMUG00000000687	ETV7	141.966	0.795637	0.10546	0.288089	1.73487	0.000406818	0.00555093	-0.554637	0.285415	0.70444	0.956417	0.0999841	0.356254	-0.159322	0.75939	0.867516	-1.07432	0.0396812	0.124336	-0.807934	0.123227	0.266667
ENSMMUG00000029059	TUBB3	9.21979	1.96498	0.000133599	0.00381228	1.82217	0.000408356	0.00556645	0.738833	0.191353	0.617242	2.07066	0.000725021		1.31691	0.0212019	0.0936491	1.01334	0.0773075	0.201478	0.143766	0.81829	0.893999
ENSMMUG00000021497	CAMSAP1	78.3728	-0.354185	0.102185	0.282712	-0.772171	0.00041438	0.00564104	-0.331501	0.145712	0.566978	-0.230349	0.373831	0.68069	-0.548795	0.0188671	0.0865625	-0.333451	0.148693	0.317109	-0.27156	0.246168	0.420886
ENSMMUG00000002959	HELZ	1455.12	-0.208148	0.00885722	0.0607063	-0.280717	0.000414639	0.00564104	-0.181569	0.0299393	0.321888	-0.181364	0.0550472	0.265188	-0.338709	6.0882e-05	0.00212328	-0.345361	4.13155e-05	0.000818799	-0.133325	0.115415	0.255365
ENSMMUG00000044324	ITGAM	3119.49	-0.0368595	0.875139	0.943501	0.827537	0.000416577	0.00566187	0.281337	0.254656	0.680253	0.181751	0.512535	0.775082	0.386195	0.118058	0.286796	-0.0830289	0.736894	0.853549	0.495358	0.0450368	0.135467
ENSMMUG00000012487	PTPRG	5.23156	-0.672867	0.21836	0.444527	-2.1845	0.000416751		-0.677628	0.239017		-1.05962	0.136622		-0.816897	0.177394		-1.25553	0.0422534		0.0983144	0.866848
ENSMMUG00000002296	MSR1	180.839	-0.444314	0.193389	0.414711	1.1975	0.000418698	0.00568514	-0.036389	0.919251	0.978528	-0.559042	0.169128	0.464942	-0.732232	0.0435455	0.151635	-0.88426	0.0147212	0.0602003	0.913752	0.0110412	0.0522595
ENSMMUG00000011332	ARHGAP35	278.079	-0.397697	0.00416816	0.0372482	-0.489746	0.000419374	0.00568875	-0.407704	0.00524372	0.162183	-0.318706	0.0545422	0.263834	-0.610538	4.02942e-05	0.00161903	-0.488219	0.00094198	0.00821818	-0.548433	0.000253722	0.00467573
ENSMMUG00000057298		136.546	1.36589	0.0253619	0.119258	2.15103	0.000420325	0.00569611	1.65768	0.00985034	0.20393	1.4156	0.0497801	0.252421	3.15642	8.72986e-07	0.000131589	1.52831	0.0175088	0.0683696	1.73961	0.00690309	0.0385809
ENSMMUG00000011702	TSPAN5	145.782	0.0380979	0.790687	0.90257	-0.513882	0.000422986	0.00572658	-0.184441	0.222853	0.651041	-0.0495619	0.773209	0.917819	-0.147526	0.339929	0.550018	-0.0272205	0.858775	0.925186	-0.35707	0.0237409	0.0878098
ENSMMUG00000018390	KCNMA1	38.6484	0.452036	0.396976	0.627849	1.86804	0.000423418	0.00572685	0.0722882	0.898216	0.972013	0.662439	0.295249	0.609259	0.0795516	0.889068	0.939881	-0.309218	0.588348	0.747935	-0.979874	0.0947682	0.224158
ENSMMUG00000020483	THAP7	435.507	-0.394674	0.000345786	0.00725435	-0.388149	0.000425181	0.00574511	-0.126588	0.272776	0.695908	-0.382124	0.00368955	0.0664067	-0.327893	0.00523533	0.0365726	-0.417479	0.000362891	0.00409711	0.206632	0.0773683	0.195769
ENSMMUG00000016686	BUB1B	57.1849	1.06307	3.81882e-05	0.00169776	0.911546	0.000425974	0.00574827	0.445816	0.104396	0.505299	0.953576	0.00192648	0.0484762	1.51734	2.81703e-08	1.13559e-05	1.58062	5.94462e-09	8.72505e-07	0.483019	0.089711	0.216465
ENSMMUG00000019605	NSMF	523.831	-0.173022	0.060078	0.204225	-0.324759	0.000426242	0.00574827	0.036741	0.703051	0.908347	-0.158132	0.150251	0.439394	-0.212127	0.0310518	0.122054	-0.163992	0.0933605	0.230509	0.0715841	0.467514	0.638066
ENSMMUG00000031279	TOR1AIP2	78.245	1.24333	7.36092e-06	0.000531151	0.97903	0.000427231	0.00575199	0.489728	0.0960627	0.494075	1.18575	0.000321386	0.0191048	1.10876	0.000174152	0.00393496	1.52167	2.00474e-07	1.24866e-05	0.777062	0.00947063	0.0470332
ENSMMUG00000042059	S1PR1	1746.97	-1.07463	0.000396491	0.00804441	-1.06854	0.000427345	0.00575199	-0.711678	0.0258401	0.305789	-1.21299	0.000726645	0.0287649	-1.21271	0.00014843	0.00354422	-1.1431	0.000347375	0.0039642	0.374457	0.240987	0.414602
ENSMMUG00000021840	STRC	75.5355	-0.222769	0.359637	0.596186	-0.866578	0.000428829	0.00576639	-0.224171	0.38132	0.768439	-0.183577	0.52725	0.783863	-0.792827	0.00263778	0.023013	-0.556488	0.0326192	0.107704	-0.247105	0.345804	0.525509
ENSMMUG00000019369	PLEKHG2	87.9646	-0.202104	0.275007	0.512975	-0.66008	0.000429522	0.00577012	-0.11454	0.555699	0.852931	-0.181665	0.414636	0.711709	-0.192373	0.334427	0.54531	-0.0754012	0.702091	0.82984	0.257895	0.193757	0.359832
ENSMMUG00000051020	ZNF467	44.8192	0.557471	0.0634096	0.210652	1.04726	0.000430968	0.00578396	0.603987	0.0555056	0.412257	0.368574	0.308594	0.62178	0.6559	0.0409336	0.146065	0.287351	0.372468	0.572645	0.510542	0.116922	0.257397
ENSMMUG00000022246	PDLIM5	764.474	0.0637368	0.580393	0.771861	0.404355	0.000435068	0.00582987	-0.00205907	0.986465	0.995735	0.0159484	0.907383	0.969551	-0.138032	0.259813	0.468025	-0.108196	0.375609	0.575507	-0.293952	0.017286	0.0709392
ENSMMUG00000019760	KPNB1	446.218	0.248098	0.0889621	0.261131	0.511813	0.000435228	0.00582987	-0.041451	0.787703	0.939503	0.271799	0.116771	0.386519	0.0227004	0.883693	0.937173	-0.110847	0.4744	0.659896	0.0103256	0.947211	0.971146
ENSMMUG00000000506	MOGAT2	3.0484	1.17283	0.0560109		2.06599	0.000437831		0.927115	0.156998		1.29788	0.0849579		1.37363	0.0397258		1.46018	0.026051		0.17414	0.819308
ENSMMUG00000043332		4506.96	-0.256082	0.024962	0.118009	-0.401549	0.000439357	0.00587952	-0.204794	0.0885305	0.480715	-0.358498	0.00801101	0.100014	-0.323993	0.00713692	0.0453074	-0.287299	0.0169839	0.0668177	-0.255251	0.0341695	0.11208
ENSMMUG00000032217	TMEM50A	2363.69	0.0963563	0.33401	0.572438	0.350049	0.000442264	0.00591273	-0.0291412	0.781456	0.936199	0.0862543	0.465662	0.745065	0.0877025	0.405222	0.609791	0.00926654	0.929863	0.962724	0.12645	0.231009	0.404614
ENSMMUG00000020571	EBPL	77.647	-0.0049412	0.977356	0.989708	0.598432	0.000444905	0.00594232	0.321798	0.075937	0.46015	-0.0803966	0.706272	0.885836	0.437378	0.018511	0.085539	0.0746399	0.689729	0.821579	0.661697	0.000389512	0.00598858
ENSMMUG00000006086	PLEKHH3	11.7779	0.968676	0.0084678	0.0589835	1.27552	0.000447267	0.00596814	0.652723	0.0951392	0.492146	1.20602	0.00561331	0.0838052	0.222619	0.593794	0.759274	0.463943	0.253214	0.448727	0.00477187	0.991222	0.995225
ENSMMUG00000014489	DDX20	539.493	-0.585348	0.000892048	0.0141586	-0.618182	0.000447746	0.0059688	-0.473524	0.0105881	0.20999	-0.493246	0.0181971	0.153285	-0.550582	0.00311839	0.0258979	-0.490761	0.00828015	0.0398006	0.0189987	0.918638	0.955026
ENSMMUG00000022139	CTSC	1875	-0.0230817	0.85176	0.933437	0.432724	0.000450903	0.00600513	0.0308306	0.812592	0.948302	-0.0157711	0.914209	0.972196	-0.0493724	0.705076	0.834883	-0.228734	0.0794235	0.205153	-0.239576	0.0671483	0.177701
ENSMMUG00000016186	EBAG9	287.277	0.293749	0.000991587	0.0149694	0.312205	0.000451898	0.00601262	0.243234	0.00954024	0.202846	0.183234	0.0897071	0.339547	0.266758	0.00563325	0.0386047	0.27774	0.00363566	0.021785	-0.0406347	0.682369	0.803887
ENSMMUG00000004966	RPP40	129.04	0.436455	0.0238612	0.114946	0.674607	0.000453511	0.00602832	0.175991	0.388551	0.772708	0.29815	0.195987	0.498211	0.338919	0.101214	0.259443	0.390658	0.0573025	0.162357	-0.0977691	0.643325	0.775393
ENSMMUG00000041727	H2BC5	521.298	0.971756	0.00316553	0.0315264	1.15413	0.000454049	0.00602971	0.787105	0.0231724	0.292897	0.714352	0.0668749	0.291599	1.33566	0.000117637	0.00313682	1.12961	0.00112497	0.00940963	1.42859	3.84793e-05	0.00145547
ENSMMUG00000061602	OR52B6	14.1265	1.72496	7.78861e-05	0.00273411	1.53446	0.00045561	0.00604466	1.36147	0.00336029	0.135672	1.38194	0.00870265	0.1054	0.691377	0.154145	0.340054	0.405376	0.404567	0.60009	-0.970038	0.0782938	0.197089
ENSMMUG00000011650	DYRK2	1490.84	-0.150065	0.202082	0.424776	-0.412467	0.00045906	0.00608462	-0.180665	0.144586	0.565762	-0.258489	0.0639118	0.285924	-0.350139	0.00488892	0.0349179	-0.280601	0.0238557	0.0859386	-0.108132	0.385199	0.564375
ENSMMUG00000018983	COMMD2	620.859	0.228112	0.0272942	0.124746	0.360856	0.000464309	0.00614834	0.144854	0.183215	0.609789	0.334832	0.00644866	0.0907911	0.0984135	0.371668	0.579376	0.383903	0.000443825	0.00476069	-0.314987	0.00494323	0.0311205
ENSMMUG00000013536	PFAS	183.44	0.0343569	0.821807	0.917859	-0.539332	0.000464945	0.0061509	-0.130763	0.416564	0.788788	0.0770203	0.672015	0.867654	-0.327298	0.0464184	0.157851	-0.00235301	0.988429	0.993873	-0.569917	0.000658822	0.00842666
ENSMMUG00000013577	TMEM259	3771.43	-0.133019	0.0616259	0.207317	-0.249059	0.000467168	0.00617443	-0.129455	0.0839649	0.472616	-0.15344	0.0689734	0.296361	-0.222091	0.00316575	0.0261227	-0.265012	0.000421962	0.00460956	-0.109934	0.144746	0.297007
ENSMMUG00000013554	AHSA1	1023.62	0.314035	0.0329802	0.139996	0.514605	0.000469715	0.0062022	0.195075	0.208602	0.63392	0.324229	0.0631762	0.284271	0.22193	0.153941	0.339816	0.231884	0.13583	0.29817	-0.733213	3.14949e-06	0.000328749
ENSMMUG00000021279	ZMYND11	1242.89	-0.131535	0.196598	0.418363	-0.356423	0.000472607	0.00623062	-0.192046	0.0732552	0.452359	-0.216355	0.0737391	0.307065	-0.407093	0.000164805	0.00380127	-0.306075	0.00449117	0.025528	-0.236319	0.0291132	0.100149
ENSMMUG00000023677	TNFRSF25	1161.86	-0.0694979	0.656794	0.82365	-0.547462	0.000472763	0.00623062	-0.0769442	0.640295	0.884346	-0.409445	0.0272389	0.186965	-0.271788	0.0999071	0.257658	-0.185409	0.261093	0.457228	-0.864076	1.96368e-07	4.62955e-05
ENSMMUG00000021116	ATP2B4	2662.9	-0.234475	0.253826	0.488139	-0.718337	0.000474335	0.00624286	-0.426847	0.0485589	0.391862	-0.118381	0.626293	0.842013	-0.671783	0.00192758	0.0185399	-0.362367	0.09417	0.232005	-0.916375	2.3799e-05	0.0011427
ENSMMUG00000051878		148.383	-0.636664	7.43385e-06	0.000532429	-0.493586	0.000474591	0.00624286	-0.279467	0.0592297	0.421131	-0.518577	0.0023764	0.0545059	-0.310967	0.040235	0.144248	-0.391028	0.00957084	0.044185	-0.356632	0.0202879	0.0788339
ENSMMUG00000020185	VDAC3	2303.75	0.250447	0.0674624	0.218707	0.478257	0.000476126	0.00625714	0.199922	0.165686	0.595164	0.179489	0.268415	0.582516	0.402249	0.0053505	0.0370781	0.340094	0.0184764	0.0711414	0.0843759	0.55989	0.713574
ENSMMUG00000010269	CAD	483.571	-0.0605284	0.713832	0.857765	-0.578152	0.00047728	0.00626639	-0.0889809	0.608797	0.874403	0.0679711	0.728406	0.897112	-0.364446	0.0375007	0.138094	-0.0786361	0.652149	0.7962	-0.796715	6.65504e-06	0.000510237
ENSMMUG00000001942	MBTD1	284.498	-0.0823742	0.456671	0.680808	-0.388927	0.000477858	0.00626806	-0.17147	0.14073	0.56207	-0.152206	0.250953	0.563673	-0.29961	0.0119038	0.0636322	-0.208697	0.077156	0.201295	-0.179953	0.13375	0.280703
ENSMMUG00000006317	MILR1	737.986	0.355016	0.135375	0.335059	0.829427	0.00047938	0.00628209	0.32769	0.190537	0.616344	0.531468	0.058868	0.273327	0.307092	0.22086	0.423489	0.0111377	0.964588	0.981597	0.353463	0.159208	0.316012
ENSMMUG00000016682	ALDH7A1	43.2225	-0.230438	0.12087	0.313516	-0.533006	0.000481924	0.00630948	-0.287038	0.0656967	0.434952	-0.480083	0.0110192	0.119596	-0.351114	0.0339221	0.128715	-0.354491	0.0298692	0.101357	-0.375005	0.0276703	0.0972459
ENSMMUG00000011532	PIK3R1	1625	-0.520844	4.74205e-05	0.00194933	-0.446522	0.000483917	0.00632785	-0.565276	2.74042e-05	0.0120311	-0.449265	0.00305859	0.0614091	-0.620359	4.51637e-06	0.000426906	-0.552014	4.37291e-05	0.000851745	-0.0830553	0.53889	0.696416
ENSMMUG00000062538		135.117	-0.0656352	0.68246	0.837905	-0.565987	0.000484414	0.00632785	-0.152927	0.365408	0.756796	0.0104928	0.956349	0.98477	-0.418511	0.0159177	0.0775848	-0.124146	0.46795	0.654856	-0.335488	0.055476	0.156336
ENSMMUG00000013501	CD68	1931.91	-0.164768	0.435289	0.663364	0.73625	0.000484692	0.00632785	0.154243	0.487893	0.820888	-0.0326118	0.896211	0.964378	-0.298109	0.180766	0.376303	-0.249514	0.262364	0.458371	0.0801549	0.718955	0.82899
ENSMMUG00000022430	SF3B1	11035.7	-0.33903	0.000185546	0.00466991	-0.316391	0.000485283	0.00632963	-0.177607	0.0628816	0.428274	-0.324321	0.00251433	0.056313	-0.327277	0.000617288	0.00898147	-0.438554	4.45425e-06	0.000150195	-0.0674463	0.480527	0.648349
ENSMMUG00000005482		1060.31	-0.166827	0.190547	0.410627	-0.444927	0.000487297	0.00634818	-0.154736	0.24869	0.677071	-0.133163	0.37798	0.683826	-0.445067	0.000973817	0.0120465	-0.487267	0.000299531	0.00356457	-0.510856	0.000162054	0.00356839
ENSMMUG00000056083	GPC1	31.2546	-0.0956293	0.826703	0.919697	1.49043	0.000487619	0.00634818	0.0406139	0.929317	0.980723	1.02541	0.0441928	0.238089	0.498768	0.278524	0.487978	-0.607859	0.19582	0.380694	-0.475518	0.318182	0.498262
ENSMMUG00000031831	IL23A	67.0867	-0.25424	0.458589	0.682681	-1.21471	0.000491287	0.00638995	-0.0814728	0.820958	0.950155	-0.988976	0.0169714	0.148003	-0.377098	0.302044	0.513625	-0.226629	0.532371	0.70503	1.12352	0.001804	0.0160689
ENSMMUG00000005946	NLRP3	764.512	0.918853	0.00288721	0.0296714	1.07455	0.000491985	0.00639305	0.302434	0.35209	0.750785	0.741786	0.0421959	0.232886	0.164473	0.613389	0.772148	0.381373	0.240991	0.434975	-0.843143	0.00999052	0.0488767
ENSMMUG00000017210	SARDH	25.0716	1.42552	0.121793		3.17686	0.000493139	0.00640206	3.3495	0.000477917		1.64214	0.129781	0.407121	3.94398	4.00335e-05	0.00161903	1.56876	0.107565		4.11827	1.77517e-05	0.000974846
ENSMMUG00000003594	USP13	39.976	-0.00893333	0.964222	0.983571	-0.719302	0.000493963	0.00640677	-0.493638	0.0203863	0.271887	-0.307366	0.206815	0.511083	-0.934848	4.01974e-05	0.00161903	-0.787808	0.000395169	0.0043812	-0.416447	0.0635018	0.171199
ENSMMUG00000053424		2.99702	1.80189	0.120598		3.83961	0.000495135		3.02021	0.00945803		2.03006	0.12594		4.06067	0.00046537		0.737586	0.567526		3.10693	0.00926775
ENSMMUG00000003157	METTL17	266.733	-0.653036	3.48387e-06	0.000314867	-0.488155	0.00049576	0.00642409	-0.533835	0.000298217	0.0414221	-0.538923	0.00131892	0.0387538	-0.617222	3.89896e-05	0.00160961	-0.708475	2.17896e-06	8.63662e-05	-0.0538501	0.718544	0.828752
ENSMMUG00000011516	ARL4C	2254.16	-0.806599	4.73761e-05	0.00194933	-0.690335	0.000496422	0.00642668	-0.729788	0.000471736	0.0514829	-0.677341	0.00388791	0.0681779	-0.91934	1.09105e-05	0.000718937	-0.884057	2.32077e-05	0.00053421	0.293707	0.159498	0.316359
ENSMMUG00000006576	PBXIP1	3334.97	-0.383236	0.000343782	0.00725148	-0.372576	0.000499371	0.00645884	-0.187922	0.0952859	0.492215	-0.326805	0.00993988	0.112597	-0.254922	0.0239672	0.102367	-0.412961	0.000253865	0.00314394	0.106926	0.343659	0.523587
ENSMMUG00000016444	COPB1	1058.65	0.357111	1.05106e-05	0.000668436	0.282076	0.000499854	0.00645908	0.0954501	0.264363	0.689637	0.361794	0.000175859	0.0142483	0.198883	0.0212797	0.0939526	0.468908	4.53136e-08	4.12104e-06	-0.24501	0.00525404	0.0323825
ENSMMUG00000008618	CACNA1F	302.08	-0.209995	0.110893	0.297542	-0.459748	0.000502477	0.00648695	0.138723	0.314734	0.723268	-0.199274	0.205351	0.509326	-0.268425	0.0564987	0.179211	-0.398025	0.00460213	0.0259992	0.188853	0.178587	0.34149
ENSMMUG00000056680	RRAS2	486.58	-0.0736051	0.608291	0.789203	-0.501229	0.000503562	0.00649163	-0.322511	0.0330568	0.332758	-0.141989	0.405181	0.705271	-0.208	0.172196	0.365397	0.0668426	0.659246	0.801761	-0.219936	0.150742	0.30537
ENSMMUG00000019806	KIAA0319L	524.27	-0.224723	0.0622591	0.208392	-0.419803	0.000503774	0.00649163	-0.0321704	0.799373	0.943498	-0.0395154	0.782505	0.921611	-0.377023	0.00330913	0.0267544	-0.247497	0.052488	0.152446	-0.0527923	0.681091	0.803119
ENSMMUG00000017017	FYN	2552.67	-0.187276	0.099448	0.27873	-0.395375	0.000506686	0.00652311	-0.210742	0.0782199	0.463422	-0.260482	0.0531334	0.260521	-0.344433	0.00410314	0.0309704	-0.21725	0.0698919	0.187831	-0.33528	0.00529252	0.0325686
ENSMMUG00000009009	BMPR2	889.242	0.477194	0.000402518	0.00812021	0.468412	0.000511901	0.00658415	0.0795419	0.575884	0.860853	0.04361	0.785763	0.923685	-0.0903878	0.527759	0.709232	-0.0877391	0.539177	0.710347	0.275077	0.0547226	0.154795
ENSMMUG00000018858	SRRM2	11650.8	-0.320922	0.0276659	0.125728	-0.506304	0.000512971	0.00659182	-0.21458	0.162033	0.592111	-0.206695	0.230539	0.541518	-0.593602	0.000110565	0.00302759	-0.621683	5.13179e-05	0.00096259	-0.0347009	0.82118	0.895796
ENSMMUG00000054789	FAM174A	83.3551	0.503953	0.00348335	0.033408	0.596699	0.000514225	0.00659955	0.196605	0.2819	0.702172	0.499546	0.0158907	0.144511	0.292909	0.117815	0.28646	0.807097	1.00206e-05	0.000278695	-0.261386	0.181594	0.344903
ENSMMUG00000052530		12.0837	-0.320044	0.245555	0.478688	-1.03873	0.000514522	0.00659955	-0.340538	0.244201	0.673621	0.377015	0.241307	0.553329	-0.168961	0.582877	0.751984	0.408839	0.155452	0.327797	0.16677	0.586924	0.734541
ENSMMUG00000050298	CMC4	76.616	-0.450124	0.000957566	0.0146654	-0.473961	0.000515449	0.00660173	-0.308267	0.0288992	0.317661	-0.305804	0.0636927	0.285307	-0.0668504	0.645384	0.796401	-0.288485	0.0476288	0.142694	0.281863	0.052057	0.149764
ENSMMUG00000014236	SLC35A5	1559.95	0.309915	0.0332576	0.140878	0.505132	0.000516053	0.00660173	0.160079	0.296454	0.714305	0.304439	0.0774377	0.315394	0.291676	0.0576352	0.18163	0.318892	0.0377511	0.120271	-0.152483	0.322826	0.502864
ENSMMUG00000054990	HSP90AA1	3808.29	-0.0709014	0.605504	0.787622	0.476322	0.000516164	0.00660173	-0.0706804	0.624837	0.87935	0.0783406	0.629561	0.844346	0.0573416	0.69186	0.826301	-0.0682507	0.637042	0.784923	-0.236553	0.102505	0.236206
ENSMMUG00000005113		31.0057	-0.290308	0.0947	0.27143	-0.623585	0.000516591	0.00660173	-0.0375659	0.833998	0.953705	-0.108087	0.607587	0.831958	-0.0569818	0.763155	0.869006	-0.265581	0.162261	0.336931	-0.430016	0.033188	0.109882
ENSMMUG00000012051	ACBD6	183.929	-0.2513	0.0146739	0.0832755	-0.35853	0.000517848	0.00661172	-0.274051	0.0112856	0.2159	-0.253901	0.0413162	0.229815	-0.447641	6.99435e-05	0.0023035	-0.583933	1.94731e-07	1.22317e-05	-0.301855	0.00792228	0.0419718
ENSMMUG00000023382	EPHB2	111.324	0.325162	0.297358	0.534792	1.07705	0.000518926	0.00661941	0.600304	0.0671575	0.437877	0.583301	0.115341	0.384441	0.120499	0.716699	0.842676	0.097352	0.768794	0.873905	0.530512	0.110127	0.24784
ENSMMUG00000055756		3011.04	-0.390281	0.00551436	0.0448164	-0.487962	0.000520306	0.00663092	-0.0158721	0.914591	0.976978	-0.136139	0.413187	0.711088	-0.0672519	0.649937	0.798856	-0.0934198	0.528242	0.702238	-0.239561	0.106315	0.242171
ENSMMUG00000015311	LRCH4	3697.12	-0.237251	0.000658046	0.0115215	-0.241539	0.000521403	0.00663881	0.00192104	0.979076	0.994186	-0.216404	0.00880219	0.105912	-0.0788482	0.283888	0.493841	-0.314614	1.90038e-05	0.000459562	-0.00670363	0.927545	0.960998
ENSMMUG00000046560	TMEM167A	497.864	0.15057	0.404783	0.635662	0.624418	0.000532646	0.00677369	0.129722	0.495346	0.823929	-0.0154262	0.942728	0.981677	0.400919	0.0357394	0.1334	0.376682	0.0481715	0.143882	0.218065	0.255414	0.431094
ENSMMUG00000022836	AFF3	206.853	-0.0943367	0.674147	0.832528	-0.781582	0.00053297	0.00677369	-0.373674	0.114081	0.520112	-0.408148	0.12635	0.401749	-0.629976	0.00841332	0.0504806	-0.676407	0.00457504	0.0258758	0.154203	0.516579	0.678614
ENSMMUG00000006117	OGG1	380.414	-0.286893	0.00614894	0.0482858	-0.362732	0.000534757	0.0067902	0.016535	0.880047	0.965987	-0.220861	0.0772817	0.315187	-0.076679	0.491668	0.681031	-0.246719	0.0267207	0.0933223	-0.19266	0.087795	0.213196
ENSMMUG00000063098	RNF181	891.647	-0.0962247	0.286422	0.523525	0.310664	0.000540134	0.00685221	0.135817	0.151821	0.576712	-0.0875523	0.415871	0.712157	0.228776	0.016748	0.0803742	-0.00679871	0.943318	0.96958	0.253044	0.00846971	0.0437367
ENSMMUG00000006971		494.948	0.0818954	0.513129	0.72576	0.431432	0.000541986	0.00686275	0.0631092	0.632158	0.881815	-0.0155391	0.917089	0.973825	0.0873179	0.511894	0.697131	-0.109179	0.41179	0.607173	0.089264	0.504938	0.668022
ENSMMUG00000060276	PID1	157.508	-0.341699	0.396229	0.627087	-1.39903	0.000542441	0.00686275	-0.975626	0.0217176	0.282268	-1.00356	0.036187	0.214131	-0.659678	0.121695	0.292008	-0.795749	0.061716	0.171744	0.125189	0.76851	0.862395
ENSMMUG00000054655	IGLV3-10	396.064	1.94902	0.00145912	0.0191205	2.11791	0.000542588	0.00686275	1.6365	0.011191	0.215227	0.905576	0.212009	0.518773	1.3478	0.0370328	0.136849	1.56731	0.0152174	0.0615625	2.33268	0.000301637	0.00522099
ENSMMUG00000011338	SLAMF8	79.345	-0.549892	0.10804	0.292074	-1.19079	0.000542939	0.00686275	-1.50855	3.32356e-05	0.0126951	-0.594605	0.144712	0.43101	-0.619517	0.0883853	0.238266	-0.457182	0.206715	0.392815	-1.57619	2.3232e-05	0.0011265
ENSMMUG00000015208		4059.22	0.0938994	0.32795	0.566082	0.331679	0.000544745	0.00687933	-0.0820653	0.416993	0.789225	0.0223758	0.843997	0.946919	-0.017199	0.86521	0.926885	0.0698141	0.490355	0.673217	-0.222978	0.028121	0.0980272
ENSMMUG00000012178	CALCOCO2	2636.44	0.25039	0.0471396	0.175167	0.435707	0.00054829	0.00691311	0.215345	0.104943	0.506599	0.323387	0.0303267	0.195833	0.404459	0.00235923	0.0213155	0.246593	0.0636746	0.175742	0.00471682	0.971783	0.984381
ENSMMUG00000022674	SLC51A	35.118	1.55279	0.00333517	0.0324858	1.82365	0.000548415	0.00691311	1.40092	0.0117	0.216998	1.26106	0.0442315	0.238137	2.1517	0.000110669	0.00302759	1.43961	0.0100591	0.0458113	1.8343	0.00106496	0.0114443
ENSMMUG00000011520	FKBP5	3117.54	0.50262	0.00351398	0.0335138	0.594726	0.000552041	0.00695252	0.1614	0.373497	0.763484	0.15559	0.44534	0.73226	-0.10129	0.577064	0.748061	0.125774	0.488336	0.671469	0.0907033	0.617661	0.756123
ENSMMUG00000007766	ST7L	391.508	0.255537	0.00773317	0.0556249	0.330308	0.000554905	0.00698226	0.107631	0.286917	0.705425	0.0950117	0.410149	0.709552	0.272439	0.00795905	0.0488521	0.170803	0.0950574	0.233416	0.167443	0.107779	0.244325
ENSMMUG00000021377	SUPT3H	107.407	-0.36806	0.00723911	0.0533602	-0.474619	0.000555758	0.00698612	-0.354476	0.0135291	0.226859	-0.468148	0.00487712	0.07774	-0.567173	0.000149219	0.00354454	-0.466419	0.00154911	0.0117403	-0.422185	0.00518937	0.0321229
ENSMMUG00000008727	GABPA	494.219	0.734559	2.3684e-08	1.14717e-05	0.454954	0.000556217	0.00698612	0.348296	0.0121571	0.218812	0.41514	0.00817604	0.101391	0.51397	0.000238715	0.00475555	0.83475	1.93729e-09	3.46004e-07	-0.118042	0.406922	0.584004
ENSMMUG00000006705	FRYL	676.331	-0.243057	0.0524378	0.187229	-0.432638	0.000560989	0.0070397	-0.289917	0.0279666	0.314743	-0.116222	0.434538	0.722872	-0.43446	0.00109414	0.0127862	-0.401513	0.00247444	0.0164079	-0.316398	0.0177846	0.072205
ENSMMUG00000021029	RCBTB1	428.154	0.482716	0.000233845	0.00556542	0.452329	0.000561575	0.0070407	0.211993	0.125618	0.540897	0.426181	0.00636913	0.0900083	0.291127	0.0371767	0.137218	0.391837	0.00484313	0.0270063	-0.272325	0.0556652	0.156586
ENSMMUG00000019106	CDC14A	1199.59	-0.245181	0.138955	0.340356	-0.571845	0.000563092	0.00705001	-0.184437	0.290266	0.708844	-0.369105	0.0600841	0.276502	-0.487304	0.00535305	0.0370781	-0.479525	0.00608656	0.0320523	-0.314473	0.0725594	0.186992
ENSMMUG00000015946		1378.04	0.108995	0.322473	0.560112	0.379297	0.000563332	0.00705001	0.136662	0.238598	0.667261	0.196509	0.132373	0.410978	0.0631837	0.587711	0.754625	0.0184583	0.873993	0.933704	-0.306755	0.00891727	0.045011
ENSMMUG00000043593		23.9626	1.08119	0.0153167	0.0854868	1.52718	0.000564464	0.00705783	1.15586	0.0135611	0.226859	0.057036	0.916792	0.973609	0.976202	0.0408054	0.145706	0.532549	0.267431	0.464214	0.898819	0.0623426	0.16895
ENSMMUG00000001423	FAM214A	498.96	-0.138771	0.208139	0.431807	-0.380875	0.000569126	0.00710358	-0.070987	0.539809	0.847493	-0.164496	0.210796	0.51727	-0.209516	0.0743935	0.21385	-0.237197	0.0426347	0.131287	0.114574	0.329646	0.510484
ENSMMUG00000007773	SLCO4C1	265.387	0.595854	0.117426	0.308111	1.30953	0.000569145	0.00710358	0.472137	0.238798	0.667261	0.863272	0.0552505	0.265378	1.09464	0.00634574	0.0418348	0.637066	0.112385	0.26116	0.349637	0.385253	0.564375
ENSMMUG00000017722	CCSAP	152.984	-0.0830819	0.572604	0.76628	-0.512137	0.000570145	0.00710968	-0.446157	0.00415853	0.148848	-0.476574	0.00741343	0.0967214	-0.606431	0.000148042	0.00354114	-0.584214	0.000229723	0.00293823	-0.315211	0.0491084	0.143732
ENSMMUG00000017333	CD244	272.763	-0.251556	0.321355	0.558992	-0.876773	0.000571242	0.00711698	-0.332197	0.214125	0.639862	0.0277547	0.926586	0.976382	-0.121381	0.651153	0.799579	0.558279	0.0365527	0.117336	-0.367067	0.174253	0.336108
ENSMMUG00000012742	SLC6A8	95.6158	-0.15642	0.430758	0.659223	-0.691853	0.000572014	0.00712022	0.140478	0.499792	0.827239	-0.327532	0.169819	0.465287	-0.370383	0.0838602	0.230477	-0.398367	0.0615508	0.171445	0.0168486	0.937155	0.966269
ENSMMUG00000001182	B4GALNT1	4.07631	-2.62647	0.00125857	0.0173123	-2.86192	0.000577634		-1.32266	0.0966622		-1.89693	0.0489391		-1.38968	0.0922218		-2.52422	0.00403114	0.0234989	0.119581	0.87996
ENSMMUG00000026741	SNORA4	52.4565	-1.03119	1.18662e-07	3.46615e-05	-0.655523	0.000578662	0.00718924	-0.286525	0.145236	0.566723	-0.690735	0.00290403	0.0602133	-0.561052	0.00625632	0.0414247	-1.41065	4.33685e-11	1.49511e-08	0.00362289	0.985784	0.992388
ENSMMUG00000023378	ATP2B1	1286.53	-0.500068	0.00342826	0.0331196	-0.58802	0.000579037	0.00718924	-0.416397	0.0206045	0.273223	-0.456584	0.0240942	0.176405	-0.570918	0.00154929	0.0159899	-0.566373	0.00167319	0.0123955	0.241059	0.1808	0.344087
ENSMMUG00000014916	TSHZ1	140.417	-0.178447	0.363491	0.599326	-0.680449	0.00057911	0.00718924	-0.0750959	0.71603	0.912437	-0.641684	0.00667205	0.092375	-0.620917	0.00325569	0.0265294	-0.247951	0.23439	0.427128	-0.561613	0.008243	0.0431527
ENSMMUG00000062326		257.667	1.17162	0.12402	0.318516	2.61833	0.0005807	0.00720255	2.00532	0.0123652	0.219645	0.874247	0.332165	0.642755	3.24178	5.24785e-05	0.00193874	0.420436	0.600982	0.757447	2.71012	0.00072555	0.0089774
ENSMMUG00000001151	MTUS1	1.76546	2.62878	0.00499784		3.17211	0.000581337		-0.222219	0.841904		2.53788	0.0192692		-0.804802	0.487146		0.246813	0.825283		-0.461961	0.689562
ENSMMUG00000006741	BTRC	335.18	-0.0867661	0.491857	0.709767	-0.436124	0.000583025	0.00722494	-0.17309	0.192706	0.619118	-0.294404	0.051445	0.256118	-0.314599	0.019838	0.0896766	-0.202114	0.13191	0.29203	-0.0833773	0.538083	0.695637
ENSMMUG00000004734	SUMF1	627.541	0.0555724	0.592672	0.779763	0.35574	0.000583602	0.00722565	0.00323559	0.976398	0.99286	0.0217332	0.860755	0.952729	-0.00181353	0.986918	0.994236	-0.0373407	0.734805	0.851861	-0.202161	0.0707555	0.184042
ENSMMUG00000064718	FABP5	201.548	-0.00479402	0.981718	0.991223	0.714646	0.000584419	0.00722933	0.309221	0.159384	0.589203	0.0198211	0.936584	0.98018	0.332051	0.134052	0.311417	0.107792	0.626614	0.777772	0.281978	0.205487	0.374344
ENSMMUG00000017842	MOSPD2	492.837	0.512857	0.0170515	0.0918785	0.738284	0.000586861	0.00725015	0.447483	0.0481558	0.390193	0.281382	0.270435	0.584383	0.500898	0.0274981	0.11237	0.610626	0.00710596	0.035779	0.172382	0.450248	0.623146
ENSMMUG00000005352	USP36	1580.78	-0.325773	0.0111338	0.0703653	-0.441176	0.000587145	0.00725015	-0.220224	0.102974	0.502845	-0.301552	0.0473189	0.245675	-0.4852	0.0003467	0.00599531	-0.490051	0.000297038	0.00354532	0.0337826	0.80313	0.884932
ENSMMUG00000051357	PRDM8	140.575	-0.247381	0.232097	0.461434	-0.715912	0.000589643	0.00727453	-0.0425279	0.844944	0.955973	-0.0975949	0.692273	0.879871	-0.30631	0.166014	0.356031	-0.230854	0.293616	0.492316	0.535854	0.0144684	0.0632239
ENSMMUG00000002528	EIF2D	617.795	-0.153136	0.0667454	0.217455	-0.287379	0.000590667	0.0072807	0.00280613	0.974428	0.992	-0.164225	0.0998896	0.356221	-0.199226	0.0256874	0.107078	-0.127474	0.150564	0.319949	-0.12882	0.152254	0.307347
ENSMMUG00000023574	C1GALT1C1	495.236	0.103341	0.505438	0.719691	0.531408	0.000592209	0.00729324	0.000772842	0.996229	0.998771	0.157837	0.39172	0.693957	0.244385	0.136874	0.316473	0.0601403	0.714123	0.83791	-0.361732	0.029585	0.101314
ENSMMUG00000012317	DPF2	593.942	0.25388	0.00212488	0.0241396	0.283323	0.000593272	0.00729987	0.319185	0.000235924	0.0360466	0.336029	0.000653463	0.0269689	0.182767	0.0389648	0.141237	0.313705	0.000351599	0.00400623	-0.225058	0.0130682	0.0588391
ENSMMUG00000007212	KMT2C	2652.52	-0.249579	0.00666544	0.0507132	-0.315779	0.000596569	0.00732991	-0.16271	0.0928425	0.487467	-0.180091	0.0985413	0.353379	-0.417791	1.74695e-05	0.000981298	-0.474328	1.05378e-06	4.91235e-05	-0.110803	0.254852	0.430653
ENSMMUG00000003453	ZNF652	278.141	-0.315224	0.00760033	0.05505	-0.405635	0.000597357	0.00732991	-0.209987	0.0899218	0.482682	-0.320471	0.023514	0.174224	-0.342981	0.00670745	0.0435905	-0.371041	0.00318846	0.0198679	0.0191919	0.879403	0.93318
ENSMMUG00000054923	Metazoa_SRP	10.2979	0.732546	0.0839845	0.251758	1.42234	0.000597645	0.00732991	0.547145	0.223901	0.652537	1.07819	0.030344	0.195833	0.521254	0.263346	0.471019	0.0156881	0.973702	0.986344	0.224768	0.642565	0.775058
ENSMMUG00000001116	SUZ12	543.755	-0.0949679	0.288199	0.525392	-0.307843	0.000597822	0.00732991	-0.0262275	0.779964	0.936027	-0.161888	0.129962	0.407121	-0.070923	0.457402	0.652901	-0.236417	0.0131087	0.0553785	-0.0156659	0.870541	0.92788
ENSMMUG00000021837	SARS1	1213.95	-0.0226557	0.751578	0.878576	0.244477	0.000600536	0.0073567	0.0422618	0.574159	0.860051	0.131352	0.122779	0.396187	0.062233	0.413437	0.616309	0.107002	0.157696	0.330741	-0.0629042	0.413111	0.589222
ENSMMUG00000058755		5189.28	-0.318796	0.0435595	0.167069	-0.541819	0.000603765	0.00738974	-0.160017	0.335953	0.74059	-0.476968	0.0107125	0.117599	-0.0295347	0.859117	0.923534	-0.224042	0.178122	0.358242	0.490276	0.00320803	0.0234804
ENSMMUG00000020925	POGZ	280.775	-0.265336	0.118145	0.30931	-0.58383	0.000605426	0.00740356	-0.301618	0.0915477	0.484881	-0.34449	0.088823	0.337788	-0.707301	9.81933e-05	0.00277466	-0.489917	0.0065908	0.0339177	0.0908808	0.614428	0.754374
ENSMMUG00000018242	TMCC3	97.9229	0.283228	0.151034	0.357649	0.670565	0.000606944	0.00740994	-0.0507824	0.807726	0.94693	0.0255156	0.914801	0.972214	-0.330449	0.123416	0.294898	-0.528282	0.0137618	0.0573492	-0.394784	0.0703601	0.183363
ENSMMUG00000020140	ZNF394	831.887	-0.983073	1.84109e-09	2.18845e-06	-0.559258	0.000607014	0.00740994	-0.442001	0.0100485	0.204782	-0.883647	5.22642e-06	0.00178235	-0.717926	3.18109e-05	0.00139744	-1.26726	2.33422e-13	1.92236e-10	0.333661	0.052421	0.150354
ENSMMUG00000014433	TKT	5461.04	-0.0961524	0.629892	0.80399	0.683597	0.000610019	0.00744009	0.410419	0.0507318	0.400295	0.122566	0.603577	0.829734	0.765572	0.000268835	0.00507528	0.0962399	0.646996	0.792847	0.797672	0.000147195	0.00334343
ENSMMUG00000006929	ST3GAL4	749.378	-0.033787	0.92789	0.968234	1.27799	0.000611031	0.0074459	-0.107778	0.784008	0.937726	0.508258	0.249743	0.562952	0.359915	0.360302	0.569256	-0.338101	0.390469	0.588666	0.780939	0.0471318	0.139736
ENSMMUG00000026177	SNORA63	63.4706	-1.03188	1.74557e-06	0.000190429	-0.729656	0.000614578	0.00748257	-0.313627	0.156238	0.585722	-0.92137	0.000375883	0.0202912	-0.776874	0.00071074	0.00988975	-1.31127	1.82498e-08	2.0341e-06	0.0996859	0.658558	0.786267
ENSMMUG00000018274	FRMD6	81.1331	-0.287698	0.156002	0.364425	-0.700453	0.000623903	0.00758565	-0.663329	0.00202744	0.10481	-0.141323	0.559717	0.802106	-0.685699	0.00187567	0.0181888	0.0465232	0.828246	0.907861	-0.263217	0.231224	0.404753
ENSMMUG00000008123	CDH26	26.1056	-0.209263	0.421414	0.65033	-0.922061	0.000624136	0.00758565	-0.398608	0.147308	0.569998	-0.528951	0.100389	0.356928	-0.75343	0.0094717	0.054776	-0.848041	0.00332863	0.0204831	0.0841743	0.766018	0.860543
ENSMMUG00000020365	ARHGAP18	591.035	0.263074	0.114321	0.303705	0.568747	0.000626135	0.00760331	0.243326	0.165179	0.594914	0.140596	0.477055	0.75236	0.364206	0.0386444	0.14052	0.351098	0.0458622	0.138514	0.638983	0.000287277	0.00506869
ENSMMUG00000062582	PTX3	270.009	0.0807761	0.887095	0.949068	1.94057	0.000633435	0.00768523	0.530427	0.375767	0.765101	-0.14768	0.826629	0.941243	1.08333	0.0705799	0.207283	-1.45998	0.0155315	0.062463	1.64774	0.00594466	0.0351285
ENSMMUG00000008945	ZNF407	383.923	-0.460652	5.72362e-05	0.00225479	-0.389626	0.000643636	0.0078022	-0.175359	0.143597	0.564751	-0.164679	0.226168	0.536013	-0.513426	2.72056e-05	0.00128137	-0.616582	4.34478e-07	2.37037e-05	-0.276638	0.0242369	0.0889705
ENSMMUG00000062732		36.6336	-0.383667	0.15347	0.361084	-0.93427	0.000649766	0.00786963	-0.309284	0.271678	0.694395	-0.451334	0.165595	0.46079	-0.373458	0.196453	0.394576	-0.261923	0.359242	0.560215	-0.116559	0.687961	0.808419
ENSMMUG00000007899	GRAMD2B	47.2852	-0.339749	0.102676	0.283623	-0.719796	0.000653554	0.00790863	-0.311904	0.154505	0.58224	-0.633776	0.0139175	0.136362	-0.494679	0.0299076	0.118953	-0.504013	0.0256571	0.0907623	-0.147274	0.517631	0.679345
ENSMMUG00000004268	DDX59	237.007	0.383137	0.000189779	0.00473845	0.349476	0.000657198	0.0079458	0.112914	0.298789	0.716072	0.381762	0.00201227	0.0497429	0.237017	0.0330903	0.126792	0.29998	0.00641621	0.0333499	0.157245	0.164953	0.323936
ENSMMUG00000009709	TMEM102	114.952	1.03458	1.28928e-07	3.58522e-05	0.67048	0.000659171	0.00796274	0.556607	0.00728773	0.188267	0.886959	0.000144497	0.0124009	0.621242	0.00316818	0.026127	1.10026	1.16493e-07	8.22329e-06	-0.411351	0.0624154	0.169037
ENSMMUG00000001483	RPUSD2	98.7731	-0.351915	0.0284481	0.127958	-0.549785	0.000660398	0.00797064	-0.271283	0.106771	0.508249	-0.517738	0.00789288	0.0991122	-0.514259	0.00313691	0.025972	-0.256763	0.132965	0.293752	-0.46265	0.00870179	0.0444318
ENSMMUG00000011816	ASB6	478.801	-0.251758	0.00555944	0.0450795	-0.309139	0.000661235	0.00797381	-0.296411	0.00191855	0.101636	-0.119017	0.272327	0.586129	-0.307931	0.00157031	0.0161163	-0.110264	0.252506	0.448376	-0.181444	0.0642339	0.17259
ENSMMUG00000019714	VAV3	762.884	-0.3386	0.00201072	0.0233547	-0.372907	0.0006652	0.00801468	-0.308353	0.00747535	0.188267	-0.22216	0.0882668	0.336847	-0.443419	0.000140799	0.00344605	-0.406895	0.000456166	0.00484399	0.0394828	0.734354	0.839244
ENSMMUG00000007526	GPAM	84.0882	-0.196932	0.297865	0.535086	-0.650611	0.000671829	0.00808755	-0.704668	0.0004564	0.0506125	-0.456736	0.046179	0.242384	-0.691399	0.000801314	0.0105502	-0.365	0.0714145	0.190541	-0.305099	0.138719	0.288449
ENSMMUG00000013973	CCT4	1614.67	0.222347	0.0239422	0.115218	0.33451	0.000672563	0.00808938	0.143469	0.166512	0.595719	0.154342	0.186519	0.485464	0.17471	0.0935612	0.246624	0.228986	0.0276444	0.0957703	-0.255816	0.0147943	0.0640991
ENSMMUG00000005461	SMCHD1	3734.24	0.142825	0.457036	0.681063	0.652673	0.0006746	0.00810686	-0.0395948	0.844778	0.955973	0.227163	0.317359	0.630002	-0.0797524	0.693516	0.827631	-0.502629	0.0130182	0.055191	-0.144802	0.474531	0.644044
ENSMMUG00000064892		90.2203	0.0156202	0.966149	0.984546	-1.26563	0.000678017	0.00814089	-1.03439	0.0080503	0.190009	0.296113	0.497417	0.767933	-0.863704	0.0281968	0.11417	0.766811	0.0476953	0.142806	-0.350351	0.372955	0.552404
ENSMMUG00000002889	FOXP1	1153	-0.268409	0.0228714	0.111849	-0.400862	0.000679469	0.00815128	-0.117039	0.345327	0.746548	-0.342438	0.0144301	0.138712	-0.384961	0.00203744	0.0192987	-0.531878	2.00006e-05	0.000476671	-0.157076	0.208737	0.378702
ENSMMUG00000008698	CDK6	208.61	-0.404038	0.00539573	0.0441814	-0.493189	0.00068698	0.00823428	-0.235453	0.121953	0.534923	-0.175358	0.310295	0.623297	-0.423263	0.00644259	0.04227	-0.516016	0.000858584	0.00771967	-0.168787	0.278663	0.456066
ENSMMUG00000015320	KCNQ5	62.3119	-0.220862	0.352162	0.590071	-0.816467	0.000693687	0.00830418	-0.302563	0.225819	0.654354	-0.477877	0.0946301	0.346709	-0.530905	0.0380618	0.139213	-0.74811	0.0034603	0.0210302	-0.484347	0.0610908	0.166947
ENSMMUG00000051893		12.7322	0.144558	0.681237	0.837201	1.13668	0.000694006	0.00830418	0.391156	0.281921	0.702172	0.187084	0.663614	0.863173	0.74367	0.0453477	0.155617	0.348189	0.35477	0.555873	1.095	0.0031761	0.0233369
ENSMMUG00000000320	RENBP	208.678	-0.0565124	0.796203	0.906022	0.736791	0.000697552	0.00832598	0.379233	0.0986811	0.497238	0.156906	0.546512	0.793947	0.221641	0.338949	0.549065	0.0222609	0.923435	0.959487	0.324375	0.163234	0.321484
ENSMMUG00000006061	SCUBE1	25.0853	-0.651531	0.0555733	0.194267	-1.17766	0.000697795	0.00832598	-0.958601	0.00777629	0.189136	-0.422463	0.29605	0.609259	-0.773635	0.0358299	0.133556	0.0482311	0.892386	0.943263	-0.699712	0.0604152	0.165687
ENSMMUG00000007301	DYNC1I2	560.965	0.32039	0.045598	0.171357	0.542518	0.000697849	0.00832598	0.334104	0.047658	0.388468	0.171848	0.366666	0.673607	0.383929	0.0235204	0.100993	0.413045	0.0146336	0.0599776	-0.390422	0.0229172	0.0855966
ENSMMUG00000014584	GMPPB	287.422	0.181372	0.12012	0.312345	0.393596	0.000698223	0.00832598	0.0069888	0.95476	0.987284	0.0275526	0.844352	0.946919	0.0871343	0.486643	0.676738	0.0437132	0.725775	0.845891	-0.307823	0.0164431	0.0687174
ENSMMUG00000008655	DRAP1	387.683	-0.218349	0.118697	0.310353	0.470667	0.000700912	0.00835089	-0.203795	0.166367	0.59566	-0.204861	0.219494	0.527624	-0.0764447	0.606945	0.768123	-0.216062	0.145248	0.311781	0.0384081	0.796851	0.881726
ENSMMUG00000004335	APOOL	165.37	0.122187	0.374226	0.608075	0.461303	0.000704181	0.00838219	0.253815	0.0780269	0.462954	0.21057	0.200022	0.504001	0.408445	0.00528524	0.0367713	0.12431	0.396844	0.5938	0.0783547	0.60107	0.744815
ENSMMUG00000009948	HDAC1	2506.12	-0.224509	0.00109592	0.0157951	-0.232846	0.000704745	0.00838219	-0.0829455	0.251405	0.67799	-0.157411	0.0537869	0.262236	-0.11979	0.0999018	0.257658	-0.130484	0.072488	0.192781	-0.143403	0.049754	0.145154
ENSMMUG00000009265	WDR47	320.375	-0.207629	0.131883	0.330511	-0.467841	0.000709563	0.00843037	-0.293224	0.043211	0.37101	-0.264598	0.107668	0.369903	-0.38772	0.00840888	0.0504806	-0.172729	0.236773	0.430034	-0.0801191	0.586485	0.734329
ENSMMUG00000020841	ZNF317	995.429	-0.535973	0.000437755	0.0086106	-0.51583	0.000710009	0.00843037	-0.326466	0.0417345	0.364515	-0.483559	0.00745456	0.0967214	-0.631067	8.98834e-05	0.00264934	-0.575797	0.000344418	0.00394564	-0.0181082	0.910413	0.950346
ENSMMUG00000002191	OLR1	134.832	0.657867	0.283793	0.521195	2.07225	0.000711532	0.00844125	1.68427	0.0090188	0.199509	0.757266	0.297134	0.610462	2.62627	4.66903e-05	0.00177268	0.375362	0.562597	0.728442	1.85525	0.00408763	0.0273991
ENSMMUG00000013024	STOM	2690.75	1.47488	0.0182074	0.0956716	2.11231	0.000719111	0.00852389	1.40612	0.0325154	0.3312	1.5223	0.0393071	0.223511	2.80694	1.97094e-05	0.00105392	2.27343	0.00054653	0.00555651	2.41683	0.000238059	0.0044776
ENSMMUG00000058786	LNX2	195.3	-0.418961	0.00145401	0.0191205	-0.444642	0.000720536	0.0085335	-0.260387	0.0582763	0.417754	-0.32506	0.0387809	0.222176	-0.35045	0.0127217	0.0668314	-0.451072	0.00129641	0.0103817	-0.202938	0.151809	0.306667
ENSMMUG00000019099	DRG1	944.116	-0.134561	0.118393	0.309787	0.289603	0.000721459	0.00853716	0.13658	0.130522	0.546197	0.0685048	0.502935	0.771032	0.189701	0.0375447	0.138218	0.0322339	0.723446	0.844305	0.271336	0.00305249	0.0227449
ENSMMUG00000023305	DICER1	436.077	-0.118124	0.302531	0.539821	-0.388424	0.000722671	0.00854424	-0.246231	0.041397	0.363788	-0.0322592	0.812987	0.934661	-0.355532	0.00371603	0.0290707	-0.126918	0.296309	0.49517	-0.50256	5.04692e-05	0.0017605
ENSMMUG00000054441	ATG9B	107.212	-0.213772	0.284435	0.521305	-0.681348	0.000724546	0.00855628	-0.00262712	0.989987	0.99691	-0.169608	0.478196	0.753063	-0.145208	0.496108	0.684339	0.0289229	0.891139	0.942512	-0.179721	0.404758	0.582163
ENSMMUG00000046325	JMY	301.698	-1.00403	0.00012284	0.00357725	-0.882589	0.000724934	0.00855628	-0.613932	0.0253499	0.302856	-1.07621	0.000527178	0.0241403	-1.05209	0.000141806	0.00345836	-1.36752	7.69885e-07	3.7542e-05	0.523612	0.0566472	0.15866
ENSMMUG00000049010		609.718	0.133011	0.329776	0.567989	0.460013	0.000725536	0.00855628	0.179544	0.211356	0.637332	0.106526	0.511367	0.774712	0.353473	0.0143961	0.0723192	0.350992	0.0148734	0.0605725	0.0899266	0.53629	0.694369
ENSMMUG00000011317	RAB3D	42.5068	-0.90309	0.00029863	0.00664862	-0.840151	0.000730035	0.00860204	-0.695839	0.0075642	0.188778	-1.13585	0.000209281	0.0154393	-1.01053	0.000190912	0.00413372	-1.4532	1.13894e-07	8.0831e-06	-0.0693929	0.793509	0.879646
ENSMMUG00000006744	STK36	35.4613	-0.31511	0.187719	0.406572	-0.826818	0.000731142	0.00860779	-0.333276	0.183371	0.609804	-0.142162	0.619913	0.838268	-0.327748	0.204406	0.403545	-0.456286	0.0763801	0.199799	-0.354941	0.177283	0.340031
ENSMMUG00000055376		357.929	-0.261342	0.0717978	0.227539	-0.490752	0.000739605	0.00870006	-0.317746	0.0376564	0.349045	-0.7289	2.89722e-05	0.00502006	-0.263192	0.0882111	0.238137	-0.572323	0.000212363	0.00278098	0.282342	0.0666368	0.176896
ENSMMUG00000004419	CCND3	6748.79	0.473623	0.00306577	0.0308579	0.539467	0.000743724	0.00874111	0.0602751	0.720481	0.91413	0.190044	0.315286	0.627328	0.310334	0.0655412	0.197952	0.326598	0.0525743	0.152593	0.370807	0.0278188	0.097462
ENSMMUG00000013051	P3H4	77.4098	-0.307351	0.045146	0.170549	-0.52228	0.000744541	0.00874333	-0.23195	0.147275	0.569998	-0.375239	0.044033	0.23776	-0.424062	0.0110995	0.0608276	-0.13729	0.399615	0.595905	-0.586966	0.000637293	0.00822107
ENSMMUG00000014950	CATSPERB	3.61504	-0.549712	0.249001		-1.92042	0.000745449		-0.277803	0.572425		-0.377035	0.519201		-0.923179	0.0959054		-0.436097	0.40076	0.597012	-0.573626	0.29642
ENSMMUG00000028952	STK3	179.185	0.31064	0.0388646	0.155744	0.50482	0.000745616	0.00874663	0.0494071	0.755776	0.928038	0.205237	0.255513	0.568474	0.173129	0.283162	0.493016	0.0216481	0.893049	0.943656	-0.116401	0.479406	0.64751
ENSMMUG00000005610	PTPN4	850.829	-0.172823	0.267662	0.504572	-0.526339	0.000746556	0.00874663	-0.148297	0.366134	0.75713	0.0238589	0.897183	0.964811	-0.201765	0.220688	0.423287	0.172848	0.292632	0.490999	-0.517022	0.00179737	0.0160426
ENSMMUG00000014744	HOMEZ	46.9366	0.667653	0.00459468	0.0397085	0.790692	0.000746727	0.00874663	0.428471	0.0855878	0.476637	0.584773	0.0390721	0.222663	0.402703	0.115384	0.282428	0.691114	0.00599178	0.0317109	-0.585957	0.0324171	0.108139
ENSMMUG00000049351	MAGEE1	110.503	-0.0155463	0.931437	0.969453	-0.618033	0.000747338	0.00874663	-0.243937	0.200491	0.625302	0.227102	0.289173	0.603679	-0.334267	0.0863042	0.234886	0.163829	0.39164	0.589543	-0.693598	0.000525936	0.00724965
ENSMMUG00000056683		40.2774	-0.639495	0.000564076	0.0102957	-0.62446	0.0007481	0.00874786	-0.320373	0.0935977	0.488772	-0.817103	0.000375793	0.0202912	-0.54824	0.00656966	0.0428803	-0.891285	1.29299e-05	0.00034045	-0.255337	0.206478	0.37545
ENSMMUG00000011695	NT5C3A	1990.11	0.741575	0.00476629	0.0405006	0.885581	0.000749235	0.00874786	0.0886296	0.748777	0.924571	0.422608	0.173995	0.46993	0.63446	0.0219106	0.095853	0.543611	0.0495319	0.147029	0.611533	0.0272156	0.0961362
ENSMMUG00000003638	LOXL1	15.908	-0.702538	0.0463	0.173024	-1.22378	0.000749331	0.00874786	-0.458054	0.209494	0.635419	-1.07213	0.0131086	0.132507	-0.686359	0.0708288	0.207638	-1.17196	0.0024123	0.0161169	-0.487423	0.2029	0.371463
ENSMMUG00000057657	MYLIP	730.942	-0.958268	7.47424e-05	0.00266331	-0.814939	0.000750574	0.00875501	-0.709021	0.00534418	0.163153	-0.928032	0.0012022	0.0363716	-0.97175	0.000141222	0.00345025	-1.20963	2.16103e-06	8.58849e-05	0.521388	0.0405321	0.126049
ENSMMUG00000001992	FAM8A1	482.377	0.525386	0.000372253	0.00766076	0.497239	0.000752188	0.00876649	0.274912	0.0773618	0.462523	0.424169	0.015693	0.143539	0.471152	0.00261709	0.0229347	0.50491	0.00122168	0.00997258	0.310568	0.0487343	0.143214
ENSMMUG00000057486		21.6261	-0.285432	0.366208	0.601943	-1.10051	0.000755078	0.0087928	-0.849389	0.0117138	0.216998	-0.727649	0.0600527	0.276502	-0.868411	0.0127421	0.0668928	-0.620007	0.0691808	0.186597	-0.430429	0.214812	0.38595
ENSMMUG00000029263	PKD1	150.806	-0.322715	0.166848	0.379266	-0.789643	0.000756161	0.00879804	-0.373792	0.128325	0.544144	-0.0399569	0.885238	0.959501	-0.568011	0.0223612	0.097296	-0.400605	0.10524	0.249813	-0.534008	0.0327222	0.108697
ENSMMUG00000045684	PGBD4	35.9243	0.0568958	0.731495	0.867952	-0.592259	0.000758921	0.00882278	-0.153924	0.379815	0.767839	-0.164742	0.424198	0.717086	-0.0366686	0.841386	0.913284	0.0419591	0.815288	0.89985	-0.0882548	0.640303	0.773398
ENSMMUG00000056164	KMT5C	91.7622	0.278112	0.195111	0.416373	0.7157	0.000762058	0.0088485	0.650287	0.00373067	0.141714	0.359379	0.161317	0.455382	0.827239	0.000269243	0.00507599	0.609762	0.00722899	0.0361791	0.727606	0.00151772	0.0143988
ENSMMUG00000006697	AKR7A2	582.038	-0.223878	0.00232447	0.0256342	-0.247178	0.000762406	0.0088485	0.0140859	0.8546	0.95855	-0.0739547	0.400734	0.701013	-0.0647861	0.410212	0.613661	-0.130771	0.0947994	0.233091	0.0763699	0.334874	0.51508
ENSMMUG00000020706	ETS1	4761.03	-0.128143	0.36537	0.601123	-0.476522	0.000764727	0.00886803	-0.228201	0.125812	0.540897	-0.126568	0.449876	0.735253	-0.326963	0.0284343	0.114962	-0.198471	0.183282	0.365036	-0.459309	0.00210084	0.0179207
ENSMMUG00000059551		15.5586	-0.53632	0.0679434	0.219944	-1.01948	0.00076663	0.00888268	-0.341478	0.264779	0.689962	-0.311858	0.378755	0.684067	-0.977115	0.00321803	0.0263507	-1.14194	0.000570859	0.00575283	-0.821948	0.0142578	0.0626081
ENSMMUG00000002653	HK3	2847.27	0.350767	0.297397	0.534792	1.13185	0.000770817	0.00892376	0.6258	0.0774806	0.462692	0.237923	0.550221	0.795549	0.941139	0.00793798	0.0488521	0.132489	0.708678	0.834493	0.605019	0.0879864	0.213358
ENSMMUG00000004885	QSOX2	104.182	-0.772706	0.00190418	0.0224538	-0.837182	0.000771775	0.00892742	-0.565453	0.0304378	0.324353	-0.463199	0.115336	0.384441	-0.710242	0.00743876	0.0466616	-0.869821	0.00102715	0.00878109	-0.0993151	0.706243	0.820003
ENSMMUG00000014327	ZFYVE9	150.677	-0.0779316	0.66501	0.827313	-0.610614	0.000776031	0.00896919	-0.0197322	0.916834	0.977533	-0.191155	0.373622	0.68069	-0.230919	0.230032	0.435112	-0.477768	0.0130565	0.0552684	0.21786	0.256353	0.432228
ENSMMUG00000021707	NEU1	576.405	-0.0636206	0.669175	0.82975	0.498407	0.000777791	0.00897789	0.158416	0.311454	0.72204	-0.034767	0.844252	0.946919	0.138787	0.378338	0.585205	0.0549042	0.727101	0.846761	0.326098	0.0387902	0.122195
ENSMMUG00000011607	NR4A2	1258.15	-2.25883	3.01721e-07	5.70535e-05	-1.48095	0.000778076	0.00897789	-1.9921	1.77545e-05	0.0105319	-2.07293	7.0763e-05	0.00804402	-2.62637	1.59932e-08	7.75445e-06	-3.77857	4.82963e-16	1.02278e-12	0.428927	0.3553	0.53531
ENSMMUG00000015540	BTBD11	549.552	-0.183717	0.202383	0.424962	-0.485064	0.000779724	0.00898946	-0.253162	0.0950125	0.491911	-0.194275	0.25636	0.569033	-0.363432	0.0174135	0.0822149	-0.194479	0.201417	0.387301	-0.14704	0.337092	0.51727
ENSMMUG00000005149	SEMA4F	81.8856	-0.201743	0.268871	0.505721	-0.619865	0.000784247	0.00903411	-0.21882	0.254199	0.680253	-0.308456	0.160049	0.454135	-0.741024	0.000214532	0.00442827	-0.2847	0.144554	0.310472	-0.673599	0.000885981	0.010181
ENSMMUG00000006479	RAPGEF1	1927.29	-0.350354	0.0231859	0.112807	-0.517506	0.000798957	0.00919594	-0.393154	0.0155511	0.242538	-0.312424	0.0872787	0.334926	-0.594046	0.000265597	0.00504193	-0.509078	0.00175957	0.0128215	-0.0412372	0.800028	0.883594
ENSMMUG00000023188	ALDH3B1	524.148	-0.0589511	0.776704	0.893607	0.69499	0.000799873	0.00919887	0.193762	0.375672	0.765101	0.0300607	0.902933	0.967353	0.385362	0.0788932	0.221955	-0.127478	0.561572	0.727814	0.20734	0.345858	0.525532
ENSMMUG00000006215	STK39	322.494	-0.124904	0.453091	0.677299	-0.560186	0.000800751	0.00920136	-0.285568	0.103293	0.503291	-0.119703	0.544682	0.793094	-0.3335	0.0593723	0.184651	-0.0437571	0.803466	0.892952	-0.568695	0.00144554	0.0138524
ENSMMUG00000016883	CNGA4	0.17591	2.86853	0.525643		-15.2108	0.000802688		1.99344	0.675479		-13.9319	0.00942331		0.445373	0.925728		1.23021	0.796642		-15.8882	0.000882436
ENSMMUG00000053865	RSPH9	84.6029	0.325584	0.135459	0.335176	0.72434	0.000803327	0.00921881	0.120018	0.601184	0.87324	0.223236	0.39288	0.694968	0.609215	0.00846044	0.0506149	0.354101	0.126076	0.283304	0.608856	0.00913644	0.0458801
ENSMMUG00000056894	CKS1B	248.388	0.187793	0.238411	0.469929	0.531341	0.000803596	0.00921881	0.0185017	0.912357	0.976168	0.0987098	0.603578	0.829734	0.299256	0.0773488	0.219392	0.0991494	0.558038	0.725056	-0.362104	0.0364628	0.117123
ENSMMUG00000008729	RPS5	2832.89	-0.358831	0.000999495	0.0149857	-0.365323	0.000805135	0.00922885	-0.2499	0.0294527	0.320645	-0.389513	0.00256705	0.056856	-0.202181	0.0788208	0.221928	-0.370583	0.00127031	0.0102454	0.231026	0.0445345	0.134251
ENSMMUG00000020734	GOLIM4	584.612	-0.118034	0.500206	0.71533	-0.587655	0.000806871	0.00924114	-0.601102	0.00113186	0.0769347	-0.102278	0.622356	0.839504	-0.595601	0.00132815	0.0144949	-0.236642	0.200494	0.386399	-0.833872	8.04139e-06	0.000566793
ENSMMUG00000006507	TMEM62	234.701	0.356068	0.00301344	0.0304826	0.401135	0.000810574	0.0092759	0.110761	0.382758	0.769637	0.42446	0.00309764	0.0617575	0.230509	0.0745881	0.213938	0.348433	0.00649384	0.0335885	0.00903491	0.945374	0.9703
ENSMMUG00000002808	TSC2	1076.6	-0.17568	0.128984	0.326071	-0.387804	0.000811691	0.00928104	-0.0469886	0.699508	0.907318	0.0599464	0.661959	0.862577	-0.189012	0.122773	0.293874	-0.12411	0.30979	0.509805	-0.3027	0.013881	0.0616261
ENSMMUG00000005758	DET1	154.295	0.474952	1.2927e-05	0.000766176	0.365641	0.000812523	0.00928292	0.297013	0.00978788	0.203929	0.446223	0.000685931	0.0279528	0.371196	0.00172478	0.0172051	0.47878	4.10763e-05	0.000815147	-0.0108707	0.929725	0.962349
ENSMMUG00000009396	HSPA4	1132.43	0.170638	0.00585895	0.0466545	0.206949	0.000814269	0.00929523	0.0615989	0.345342	0.746548	0.127255	0.0857869	0.331326	0.0636106	0.337816	0.548136	0.168352	0.0105997	0.0474569	-0.25164	0.000199061	0.00398017
ENSMMUG00000012463	DDX46	829.04	-0.154897	0.0219561	0.108903	-0.226214	0.000822056	0.00936975	-0.0777266	0.273066	0.696219	-0.164543	0.0420133	0.232472	-0.0875855	0.225324	0.428692	-0.116613	0.104623	0.24882	-0.0213702	0.769186	0.862685
ENSMMUG00000011214	SLC12A2	225.367	-0.181548	0.246064	0.479384	-0.525914	0.000822144	0.00936975	-0.377993	0.0219134	0.283739	-0.441392	0.0185325	0.154585	-0.459792	0.00604115	0.0404692	-0.360554	0.0302522	0.102318	-0.333107	0.0478828	0.141415
ENSMMUG00000012898	MYADML2	18.4406	-0.366925	0.241908	0.473991	-1.09374	0.000826012	0.00940612	0.040544	0.900468	0.972615	-0.786241	0.0432589	0.236241	-0.351771	0.301386	0.512678	-0.0065427	0.984246	0.992009	-0.176217	0.60738	0.749103
ENSMMUG00000009702		50.612	-0.291023	0.216774	0.442278	-0.801333	0.00082775	0.00941819	-0.156355	0.524273	0.837221	-0.253753	0.368929	0.676518	-0.608667	0.0169896	0.0810229	-0.526517	0.0367963	0.117939	-0.167517	0.510269	0.672652
ENSMMUG00000049636		116.842	-0.180767	0.447644	0.67361	-0.801901	0.000831233	0.00945009	-0.155889	0.533414	0.843336	-0.406994	0.151848	0.4423	-0.48183	0.0578649	0.181878	-0.829063	0.00112542	0.00940963	-0.127056	0.616959	0.755941
ENSMMUG00000046512	EXOC6B	158.353	-0.281445	0.0950048	0.272114	-0.565591	0.000833771	0.0094712	-0.261525	0.139929	0.561309	-0.439271	0.0297641	0.194412	-0.699602	0.000116901	0.00313551	-0.761392	2.553e-05	0.000571687	-0.559861	0.0021959	0.018478
ENSMMUG00000001892	UGDH	603.658	0.462358	0.000738449	0.0124694	0.457319	0.00083754	0.00950625	0.220106	0.127478	0.543579	0.405571	0.0127132	0.130238	0.0904007	0.534613	0.714799	0.323261	0.02572	0.0909308	-0.492164	0.000864373	0.0100123
ENSMMUG00000001973	SIKE1	391.973	0.370173	9.527e-06	0.000625518	0.279405	0.000839841	0.00952366	0.0126596	0.886485	0.967818	0.126846	0.210185	0.516357	0.0784704	0.38732	0.593007	0.307431	0.000586217	0.00586375	-0.189654	0.0417214	0.128375
ENSMMUG00000051453		2.43519	-1.0591	0.0645357		-2.36109	0.000840241		-0.50775	0.369268		-2.35698	0.00932107		-0.619002	0.306247		-0.817416	0.179796	0.360455	-0.480342	0.431899
ENSMMUG00000054730	U1	12.8866	0.380029	0.260143	0.495503	1.08807	0.000840444	0.00952366	0.936011	0.00685761	0.183144	1.01909	0.00982835	0.111724	0.659213	0.0708891	0.207638	0.251126	0.498825	0.680011	0.990942	0.006541	0.0374389
ENSMMUG00000015128	AKAP6	13.7367	-0.139125	0.717437	0.860008	-1.36727	0.000841957	0.00953304	-0.200395	0.620768	0.877799	0.152991	0.737473	0.902446	-0.717932	0.093568	0.246624	-0.311273	0.453613	0.642557	-0.363079	0.395107	0.573169
ENSMMUG00000002615	DMAC2L	101.039	-0.368726	0.0113465	0.0712021	-0.488119	0.000845725	0.00955697	-0.174006	0.250272	0.677753	-0.31188	0.0755092	0.311145	0.0183917	0.905455	0.950025	-0.164236	0.288359	0.486431	0.406434	0.00851929	0.0438744
ENSMMUG00000018359	MIEF2	214.816	-0.376148	0.0021717	0.0244446	-0.409178	0.000845879	0.00955697	-0.275926	0.0317737	0.329503	-0.236606	0.106692	0.368305	-0.448108	0.000683786	0.00965187	-0.408818	0.00178566	0.0129185	-0.198311	0.134253	0.281432
ENSMMUG00000046622	HEXA	1656.96	-0.0443055	0.749946	0.877681	0.463176	0.000847169	0.00955697	0.238787	0.102634	0.502845	0.0949201	0.56453	0.804881	0.134092	0.360751	0.569629	0.0737668	0.614873	0.768186	0.199273	0.175058	0.337099
ENSMMUG00000016418	CBX4	486.762	-0.500546	0.00016615	0.0043639	-0.442876	0.000847494	0.00955697	-0.252576	0.070277	0.446534	-0.427245	0.00687258	0.0938481	-0.450613	0.00140817	0.0150904	-0.600827	2.01595e-05	0.000478917	0.190089	0.176334	0.33884
ENSMMUG00000022205	PCBP4	157.14	-0.576015	0.015264	0.0853271	-0.793611	0.000847621	0.00955697	-0.2091	0.401163	0.779775	-0.411869	0.143553	0.429293	-0.335644	0.181958	0.377344	-0.450485	0.0727186	0.193325	-0.0909507	0.717742	0.82829
ENSMMUG00000058644		333.565	0.258535	0.368664	0.603672	0.957557	0.000848195	0.00955697	-0.055705	0.854138	0.958518	0.128293	0.70705	0.886416	-0.186977	0.539022	0.718242	-0.328159	0.280764	0.478321	0.317882	0.296329	0.474006
ENSMMUG00000014955	NR3C2	75.2077	-0.419013	0.0500035	0.181927	-0.7178	0.000849143	0.0095591	-0.122153	0.584119	0.865468	-0.214008	0.400731	0.701013	-0.609575	0.00804785	0.0491331	-0.6725	0.00329846	0.0203481	-0.740757	0.00157012	0.0146734
ENSMMUG00000007459	MASP2	8.94866	-0.495899	0.110014	0.296001	-1.11318	0.000849759	0.0095591	-0.0648575	0.838609	0.954222	-0.124361	0.74483		-0.188861	0.580448	0.750426	-0.632855	0.0728962	0.193693	0.268914	0.424949	0.598923
ENSMMUG00000040655	SUPT4H1	786.414	0.0575487	0.649099	0.818559	0.420546	0.000853097	0.0095889	0.221745	0.0953338	0.492278	0.133002	0.375463	0.682321	0.571004	1.87243e-05	0.00102245	0.346078	0.00947467	0.0438777	0.438881	0.00105295	0.0113824
ENSMMUG00000015152	RBM17	1004.99	-0.342317	0.000263563	0.00609763	-0.312485	0.000854141	0.00959287	-0.251349	0.0107909	0.211849	-0.369444	0.000937787	0.0327176	-0.239408	0.0160684	0.0780694	-0.428801	1.59785e-05	0.000402282	0.197224	0.0471408	0.139736
ENSMMUG00000061713	ZNF485	29.4414	0.176567	0.298736	0.535994	-0.611862	0.000858106	0.00962963	0.02153	0.904551	0.973324	-0.123068	0.564739	0.804934	-0.028694	0.880091	0.935327	0.0237069	0.898971	0.946417	-0.733974	0.000509256	0.00712021
ENSMMUG00000020716		15.4049	-0.506113	0.0131259	0.0775309	-0.705837	0.000859296	0.0096351	-0.41006	0.0502959	0.398398	-0.966264	0.000407665	0.0210662	-0.293118	0.18825	0.385212	-0.603696	0.00818182	0.0395073	-0.0236271	0.915813	0.953702
ENSMMUG00000015434	EVL	3421.96	-0.307626	0.0343065	0.143742	-0.484439	0.00086032	0.0096351	-0.201005	0.188971	0.614456	-0.324768	0.0590099	0.273697	-0.493343	0.00128409	0.0141936	-0.4641	0.00244483	0.0162628	-0.45718	0.00287005	0.0218636
ENSMMUG00000017161	ANKRD11	1508.86	-0.137684	0.0958143	0.273463	-0.275612	0.000860673	0.0096351	-0.0961273	0.269062	0.692991	-0.108859	0.267789	0.581687	-0.237826	0.0067147	0.0435962	-0.221435	0.0113784	0.0500368	-0.152857	0.0825791	0.204415
ENSMMUG00000002345	TMOD3	1702.39	0.0828706	0.287607	0.52488	0.259192	0.000861477	0.00963635	0.0242486	0.767691	0.931616	-0.0402063	0.664915	0.864169	-0.111688	0.177571	0.372401	-0.0744719	0.367146	0.567585	-0.0718487	0.387945	0.566869
ENSMMUG00000052642	POGLUT2	12.3759	-0.200554	0.474637	0.696349	-1.01753	0.000865742	0.00967276	-0.396558	0.179961	0.607861	-0.447697	0.213897	0.52113	-0.325009	0.295286	0.506531	0.119721	0.686285	0.819704	-0.730452	0.0264386	0.0944194
ENSMMUG00000011888	EDC4	1136.32	-0.176477	0.0777862	0.239395	-0.333452	0.0008663	0.00967276	-0.114768	0.275508	0.697726	-0.0309571	0.794171	0.926966	-0.186907	0.0778875	0.220205	-0.107855	0.307521	0.507095	-0.216867	0.0416785	0.128321
ENSMMUG00000058586		46.776	0.42709	0.0458703	0.172099	0.705352	0.00086682	0.00967276	0.430587	0.0559481	0.413481	0.451287	0.0802285	0.321684	0.244403	0.295834	0.507092	0.0382037	0.870293	0.931496	0.272044	0.251429	0.427047
ENSMMUG00000019454	DYNLT1	810.707	0.0964622	0.685646	0.839854	0.792778	0.000867958	0.00967288	-0.315535	0.20899	0.634539	-0.0945974	0.73763	0.902554	-0.0412057	0.869874	0.929846	-0.288626	0.251173	0.447093	-0.188107	0.455354	0.627736
ENSMMUG00000021186	ANLN	51.3955	0.879455	0.00564908	0.0456694	1.05423	0.000868222	0.00967288	0.986471	0.00310381	0.130136	1.00814	0.0074951	0.0967214	1.98275	2.66e-09	2.3922e-06	1.36081	4.86463e-05	0.000919811	1.32162	9.55011e-05	0.00257796
ENSMMUG00000010173	PSEN1	1559.33	0.151936	0.222898	0.449958	0.414429	0.000873832	0.00972759	0.108284	0.40945	0.783939	0.199648	0.176663	0.473044	0.161416	0.220313	0.422796	0.183649	0.162639	0.337245	-0.125968	0.340845	0.521042
ENSMMUG00000051786	MRPL20	333.674	0.0926865	0.420509	0.649494	0.380514	0.00087624	0.0097466	0.152704	0.206286	0.63188	0.168372	0.219676	0.52767	0.220428	0.0720964	0.209868	0.0937422	0.443299	0.634188	-0.199941	0.110355	0.24803
ENSMMUG00000020745	ZNF831	125.22	-0.304908	0.163963	0.3759	-0.733045	0.000878903	0.00975682	-0.304825	0.185362	0.611167	-0.621931	0.0176992	0.151696	-0.498292	0.03288	0.126388	-0.614777	0.00836936	0.0401163	-0.674732	0.0042952	0.0283322
ENSMMUG00000007658	TBK1	1187.68	0.04788	0.736298	0.870617	0.472214	0.000879047	0.00975682	0.0555665	0.710483	0.911653	0.0390052	0.81699	0.937137	0.0611135	0.684102	0.82133	-0.128108	0.39355	0.59115	0.2265	0.131983	0.278336
ENSMMUG00000021237	SEC22C	132.88	-0.0789919	0.476951	0.698412	-0.374407	0.000879265	0.00975682	-0.308333	0.00881981	0.197719	0.0501394	0.707289	0.886416	-0.244235	0.0451696	0.1552	-0.0895084	0.454336	0.643396	-0.437441	0.000513523	0.00714851
ENSMMUG00000053488	SMIM19	423.467	-0.353176	0.00728651	0.0535617	-0.437738	0.000882033	0.00977974	-0.110083	0.425473	0.791121	-0.505094	0.00132571	0.0387538	-0.0660076	0.635935	0.78979	-0.192504	0.166685	0.342443	0.214677	0.123969	0.267655
ENSMMUG00000013993	HCCS	307.471	0.300367	0.00124076	0.0171506	0.308475	0.000891656	0.00987855	-0.0358848	0.71609	0.912437	0.287279	0.0102821	0.115065	0.181078	0.0718357	0.209478	0.42517	1.76934e-05	0.000435056	-0.262645	0.0116426	0.0540763
ENSMMUG00000013090	PSMB2	1252.95	-0.190455	0.107156	0.290626	0.391393	0.000897485	0.00993522	-0.0461356	0.710682	0.911653	-0.0901764	0.520135	0.780424	0.0552488	0.658201	0.804037	-0.132572	0.288209	0.486431	0.105329	0.400047	0.577626
ENSMMUG00000005666	PLD2	378.515	-0.167353	0.260284	0.495534	-0.494742	0.000903164	0.00999013	-0.242036	0.122075	0.535114	-0.0792042	0.653538	0.859294	-0.295052	0.0620666	0.190566	-0.135709	0.388358	0.587091	-0.0351471	0.824215	0.897568
ENSMMUG00000008346		758.976	-0.256033	0.0146481	0.0832288	-0.347885	0.000912515	0.0100793	-0.167639	0.128329	0.544144	-0.249248	0.0457008	0.242157	-0.277555	0.0127123	0.0668079	-0.341213	0.00213484	0.0146854	0.0847167	0.446912	0.620791
ENSMMUG00000003023	CCT8	1289.21	0.0890966	0.406533	0.636926	0.355305	0.000912676	0.0100793	0.164925	0.144256	0.565145	0.0654597	0.607332	0.831958	0.286147	0.0116556	0.0627481	0.235631	0.0375209	0.119667	-0.0967255	0.396989	0.574862
ENSMMUG00000022976		1354.01	-0.186383	0.0362529	0.149297	-0.29509	0.000916901	0.0101179	-0.150499	0.107981	0.510097	-0.143969	0.173291	0.469612	-0.230969	0.0143937	0.0723192	-0.239598	0.0109326	0.0485514	-0.0730221	0.440248	0.614093
ENSMMUG00000050845		750.876	-0.193872	0.0778553	0.239407	-0.364714	0.000919442	0.0101353	-0.124102	0.282926	0.703046	-0.137636	0.292084	0.60646	-0.133266	0.252829	0.460318	-0.257146	0.0271354	0.0944262	0.00613201	0.958165	0.976955
ENSMMUG00000016448	DLGAP4	804.636	0.0544027	0.599599	0.784095	0.342253	0.000920263	0.0101353	0.152844	0.160757	0.591285	0.230052	0.0614511	0.280206	0.0550747	0.616644	0.774606	-0.0398077	0.716982	0.839935	-0.194232	0.0803632	0.20071
ENSMMUG00000051176	MRPS14	288.932	0.271009	0.0906231	0.264239	0.528896	0.000920658	0.0101353	0.378905	0.0244295	0.297727	0.255365	0.180189	0.478401	0.542571	0.00139067	0.0149847	0.56248	0.000882585	0.00786738	0.207718	0.226043	0.398775
ENSMMUG00000007633	LMO2	1729.07	0.0441389	0.824031	0.918713	0.657131	0.000922962	0.0101489	0.201371	0.335321	0.740009	0.0723184	0.758307	0.910995	0.28571	0.172118	0.36529	-0.110628	0.597107	0.75409	0.267295	0.201811	0.370013
ENSMMUG00000016566	APPBP2	322.486	0.620039	7.1767e-11	1.81835e-07	0.317026	0.000923844	0.0101489	0.150243	0.137269	0.555825	0.408979	0.000360104	0.01985	0.133093	0.199217	0.397812	0.585525	8.12058e-09	1.11463e-06	-0.187597	0.0784477	0.197332
ENSMMUG00000012718	DPYSL2	860.904	0.0450593	0.748265	0.877161	0.464126	0.000924108	0.0101489	0.131233	0.374785	0.764313	0.104786	0.52968	0.785533	-0.00993238	0.946748	0.973453	-0.120572	0.417081	0.61238	-0.295274	0.0484471	0.142527
ENSMMUG00000012989	HNRNPA1	1660.09	-0.539106	2.5781e-08	1.14717e-05	-0.320079	0.00092536	0.0101489	-0.181547	0.0742124	0.454361	-0.385848	0.000779618	0.0295098	-0.20127	0.0489033	0.163321	-0.478772	2.81572e-06	0.000104612	0.148814	0.14544	0.298119
ENSMMUG00000011714		501.63	-0.696014	3.63753e-07	6.43336e-05	-0.451615	0.000925547	0.0101489	-0.368945	0.010131	0.204782	-0.470979	0.00374021	0.0666704	-0.506128	0.0004812	0.0075297	-0.803754	3.0313e-08	2.93699e-06	0.434995	0.0025254	0.0201316
ENSMMUG00000016050	CGREF1	61.7128	-0.555207	0.0480921	0.17743	-0.9372	0.000930228	0.0101922	-0.578099	0.0496311	0.39607	-0.614678	0.0671897	0.292167	-0.574838	0.0547053	0.175555	-0.588338	0.0482748	0.144076	-0.34428	0.251721	0.42721
ENSMMUG00000054579	ZFR2	10.0502	-0.565759	0.186274	0.405252	-1.50237	0.000931617	0.0101994	-0.865905	0.0548427	0.410214	-0.268616	0.596092	0.825118	-1.86965	0.000186381	0.00405823	-0.855454	0.0635731	0.175593	-1.08777	0.02418
ENSMMUG00000001938	CTC1	785.704	-0.122623	0.271233	0.508218	-0.369404	0.000934618	0.0102242	-0.0438993	0.708062	0.909959	-0.0964986	0.466039	0.745421	-0.404871	0.000638593	0.00917458	-0.1959	0.0967472	0.236577	-0.363136	0.00229993	0.0190256
ENSMMUG00000015224	MTHFS	129.155	0.416142	0.0958118	0.273463	0.822969	0.000936728	0.0102392	0.201366	0.444365	0.800742	0.490112	0.0988312	0.353799	0.39051	0.140894	0.322547	0.3151	0.233768	0.426298	0.141895	0.596563	0.741243
ENSMMUG00000003240	PLEKHD1	3.67095	1.36536	0.0898466		2.60317	0.000941623		0.186539	0.83231		0.712168	0.472695		-0.787043	0.416241		-0.399404	0.668281		-1.8451	0.0765078
ENSMMUG00000022123	TSEN54	1207.31	-0.179271	0.227088	0.455331	-0.491232	0.000941819	0.0102868	-0.311687	0.0461078	0.382042	-0.145114	0.409101	0.708461	-0.31545	0.0441829	0.153076	-0.0705896	0.651852	0.796165	-0.578995	0.000233432	0.00442711
ENSMMUG00000019138	FSD2	118.655	-0.352182	0.0867479	0.256732	-0.68351	0.000945398	0.0103178	-0.035498	0.869073	0.963368	-0.324066	0.185755	0.484806	-0.223606	0.307362	0.518807	-0.213603	0.327086	0.528089	-0.00225094	0.991812	0.995525
ENSMMUG00000019370	RPS16	2997.27	-0.463002	0.000327817	0.00703343	-0.425988	0.000946611	0.0103229	-0.175211	0.196434	0.621815	-0.543012	0.000373884	0.0202912	-0.15789	0.245119	0.451741	-0.442715	0.00111858	0.00936299	0.260794	0.0548275	0.155059
ENSMMUG00000062515		58.2237	-0.137908	0.427652	0.656878	-0.586548	0.000952438	0.0103783	-0.326962	0.0752609	0.457902	-0.232581	0.270803	0.584383	-0.441568	0.0213902	0.0942869	-0.177643	0.342519	0.543979	-0.0449201	0.814094	0.891767
ENSMMUG00000005634	RNASEL	268.269	0.5398	0.00118577	0.0166172	0.549369	0.000956277	0.010412	0.334467	0.0568776	0.416837	0.598177	0.00250331	0.056313	0.253546	0.153398	0.339023	0.577616	0.00104727	0.00888652	-0.654324	0.000347128	0.00565135
ENSMMUG00000007753	NAP1L4	2929.08	-0.124039	0.0736302	0.2311	-0.22902	0.000957603	0.0104182	-0.140603	0.0540236	0.407156	-0.115509	0.160437	0.454448	-0.159816	0.0294411	0.117678	-0.171853	0.0189847	0.0727206	-0.0980176	0.182977	0.346686
ENSMMUG00000053955	ADPRH	454.964	0.499096	0.0308557	0.134383	0.762626	0.000959413	0.0104298	0.369874	0.128832	0.544524	0.442088	0.106812	0.368525	0.425094	0.0818447	0.226986	0.330259	0.176119	0.355403	-0.304923	0.215626	0.38682
ENSMMUG00000018287	UQCRC2	1231.46	0.180921	0.0425965	0.164696	0.294134	0.000960666	0.0104352	0.169262	0.0714355	0.448153	0.25648	0.0154752	0.143348	0.235359	0.0127957	0.0671264	0.226941	0.0161142	0.0642487	-0.246192	0.0101129	0.0491763
ENSMMUG00000009024	CHD1L	428.354	-0.0856483	0.25538	0.489698	-0.249604	0.000962102	0.0104427	-0.0535122	0.498288	0.825975	-0.0800177	0.378512	0.684067	-0.133575	0.100795	0.258997	0.0015096	0.985006	0.992536	-0.169692	0.0403222	0.125596
ENSMMUG00000018460	NCF2	1668.59	-0.00922644	0.971203	0.98693	0.843128	0.000963457	0.0104461	0.377099	0.161084	0.591285	0.216444	0.474213	0.751629	0.665656	0.0134178	0.0690591	0.0902149	0.737648	0.854155	0.382899	0.155282	0.311048
ENSMMUG00000016001	VAT1	1794.05	-0.0698681	0.685087	0.839495	0.56807	0.000964188	0.0104461	0.195337	0.281393	0.7014	-0.0230462	0.910056	0.970533	0.0925893	0.610254	0.769825	-0.174422	0.336972	0.538721	0.374916	0.0390747	0.122914
ENSMMUG00000020654	GET1	541.957	0.529583	0.0121461	0.0740269	0.696416	0.000965053	0.0104461	0.450355	0.0428532	0.36906	0.236078	0.346412	0.655989	0.687336	0.00204575	0.0193509	0.53644	0.0160565	0.0640877	0.357406	0.110283	0.24802
ENSMMUG00000037816	SERPINB6	101.653	-0.578397	0.0720255	0.227955	-1.06606	0.000965424	0.0104461	-0.439018	0.193862	0.620493	-0.0342549	0.928304	0.977008	-0.252259	0.458211	0.653527	0.178075	0.598345	0.755397	-0.117895	0.729576	0.83651
ENSMMUG00000010927	TNFAIP6	255.973	1.27484	0.120879	0.313516	2.7106	0.000967516	0.0104606	1.25017	0.14866	0.572253	0.697819	0.473163	0.750655	2.53543	0.00339512	0.0272616	-0.228582	0.792274	0.886652	1.24196	0.151757	0.306608
ENSMMUG00000019917	TBP	338.564	-0.346531	0.000943783	0.0146122	-0.345153	0.000971811	0.0104912	-0.201681	0.0662567	0.435533	-0.358543	0.00437681	0.0734336	-0.320178	0.00433787	0.0322639	-0.400595	0.000339231	0.00390431	0.0104814	0.925659	0.959741
ENSMMUG00000007700	CD180	481.506	0.283652	0.0676142	0.219128	0.510927	0.00097213	0.0104912	0.120867	0.460384	0.809017	0.340043	0.0652045	0.288522	-0.144251	0.382805	0.589122	0.181341	0.269787	0.467374	-0.811642	1.39481e-06	0.000194618
ENSMMUG00000009695	BTBD10	466.511	0.0409025	0.656133	0.823404	0.30112	0.000972611	0.0104912	0.00139903	0.988459	0.996284	0.0327717	0.765939	0.914058	0.0678566	0.490289	0.679602	0.106025	0.277825	0.475355	-0.215919	0.0313689	0.105572
ENSMMUG00000061721		7.55674	-0.11266	0.67177	0.831117	-0.986555	0.000983311	0.0105984	-0.657942	0.02728	0.310279	-0.44773	0.207497		-0.45841	0.143593	0.326057	-1.03646	0.00189393	0.0134979	-0.82952	0.0151437	0.064967
ENSMMUG00000011766	ARL11	225.854	0.386165	0.017832	0.094469	0.535501	0.000985579	0.0106146	0.305756	0.0748982	0.45673	0.40255	0.0383032	0.220635	0.448184	0.0097736	0.0558433	0.538469	0.00180556	0.013032	0.254476	0.146851	0.299932
ENSMMUG00000061499		8.51213	-0.342359	0.321684	0.559221	-1.23384	0.00098696	0.0106213	-0.985564	0.00924145	0.20208	-0.069174	0.872008		-0.562156	0.146975	0.330127	-0.73489	0.0579493	0.163814	-0.367016	0.347086	0.526526
ENSMMUG00000008869	TNFAIP3	4628.06	-1.37704	4.26013e-05	0.00181979	-1.10813	0.00098792	0.0106234	-1.20226	0.000689564	0.0609882	-1.41502	0.00037733	0.0202912	-1.73118	1.03608e-06	0.000143462	-2.37932	1.91978e-11	8.13108e-09	0.697502	0.0489478	0.143561
ENSMMUG00000023009	SCRN3	114.948	0.635564	4.49657e-05	0.0018923	0.513747	0.000989483	0.010632	0.350968	0.0331018	0.332758	0.427877	0.0227003	0.17173	0.352176	0.0367975	0.136199	0.50803	0.00229331	0.0154668	0.027575	0.873643	0.929525
ENSMMUG00000007258	BOLA1	68.6007	1.15332	1.19758e-07	3.46615e-05	0.723679	0.000993633	0.0106683	0.476531	0.0403163	0.359759	1.02239	8.57737e-05	0.00941984	1.24399	9.1522e-08	2.91721e-05	1.87934	2.11753e-16	7.84756e-13	-0.296867	0.239939	0.413527
ENSMMUG00000005575	TRERF1	547.188	-0.342056	0.0233077	0.113047	-0.496622	0.000995229	0.0106772	-0.237464	0.134479	0.551677	-0.429999	0.0164113	0.145674	-0.637305	6.91891e-05	0.00229321	-0.603744	0.000156752	0.00223874	-0.342583	0.0325506	0.108395
ENSMMUG00000008294	PRDX3	1879.72	0.244564	0.0374613	0.152447	0.386544	0.000998244	0.0106954	0.199653	0.10668	0.508249	0.223035	0.109306	0.372975	0.416562	0.000783666	0.0104774	0.449235	0.000287856	0.00346081	0.0455979	0.71423	0.825909
ENSMMUG00000003005	MFNG	4716.03	-0.113958	0.216449	0.441885	-0.303484	0.000998718	0.0106954	-0.210519	0.0301262	0.32314	-0.190794	0.0806606	0.322703	-0.132784	0.172221	0.365397	-0.0920221	0.343741	0.545102	-0.161887	0.0965621	0.226988
ENSMMUG00000013429		4794.19	-0.406358	0.00146147	0.0191205	-0.420172	0.000999232	0.0106954	-0.18963	0.158348	0.587481	-0.490572	0.00117162	0.0362262	-0.195356	0.146572	0.329817	-0.396972	0.00317426	0.0198044	0.183892	0.171727	0.333171
ENSMMUG00000015279	SMARCA2	2209.03	-0.0847545	0.316104	0.553729	-0.278287	0.00100253	0.0107225	-0.136959	0.123921	0.538817	-0.144807	0.148997	0.437538	-0.353603	7.92909e-05	0.00248719	-0.159051	0.0749478	0.197059	-0.259287	0.00389428	0.0265721
ENSMMUG00000059717	MAD2L1BP	338.05	0.320303	0.006715	0.0509262	0.38782	0.0010053	0.0107438	0.0533051	0.669233	0.896156	0.314812	0.0254847	0.180962	0.225378	0.0746222	0.213938	0.476594	0.000140928	0.0020623	0.13226	0.300699	0.477876
ENSMMUG00000039980	COL5A3	32.7166	-0.0914555	0.819129	0.916665	-1.34702	0.00100773	0.0107615	-0.584894	0.167424	0.596	0.259773	0.583918	0.817504	-0.660406	0.1255	0.297726	-0.387128	0.364308	0.564906	-0.773735	0.0762419	0.193995
ENSMMUG00000017562	PES1	510.032	0.173909	0.043349	0.166651	0.281863	0.00101625	0.0108441	0.0850997	0.347882	0.747779	0.254142	0.0134886	0.13397	0.154846	0.0933123	0.246281	0.214689	0.0190665	0.0729024	0.118105	0.205844	0.374888
ENSMMUG00000006154	TWF1	512.734	-0.919891	5.34396e-09	4.54976e-06	-0.515772	0.00101826	0.0108573	-0.38479	0.0198448	0.269616	-0.785871	2.67624e-05	0.00495449	-0.629067	0.000158409	0.00370505	-0.98113	3.97388e-09	6.2669e-07	0.14268	0.38991	0.568161
ENSMMUG00000062585	PARD6A	28.1592	-1.26171	0.000144048	0.00396677	-1.07989	0.00102356	0.0108906	-0.645057	0.0582195	0.417754	-1.28381	0.0014093	0.0401387	-1.38948	0.000120334	0.00316547	-1.64868	5.53905e-06	0.000178766	0.949565	0.00495515	0.0311668
ENSMMUG00000017897	ARHGEF28	4.87653	-0.320866	0.576267	0.769333	-2.21325	0.00102362	0.0108906	-0.353331	0.557792		-0.975699	0.178298		-0.020493	0.973389		-0.796347	0.209846	0.396831	-0.220185	0.727486
ENSMMUG00000016668	EHBP1	365.599	0.0491185	0.617857	0.796342	-0.32558	0.00102529	0.0108906	-0.267814	0.0100573	0.204782	-0.112287	0.342592	0.65356	-0.276594	0.0091991	0.053698	-0.195895	0.0627741	0.173872	-0.291103	0.00679227	0.0382156
ENSMMUG00000007366		28.6981	0.655707	0.0623063	0.208501	1.14176	0.00102548	0.0108906	0.159334	0.670433	0.89672	0.403036	0.348014	0.65656	0.278216	0.466857	0.660549	0.143259	0.706595	0.832968	0.106122	0.785884	0.874384
ENSMMUG00000009316	CXCR5	662.926	-0.786499	0.00966915	0.0638993	-0.998248	0.00102571	0.0108906	-0.918019	0.00412301	0.148614	-0.781053	0.0299026	0.194455	-1.15107	0.000331578	0.00581152	-0.94918	0.0030472	0.0192138	-0.0582123	0.855737	0.918205
ENSMMUG00000000605	AXIN1	1219.61	-0.337832	0.00189363	0.0223982	-0.356891	0.0010263	0.0108906	-0.146974	0.198672	0.624093	-0.17587	0.172551	0.469005	-0.283205	0.0138384	0.0706668	-0.261165	0.0229318	0.0835235	-0.159091	0.167645	0.327296
ENSMMUG00000020469	RASGRP4	296.885	0.0960866	0.6806	0.836871	0.763516	0.00102687	0.0108906	0.381134	0.120466	0.531918	0.173459	0.531764	0.786617	0.424077	0.0855625	0.23361	0.0746788	0.762244	0.87006	0.65662	0.00785181	0.0417765
ENSMMUG00000011345	PRPS2	243.908	0.114497	0.347929	0.58642	0.39748	0.00103376	0.0109554	0.0505573	0.693884	0.905727	0.143687	0.325035	0.636104	-0.0224444	0.864194	0.926642	0.0381925	0.769219	0.874187	-0.269397	0.0443025	0.133729
ENSMMUG00000011646	TAF1D	135.837	-0.558443	0.00673382	0.0510144	-0.676781	0.00103513	0.0109615	-0.403563	0.0616137	0.424372	-0.629552	0.010461	0.116464	-0.504003	0.0214742	0.0945169	-0.488144	0.0252338	0.0895536	0.0907591	0.677339	0.800512
ENSMMUG00000006984	FBXO33	429.781	-0.762691	0.000382118	0.00781992	-0.703774	0.00103709	0.0109739	-0.635861	0.00487003	0.156102	-0.757059	0.00295011	0.0609601	-0.81789	0.000317011	0.00562923	-0.905225	6.59517e-05	0.00116389	0.276483	0.221473	0.393762
ENSMMUG00000055555		69.3569	-0.420793	0.0969983	0.275236	-0.837664	0.00103918	0.0109876	-0.41096	0.123715	0.538527	-0.241527	0.427113	0.719013	-0.602532	0.0272367	0.111535	-0.344467	0.201514	0.387399	-0.663305	0.0165585	0.0690097
ENSMMUG00000007350	DHRS4L1	45.0574	-0.468052	0.0103564	0.0671275	-0.603684	0.00104259	0.0110108	-0.103929	0.579602	0.863033	-0.259197	0.237396	0.549133	-0.23965	0.222951	0.426009	-0.424541	0.03092	0.103849	0.336375	0.0824883	0.204328
ENSMMUG00000060867	TIMD4	7.75673	-0.352161	0.49869	0.71453	1.59121	0.00104371	0.0110108	0.124555	0.816308	0.948306	0.380332	0.537028		-0.362809	0.526582	0.708137	-0.439506	0.439149	0.629832	-0.0872294	0.879187	0.93318
ENSMMUG00000002991	RRN3	477.245	-0.150747	0.184513	0.403062	-0.37326	0.00104374	0.0110108	-0.309763	0.00963177	0.203139	-0.0859456	0.525062	0.783515	-0.232746	0.0545371	0.175374	0.031645	0.792149	0.886585	-0.234409	0.0546542	0.154633
ENSMMUG00000014527	SFMBT1	176.143	-0.207678	0.194617	0.415824	-0.527433	0.00104671	0.0110338	-0.102558	0.541761	0.848433	-0.169974	0.373804	0.68069	-0.215686	0.207263	0.407041	-0.353447	0.0383448	0.121458	-0.0233325	0.891877	0.941667
ENSMMUG00000020967	OR7D2	0.1226	-2.059	0.718611		-18.7267	0.00104885		-18.5054	0.00210385		-3.04341	0.652619		0.0666935	0.991141		-17.8275	0.00305141		-4.72713	0.432138
ENSMMUG00000020982	HNRNPF	3210.76	0.412924	2.35894e-05	0.00119353	0.320025	0.00105031	0.0110633	0.263693	0.0103636	0.207575	0.401406	0.000519973	0.0238948	0.408397	7.44139e-05	0.00240547	0.574672	2.37665e-08	2.49869e-06	-0.133249	0.198122	0.365209
ENSMMUG00000011536	IQUB	11.8592	1.63681	0.000351724	0.00734632	1.50413	0.00105176	0.0110677	1.34746	0.00535104	0.163153	1.17587	0.0334633	0.20547	0.990413	0.0495078	0.164657	1.33597	0.00670086	0.0343358	1.43481	0.00420955	0.0280104
ENSMMUG00000064507	B3GALT4	263.482	0.136705	0.175765	0.391381	0.328465	0.00105232	0.0110677	0.198971	0.0602244	0.421715	0.280643	0.0202209	0.161947	0.162408	0.13512	0.313306	0.255474	0.0174951	0.0683696	0.0078565	0.943547	0.969542
ENSMMUG00000058459		1101.29	-0.441027	0.00454058	0.0394332	-0.508994	0.00105424	0.0110742	-0.254087	0.120073	0.531809	-0.36703	0.0460954	0.242384	-0.270031	0.0995081	0.257089	-0.260168	0.112126	0.260812	-0.353855	0.0312416	0.105351
ENSMMUG00000013343	MPRIP	398.058	-0.172388	0.1527	0.359972	-0.395722	0.00105454	0.0110742	-0.236866	0.0619722	0.424815	-0.227798	0.112739	0.378789	-0.323907	0.0118493	0.0633906	-0.460119	0.000341858	0.00392541	-0.133658	0.300297	0.477695
ENSMMUG00000013503	MPDU1	628.008	-0.0341435	0.793118	0.904253	0.424585	0.00105937	0.0111165	0.132029	0.334931	0.739385	-0.0692782	0.654802	0.860055	0.290252	0.0351266	0.131775	0.155613	0.258065	0.453749	0.343149	0.0130137	0.0586902
ENSMMUG00000014376	RBL1	386.461	0.00292112	0.980699	0.990766	-0.397237	0.00106141	0.0111263	-0.168378	0.185787	0.611652	-0.062364	0.66478	0.864081	-0.350291	0.00676465	0.043796	-0.0765569	0.550234	0.719701	-0.423913	0.00117544	0.0121765
ENSMMUG00000028733	RRAS	363.627	-0.0609777	0.724258	0.864228	0.562903	0.00106315	0.0111263	0.30353	0.0947602	0.491527	-0.162202	0.432352	0.721565	0.13529	0.460649	0.655555	0.0302326	0.868816	0.9307	0.157381	0.393119	0.571437
ENSMMUG00000015545	ZDHHC4	315.573	-0.000711674	0.994662	0.997198	0.345062	0.00106367	0.0111263	0.243742	0.028588	0.317661	0.0914393	0.472776	0.750362	0.261083	0.0212843	0.0939526	0.0934806	0.408829	0.604295	-0.0773658	0.504454	0.66769
ENSMMUG00000012548	INTS1	922.687	-0.190278	0.0967045	0.274897	-0.375169	0.00106384	0.0111263	-0.0676432	0.574561	0.860183	0.0588897	0.664512	0.863819	-0.202509	0.0952459	0.249374	-0.139691	0.248483	0.44385	-0.093342	0.443075	0.617029
ENSMMUG00000039735	FLYWCH2	151.489	-0.489598	0.000119216	0.00352234	-0.414435	0.00106489	0.0111263	-0.132771	0.314167	0.723073	-0.121421	0.42308	0.716037	-0.160142	0.238028	0.444046	-0.146602	0.275521	0.472996	0.197023	0.146313	0.299194
ENSMMUG00000059326	JUN	1372.82	-1.41708	5.42812e-11	1.81835e-07	-0.705955	0.0010651	0.0111263	-0.243875	0.282759	0.703046	-1.06137	3.32377e-05	0.00518948	-0.619463	0.00646155	0.0423742	-1.25238	3.77873e-08	3.52301e-06	0.273583	0.228681	0.401977
ENSMMUG00000016949	MAP9	71.8695	-0.200482	0.184094	0.40258	-0.501742	0.00106642	0.0111318	-0.258775	0.101753	0.501205	-0.223636	0.220648	0.529319	-0.318452	0.053204	0.172759	-0.169365	0.294784	0.493716	-0.187533	0.260417	0.436925
ENSMMUG00000047452		616.954	1.13608	0.00437891	0.0383818	1.30403	0.00107039	0.0111649	1.2751	0.00238658	0.116789	1.45577	0.00201904	0.0497429	1.74884	3.12577e-05	0.00138647	0.958533	0.0225492	0.0826377	1.5604	0.000204309	0.00404302
ENSMMUG00000022154	NIPBL	1230.53	-0.112549	0.111237	0.298273	-0.231255	0.00107328	0.0111749	-0.0655198	0.377856	0.766911	-0.0997247	0.23639	0.548796	-0.167549	0.0260947	0.108118	-0.210175	0.005106	0.0281067	0.0518542	0.492205	0.657075
ENSMMUG00000032109	PTPRO	20.0039	0.16723	0.716885	0.859777	1.47687	0.00107369	0.0111749	0.194282	0.689107	0.90419	0.00279757	0.995997	0.998974	-0.148282	0.767262	0.871381	-0.325755	0.514506	0.691732	0.155966	0.756068	0.853122
ENSMMUG00000008156	CD58	1749.03	0.177481	0.101502	0.2821	0.354108	0.00107377	0.0111749	-0.0765464	0.502772	0.827245	0.120968	0.346729	0.655989	0.132684	0.246942	0.453819	0.257073	0.0245943	0.0877674	0.0234731	0.838221	0.906361
ENSMMUG00000005662	THAP4	415.887	-0.412002	8.39462e-05	0.00286062	-0.341603	0.00107634	0.0111933	-0.140093	0.201449	0.626533	-0.322229	0.0100062	0.112912	-0.319283	0.00428211	0.0319893	-0.468113	2.7156e-05	0.000592001	-0.00779111	0.944478	0.969887
ENSMMUG00000012645	RHOF	900.628	-0.619412	0.00121974	0.0169426	-0.625901	0.00108055	0.0112286	-0.70234	0.00049612	0.053298	-0.560617	0.0134269	0.13397	-0.713514	0.000419884	0.00688389	-0.512297	0.0111784	0.0493916	0.00898231	0.964524	0.981023
ENSMMUG00000014535	SLC15A3	199.739	-0.195285	0.31009	0.547442	0.623253	0.00108322	0.011248	-0.140136	0.48887	0.821106	-0.00113362	0.996047	0.998974	-0.188557	0.357584	0.566631	-0.572481	0.00533243	0.0289602	0.212348	0.299829	0.477061
ENSMMUG00000015099	JAKMIP1	199.531	-0.442094	0.143119	0.346191	-0.989202	0.00108462	0.0112488	-0.524161	0.0994239	0.498606	-0.143514	0.688707	0.877231	-0.584092	0.0679134	0.202254	0.0709329	0.823603	0.904936	-0.633516	0.0487539	0.143214
ENSMMUG00000057732		282.822	-0.0987995	0.248292	0.482091	-0.281252	0.00108491	0.0112488	-0.0909935	0.310992	0.72204	-0.236912	0.0228117	0.172071	-0.213482	0.0217721	0.0954294	-0.10503	0.252273	0.448243	-0.190966	0.0432875	0.131507
ENSMMUG00000005818	GNAI3	1736.91	0.000736755	0.992252	0.995974	0.247174	0.00108933	0.0112862	0.0215569	0.787119	0.939391	0.0102551	0.909455	0.97016	0.182646	0.0229705	0.0992186	0.122936	0.125156	0.281706	-0.0966841	0.23256	0.406392
ENSMMUG00000022919	STRBP	445.642	-0.0689054	0.628257	0.80306	-0.466227	0.00109365	0.0113132	0.0319294	0.830983	0.95309	-0.16574	0.327113	0.638604	-0.0869115	0.56472	0.739472	-0.178055	0.237255	0.430591	-0.114274	0.451123	0.623802
ENSMMUG00000016897		268.851	0.327516	0.611602	0.791761	2.10397	0.00109386	0.0113132	-0.206139	0.761717	0.929765	1.09839	0.149897	0.439086	0.650501	0.338642	0.548827	-0.453647	0.505129	0.68509	-1.46246	0.0327347	0.108697
ENSMMUG00000065134	FASLG	55.1127	-0.257908	0.430196	0.658931	-1.08056	0.00109438	0.0113132	-1.98725	2.12783e-08	0.000146299	-0.344865	0.377945	0.683826	-1.39029	9.83865e-05	0.00277466	0.468585	0.173157	0.35129	-0.968358	0.00666572	0.0379222
ENSMMUG00000011304	PSMB9	4614.27	0.0352522	0.864286	0.938681	0.672666	0.00110506	0.0114099	-0.10782	0.619597	0.877051	0.171126	0.483029	0.756261	0.171563	0.429715	0.630924	-0.191656	0.37771	0.577295	-0.383399	0.0778373	0.196519
ENSMMUG00000053781	ARHGDIB	20059.2	-0.211545	0.000921768	0.0143654	-0.208258	0.00110537	0.0114099	-0.0738412	0.271968	0.695002	-0.228288	0.00251759	0.056313	0.015324	0.819816	0.902015	-0.162588	0.015647	0.0628015	0.00827692	0.902138	0.946351
ENSMMUG00000014419	ERCC2	165.639	-0.158376	0.1705	0.384425	-0.379548	0.00110811	0.0114296	-0.025129	0.835377	0.954122	0.0631798	0.648192	0.856103	-0.127554	0.307442	0.518877	0.0857425	0.485065	0.668597	-0.108089	0.394028	0.572227
ENSMMUG00000016719	CHCHD6	104.796	-0.269451	0.0950342	0.272114	-0.530305	0.00110968	0.0114374	-0.0729007	0.665067	0.89392	-0.280789	0.14705	0.435063	-0.394854	0.0233718	0.100474	-0.328644	0.056534	0.16064	-0.237705	0.175531	0.337725
ENSMMUG00000020834	UTP11	229.046	0.591172	0.000105921	0.0032995	0.497316	0.00111135	0.0114461	0.20325	0.207432	0.633053	0.602274	0.000908975	0.032171	0.462943	0.00446114	0.0327852	0.787812	1.02759e-06	4.80537e-05	-0.288661	0.0852856	0.208958
ENSMMUG00000061716	IL1B	417.36	-2.14417	7.76815e-05	0.00273369	-1.76814	0.00111298	0.0114543	-2.19558	0.000122292	0.0254794	-2.09595	0.00110858	0.0353845	-3.02003	1.4184e-07	4.05012e-05	-2.66851	3.17359e-06	0.000116161	0.534826	0.348895	0.528367
ENSMMUG00000028715	TMEM238	40.0745	-0.367531	0.0330974	0.140367	-0.570698	0.00111486	0.0114652	-0.175533	0.327491	0.733561	-0.67539	0.00190993	0.0484291	-0.313733	0.097549	0.253975	-0.506616	0.00757368	0.0374616	-0.104919	0.582491	0.730799
ENSMMUG00000023198	TET1	71.1538	-0.163414	0.414083	0.643353	-0.662076	0.00111656	0.0114743	-0.251429	0.231902	0.659341	0.0779366	0.743602	0.90499	-0.155975	0.467652	0.661265	0.101657	0.630759	0.780173	-0.474521	0.0315223	0.105958
ENSMMUG00000062581	DEGS2	6.60927	-0.160139	0.658103	0.824271	-1.3847	0.00111872	0.0114879	-0.617586	0.113253	0.519633	-0.092642	0.831722		-0.0622303	0.874727	0.932306	-0.0145262	0.9701	0.984579	0.125617	0.753027	0.852149
ENSMMUG00000014816	PLIN3	486.982	0.106307	0.422058	0.650823	0.429801	0.00112001	0.0114927	0.248111	0.0745924	0.455969	0.25387	0.106562	0.368098	0.274147	0.050771	0.167518	0.225632	0.107041	0.252591	0.295941	0.0358649	0.11591
ENSMMUG00000017287	PATL1	395.192	0.0334516	0.847265	0.930888	0.563703	0.00112282	0.011513	0.0142877	0.937732	0.983811	0.129275	0.530832	0.786139	-0.11539	0.531507	0.712277	-0.169166	0.358018	0.559602	0.157881	0.392449	0.570646
ENSMMUG00000005652	DALRD3	278.23	-0.152099	0.111887	0.299392	-0.312921	0.00112533	0.0115303	-0.075441	0.451033	0.804589	-0.180273	0.117772	0.387536	0.0238017	0.816029	0.900305	-0.0283775	0.780308	0.879843	-0.137947	0.186513	0.350642
ENSMMUG00000065045	CPOX	193.845	0.605547	8.16057e-05	0.00281589	0.500896	0.00112706	0.011532	0.355741	0.0283502	0.316432	0.872395	1.65807e-06	0.000895287	0.80858	7.51774e-07	0.000120451	0.957079	3.72694e-09	6.00523e-07	-0.178024	0.294319	0.47192
ENSMMUG00000057214	CD28	891.516	-1.17109	3.51586e-05	0.00158796	-0.921375	0.00112716	0.011532	-0.821082	0.00584024	0.171235	-1.48567	9.37886e-06	0.00265638	-1.29294	1.479e-05	0.000904961	-1.49031	5.92145e-07	3.07999e-05	-0.208605	0.484052	0.651278
ENSMMUG00000019278	MYO9A	417.309	-0.143887	0.275579	0.513366	-0.430821	0.0011284	0.0115362	-0.279323	0.0444809	0.37479	-0.109542	0.485223	0.758688	-0.478427	0.000685265	0.00965192	-0.230475	0.0994313	0.241015	-0.37946	0.00737008	0.0401508
ENSMMUG00000007791	CEP164	150.761	-0.266986	0.0711078	0.226119	-0.483725	0.0011317	0.0115615	-0.0803995	0.604074	0.874155	-0.193591	0.274092	0.588364	-0.358072	0.0246714	0.104366	-0.218587	0.165746	0.3413	-0.338213	0.0357908	0.115753
ENSMMUG00000018619	DENND6A	555.482	-0.155956	0.03447	0.144035	-0.240285	0.00113309	0.0115672	-0.184576	0.0172491	0.254365	-0.218316	0.0138134	0.135919	-0.247848	0.00180435	0.0178302	-0.396638	5.57761e-07	2.932e-05	-0.0803386	0.314843	0.494165
ENSMMUG00000002975	DUSP14	28.8847	-0.242512	0.331593	0.569949	-0.839339	0.00113822	0.0116111	-0.929043	0.000536216	0.0554399	-0.459566	0.13171	0.409903	-0.600833	0.028802	0.11599	-0.23441	0.379625	0.579145	0.191947	0.474858	0.64436
ENSMMUG00000009915	GTF3C4	243.154	-0.385246	0.0434277	0.166863	-0.621455	0.00114591	0.0116809	-0.441017	0.0279784	0.314743	-0.453232	0.0460656	0.242384	-0.49669	0.0143227	0.072145	-0.594921	0.00328679	0.0203014	0.594854	0.00309279	0.0229526
ENSMMUG00000057840		138.562	-0.216667	0.31115	0.548229	-0.699803	0.00114739	0.0116874	-0.206974	0.357484	0.751872	-0.105041	0.679568	0.871931	-0.515168	0.0241416	0.102774	-0.424085	0.0620458	0.172403	-0.937939	5.60301e-05	0.00188708
ENSMMUG00000022411	JMJD6	379.751	0.300881	0.00119461	0.0167081	0.301467	0.00115105	0.0117144	0.00672356	0.94539	0.985226	0.239549	0.0314639	0.199621	0.143198	0.15232	0.337543	0.417081	2.35287e-05	0.000538256	0.166664	0.0994235	0.230936
ENSMMUG00000018981	C19H19orf38	735.798	-0.095248	0.735068	0.869751	0.913613	0.00115233	0.0117144	0.307335	0.299622	0.716407	0.0732925	0.825943	0.941173	0.61725	0.0374073	0.137904	-0.0296542	0.920416	0.95757	0.538529	0.0696055	0.18209
ENSMMUG00000053816	TRBV23-1	250.219	-0.405369	0.0708814	0.225773	-0.731039	0.00115256	0.0117144	-0.580287	0.0139835	0.231393	-0.462551	0.0817171	0.324341	-0.908172	0.000139714	0.00343791	-0.873972	0.00023517	0.00298728	-0.641209	0.00723088	0.039677
ENSMMUG00000000291	LRRTM1	0.250871	-4.99921	0.381466		-18.5592	0.00115768		-18.2194	0.00245829		-17.1037	0.0113771		-16.3903	0.00644199		-0.00779964	0.998964		-14.569	0.0154501
ENSMMUG00000022668	ZNF319	141.398	-0.191293	0.181682	0.399599	-0.468142	0.00116131	0.0117947	-0.264688	0.0790432	0.465451	-0.10958	0.523086	0.782214	-0.305675	0.047596	0.160125	-0.27537	0.0720038	0.191769	-0.81016	4.13358e-07	7.85036e-05
ENSMMUG00000052682		11.2013	-0.742657	0.0174468	0.0932295	-1.04465	0.00116548	0.0118283	-0.267653	0.402053	0.779775	-0.434924	0.257054	0.569527	-0.0598659	0.856213	0.922027	-0.295493	0.373798	0.57386	-1.00758	0.00675305	0.0381103
ENSMMUG00000039520	C12orf43	38.4943	-0.281811	0.106025	0.288774	-0.579075	0.00117047	0.0118703	-0.161213	0.374202	0.764284	-0.061175	0.771442	0.916578	-0.299804	0.119105	0.288113	0.134257	0.466	0.653609	-0.317928	0.107276	0.243669
ENSMMUG00000001511	KIF20A	46.3228	1.1563	0.00166749	0.0207588	1.19215	0.00117272	0.0118762	1.29776	0.000766868	0.0643	1.42779	0.000997216	0.0337413	2.17869	1.63462e-08	7.75445e-06	1.37095	0.000417878	0.00458609	1.09306	0.00563343	0.0338006
ENSMMUG00000022056	DENND4A	2383.5	-0.497787	0.00701218	0.0524508	-0.599179	0.00117276	0.0118762	-0.463948	0.0169897	0.25376	-0.570284	0.00906194	0.107737	-0.38129	0.0500241	0.165892	-0.633298	0.00113383	0.00945871	0.326115	0.0935492	0.222646
ENSMMUG00000006761	RPTOR	310.58	-0.217151	0.0856333	0.254918	-0.410703	0.00117575	0.011884	-0.274801	0.0388191	0.353134	-0.184477	0.221599	0.530766	-0.525689	0.000107171	0.00298776	-0.449608	0.00084864	0.0076662	-0.274272	0.0439326	0.132891
ENSMMUG00000003726	PTPN13	68.5745	-0.129395	0.525036	0.732961	-0.669918	0.00117631	0.011884	-0.228071	0.288065	0.706688	-0.469471	0.0582804	0.272066	-0.527738	0.0171967	0.0816127	-0.692611	0.00173761	0.0127076	-0.700551	0.00197863	0.0171783
ENSMMUG00000023932	SNORD35A	5.86188	-0.657062	0.0925327	0.267271	-1.3657	0.00117664	0.011884	-0.121332	0.761676	0.929765	-0.693783	0.165478		-0.709453	0.108657	0.271301	-0.976257	0.0291714	0.0996169	-0.440142	0.320558	0.500615
ENSMMUG00000029174	BRF1	295.365	-0.250587	0.034691	0.144702	-0.38555	0.00117728	0.011884	-0.0772869	0.534156	0.843611	-0.115815	0.412465	0.711043	-0.21958	0.083213	0.229406	-0.201736	0.109358	0.256263	-0.24773	0.0531029	0.151466
ENSMMUG00000044537	POLE3	884.449	-0.172328	0.0452936	0.170884	-0.279392	0.0011778	0.011884	-0.168373	0.0626471	0.427524	-0.148983	0.145877	0.433284	-0.00927499	0.919065	0.957711	0.0247696	0.78524	0.882174	0.101821	0.266701	0.443388
ENSMMUG00000001633	GSDMD	1604.88	-0.2211	0.064124	0.212251	0.38648	0.00117883	0.0118858	-0.00100581	0.993612	0.997907	0.033578	0.812339	0.934165	0.115149	0.360817	0.569629	-0.206936	0.100662	0.242952	0.0430333	0.733341	0.838682
ENSMMUG00000017160	PHF3	1026.65	-0.138725	0.0540176	0.19079	-0.233484	0.00118773	0.0119668	-0.0434858	0.565275	0.855193	-0.1346	0.117242	0.38696	-0.187405	0.0146968	0.0731957	-0.227675	0.00292672	0.0186081	-0.187671	0.0153876	0.0656711
ENSMMUG00000023671	MED8	1827.3	0.156204	0.0840577	0.251871	0.292647	0.001194	0.0120097	0.103555	0.276769	0.698301	0.150153	0.161585	0.455807	0.251479	0.00854074	0.0509662	0.196395	0.039725	0.124381	-0.179879	0.0617969	0.168061
ENSMMUG00000007741	ILK	3202.61	0.220882	0.0306598	0.134086	0.330976	0.00119414	0.0120097	0.15549	0.148465	0.571861	0.166582	0.168837	0.464673	0.227421	0.0349787	0.131401	0.175434	0.103587	0.247133	0.284353	0.00845792	0.0437163
ENSMMUG00000037727	HSD3B7	7.47356	0.585726	0.284925		1.71031	0.00119458	0.0120097	1.37532	0.0143317	0.234334	0.704755	0.282806		1.13857	0.0499114		0.752317	0.198437	0.383975	0.430211	0.482551
ENSMMUG00000011769	PSMD1	1314.82	0.131428	0.127679	0.324257	0.278887	0.00120221	0.0120706	0.129901	0.152648	0.578018	0.15726	0.125134	0.400201	0.0824966	0.367678	0.575595	0.238718	0.00885204	0.0417773	-0.263689	0.00437931	0.0286657
ENSMMUG00000063959	CNIH4	957.72	0.232009	0.104858	0.287413	0.462744	0.00120237	0.0120706	0.140209	0.352246	0.750785	-0.00355968	0.98329	0.995536	0.391524	0.00960133	0.0552459	0.323938	0.0319568	0.106139	0.0361664	0.811811	0.890561
ENSMMUG00000058099	AFG3L2	896.219	-0.261211	9.00613e-05	0.00299122	-0.215432	0.00120617	0.0121	-0.123267	0.0780209	0.462954	-0.116216	0.144342	0.430599	-0.129818	0.0683105	0.20305	-0.24578	0.000537302	0.00547797	0.0424663	0.552844	0.707495
ENSMMUG00000017973	ZNF263	747.569	-0.441674	0.000143477	0.00395875	-0.37552	0.00120733	0.0121029	-0.244335	0.0452309	0.377867	-0.288034	0.0367434	0.21614	-0.404935	0.00100818	0.0123376	-0.450842	0.000242905	0.00305672	-0.092905	0.451019	0.623771
ENSMMUG00000044949	RBM43	164.016	0.488775	0.01418	0.0813845	0.643128	0.00121514	0.0121724	0.0898764	0.66969	0.896343	0.468507	0.0482266	0.24811	-0.209301	0.329084	0.540533	0.0990928	0.640603	0.787879	-0.292496	0.177302	0.340031
ENSMMUG00000013853	ANKRD13C	734.459	-0.0753235	0.366501	0.602075	-0.270369	0.00121886	0.0122009	-0.179251	0.0411381	0.363554	-0.215122	0.0311342	0.198557	-0.182153	0.0408792	0.145909	-0.0891524	0.313692	0.514058	0.0333231	0.709326	0.822394
ENSMMUG00000022079	C10H20orf27	732.382	-0.158332	0.207273	0.430767	0.404229	0.00122198	0.012222	-0.0502907	0.703332	0.90838	-0.1494	0.317052	0.62949	-0.146766	0.270179	0.478742	-0.260011	0.0504327	0.14872	0.105184	0.4301	0.603694
ENSMMUG00000018404	GAL3ST4	8.01139	-0.787812	0.0631175	0.209977	-1.45541	0.00122273	0.012222	-0.0547069	0.897811	0.971957	0.39271	0.415335		-0.492442	0.278318	0.487867	-0.895114	0.0526321	0.152685	-0.194424	0.668798	0.794117
ENSMMUG00000008934	MARCKS	238.178	-0.20775	0.569764	0.764827	1.17778	0.00122786	0.0122641	-0.543412	0.158331	0.587481	-0.18612	0.667615	0.864911	-0.950651	0.0141556	0.0715666	-1.6445	2.34447e-05	0.000537994	-0.340108	0.379936	0.558989
ENSMMUG00000061115		74.7279	-0.824064	2.76902e-05	0.00132223	-0.630416	0.00122871	0.0122641	-0.641669	0.00179779	0.0988856	-0.928626	0.000105335	0.010339	-0.966072	6.01093e-06	0.000510868	-1.28548	2.13563e-09	3.72454e-07	0.0537707	0.796471	0.881523
ENSMMUG00000001500	KRT10	109.456	-0.407621	0.0150771	0.084874	-0.54346	0.00122993	0.0122675	-0.374431	0.0332551	0.332758	-0.469532	0.0204851	0.163063	-0.489427	0.00687186	0.0443533	-0.355939	0.0465775	0.140167	0.579788	0.00105096	0.0113824
ENSMMUG00000011189	TLK1	1197.66	-0.107893	0.220517	0.446832	-0.284843	0.00123195	0.0122789	-0.044439	0.631261	0.881535	-0.234441	0.0251998	0.180057	-0.1927	0.0392302	0.141908	-0.235213	0.0116543	0.0509025	-0.127324	0.174714	0.336721
ENSMMUG00000023060	AKAP4	0.0553238	-18.9534	0.000915141		-18.473	0.00123203		-16.3491	0.00661918		-14.6594	0.0301804		-14.5567	0.0156182		-15.0383	0.0125		-13.5321	0.0246054
ENSMMUG00000036696		0.0553238	-18.9534	0.000915141		-18.473	0.00123203		-16.3491	0.00661918		-14.6594	0.0301804		-14.5567	0.0156182		-15.0383	0.0125		-13.5321	0.0246054
ENSMMUG00000053343		0.0553238	-18.9534	0.000915141		-18.473	0.00123203		-16.3491	0.00661918		-14.6594	0.0301804		-14.5567	0.0156182		-15.0383	0.0125		-13.5321	0.0246054
ENSMMUG00000059083	Metazoa_SRP	0.0553238	-18.9534	0.000915141		-18.473	0.00123203		-16.3491	0.00661918		-14.6594	0.0301804		-14.5567	0.0156182		-15.0383	0.0125		-13.5321	0.0246054
ENSMMUG00000064244		0.0553238	-18.9534	0.000915141		-18.473	0.00123203		-16.3491	0.00661918		-14.6594	0.0301804		-14.5567	0.0156182		-15.0383	0.0125		-13.5321	0.0246054
ENSMMUG00000019573	BTK	264.755	0.454105	0.0328753	0.139724	0.686212	0.0012345	0.0122954	0.714323	0.00140529	0.0894638	0.42573	0.0923708	0.343727	0.723784	0.00129872	0.0142933	0.477521	0.0338317	0.110738	0.744943	0.000970102	0.0108347
ENSMMUG00000020059	GRIPAP1	1226.38	0.0139909	0.892159	0.951252	0.332545	0.00123738	0.0123154	0.0809103	0.456199	0.806696	0.112102	0.359787	0.667021	0.0134015	0.902415	0.948122	-0.249334	0.0225564	0.0826438	0.242375	0.0267613	0.0951245
ENSMMUG00000009584	NEO1	21.1864	-0.13551	0.599775	0.784109	-0.874849	0.00123996	0.0123322	-0.359856	0.186852	0.612768	-0.42068	0.1811	0.479883	-0.743966	0.0105887	0.0589715	-0.90918	0.00178061	0.012906	-0.412706	0.155659	0.311409
ENSMMUG00000042412	C6H5orf51	634.035	0.522763	9.21205e-05	0.0030242	0.431531	0.00124653	0.0123725	0.197424	0.161333	0.591285	0.197692	0.214367	0.521883	0.179483	0.206211	0.405848	0.509947	0.000305851	0.00362715	-0.0722989	0.613721	0.753729
ENSMMUG00000012042	SMARCA4	1509.78	-0.204101	0.0116266	0.0721644	-0.261042	0.00124662	0.0123725	-0.072577	0.393442	0.775786	-0.134309	0.162079	0.456106	-0.272185	0.00152422	0.0158867	-0.31989	0.000188303	0.00254457	-0.0783816	0.362296	0.542076
ENSMMUG00000011305	TMTC2	10.1885	-0.511562	0.0838246	0.251438	-1.00796	0.00124754	0.0123725	-0.239637	0.431917	0.795182	-0.495278	0.182845	0.481603	-0.235411	0.464436	0.658756	-0.506639	0.119225	0.272282	-0.495349	0.144088	0.296058
ENSMMUG00000019703	RUFY2	82.612	-0.431044	0.00744725	0.0543329	-0.521006	0.00124757	0.0123725	-0.484061	0.00425446	0.149759	-0.483482	0.0133059	0.133461	-0.609524	0.000526719	0.00802134	-0.602406	0.00053825	0.00548386	-0.0717325	0.680442	0.802866
ENSMMUG00000013635	CLCN4	83.0856	0.483071	0.00244375	0.0262953	0.513071	0.00125178	0.0123876	0.167518	0.323003	0.729137	0.627869	0.00102839	0.0343222	0.000856792	0.996124	0.997989	0.371709	0.0305392	0.102866	-0.247673	0.173959	0.335645
ENSMMUG00000023907	SNORD87	2.9095	-1.50844	0.000955512		-1.49277	0.00125182		-1.05345	0.0167783		-1.50443	0.00976941		-1.81898	0.000808847		-2.08529	0.000198833	0.0026435	-0.597512	0.200295
ENSMMUG00000018950	METTL4	185.055	0.703394	0.000852413	0.0137591	0.680154	0.00125236	0.0123876	0.338849	0.127908	0.544144	0.740237	0.00306838	0.0614577	0.595162	0.00788081	0.0486114	0.616493	0.00576457	0.0308151	-0.190255	0.404904	0.582193
ENSMMUG00000019992	GRB10	46.6466	1.10775	0.0129816	0.0769667	1.43419	0.00125259	0.0123876	1.06527	0.0233181	0.293217	0.775502	0.14799	0.436063	1.54662	0.0010499	0.0125906	1.35132	0.00418871	0.0242269	1.20492	0.0115543	0.0538281
ENSMMUG00000019656	TTC14	695.853	-0.12818	0.143229	0.346265	-0.282874	0.00125266	0.0123876	-0.129463	0.159864	0.590145	-0.234082	0.0253381	0.180609	-0.233508	0.0125392	0.0662284	-0.143455	0.122674	0.277679	-0.221406	0.0188269	0.0748804
ENSMMUG00000043712	NUDT11	82.1137	-0.814777	0.0523484	0.187133	-1.35951	0.00126188	0.0124699	-0.98163	0.0271302	0.309599	0.102757	0.836257	0.943812	-0.759269	0.08939	0.239446	0.164672	0.709357	0.834595	-0.597372	0.182422	0.345947
ENSMMUG00000006397		584.137	0.113173	0.527288	0.733907	0.575994	0.00126372	0.0124792	-0.045242	0.81042	0.94756	0.0943713	0.656702	0.860441	0.270509	0.152575	0.338052	-0.0905779	0.632139	0.781228	-0.362645	0.0571018	0.159451
ENSMMUG00000059601		1.9124	-0.23499	0.692291		-2.67378	0.00127345		0.444642	0.47071		0.156934	0.838903		-0.174622	0.802043		-0.480193	0.4996		0.738057	0.263254
ENSMMUG00000003506	SLC40A1	4487.51	0.725938	0.008291	0.0582438	0.885677	0.00127714	0.0126028	0.362189	0.211016	0.636891	0.415904	0.201054	0.505475	1.04456	0.000309802	0.00553604	1.04783	0.000296265	0.0035418	1.10795	0.000130559	0.00314862
ENSMMUG00000006829	DAPP1	872	0.658696	0.000572305	0.010419	0.615647	0.00128386	0.0126601	0.0188395	0.925554	0.979195	0.294662	0.193564	0.49534	0.296803	0.141761	0.323961	0.3527	0.0804939	0.207232	-0.0657405	0.745707	0.847473
ENSMMUG00000005921	KIF21B	784.996	-0.262589	0.198598	0.420627	-0.658064	0.00128624	0.0126746	-0.337174	0.117011	0.526849	0.0234287	0.922793	0.975453	-0.467371	0.0302853	0.120038	-0.353653	0.10073	0.242958	-0.522409	0.0156555	0.0663794
ENSMMUG00000008303	HPRT1	380.716	-0.303764	0.000345424	0.00725435	-0.272409	0.00129425	0.0127394	-0.150115	0.0906785	0.483	-0.35961	0.00043579	0.0217292	-0.140408	0.122114	0.292706	-0.331231	0.000262688	0.00322625	-0.103771	0.258589	0.434871
ENSMMUG00000016589	TNNT3	29.1487	-1.47132	0.000448345	0.00872387	-1.34246	0.00129465	0.0127394	-0.445491	0.302649	0.718099	-1.02	0.0389414	0.22222	-1.28905	0.00405038	0.030773	-1.62706	0.000306463	0.00362939	0.789381	0.0674117	0.178081
ENSMMUG00000052243	Metazoa_SRP	3.88303	0.145114	0.772357		-1.94241	0.001298		-1.66804	0.00485598		-0.897721	0.168271		-1.66493	0.00868785		-1.54991	0.0119394	0.0518576	-0.291625	0.613744
ENSMMUG00000051358		364.144	0.937207	0.00244241	0.0262953	0.994478	0.00129855	0.0127687	0.359874	0.269841	0.693566	0.661436	0.0710918	0.301367	0.274436	0.401653	0.606283	1.09934	0.000747883	0.00695521	-0.364913	0.267777	0.444691
ENSMMUG00000018103	CEACAM5	639.007	0.526087	0.31351	0.550614	1.67733	0.00130207	0.0127944	1.17977	0.0317577	0.329503	0.645914	0.295445	0.609259	2.10334	0.000128937	0.00327045	0.161894	0.768518	0.873675	1.70209	0.00195458	0.0170235
ENSMMUG00000038363	AP5B1	1331.24	0.0255814	0.882929	0.94703	0.5579	0.00130328	0.0127972	0.0821078	0.65346	0.888777	0.109622	0.594061	0.824112	0.355829	0.0520221	0.169895	-0.14007	0.444675	0.635176	0.178987	0.329243	0.510033
ENSMMUG00000005227	MPI	218.246	0.160442	0.253308	0.487637	0.448619	0.00130486	0.0128036	0.285222	0.052885	0.404012	0.20597	0.219593	0.527667	0.13711	0.36114	0.569629	0.249071	0.0944619	0.232515	-0.251066	0.102227	0.235852
ENSMMUG00000021415	BAIAP3	220.261	-0.461129	0.0966544	0.274865	-0.894086	0.00131148	0.0128595	-0.586204	0.0448054	0.375912	-0.730973	0.0266812	0.1848	-0.94452	0.00134037	0.0146035	-0.886268	0.0025424	0.0167207	-0.507745	0.0848429	0.20806
ENSMMUG00000024499	SNORD31	15.3452	-1.01639	0.00182978	0.0219031	-1.05035	0.00131316	0.0128669	-0.216772	0.50528	0.829229	-0.782989	0.0467595	0.244239	-0.612289	0.074582	0.213938	-1.76524	1.91821e-06	7.81197e-05	-0.120802	0.723276	0.832147
ENSMMUG00000020173	BPI	829.88	1.02457	0.186387	0.405252	2.48822	0.00132624	0.0129783	2.36465	0.00376418	0.142489	1.45396	0.112724	0.378789	3.54709	1.38576e-05	0.000867272	1.07431	0.188356	0.372243	3.00096	0.000236353	0.00445777
ENSMMUG00000011774	INTS10	671.71	-0.0952269	0.22109	0.447736	-0.250259	0.0013264	0.0129783	-0.165385	0.0434009	0.371204	-0.170189	0.0683222	0.294648	-0.215278	0.00988155	0.0562911	-0.0630728	0.445521	0.635405	-0.089667	0.285798	0.463307
ENSMMUG00000016757	STRADA	388.247	0.314817	0.000794083	0.0130495	0.300797	0.00133263	0.0130302	0.313635	0.00149096	0.0903179	0.404142	0.000313851	0.0188296	0.296574	0.00325143	0.026513	0.40688	4.6001e-05	0.000882721	0.05575	0.587515	0.734877
ENSMMUG00000015877	GBE1	354.211	0.237217	0.252291	0.4866	0.663034	0.00133678	0.0130586	0.385989	0.0765836	0.460388	0.0924128	0.707413	0.886416	0.704679	0.00126968	0.0141553	0.21029	0.337041	0.538721	0.435061	0.0475973	0.140773
ENSMMUG00000010296	ERG	47.0903	0.666522	0.18918	0.408737	1.61758	0.00133742	0.0130586	0.887604	0.0957238	0.493985	-0.0669718	0.912294	0.97136	1.76957	0.0008998	0.0113456	0.238979	0.657873	0.801046	1.29182	0.0159846	0.0673154
ENSMMUG00000064944	CLEC12A	568.788	0.481565	0.121375	0.314516	0.996096	0.00134062	0.0130807	0.50529	0.122574	0.536447	0.342301	0.352892	0.660952	1.03504	0.00157497	0.0161163	0.600139	0.0670099	0.182131	0.499307	0.128404	0.27366
ENSMMUG00000000667	ZMYM3	164.42	-0.100246	0.373084	0.607124	-0.364207	0.00134838	0.0131472	-0.0215912	0.854431	0.95855	-0.00132728	0.992154	0.99824	-0.305342	0.0128166	0.0672014	-0.187228	0.121322	0.275629	-0.145705	0.239016	0.412665
ENSMMUG00000016122	PDE4A	811.336	-0.418927	0.00300572	0.0304479	-0.452304	0.00135163	0.0131697	-0.524768	0.000415689	0.0476345	-0.267597	0.110025	0.374493	-0.634268	2.23256e-05	0.00114177	-0.492801	0.000951978	0.00828177	-0.307437	0.0400429	0.125039
ENSMMUG00000001920	ZMYM5	411.184	-0.371023	0.000225382	0.00541756	-0.321501	0.00135483	0.0131916	-0.247185	0.0191282	0.265965	-0.348625	0.00378616	0.0672122	-0.295812	0.00589956	0.0397734	-0.416195	0.000102509	0.00163635	-0.125058	0.246754	0.421395
ENSMMUG00000011446	MGMT	244.053	-0.267368	0.0155165	0.0861945	-0.354366	0.00135773	0.0132106	-0.194467	0.0927034	0.486923	-0.174089	0.186558	0.485464	-0.255738	0.0309698	0.12187	-0.347404	0.0032453	0.0201122	-0.142167	0.234224	0.407842
ENSMMUG00000016191	ABCA13	62.5429	0.580067	0.471059	0.693436	2.56296	0.00136372	0.0132595	2.09373	0.0130273	0.222947	0.655861	0.491269	0.763169	2.89293	0.000603988	0.00883485	0.519541	0.541023	0.711824	2.4949	0.00313687	0.0231357
ENSMMUG00000030812	ZMYM2	834.627	-0.117446	0.205272	0.428492	-0.297244	0.00136479	0.0132607	-0.0537688	0.581162	0.864413	-0.190271	0.0848956	0.33008	-0.266041	0.00702998	0.0449197	-0.322686	0.00104363	0.00886387	-0.213268	0.0316408	0.106278
ENSMMUG00000008158	CD247	678.373	-0.386291	0.00729288	0.0535617	-0.460569	0.0013764	0.0133641	-0.327169	0.0307558	0.325827	-0.189972	0.265496	0.579512	-0.32726	0.031643	0.123385	-0.07112	0.639282	0.786776	-0.596276	0.000100338	0.00265895
ENSMMUG00000044329		71.9387	0.0367235	0.844669	0.929981	-0.613523	0.00137957	0.0133856	-0.286165	0.14823	0.571307	-0.0325098	0.885105	0.959457	-0.0711503	0.724261	0.847135	0.096065	0.629459	0.77956	-0.576816	0.0059195	0.0350285
ENSMMUG00000056945		22.724	-0.42574	0.143204	0.346265	-0.954285	0.00138171	0.0133906	-0.590458	0.0540742	0.407215	-0.69453	0.053775	0.262236	-0.644774	0.0431533	0.150868	-0.653996	0.0382791	0.121373	0.430418	0.162806	0.32106
ENSMMUG00000020213	LTBR	942.663	0.00467952	0.983837	0.992111	0.737915	0.00138201	0.0133906	0.123099	0.612731	0.875437	0.204996	0.453516	0.737867	0.113219	0.642144	0.794334	-0.10521	0.665844	0.80628	0.22493	0.356322	0.536189
ENSMMUG00000063339		29.0376	0.730121	0.0511639	0.184898	1.18537	0.00138876	0.0134466	0.445423	0.258797	0.68358	0.444182	0.324282	0.635471	0.87288	0.0284657	0.115021	0.947832	0.0165323	0.0655164	1.1067	0.00565898	0.0338483
ENSMMUG00000011895	PSKH1	668.945	-0.207823	0.0423461	0.164175	-0.327344	0.00139231	0.0134716	-0.258677	0.0163251	0.247504	-0.0313638	0.796613	0.927299	-0.130705	0.229265	0.434369	-0.0834302	0.44098	0.631806	-0.125185	0.252588	0.42815
ENSMMUG00000014723	KPTN	256.98	0.0801595	0.515702	0.727224	0.391376	0.00139538	0.0134919	0.0444219	0.73211	0.917892	0.00178494	0.990363	0.997384	-0.120061	0.365398	0.573407	-0.253206	0.0556078	0.158647	-0.135045	0.314192	0.493398
ENSMMUG00000047381	DCAF10	505.674	0.0229745	0.822756	0.918203	0.325928	0.00139715	0.0134996	0.0534276	0.620257	0.877485	0.00306534	0.980055	0.995028	0.0171061	0.875791	0.93297	-0.0241511	0.824667	0.905653	0.154803	0.159356	0.316173
ENSMMUG00000049145	CKB	7.37545	-0.570856	0.267732	0.504572	1.51256	0.00140258	0.0135427	0.229435	0.661415	0.892116	0.381399	0.526521		0.192796	0.723836	0.846782	-0.818136	0.159581	0.332999	0.488641	0.37128	0.551062
ENSMMUG00000006107	WDR70	426.132	-0.34756	3.66443e-05	0.00164459	-0.267954	0.0014041	0.0135479	-0.277549	0.00166797	0.0944758	-0.390506	0.000117046	0.0108529	-0.334399	0.000217443	0.00444817	-0.549533	1.23018e-09	2.49811e-07	-0.351983	0.000123324	0.00303843
ENSMMUG00000009524	APPL2	468.126	-0.138603	0.293704	0.53128	-0.422367	0.0014112	0.0136036	-0.372496	0.00740374	0.188267	-0.319737	0.0421562	0.232886	-0.482713	0.000603102	0.00883132	-0.368055	0.00857276	0.0407316	-0.0219398	0.875972	0.93086
ENSMMUG00000005007	SLC39A1	1103.72	-0.0693291	0.620966	0.798341	0.446631	0.00141183	0.0136036	-0.0470157	0.750133	0.925126	0.0379807	0.81929	0.938079	-0.0252836	0.864547	0.926755	-0.0420057	0.776569	0.878165	0.0318227	0.830349	0.901914
ENSMMUG00000023808	CARD6	577.601	0.395413	0.100752	0.280553	0.768048	0.0014175	0.0136488	0.561836	0.026764	0.308493	0.525582	0.0655456	0.289209	0.494687	0.0517582	0.169307	0.451657	0.0755393	0.198195	0.107705	0.673042	0.797225
ENSMMUG00000001993	NUP153	741.072	-0.240944	0.0986574	0.277716	-0.465854	0.00142028	0.0136662	-0.276983	0.0712845	0.448153	-0.272286	0.115766	0.385439	-0.477584	0.0020013	0.019085	-0.439197	0.00440483	0.0251724	-0.135864	0.379496	0.558583
ENSMMUG00000003678	ZBTB24	207.806	-0.372806	0.00691909	0.0519463	-0.440221	0.00142808	0.0137317	-0.116474	0.420346	0.789516	-0.235645	0.154718	0.445851	-0.213299	0.148399	0.332042	-0.340683	0.0206472	0.0773694	0.396267	0.00689006	0.0385769
ENSMMUG00000012915	TXNL1	578.565	0.326427	0.00224104	0.0249862	0.340181	0.00143037	0.0137442	0.190599	0.0902975	0.483	0.210111	0.0994214	0.355127	0.396841	0.000473504	0.00744278	0.441389	9.45849e-05	0.00153742	0.481223	2.45469e-05	0.00116953
ENSMMUG00000000330	APC	679.969	-0.0385539	0.608644	0.789372	-0.240681	0.00143582	0.013787	-0.165279	0.037152	0.347579	-0.0997837	0.268684	0.582545	-0.275574	0.000663694	0.0094461	-0.270407	0.000777737	0.00717435	-0.458115	2.69339e-08	1.08322e-05
ENSMMUG00000012872	CIAO1	726.211	-0.0170566	0.821369	0.917859	0.239128	0.00144726	0.0138873	0.0946584	0.232516	0.660312	0.126894	0.159227	0.452816	0.0879707	0.275668	0.485196	0.122695	0.125977	0.283124	0.123684	0.128636	0.273855
ENSMMUG00000010892	LRRC45	466.204	-0.148095	0.17855	0.395624	-0.35133	0.00145058	0.0139096	0.0336342	0.770899	0.932427	-0.110659	0.398743	0.69942	-0.0569512	0.626608	0.78182	-0.119595	0.305538	0.504713	-0.268622	0.0233741	0.0867347
ENSMMUG00000003113	PATJ	297.078	-0.216052	0.311038	0.548171	-0.680405	0.00146302	0.0140192	-0.232137	0.300876	0.717542	-0.386344	0.126869	0.402177	-0.684126	0.00250719	0.0222418	-0.783774	0.000525657	0.00539262	-0.57341	0.0115221	0.0537726
ENSMMUG00000014203	PARVG	1236.44	-0.0380249	0.720582	0.862178	0.337308	0.00146649	0.0140379	0.124287	0.26636	0.690723	0.00934711	0.940978	0.981058	0.187668	0.0949526	0.248965	-0.0311481	0.781602	0.880364	0.0705957	0.531793	0.690736
ENSMMUG00000004633		50.0344	-0.570254	0.00385019	0.0354797	-0.629521	0.00146699	0.0140379	-0.0153147	0.93942	0.984352	-0.166298	0.478345	0.753112	0.49765	0.0146134	0.0729659	0.177168	0.387213	0.585839	0.634318	0.00201535	0.0173757
ENSMMUG00000014100	TUBGCP6	731.544	-0.120571	0.367006	0.602486	-0.425722	0.00146981	0.0140552	-0.0848215	0.546379	0.848976	0.0473589	0.764956	0.913479	-0.267972	0.0584512	0.182804	-0.111888	0.428003	0.620814	-0.474729	0.000864742	0.0100123
ENSMMUG00000052269	DNAJC15	286.365	-0.0491311	0.623661	0.80033	-0.32046	0.00147266	0.0140591	-0.0712868	0.498379	0.825987	-0.118361	0.327691	0.638955	0.102087	0.340916	0.550948	-0.013783	0.897327	0.94571	0.0102522	0.924992	0.959377
ENSMMUG00000011902	OSTC	442.583	0.194349	0.125723	0.320981	0.402382	0.00147296	0.0140591	0.141539	0.289653	0.707966	0.159259	0.292325	0.606755	0.419307	0.00183906	0.0180302	0.306853	0.022372	0.0822524	0.0227276	0.867617	0.92599
ENSMMUG00000023289	PLD1	88.9416	0.371569	0.284043	0.521195	1.0969	0.00147325	0.0140591	0.770811	0.0343438	0.337089	0.334573	0.4181	0.713541	1.15695	0.00155312	0.0160174	0.256552	0.485682	0.669246	0.286905	0.439295	0.613202
ENSMMUG00000013740	MCM8	252.159	0.143326	0.284764	0.521504	0.42341	0.00147631	0.0140786	0.158746	0.259823	0.684704	0.258836	0.105378	0.366158	0.34115	0.016789	0.0804669	0.425306	0.00268937	0.0174856	0.160263	0.267759	0.444691
ENSMMUG00000012473	PSME2	3726.32	-0.200738	0.335054	0.573603	0.661232	0.00148945	0.0141942	-0.272486	0.214013	0.639862	-0.0239665	0.922494	0.975251	0.0207621	0.924595	0.960461	-0.370171	0.0915376	0.227285	-0.437442	0.0463193	0.138109
ENSMMUG00000009203	RNFT1	787.033	0.102032	0.301211	0.538488	0.312583	0.00149119	0.0142003	0.063453	0.541508	0.848433	0.0508213	0.665708	0.864346	0.153188	0.144026	0.326681	0.0776041	0.458166	0.64629	-0.0533885	0.614013	0.754021
ENSMMUG00000029445	CITED2	1217.17	0.653034	0.00484339	0.0410083	0.736069	0.00149288	0.0142003	0.0344558	0.887823	0.968476	0.648724	0.0180429	0.153131	0.0886985	0.716888	0.842827	0.305998	0.210542	0.397851	-0.169621	0.488797	0.654622
ENSMMUG00000012048	STING1	2964.53	-0.000738171	0.996436	0.998054	0.524499	0.00149315	0.0142003	0.0901108	0.604509	0.874155	-0.025212	0.897433	0.964811	0.0278223	0.873088	0.931394	-0.171911	0.323602	0.524443	-0.192455	0.269753	0.446779
ENSMMUG00000002203	PCED1B	1524.66	-0.444576	0.0300662	0.132587	-0.650941	0.00149599	0.0142175	-0.364969	0.0907272	0.483	-0.489674	0.0434576	0.236526	-0.382456	0.0766974	0.21802	-0.375603	0.0819739	0.209912	-0.264142	0.221597	0.393932
ENSMMUG00000009201	ABHD12	1586.84	-0.235038	0.000422652	0.0084186	-0.211363	0.00150243	0.0142631	-0.0821475	0.24084	0.668946	-0.111073	0.16116	0.455382	-0.168573	0.0173834	0.0822072	-0.240502	0.000668502	0.00640713	0.0678168	0.339457	0.519635
ENSMMUG00000002113	NHLRC3	540.874	0.314524	0.0681092	0.22038	0.546499	0.00150283	0.0142631	0.113862	0.530901	0.842386	0.166406	0.416478	0.712587	-0.0244626	0.893554	0.942734	0.138739	0.446578	0.636301	-0.34424	0.0616146	0.167892
ENSMMUG00000015777	HNRNPDL	2941.66	-0.401309	5.36491e-07	7.86719e-05	-0.253789	0.00150414	0.0142658	-0.120315	0.152801	0.578038	-0.349574	0.000231041	0.0165418	-0.289459	0.000620213	0.00900492	-0.482039	1.18355e-08	1.48686e-06	0.157002	0.063285	0.170851
ENSMMUG00000020171	GZMK	542.095	-0.548461	0.0266024	0.123212	-0.78538	0.00150604	0.0142741	-0.315738	0.224863	0.653433	-0.48994	0.0944155	0.346709	-0.0674908	0.795642	0.889049	-0.0112025	0.965678	0.981895	0.420975	0.106042	0.24171
ENSMMUG00000002628	IMPA1	225.908	0.456224	0.00361944	0.0341242	0.496569	0.00151248	0.0143218	0.120605	0.466181	0.811092	0.448908	0.0160893	0.145151	0.1805	0.281589	0.491339	0.542637	0.00106912	0.00905204	-0.201045	0.239223	0.412814
ENSMMUG00000004805	ZNF581	358.563	-0.391482	1.17536e-05	0.000718489	-0.281874	0.00151379	0.0143218	0.0189861	0.837892	0.954222	-0.305508	0.00440824	0.0736165	-0.102517	0.281735	0.491429	-0.46241	1.37627e-06	5.94805e-05	0.331378	0.000481963	0.00692284
ENSMMUG00000009027	BRIP1	42.0187	0.668052	0.0235044	0.11369	0.930173	0.00151422	0.0143218	0.252146	0.420149	0.789516	0.310683	0.383539	0.686889	0.275733	0.38724	0.592951	0.236367	0.456042	0.644459	-0.338445	0.306251	0.484404
ENSMMUG00000031276	ZDBF2	108.458	-0.805991	0.00178359	0.0216566	-0.81762	0.0015152	0.0143218	-0.635596	0.0187783	0.264186	-1.03993	0.000760531	0.0292455	-0.988777	0.000322286	0.00569158	-0.927079	0.000701855	0.00662746	-0.483674	0.0779502	0.196694
ENSMMUG00000060167		587.263	-0.713676	5.11357e-05	0.00206024	-0.558028	0.00151781	0.0143367	-0.447561	0.0156766	0.243486	-0.758415	0.000290583	0.0183656	-0.665136	0.000357583	0.00613395	-0.922165	7.47605e-07	3.68189e-05	0.282715	0.127859	0.272838
ENSMMUG00000007523	IKZF4	40.3102	-0.147945	0.510979	0.724019	-0.731118	0.00152101	0.0143572	-0.156242	0.509437	0.830795	-0.0175738	0.948075	0.983512	-0.459598	0.063596	0.193785	-0.168899	0.485003	0.668597	-0.119596	0.628735	0.764818
ENSMMUG00000022158	RPL18	2517.59	-0.381095	0.000764205	0.0126908	-0.358874	0.00152288	0.0143651	-0.203088	0.0883008	0.480715	-0.377631	0.00487139	0.07774	-0.12162	0.308468	0.51984	-0.397351	0.000877048	0.00783459	0.258984	0.0300734	0.102601
ENSMMUG00000019582	EIF4EBP3	2315.26	-0.142012	0.149852	0.35612	-0.312653	0.00152708	0.0143936	-0.108607	0.295404	0.7129	-0.0802469	0.49232	0.763703	-0.260257	0.0125303	0.0662284	-0.255813	0.0139919	0.0580346	-0.0410126	0.694286	0.812814
ENSMMUG00000018278	EXOC5	1214.7	0.127315	0.118857	0.310657	0.258182	0.00152798	0.0143936	0.0720334	0.401757	0.779775	0.147957	0.127311	0.402881	0.0368981	0.670529	0.812939	0.0858141	0.320633	0.521685	-0.305025	0.000514417	0.00714851
ENSMMUG00000016505	CCDC151	38.7146	-0.240183	0.514677	0.726717	-1.19017	0.00153674	0.0144663	-0.394715	0.308775	0.720509	-0.481145	0.277675	0.591841	-0.405138	0.303133	0.514598	-0.153067	0.694666	0.824953	-0.0180761	0.963366	0.980285
ENSMMUG00000009539	XAB2	776.73	0.0210269	0.800677	0.907656	0.262476	0.00154495	0.0145306	0.0615973	0.481725	0.817867	0.182407	0.0657736	0.289424	-0.0452235	0.611194	0.770442	0.0486297	0.582194	0.743717	0.01917	0.830528	0.901965
ENSMMUG00000020156	CD1D	559.677	0.463006	0.0214349	0.107114	0.636741	0.00154579	0.0145306	0.120891	0.568722	0.857135	0.0133465	0.955528	0.984394	0.402549	0.0583894	0.182713	-0.0779699	0.714264	0.837943	0.378706	0.0758093	0.193074
ENSMMUG00000019756	NFKBID	307.368	-1.82619	2.60124e-07	5.27012e-05	-1.11928	0.0015467	0.0145306	-1.41977	0.000139023	0.0270444	-2.13976	3.89591e-07	0.000614125	-1.47581	7.93011e-05	0.00248719	-2.18592	5.55528e-09	8.23515e-07	0.645814	0.0826265	0.204425
ENSMMUG00000010014	WSCD1	12.222	-0.803502	0.0389398	0.155913	-1.25916	0.00154921	0.0145444	-0.728441	0.0750674	0.457356	-0.651598	0.173906	0.46993	-1.40002	0.00158285		-0.684359	0.102175	0.244889	-0.617524	0.150982	0.305585
ENSMMUG00000007551	RPL13A	4429.18	-0.447644	0.00287865	0.0296263	-0.475124	0.0015585	0.0146217	-0.209643	0.184882	0.611037	-0.445589	0.0121681	0.126895	-0.10896	0.491074	0.680414	-0.323318	0.0410083	0.127337	0.386284	0.0146148	0.0636037
ENSMMUG00000053799	GSTT1	252.503	-0.253394	0.181413	0.399318	-0.601516	0.00156846	0.0146965	0.169054	0.394919	0.776789	-0.368902	0.101226	0.358413	-0.17072	0.39537	0.599572	-0.234841	0.241259	0.43518	-0.0740417	0.713119	0.825255
ENSMMUG00000020798	LTBP4	189.522	-0.263087	0.28566	0.522604	-0.78212	0.00156858	0.0146965	-0.310381	0.231273	0.658706	-0.719378	0.0142741	0.137941	-0.657618	0.012014	0.0640216	-0.817617	0.00177485	0.0128846	-0.389039	0.137734	0.287006
ENSMMUG00000019310	DIDO1	1520.18	-0.243782	0.00680027	0.0512441	-0.284636	0.00157168	0.0147156	-0.317776	0.000806814	0.0651361	-0.289257	0.00687069	0.0938481	-0.496141	2.1095e-07	5.16301e-05	-0.437178	4.51896e-06	0.000150876	-0.392516	4.2628e-05	0.00156692
ENSMMUG00000006658	CAPN7	599.333	-0.261758	0.00896067	0.0610669	-0.316471	0.00157335	0.0147213	-0.221635	0.035218	0.33961	-0.333007	0.0053512	0.0821012	-0.322547	0.00251031	0.0222551	-0.332625	0.00175298	0.0127897	-0.0825826	0.440168	0.614043
ENSMMUG00000006343		458.295	-0.0983072	0.633571	0.806508	-0.653185	0.00157669	0.0147426	0.0834005	0.700744	0.907532	0.151612	0.534606	0.787895	-0.339048	0.120415	0.290209	-0.0136232	0.950076	0.973377	-0.245718	0.26122	0.437788
ENSMMUG00000020014	SRGAP3	40.9155	-0.148821	0.557022	0.755879	-0.818837	0.00158476	0.0148082	0.11245	0.670952	0.896815	-0.507745	0.101554	0.358985	-0.590137	0.0335006	0.127864	-0.0684888	0.799685	0.890799	-0.204802	0.459564	0.631566
ENSMMUG00000017245	P2RY14	15.2699	0.269316	0.659919	0.825012	1.90209	0.00159364	0.0148811	-0.888512	0.180745	0.608278	1.339	0.0635895	0.28514	0.0277593	0.966616	0.983679	-0.38962	0.559178	0.725855	-1.07624	0.124666	0.268538
ENSMMUG00000006792	ARSB	394.842	0.214232	0.23524	0.465686	0.56831	0.0015955	0.0148885	0.23048	0.225082	0.653665	0.184093	0.391011	0.693312	-0.000713725	0.997027	0.998338	-0.210077	0.272645	0.469582	0.182242	0.342744	0.522892
ENSMMUG00000023651	TRAPPC11	347.407	0.542575	0.000304376	0.00673427	0.473996	0.00160016	0.014922	0.226852	0.152423	0.578	0.521866	0.00348114	0.0646306	0.172823	0.280679	0.490249	0.526796	0.000922295	0.00809958	-0.338292	0.037989	0.120374
ENSMMUG00000041729		11.8684	0.512468	0.68148		3.78955	0.00160857		3.69178	0.0035526		1.4663	0.304112		4.30823	0.000690194		0.746744	0.571976		2.97774	0.0201373
ENSMMUG00000012561	NSUN7	4.70781	-1.28837	0.0117385	0.0724692	-1.70163	0.0016191		-1.24179	0.0173034		0.267595	0.629328		-0.478112	0.35755		-0.192027	0.702977	0.830399	-0.354492	0.501045
ENSMMUG00000011651	ERI3	309.328	-0.311678	0.000307448	0.00677055	-0.271369	0.00162146	0.0151104	-0.1331	0.140177	0.561905	-0.302316	0.00376896	0.0670906	-0.36034	0.000118942	0.00315322	-0.346717	0.000184695	0.00251159	-0.00659813	0.943766	0.969576
ENSMMUG00000054174		20.8495	0.740122	0.00082489	0.0134004	0.700014	0.00162709	0.0151527	0.910352	7.50891e-05	0.0202461	0.808978	0.00258988	0.0569818	0.927008	0.000118244	0.00314689	0.934062	8.54866e-05	0.00142849	0.404509	0.118369	0.259346
ENSMMUG00000015781	NPM1	910.24	-0.414823	0.000111265	0.00337549	-0.337666	0.00162975	0.0151623	-0.183672	0.103179	0.503126	-0.38835	0.0023344	0.0542141	-0.149298	0.188373	0.385234	-0.280385	0.0133774	0.056189	0.253648	0.0253567	0.0916298
ENSMMUG00000017685	HSD17B4	2426.96	0.453336	6.84105e-05	0.00254643	0.358696	0.0016303	0.0151623	0.231882	0.0531732	0.404679	0.382906	0.00451245	0.074398	0.362171	0.00258507	0.0227852	0.607392	4.16486e-07	2.31724e-05	-0.0349448	0.772005	0.864216
ENSMMUG00000017379	MRTFB	140.789	-0.357468	0.0421329	0.163976	-0.555611	0.00163142	0.0151626	-0.279641	0.129588	0.544524	-0.435773	0.0382594	0.220553	-0.628004	0.000884116	0.011269	-0.642415	0.000625648	0.00612102	-0.36452	0.0542529	0.153816
ENSMMUG00000001347	PGAP3	251.577	-0.277669	0.0188257	0.0979248	-0.372633	0.00163258	0.0151633	-0.30001	0.0157291	0.243706	-0.217636	0.124084	0.398626	-0.374227	0.00320483	0.0263234	-0.336083	0.00764439	0.0376938	-0.458506	0.000375987	0.00591627
ENSMMUG00000022193	FGD2	1249.16	0.343119	0.0443628	0.168855	0.536904	0.00164456	0.0152644	-0.00494708	0.978053	0.993591	0.206379	0.307278	0.620776	-0.071236	0.692748	0.826857	-0.112952	0.530686	0.703909	-0.431044	0.0171711	0.0707861
ENSMMUG00000053403	H3C1	3.69781	2.51207	0.0143412		3.14988	0.00165297		2.63279	0.0119984		3.93919	0.00034296		4.42842	1.39763e-05		4.2	3.74777e-05	0.000756906	4.56338	8.26353e-06
ENSMMUG00000020663	MPP7	759.885	-0.230262	0.184564	0.403062	-0.546547	0.00165462	0.0153469	-0.263567	0.148982	0.572253	-0.505187	0.0141308	0.13744	-0.410875	0.0250771	0.105367	-0.453601	0.0132903	0.0559351	0.0276133	0.880281	0.933894
ENSMMUG00000005754	KARS1	2055.25	-0.0532834	0.601067	0.784509	0.32005	0.00165567	0.0153469	-0.0842497	0.432334	0.795427	0.00753195	0.950278	0.983512	-0.0845376	0.43251	0.632858	-0.269904	0.0121748	0.0525873	-0.0944148	0.38192	0.560701
ENSMMUG00000062554	TMEM140	201.515	0.345405	0.225301	0.453229	0.893713	0.0016601	0.0153637	-0.0630807	0.833809	0.953648	0.546671	0.105494	0.366316	0.15981	0.596724	0.761163	-0.0949784	0.753181	0.864482	0.333938	0.269665	0.446687
ENSMMUG00000018384	SMAD1	115.579	0.835547	0.000199086	0.00491887	0.706726	0.00166023	0.0153637	0.51562	0.0298841	0.321798	0.787341	0.00328111	0.0630859	0.713558	0.00291862	0.0247149	0.85172	0.000351309	0.004006	0.0288939	0.906397	0.9486
ENSMMUG00000002235	IGF1	5.84173	1.18453	0.0429781	0.165772	1.80651	0.00166081	0.0153637	0.998936	0.106872	0.508249	0.727517	0.310988		0.371795	0.574514		0.520369	0.422554		0.690368	0.296662	0.474339
ENSMMUG00000007168	KIAA1958	89.7576	-0.38477	0.0275753	0.125464	-0.551469	0.0016619	0.0153637	-0.056453	0.75637	0.92805	-0.362195	0.0837464	0.327904	-0.626586	0.000967697	0.0119921	-0.663291	0.000434223	0.00469848	0.0514387	0.78358	0.872744
ENSMMUG00000005380	ZNF827	143.565	-0.369425	0.10165	0.282114	-0.712143	0.00166411	0.0153706	-0.208798	0.377959	0.766911	-0.581156	0.0308462	0.197693	-0.756169	0.00170248	0.0170323	-0.639144	0.00762911	0.0376603	-0.109562	0.647777	0.778905
ENSMMUG00000014738	BRD9	659.007	-0.262927	0.00371525	0.0346163	-0.284667	0.00166492	0.0153706	-0.060667	0.523243	0.83635	-0.148782	0.167978	0.463253	-0.230224	0.0171027	0.0813924	-0.353656	0.000242031	0.00304935	0.00641579	0.94714	0.971145
ENSMMUG00000006132	CLTA	718.381	0.107879	0.364816	0.600629	0.373313	0.00166595	0.0153706	0.124424	0.320764	0.727684	0.115801	0.413405	0.711215	0.21285	0.0916862	0.243703	0.210515	0.0944866	0.232515	0.177647	0.161214	0.318791
ENSMMUG00000020731	TENT2	751.726	0.381954	1.1348e-06	0.000137553	0.246961	0.00166938	0.0153919	0.256208	0.00193649	0.101636	0.34847	0.0001987	0.0151715	0.275467	0.00102511	0.0124228	0.442838	1.02619e-07	7.42058e-06	0.0767694	0.367073	0.546805
ENSMMUG00000011007	FNDC9	29.9397	-0.390604	0.16365	0.375607	-0.897572	0.00167305	0.0154156	-0.409689	0.16454	0.594443	-0.195049	0.56012	0.80241	-0.578704	0.0574142	0.181318	-0.635731	0.0357629	0.115375	-1.01118	0.00141158	0.0137127
ENSMMUG00000003018	LY96	254.116	-0.111569	0.680447	0.836871	0.847087	0.00168588	0.0155128	0.400923	0.159038	0.589182	0.00438506	0.989121	0.996658	0.532743	0.0622387	0.190837	0.0786888	0.783254	0.881287	0.432957	0.130826	0.276537
ENSMMUG00000043001	MFGE8	29.2738	-0.796526	0.017656	0.0938873	-1.06398	0.00168619	0.0155128	-0.0207837	0.952081	0.986744	-0.193941	0.622908	0.839729	-0.0660814	0.851744	0.918917	-0.172991	0.623235	0.775516	0.46318	0.186698	0.350915
ENSMMUG00000011094	SLC16A6	110.963	-1.28058	2.27142e-05	0.00117567	-0.944529	0.00168695	0.0155128	-0.891441	0.0048632	0.156102	-0.902998	0.0118316	0.125164	-1.11594	0.000496668	0.0077006	-1.16246	0.000274103	0.00332785	0.238603	0.451649	0.624287
ENSMMUG00000020462	CD300E	27.8747	0.362035	0.382227	0.614923	1.28478	0.00168885	0.01552	0.464202	0.29027	0.708844	0.675788	0.174243	0.46993	-0.10604	0.815726	0.900302	0.681887	0.123241	0.278749	0.0328155	0.942831	0.969164
ENSMMUG00000002456	MAPK8IP1	19.9799	-0.449258	0.176298	0.391952	-1.07877	0.00169048	0.0155246	-0.132314	0.700903	0.907532	-0.238385	0.549438	0.795372	-0.519131	0.152316	0.337543	-0.2792	0.430636	0.623291	1.00048	0.00371373	0.0258036
ENSMMUG00000016598	SEC63	1137.41	-0.2477	0.000168955	0.00442088	-0.206353	0.00169159	0.0155246	-0.10123	0.142993	0.564453	-0.295408	0.000180006	0.0143994	-0.223607	0.00146735	0.0154823	-0.40004	1.21008e-08	1.50741e-06	0.0773033	0.272171	0.44926
ENSMMUG00000010109	PLEKHJ1	1313.92	0.0550929	0.600297	0.784165	0.329381	0.00169507	0.0155463	0.250049	0.0237276	0.295651	0.170954	0.170238	0.465654	0.415916	0.000179981	0.00399163	0.250103	0.0242066	0.0867653	0.446723	5.96201e-05	0.00194606
ENSMMUG00000000912	CD86	1443.24	-0.00898917	0.962071	0.983054	0.592592	0.00170104	0.0155842	-0.0291947	0.883392	0.966873	-0.0715946	0.749138	0.907042	-0.354913	0.0753086	0.215397	-0.376586	0.0589771	0.165897	0.0325315	0.870512	0.92788
ENSMMUG00000018456	PBX2	61.2926	0.138816	0.453125	0.677299	0.570318	0.00170144	0.0155842	0.543843	0.00458596	0.154809	0.390964	0.0759814	0.312101	0.716482	0.000258705	0.00495914	0.316954	0.109118	0.255873	0.590384	0.00315492	0.0232187
ENSMMUG00000064902	CEP192	1099.8	-0.0116644	0.868465	0.940411	-0.221442	0.00170388	0.0155963	-0.152129	0.0403562	0.359882	0.0459696	0.583725	0.817447	-0.146019	0.0522447	0.170451	-0.0293022	0.695001	0.824953	-0.198644	0.00889346	0.0449406
ENSMMUG00000011030	ZFAND4	139.903	-0.237675	0.0632537	0.210282	-0.403225	0.00170978	0.01564	-0.174155	0.192804	0.619118	-0.118576	0.43935	0.727051	-0.216258	0.115935	0.283393	-0.393297	0.00418464	0.0242127	-0.532836	0.000175246	0.00370374
ENSMMUG00000003685	ST8SIA1	35.9177	-0.344891	0.3445	0.582639	-1.16098	0.00171142	0.0156447	-0.76024	0.0489302	0.393934	-0.410789	0.346759	0.655989	-0.993512	0.0117935	0.0632645	-0.589463	0.129531	0.288696	-1.11928	0.00522988	0.0323151
ENSMMUG00000020489	HSCB	74.4038	0.308802	0.0590201	0.201984	0.508078	0.00171394	0.0156574	0.424131	0.0130552	0.223009	0.383385	0.0516802	0.256796	0.369391	0.0363685	0.135049	0.25788	0.142127	0.307338	0.215596	0.233407	0.406973
ENSMMUG00000013428	FCER1A	172.215	-1.0142	0.00815409	0.0577139	-1.20222	0.00172381	0.0157318	0.568292	0.157106	0.587161	0.0630703	0.889291	0.961135	1.33356	0.000905317	0.0113837	0.366902	0.362635	0.563454	1.38044	0.000592508	0.00784695
ENSMMUG00000060535		30.1854	-0.117167	0.613688	0.793591	-0.758059	0.00172544	0.0157318	0.0994347	0.680021	0.899852	0.182319	0.507192	0.77259	0.0729402	0.770948	0.87349	0.485723	0.045695	0.138129	0.0998666	0.695158	0.813277
ENSMMUG00000047388	USP7	702.165	-0.140365	0.500859	0.71583	-0.654349	0.00172547	0.0157318	-0.471481	0.0318793	0.329715	-0.746384	0.00257539	0.056856	-0.360044	0.10219	0.261018	-0.27895	0.204857	0.391324	0.437525	0.0466148	0.138748
ENSMMUG00000044556	SPSB2	173.942	0.369237	0.0103033	0.0669173	0.449339	0.00174116	0.0158644	0.336793	0.0260166	0.307032	0.073573	0.671209	0.866957	0.478696	0.00182224	0.0179356	0.342145	0.0255332	0.0904213	-0.096762	0.540655	0.697511
ENSMMUG00000002907	CTDSPL	14.3748	0.944798	0.0638959	0.211722	1.57021	0.00174381	0.015867	1.24861	0.0183809	0.262397	-0.199373	0.75382	0.909681	2.0852	8.25294e-05	0.00252367	0.711748	0.194478	0.378736	2.23077	2.64639e-05	0.00119071
ENSMMUG00000011905	TNFRSF21	2355.83	0.165799	0.533264	0.738261	0.832814	0.00174472	0.015867	0.124655	0.656458	0.889848	0.350409	0.265671	0.579699	-0.0890596	0.750802	0.863527	-0.125374	0.654754	0.798617	-0.700622	0.0125999	0.0572586
ENSMMUG00000053731	TMEM80	193.708	-0.0698462	0.50733	0.721151	-0.332762	0.00174487	0.015867	-0.10693	0.333579	0.738061	0.0459493	0.716479	0.891453	-0.119195	0.295913	0.5071	-0.0346082	0.758546	0.867913	0.0271698	0.81332	0.891276
ENSMMUG00000021041	ZFHX3	48.8459	-0.123923	0.607958	0.789054	-0.770558	0.00174779	0.0158701	-0.240329	0.345857	0.746846	-0.23056	0.430708	0.7202	-0.420181	0.109941	0.273425	-0.328485	0.206396	0.392815	-0.0164904	0.949888	0.972868
ENSMMUG00000058871	MRPL40	487.378	0.0188815	0.867349	0.939849	0.352076	0.00174885	0.0158701	0.0752661	0.526633	0.839426	-0.0706311	0.600805	0.827927	0.120393	0.316568	0.528036	-0.0727912	0.544485	0.714667	-0.00765815	0.949673	0.972768
ENSMMUG00000000042	ACVR2A	63.1529	-0.213875	0.297096	0.534493	-0.649571	0.00174947	0.0158701	-0.437281	0.0439355	0.372459	-0.476096	0.0566649	0.268392	-0.580818	0.00951692	0.0548985	-0.277652	0.206395	0.392815	-0.318434	0.1564	0.312565
ENSMMUG00000020043	MORC3	1498.89	0.279256	0.0134263	0.0788456	0.353289	0.00174977	0.0158701	0.122343	0.303886	0.718508	0.301774	0.0242174	0.176708	0.19596	0.100932	0.259107	0.287823	0.0157792	0.0632022	0.0453874	0.705048	0.819241
ENSMMUG00000002053	SIDT2	143.565	-0.277736	0.0223981	0.110257	-0.381688	0.00175521	0.0159007	0.0488424	0.699025	0.907318	-0.0347907	0.810978	0.933797	-0.115226	0.378841	0.585586	-0.113381	0.382236	0.581414	0.12329	0.348234	0.527604
ENSMMUG00000008560	HIVEP1	924.995	-0.480422	0.000908188	0.014245	-0.452827	0.00175543	0.0159007	-0.459706	0.00255706	0.120418	-0.318781	0.0630682	0.283982	-0.763246	6.40475e-07	0.000107053	-0.995941	8.21768e-11	2.4861e-08	-0.358533	0.0193118	0.0761228
ENSMMUG00000001742	TGFBR3	1425.63	-0.73387	0.00997256	0.0652658	-0.890924	0.00175934	0.0159257	-0.908335	0.00245419	0.117391	-0.471253	0.161931	0.456106	-0.748183	0.0126599	0.0666348	-0.608083	0.0426461	0.131295	-0.416745	0.165011	0.324004
ENSMMUG00000022451	PSMA2	2773.68	0.0248217	0.877603	0.944931	0.503419	0.0017759	0.0160651	-0.0540654	0.750074	0.925126	-0.0304475	0.873192	0.955633	0.17399	0.305734	0.517204	0.0439829	0.795658	0.888542	0.141483	0.405237	0.582549
ENSMMUG00000002173	BEX1	118.373	-0.620905	0.00345248	0.0332168	-0.66299	0.00178549	0.0161414	-0.255685	0.249695	0.677753	-0.753703	0.00304908	0.0614091	-0.378433	0.0935508	0.246624	-0.635465	0.00488159	0.0271945	0.308285	0.168834	0.329007
ENSMMUG00000006481	GNS	3894.7	0.0958036	0.618508	0.796846	0.600683	0.00178925	0.0161649	0.0536722	0.791074	0.940438	0.0945945	0.677759	0.870905	-0.182015	0.369365	0.577057	-0.140676	0.487699	0.671152	-0.181761	0.370295	0.550132
ENSMMUG00000001105	P2RY12	106.447	0.784743	0.00969096	0.0639838	0.945113	0.00180291	0.0162726	0.509956	0.110692	0.514751	0.214633	0.554671	0.798487	0.827411	0.0100551	0.0569485	1.1825	0.000216488	0.00282006	0.783951	0.015276	0.0653581
ENSMMUG00000018955		59.0571	0.440571	0.0521011	0.186732	0.702872	0.00180473	0.0162726	-0.00340393	0.988728	0.996409	0.149243	0.587219	0.819577	0.362179	0.138254	0.318098	0.516536	0.0324867	0.107354	-0.143308	0.570718	0.72179
ENSMMUG00000021395	HAUS5	204.962	-0.233838	0.0834522	0.250853	-0.422795	0.00180549	0.0162726	-0.255973	0.0709701	0.44787	-0.243284	0.133348	0.412631	-0.296608	0.0402544	0.14428	-0.259788	0.0704063	0.188769	-0.268915	0.0660011	0.175727
ENSMMUG00000021137	TMX4	460.987	-0.260372	0.0341581	0.143323	-0.383753	0.00180585	0.0162726	-0.464843	0.000332543	0.0448314	-0.406584	0.00568275	0.0842595	-0.462798	0.00041445	0.00683194	-0.390976	0.00272088	0.0176672	-0.154087	0.240713	0.41428
ENSMMUG00000063665		0.107319	-17.9061	0.0017237		-17.8241	0.00181		-3.64874	0.543892		-19.7984	0.0034049		-4.24724	0.480024		-21.6827	0.000313545		-7.40845	0.218193
ENSMMUG00000003492	SIPA1L3	220.634	-0.177274	0.232844	0.462363	-0.465283	0.00181153	0.0163132	-0.12434	0.425928	0.791121	-0.164452	0.353493	0.661218	-0.489886	0.00215193	0.0200773	-0.351146	0.0265806	0.0929756	-0.118384	0.457882	0.629887
ENSMMUG00000012652	MLXIP	810.217	-0.0961982	0.415053	0.643886	-0.368675	0.00181362	0.0163214	0.0456497	0.713106	0.912282	-0.0523024	0.709213	0.88681	-0.352802	0.0049156	0.0350355	-0.225339	0.071342	0.190417	0.054597	0.663268	0.789959
ENSMMUG00000016422	MVP	4060.04	0.0417503	0.797874	0.906396	0.508088	0.00182211	0.0163872	-0.0786439	0.646901	0.887689	0.109389	0.570674	0.808911	-0.166621	0.332232	0.543711	-0.33382	0.0520387	0.151682	-0.42192	0.014183	0.0624928
ENSMMUG00000059194	BCL2	585.256	-0.755517	0.00208727	0.0239302	-0.764368	0.00184253	0.0165515	-0.435319	0.0918998	0.485273	-0.684478	0.018552	0.154585	-0.908699	0.000456584	0.00725138	-1.09277	2.48292e-05	0.000559374	-0.0106569	0.967146	0.982303
ENSMMUG00000001680	TANK	1517.73	0.253169	0.0635864	0.211002	0.424751	0.00184276	0.0165515	-0.0169194	0.906334	0.973931	0.163679	0.311527	0.624019	0.022315	0.877041	0.933385	0.0949655	0.509667	0.688303	0.291238	0.0435481	0.132123
ENSMMUG00000000136	SPATA6L	17.4802	-0.53668	0.0283481	0.127711	-0.780966	0.00184809	0.0165887	-0.490468	0.0530922	0.404679	-0.353989	0.233998	0.545965	-0.419697	0.115146	0.282022	-0.232156	0.369656	0.570098	-0.213201	0.426885	0.601157
ENSMMUG00000040361	ATP6V1C1	671.965	0.327029	0.00806081	0.0574092	0.383892	0.00185011	0.0165961	0.132978	0.30682	0.719313	0.152137	0.300355	0.613568	0.245172	0.0612189	0.188851	0.29988	0.021655	0.0801931	-0.292168	0.0276037	0.0971569
ENSMMUG00000021845	TBC1D10B	2317.06	-0.0732421	0.530767	0.736458	-0.363946	0.00185153	0.0165981	-0.131	0.286952	0.705425	-0.162442	0.240503	0.5526	-0.221422	0.0726674	0.210968	-0.105334	0.39257	0.590417	-0.383635	0.00191894	0.0167987
ENSMMUG00000023083	AKAP11	279.25	-0.0704216	0.559723	0.757731	-0.377738	0.00185301	0.0166007	-0.251267	0.0483896	0.391185	-0.133702	0.354074	0.661732	-0.329372	0.0111553	0.061028	-0.213679	0.0967805	0.236577	-0.395144	0.00263546	0.0207349
ENSMMUG00000014370	ETV6	817.045	-0.0265138	0.870115	0.941264	0.503572	0.00185866	0.0166405	-0.0613434	0.719416	0.913717	-0.00223037	0.990749	0.997592	-0.147524	0.389736	0.595112	-0.656188	0.000134085	0.00198966	-0.0347683	0.839693	0.907306
ENSMMUG00000000990	ACAA1	913.495	-0.264711	0.117388	0.308068	0.524625	0.00186079	0.0166489	0.0914426	0.607094	0.874403	0.0132012	0.94744	0.98345	0.018633	0.916838	0.956476	-0.195527	0.273095	0.470038	0.290677	0.103482	0.237777
ENSMMUG00000020838	NCOA1	1593.55	-0.294815	0.0114249	0.0714095	-0.362392	0.00187396	0.0167435	-0.185376	0.130689	0.546455	-0.230975	0.09468	0.346709	-0.306021	0.0129924	0.0677857	-0.341405	0.00552877	0.0298031	0.193809	0.11545	0.255365
ENSMMUG00000002408	URGCP	884.269	-0.104749	0.166786	0.379186	-0.235825	0.00187437	0.0167435	-0.140108	0.0786568	0.46452	-0.122377	0.176155	0.472629	-0.151432	0.0611248	0.188646	0.00262326	0.973926	0.986504	-0.0349016	0.667769	0.793178
ENSMMUG00000029507	AP3S2	507.385	0.296494	0.0198141	0.101491	0.395034	0.00187601	0.0167435	0.294414	0.0279863	0.314743	0.215424	0.155502	0.446918	0.361084	0.00751876	0.0470343	0.411516	0.00223809	0.015212	-0.317023	0.0212349	0.0812668
ENSMMUG00000019897	VIPR1	151.202	-0.286144	0.183202	0.401705	-0.671237	0.00187695	0.0167435	-0.388002	0.0864126	0.478003	-0.663943	0.00989039	0.112233	-0.632468	0.00587005	0.0396134	-0.699653	0.0022459	0.0152513	-0.392481	0.0880721	0.21349
ENSMMUG00000022628	MMD	627.387	-0.40949	0.0347852	0.144967	-0.603349	0.00187852	0.0167435	-0.369761	0.0700703	0.446082	-0.633599	0.00592975	0.0858588	-0.484976	0.0179633	0.0837433	-0.489138	0.0168621	0.0664876	0.0299879	0.883606	0.935824
ENSMMUG00000013812	USP44	210.231	-0.210269	0.154954	0.362725	-0.461176	0.00187859	0.0167435	-0.227013	0.143836	0.565111	-0.344656	0.0515448	0.256393	-0.418141	0.00823348	0.0498126	-0.290623	0.0641805	0.176678	-0.62694	9.74902e-05	0.00260367
ENSMMUG00000019293	KIF3C	80.1884	0.168663	0.441728	0.669197	-0.694254	0.00188089	0.0167533	0.00469434	0.983819	0.995327	0.0555155	0.832967	0.942903	-0.309672	0.192197	0.389797	0.00955556	0.967452	0.983035	-0.435521	0.0710636	0.184475
ENSMMUG00000000117	HCK	3859.7	0.0309275	0.88144	0.946154	0.64433	0.00188276	0.0167592	0.0512866	0.814317	0.948302	0.190436	0.437583	0.724868	0.0353065	0.871626	0.930792	-0.109662	0.615702	0.768797	0.0113332	0.958646	0.977227
ENSMMUG00000026557	U6	5.9973	-0.276376	0.481548	0.702646	-1.37237	0.00188397	0.0167593	-0.106031	0.794918	0.941684	-0.219927	0.649755		-0.407822	0.35433	0.564179	-0.971372	0.0347415	0.112891	0.0852135	0.84408	0.910109
ENSMMUG00000023078	ZNF639	387.43	-0.434481	0.00753003	0.0547365	-0.504978	0.00189279	0.0168153	-0.250301	0.142697	0.5642	-0.521388	0.00701213	0.0947339	-0.347054	0.0438546	0.152401	-0.447661	0.00920839	0.0429667	0.181203	0.291688	0.469517
ENSMMUG00000022724		12.5599	-0.206436	0.419076	0.648199	-0.853276	0.00189284	0.0168153	0.1997	0.450821	0.804515	0.401648	0.196984	0.499571	-0.260219	0.378245	0.585205	0.360317	0.186989	0.370331	0.13556	0.642031	0.774721
ENSMMUG00000000167		429.832	-0.0977738	0.3679	0.602963	-0.338211	0.0018939	0.0168153	-0.0958483	0.401769	0.779775	0.0175019	0.892322	0.962674	-0.196034	0.0914086	0.24338	-0.200772	0.0823693	0.210524	-0.249362	0.0333739	0.110257
ENSMMUG00000004709	PSMF1	1743.83	0.325925	0.185183	0.404104	0.763589	0.00189894	0.0168493	0.335024	0.195807	0.62126	0.874436	0.00264464	0.0574386	0.911636	0.00043312	0.00699433	0.696736	0.00715477	0.0359411	0.907142	0.000464343	0.00675471
ENSMMUG00000011821	PITPNM1	2466.78	-0.181919	0.0692827	0.222602	-0.31095	0.00190496	0.0168919	-0.0706868	0.502407	0.827245	-0.0936977	0.429558	0.7202	-0.238773	0.0240056	0.102499	-0.184247	0.0811449	0.208446	-0.150761	0.154716	0.310385
ENSMMUG00000011715	PPM1N	4.80898	-0.504122	0.268467	0.505295	-1.58046	0.00190979	0.0169239	-0.292171	0.542658		-0.222923	0.696105		-0.81559	0.127911		-0.649842	0.209225	0.39596	0.507957	0.300193
ENSMMUG00000009043	MCTS1	328.502	0.0313916	0.804527	0.909437	0.391025	0.00191331	0.0169444	0.220418	0.0974854	0.496529	0.0315321	0.834991	0.943726	0.339624	0.0115598	0.06247	0.187551	0.162415	0.337019	0.0709163	0.602936	0.745978
ENSMMUG00000020228	RUFY4	16.906	0.541499	0.130988	0.329142	1.09531	0.00191465	0.0169455	0.152645	0.689877	0.904457	0.184123	0.67711	0.870676	-0.190157	0.635866	0.78979	-0.686121	0.0933254	0.230461	0.146141	0.716022	0.827239
ENSMMUG00000005292	BCOR	342.275	0.141986	0.302612	0.539897	-0.430039	0.00191688	0.0169544	-0.292802	0.0442698	0.374387	-0.0349616	0.831504	0.942884	-0.349157	0.0179096	0.0835782	-0.0633061	0.665089	0.80576	-0.222222	0.133682	0.280622
ENSMMUG00000057345	CPPED1	1696.29	0.0518566	0.759986	0.88396	0.526089	0.00192231	0.0169916	0.177978	0.319327	0.726622	0.0585426	0.770911	0.916451	0.148341	0.407334	0.611157	-0.0375007	0.834057	0.911352	-0.114303	0.524026	0.684387
ENSMMUG00000020343	SFSWAP	415.471	-0.243118	0.00904796	0.0615037	-0.28877	0.00192531	0.0170073	-0.137025	0.160854	0.591285	-0.213276	0.0559033	0.266257	-0.319228	0.00142456	0.0152301	-0.42482	2.05658e-05	0.000486231	-0.0135553	0.892383	0.941848
ENSMMUG00000009018		24.0953	-0.485733	0.0210613	0.105782	-0.664354	0.00192871	0.0170172	-0.283403	0.191516	0.617333	-0.477305	0.0641449	0.286435	-0.298445	0.192082	0.389737	-0.395334	0.0822462	0.210319	-0.159626	0.491571	0.656741
ENSMMUG00000007110	SRSF4	966.45	0.310425	2.34769e-07	4.96939e-05	0.186461	0.00192887	0.0170172	0.0755214	0.233541	0.661176	0.274455	0.000134187	0.0119926	0.0990435	0.125555	0.297726	0.272885	1.99059e-05	0.000475178	-0.144647	0.0283721	0.0983172
ENSMMUG00000022768	HYPK	298.857	-0.095911	0.400548	0.631453	0.35024	0.00193233	0.0170369	0.122776	0.30441	0.718751	-0.105291	0.441211	0.728549	0.179881	0.13855	0.318624	-0.189616	0.119758	0.273206	-0.219738	0.0767948	0.194858
ENSMMUG00000024003	SNORD33	2.99722	-0.951741	0.0438454		-1.67248	0.00193799		-0.643965	0.174162		-0.740444	0.221805		-0.624397	0.21693		-2.2634	0.000497689	0.00516868	-0.493243	0.335128
ENSMMUG00000060041		32.4766	0.524409	0.0180978	0.0952999	0.682001	0.00194159	0.0171077	0.95258	3.45238e-05	0.0128307	0.679746	0.0110179	0.119596	0.877518	0.000237135	0.00473786	0.608808	0.0111923	0.0494237	0.769608	0.00164253	0.0151347
ENSMMUG00000031655	S100A3	27.9442	0.353355	0.211706	0.435792	0.859926	0.0019548	0.0172032	0.480307	0.103931	0.504157	-0.170746	0.62895	0.84418	0.91084	0.00233777	0.0212054	0.40509	0.180993	0.361938	0.886332	0.00350776	0.0247754
ENSMMUG00000003217	TM7SF3	1325.61	-0.116508	0.2834	0.52089	-0.336602	0.0019558	0.0172032	-0.191188	0.0946924	0.491527	-0.216134	0.0940339	0.346528	-0.159147	0.166385	0.356658	-0.142775	0.213508	0.401502	0.136673	0.234932	0.408658
ENSMMUG00000014945	PPP4R3A	1384.33	-0.148111	0.114245	0.303641	-0.290511	0.00195685	0.0172032	-0.264443	0.00740386	0.188267	-0.190872	0.0866624	0.333252	-0.371084	0.000192024	0.0041512	-0.263921	0.00778552	0.0381655	0.00613924	0.950809	0.973005
ENSMMUG00000010862	PRPF39	954.66	-0.0307351	0.7294	0.866916	-0.275645	0.00195738	0.0172032	-0.121094	0.195434	0.620501	-0.190994	0.0713326	0.301563	-0.178438	0.0590517	0.183946	-0.044057	0.639447	0.786913	-0.314075	0.000987276	0.01097
ENSMMUG00000042378	PEAK1	60.4597	0.536879	0.0173338	0.0927238	0.695305	0.00196023	0.0172173	0.293694	0.218021	0.645541	0.443003	0.102564	0.360881	-0.238271	0.338233	0.548358	0.00594612	0.980594	0.99028	0.370618	0.132425	0.278956
ENSMMUG00000012618	SERPING1	64.8729	0.190281	0.716538	0.859652	1.61432	0.00196201	0.0172221	-0.118964	0.829529	0.95252	0.318135	0.608488	0.832226	0.183206	0.74103	0.857765	-0.818861	0.142257	0.307498	-0.82696	0.142012	0.293113
ENSMMUG00000054369		600.645	1.31252	0.0922104	0.266883	2.41191	0.00196581	0.0172446	2.07376	0.0114918	0.216032	1.36329	0.139097	0.42175	3.53829	1.61339e-05	0.000949059	1.05334	0.199526	0.385276	2.57727	0.00168639	0.0153936
ENSMMUG00000015749		1773	-0.020664	0.924863	0.967287	0.677504	0.00197294	0.0172962	0.0923186	0.689023	0.90419	0.0246364	0.924318	0.975646	0.327415	0.156109	0.34289	-0.143592	0.534063	0.706305	0.175048	0.448702	0.622078
ENSMMUG00000005119	HM13	1433.34	0.0670797	0.414487	0.643426	0.253795	0.00197469	0.0173007	0.0790759	0.36082	0.754622	0.048674	0.618846	0.837897	0.0623313	0.47502	0.667131	-0.092541	0.288365	0.486431	0.116502	0.183709	0.347542
ENSMMUG00000052153	AVPI1	62.5948	-1.1943	1.18434e-05	0.00072087	-0.83447	0.00198268	0.0173533	-1.00673	0.000401862	0.0471938	-0.760942	0.0184794	0.154442	-1.12681	0.000107918	0.00300026	-1.08689	0.000166484	0.00232607	0.105431	0.711628	0.824016
ENSMMUG00000013163	COPG1	1859.36	0.204673	0.0735452	0.2311	0.35348	0.0019832	0.0173533	0.0458864	0.703321	0.90838	0.167283	0.21726	0.524784	0.0250542	0.835829	0.909774	0.105807	0.380735	0.580173	-0.542885	8.23147e-06	0.000571356
ENSMMUG00000011265	MKNK2	1813.37	-0.323191	0.00578832	0.0463253	-0.362068	0.00198677	0.0173722	-0.210418	0.0877814	0.480144	-0.203608	0.142151	0.427707	-0.32961	0.00771145	0.047843	-0.411724	0.000865794	0.00776909	-0.00950428	0.938761	0.967269
ENSMMUG00000023136	ZNF613	122.604	0.919203	9.69356e-08	3.05498e-05	0.536329	0.00198786	0.0173722	0.320565	0.0798851	0.466293	0.940881	4.25999e-06	0.00163382	0.378919	0.042124	0.148767	0.858248	2.80892e-06	0.000104612	-0.459938	0.0186358	0.0744235
ENSMMUG00000010259	CLIP4	127.881	-0.193246	0.183161	0.401705	-0.451707	0.00199333	0.0174091	-0.352955	0.0209785	0.275525	-0.27148	0.119374	0.390458	-0.523773	0.000894177	0.0113163	-0.307559	0.0474225	0.142191	-0.701727	1.37666e-05	0.000797645
ENSMMUG00000060294	HIST1H2AC	4106.35	0.936526	0.00318935	0.0316969	0.981512	0.00199745	0.0174342	0.657831	0.04918	0.394523	0.669206	0.0748324	0.309529	1.24489	0.000197494	0.00420084	1.21916	0.00026693	0.00326325	1.10007	0.00100633	0.0110794
ENSMMUG00000019802	FAM133B	186.887	-0.222979	0.110502	0.296915	-0.433181	0.00200585	0.0174965	-0.222028	0.130701	0.546455	-0.576507	0.000647503	0.0269689	-0.338261	0.0242826	0.103295	-0.325374	0.0291683	0.0996169	-0.114061	0.448924	0.622196
ENSMMUG00000010470	ZKSCAN2	22.799	0.0780495	0.742298	0.87414	-0.778197	0.00200846	0.0175082	-0.197803	0.430509	0.793839	-0.117304	0.687806	0.87686	-0.417396	0.116342	0.283987	-0.197624	0.444772	0.635207	-0.165577	0.534846	0.693221
ENSMMUG00000018566	JAK1	11167.1	-0.15912	0.0254523	0.119575	-0.219793	0.00202427	0.017616	-0.240828	0.00131997	0.0856481	-0.162139	0.0544495	0.263583	-0.332517	9.55957e-06	0.000669717	-0.217876	0.00369784	0.0220265	-0.190624	0.0112089	0.0527711
ENSMMUG00000021486	MRPL10	1022.89	-0.196045	0.0794756	0.242967	-0.345177	0.00202434	0.017616	-0.101692	0.387026	0.772013	-0.126973	0.338471	0.64991	-0.230518	0.0514947	0.168703	-0.0934136	0.428569	0.621391	-0.0990129	0.404066	0.581539
ENSMMUG00000014434	FGR	4808.78	-0.073839	0.695932	0.846365	0.58298	0.00202463	0.017616	0.0714385	0.719539	0.913717	0.127083	0.569654	0.808304	0.156727	0.431041	0.631741	-0.0856796	0.666855	0.807075	-0.0453484	0.819861	0.895072
ENSMMUG00000000318	TNS2	9.28794	-0.506134	0.210931	0.435117	-1.33122	0.0020297	0.0176369	-0.366243	0.383285	0.769637	0.27042	0.563121		-0.295838	0.497213	0.685368	-0.599783	0.172028	0.349957	-0.110759	0.800984	0.883936
ENSMMUG00000003102	ALDH18A1	769.109	0.0121231	0.898278	0.953363	-0.293471	0.00203041	0.0176369	-0.109098	0.274615	0.696605	-0.00642409	0.954585	0.984352	-0.0981088	0.330903	0.542247	-0.0326317	0.745347	0.858439	-0.493408	1.44113e-06	0.000195837
ENSMMUG00000021841	DUS2	360.816	-0.276489	0.0987201	0.277716	-0.517443	0.00203412	0.0176369	-0.147255	0.403089	0.779965	0.0558579	0.778551	0.920383	-0.0824858	0.641979	0.794274	0.156384	0.375821	0.575653	-0.107583	0.546244	0.701975
ENSMMUG00000006498	UBR1	1005.23	-0.0536903	0.607617	0.788811	-0.323058	0.00203423	0.0176369	-0.227796	0.0386062	0.352371	-0.137695	0.267718	0.581687	-0.195966	0.0772195	0.219234	-0.0826827	0.454394	0.643417	-0.0965068	0.385579	0.564465
ENSMMUG00000013102	TRPM6	42.7311	0.478852	0.112475	0.300398	0.921156	0.00203479	0.0176369	0.583646	0.0647092	0.433422	0.625399	0.0840983	0.32846	0.564748	0.0797009	0.223332	0.262198	0.41711	0.61238	0.423219	0.19689	0.363803
ENSMMUG00000017943	ERCC6	552.177	-0.266517	0.0399902	0.158997	-0.400499	0.00203582	0.0176369	-0.291549	0.0327517	0.332615	-0.190615	0.216471	0.524149	-0.352922	0.0104473	0.0584714	-0.319918	0.0198714	0.0751847	-0.00285532	0.983475	0.991118
ENSMMUG00000004856	MBIP	72.2983	-0.334707	0.0324574	0.138565	-0.485865	0.0020359	0.0176369	-0.400732	0.0148788	0.237416	-0.626338	0.00120275	0.0363716	-0.501197	0.00349079	0.0278005	-0.538973	0.00152899	0.0116594	-0.0637547	0.7087	0.821808
ENSMMUG00000050728		38.9995	0.894576	0.248867	0.482492	2.38319	0.0020376	0.0176406	1.43143	0.0796248	0.466293	2.09455	0.0220365	0.169133	1.06438	0.195064	0.393111	0.483687	0.556833	0.724523	0.437809	0.596508	0.741243
ENSMMUG00000011949	ACTR1A	623.337	0.209649	0.00716708	0.0532165	0.239935	0.00204556	0.0176974	-2.50935e-05	0.999757	0.999902	0.216074	0.02066	0.163494	0.212681	0.0108744	0.0600987	0.333742	5.54314e-05	0.00101822	0.227613	0.00695767	0.0387059
ENSMMUG00000017768	PPID	123.991	0.523119	0.000680482	0.0118122	0.474566	0.00204671	0.0176974	-0.0181893	0.911603	0.976053	0.407312	0.0277205	0.188448	0.111061	0.506601	0.69234	0.326186	0.0479707	0.143399	-0.425847	0.0142483	0.0625865
ENSMMUG00000015690	ADGRG3	584.854	0.207775	0.63138	0.805214	1.33368	0.00205297	0.0177329	0.929837	0.0413392	0.363788	0.138424	0.787149	0.924141	1.51312	0.000903516	0.0113715	0.0521336	0.909087	0.951247	1.35115	0.00305132	0.0227449
ENSMMUG00000004289	KBTBD4	159.244	-0.496008	9.22187e-06	0.000617598	-0.341928	0.00205336	0.0177329	-0.0588344	0.611011	0.874567	-0.498036	0.000244805	0.0167246	-0.396959	0.00102392	0.0124194	-0.521121	1.51193e-05	0.000389789	-0.207825	0.0877909	0.213196
ENSMMUG00000004379	DUSP10	376.798	-1.388	2.96937e-05	0.00139213	-1.02273	0.00205754	0.017758	-1.0116	0.003788	0.142709	-1.19644	0.00236943	0.0544422	-1.11331	0.00148853	0.0156096	-1.4639	2.97139e-05	0.000637451	0.862678	0.0134469	0.0600697
ENSMMUG00000023510	MFSD1	3530.93	0.242979	0.063977	0.211941	0.403875	0.00207102	0.0178632	-0.0231756	0.866782	0.963083	-0.0509051	0.743207	0.904731	0.119345	0.388276	0.593544	0.0386441	0.779906	0.879657	-0.0333075	0.80999	0.889766
ENSMMUG00000016544	PSMA6	994.586	-0.125152	0.466245	0.688995	0.527842	0.00207527	0.0178829	0.101163	0.575637	0.86081	-0.0550341	0.786817	0.924002	0.29065	0.108527	0.27109	-0.00513747	0.977372	0.988375	0.400786	0.0270411	0.0958426
ENSMMUG00000019720	CCSER2	1144.04	-0.426558	0.00174584	0.021271	-0.419382	0.00207588	0.0178829	-0.271624	0.058074	0.417665	-0.349657	0.0303595	0.195833	-0.581233	5.47449e-05	0.00200089	-0.729207	4.09444e-07	2.29042e-05	-0.152666	0.289212	0.467236
ENSMMUG00000001322	ASCL2	39.8175	0.315715	0.255176	0.489505	0.84148	0.00209013	0.0179793	0.650702	0.0251007	0.300662	0.288292	0.39301	0.694974	1.01511	0.000556961	0.00832466	0.152372	0.612215	0.76625	1.06112	0.000345973	0.00564539
ENSMMUG00000021630	MAP4K1	2632.32	-0.26323	0.001172	0.016473	-0.249422	0.00209063	0.0179793	-0.211309	0.013299	0.224662	-0.189789	0.0484072	0.248341	-0.334505	9.6923e-05	0.00274728	-0.345782	5.43482e-05	0.00100456	-0.0954205	0.266546	0.443239
ENSMMUG00000016970	SSR3	822.359	0.0318461	0.662301	0.826102	0.223345	0.00209095	0.0179793	-0.0397396	0.604758	0.874155	-0.0226633	0.795319	0.927299	-0.0655765	0.40126	0.605957	-0.147755	0.0576462	0.163082	-0.0585712	0.457863	0.629887
ENSMMUG00000063897	ANKRD39	216.991	-0.331983	0.00931236	0.0622962	-0.392864	0.00209289	0.0179849	-0.194669	0.145353	0.566859	-0.315884	0.0389408	0.22222	-0.0899722	0.508158	0.694032	-0.181734	0.179858	0.360455	-0.0116018	0.932517	0.963813
ENSMMUG00000000511	CARS1	833.286	0.126691	0.274597	0.512567	0.355946	0.00209675	0.0180069	0.139462	0.253105	0.679798	0.180776	0.189228	0.489854	0.195007	0.112413	0.277609	0.154855	0.206538	0.392815	0.187664	0.128214	0.273339
ENSMMUG00000002634	PTCH1	47.6093	-0.279562	0.412143	0.641508	-1.06664	0.00210161	0.0180375	-0.360749	0.316615	0.725039	-0.320324	0.4283	0.719267	-0.743371	0.0444028	0.153489	-0.677195	0.0645514	0.177327	-0.497009	0.178781	0.341744
ENSMMUG00000021629	LENG8	2256.93	-0.120387	0.306454	0.543676	-0.362121	0.00210516	0.0180483	-0.202615	0.102192	0.501831	-0.189249	0.174785	0.470608	-0.455012	0.000254911	0.00494175	-0.436336	0.000446509	0.00477164	-0.206669	0.0968203	0.227439
ENSMMUG00000023053	GSTT2B	208.602	-0.123442	0.43004	0.658835	-0.483605	0.00210546	0.0180483	-0.117672	0.47439	0.814621	-0.183623	0.324726	0.636053	-0.0721682	0.664977	0.808639	-0.0506668	0.759909	0.868668	-0.224748	0.182171	0.345683
ENSMMUG00000020547	PARP15	504.111	0.311239	0.172556	0.38703	0.700685	0.00210705	0.0180495	-0.113216	0.63783	0.883797	0.388719	0.150236	0.439394	-0.284833	0.238167	0.444246	-0.348566	0.148501	0.316836	-0.796612	0.00105213	0.0113824
ENSMMUG00000012316	CDC42EP2	85.0263	0.29761	0.285948	0.523021	0.852183	0.00210847	0.0180495	0.105502	0.720409	0.914123	0.602868	0.0693009	0.296883	-0.0612168	0.838204	0.911167	0.428635	0.147623	0.315417	-0.398244	0.192099	0.357674
ENSMMUG00000012056	SMC6	932.628	0.430413	0.024461	0.116882	0.587844	0.00210959	0.0180495	0.180491	0.370443	0.760249	0.388607	0.086223	0.332153	0.107326	0.595278	0.759884	0.0453804	0.822169	0.903959	-0.0689089	0.733658	0.838799
ENSMMUG00000003682	TMEM179B	1496.82	-0.0283502	0.774493	0.892344	0.303472	0.0021108	0.0180495	0.128176	0.218051	0.645541	0.0336829	0.774293	0.918282	0.0839135	0.422645	0.624558	-0.00362974	0.972296	0.98566	0.298816	0.00435822	0.0285718
ENSMMUG00000062799		3.86964	0.972398	0.0889355		1.70203	0.00212161		0.325599	0.601716		1.35846	0.0437062		0.110644	0.868723		-1.09128	0.149421	0.318252	0.864551	0.180608
ENSMMUG00000053767	EID2B	115.87	0.0489484	0.72771	0.866385	-0.439262	0.00212233	0.0181369	-0.405115	0.0066792	0.180205	-0.211134	0.216993	0.524467	-0.284456	0.0635144	0.19358	0.196244	0.188617	0.37242	-0.318153	0.0415232	0.127938
ENSMMUG00000017104	SCMH1	121.666	-0.375561	0.115427	0.305377	-0.736177	0.0021306	0.0181964	-0.497207	0.0473378	0.387005	-0.432405	0.126559	0.401874	-0.700707	0.00589553	0.0397658	-0.833363	0.00102275	0.00875361	-0.43122	0.0908607	0.218175
ENSMMUG00000061787		0.0783478	-17.8792	0.00176859		-17.561	0.00213397		-15.0939	0.0121971		-13.5631	0.0449512		5.60414	0.351439		-13.9161	0.020843		-12.5362	0.0373718
ENSMMUG00000011550	ZNF7	633.219	-0.2767	0.00307527	0.0309316	-0.28671	0.00213607	0.018232	-0.0150465	0.87784	0.965694	-0.194062	0.081302	0.324083	-0.217802	0.0284977	0.115049	-0.225148	0.0229661	0.083601	-0.131202	0.189693	0.354402
ENSMMUG00000003074	PLXNB1	9.0783	-0.824811	0.102012	0.28262	-1.62282	0.00214026	0.0182497	0.67502	0.185339	0.611167	-0.80984	0.184803		-0.305795	0.568702	0.742133	-0.393667	0.461317	0.649127	-0.323781	0.552086	0.707154
ENSMMUG00000064267	MPPE1	613.187	-0.0502032	0.587394	0.776077	-0.284816	0.00214077	0.0182497	-0.142545	0.143369	0.564751	-0.25769	0.0205697	0.163318	-0.255235	0.00999246	0.0567343	-0.137853	0.161248	0.335597	0.0223719	0.821846	0.896309
ENSMMUG00000023139	SNRPN	1430.61	-0.153461	0.126833	0.322702	-0.308654	0.00214478	0.0182727	-0.107652	0.308759	0.720509	-0.2443	0.0406875	0.227369	-0.21574	0.0426112	0.149658	-0.215096	0.0428283	0.131637	-0.0633552	0.55232	0.707288
ENSMMUG00000007696	PDIA5	148.62	0.662579	0.00221513	0.0247752	0.664026	0.00214767	0.0182861	0.533833	0.0195519	0.267908	0.454252	0.0800831	0.321655	0.725449	0.00166266	0.0167439	0.482757	0.0363295	0.116873	0.647788	0.00531944	0.0326205
ENSMMUG00000011999	SLC38A1	3293.82	-0.438427	0.00844652	0.0588641	-0.510794	0.00215126	0.0183055	-0.455424	0.00937352	0.202133	-0.504718	0.0104198	0.116406	-0.690361	8.37295e-05	0.00253893	-0.66299	0.000157419	0.00224598	-0.0446221	0.799236	0.883331
ENSMMUG00000015139	SEPTIN3	182.205	-0.177608	0.414275	0.643426	-0.670597	0.00215782	0.0183323	0.0978337	0.668328	0.895555	-0.52256	0.0445007	0.238991	-0.413086	0.0742192	0.213679	-0.413279	0.0732149	0.194296	-0.348784	0.133762	0.280703
ENSMMUG00000000232	PGM2	790.903	-0.04084	0.741693	0.873863	0.378836	0.00215823	0.0183323	0.0982404	0.450846	0.804515	-0.0446499	0.761798	0.912819	0.247885	0.0584715	0.182804	0.104357	0.425258	0.618588	0.230603	0.0795493	0.199332
ENSMMUG00000060189	RLN3	8.87142	0.0885413	0.762661	0.885691	-1.00885	0.00215937	0.0183323	-0.227159	0.473664	0.814383	-0.466955	0.225852		-0.381263	0.264912	0.472709	-0.396396	0.239816	0.433859	-0.151374	0.660091	0.787479
ENSMMUG00000006737	ZNF142	377.006	-0.187362	0.122786	0.316418	-0.372989	0.00215968	0.0183323	-0.0700972	0.5829	0.864853	0.00198123	0.989064	0.996658	-0.387095	0.00292302	0.0247149	-0.120126	0.351097	0.552044	-0.126122	0.333159	0.51383
ENSMMUG00000063487		9.02362	-1.31351	2.81801e-05	0.00133217	-0.922056	0.00216713	0.0183842	-0.640977	0.0358671	0.342631	-1.40612	0.000528407		-0.839754	0.011455	0.0621299	-1.49066	2.68293e-05	0.000588661	0.0694635	0.824902	0.897866
[truncated: 33,751 more rows]
