# Supplementary material for: TREM2+ and interstitial-like macrophages orchestrate airway inflammation in SARS-CoV-2 infection in rhesus macaques
Source: Nat Commun. 2023 Apr 6;14:1914. doi: 10.1038/s41467-023-37425-9 (PMC10078029; doi:10.1038/s41467-023-37425-9)
Supplement: Supplementary file 6 — Supplementary Data 4 [file 41467_2023_37425_MOESM6_ESM.xlsx]

## Sheet: BAL 4dpi vs -5dpi
	p_val	avg_log2FC	pct.1	pct.2	p_val_adj
CCL4L1	0	4.64643	0.456	0.021	0
HBA	0	3.48429	0.506	0.282	0
IFI27	0	3.19479	0.744	0.28	0
ENSMMUG00000042343	0	3.12343	0.465	0.07	0
ISG15	0	2.57588	0.699	0.258	0
GZMB	0	2.36264	0.172	0.015	0
CCL3	0	2.34934	0.416	0.038	0
ENSMMUG00000055885	1.1713e-282	2.26931	0.152	0.044	2.51373e-278
ENSMMUG00000062917	0	2.26057	0.38	0.061	0
CXCL3	0	2.24032	0.57	0.221	0
ENSMMUG00000061959	0	2.20747	0.349	0.026	0
ADAMDEC1	0	2.16221	0.395	0.032	0
ENSMMUG00000013256	0	2.12363	0.54	0.239	0
CCL2	0	1.97321	0.298	0.088	0
IER3	0	1.93894	0.49	0.152	0
NFKBIA	0	1.90741	0.847	0.855	0
S100A8	0	1.86258	0.284	0.091	0
APOBEC3A	0	1.82823	0.317	0.021	0
SOD2	0	1.82455	0.736	0.645	0
ENSMMUG00000008111	0	1.75274	0.271	0.008	0
HMOX1	0	1.70612	0.382	0.215	0
MX2	0	1.65748	0.547	0.169	0
CTSL	0	1.6446	0.493	0.485	0
PLD3	0	1.63984	0.629	0.462	0
IFI6	0	1.63082	0.982	0.918	0
ENSMMUG00000058233	0	1.6152	0.268	0.008	0
FOS	0	1.59792	0.795	0.693	0
IL1B	0	1.58912	0.465	0.249	0
C15orf48	0	1.5738	0.27	0.055	0
IFIT2	0	1.56158	0.578	0.407	0
IFIT3	0	1.53379	0.555	0.318	0
C3	0	1.52655	0.296	0.024	0
BCL2A1	0	1.49416	0.735	0.606	0
CD69	0	1.48002	0.37	0.144	0
G0S2	0	1.47586	0.617	0.477	0
LGMN	0	1.47527	0.689	0.693	0
MS4A6A	0	1.42163	0.536	0.234	0
CXCL10	0	1.39204	0.196	0.027	0
ZFP36	0	1.33366	0.875	0.88	0
IDO1	0	1.3191	0.242	0.041	0
MX1	0	1.31148	0.797	0.532	0
AZU1	0	1.29749	0.202	0.003	0
ISG20	0	1.29265	0.46	0.259	0
TNFAIP3	0	1.28175	0.42	0.192	0
PLAC8	0	1.26986	0.93	0.933	0
GBP3	0	1.223	0.591	0.472	0
TIMP1	0	1.19979	0.259	0.046	0
S100A9	2.96189390287952e-318	1.18096	0.178	0.05	6.35652050496974e-314
IFIT1	0	1.17891	0.437	0.188	0
ZFP36L1	0	1.17691	0.52	0.322	0
FTL	0	1.17595	0.926	0.97	0
JUNB	0	1.17565	0.538	0.436	0
ENSMMUG00000063725	0	1.16248	0.534	0.416	0
PLA2G2D	0	1.16247	0.257	0.077	0
LSP1	0	1.1404	0.521	0.279	0
RNASE6	0	1.13561	0.788	0.795	0
FYB1	0	1.11097	0.349	0.109	0
OAS2	0	1.10257	0.511	0.256	0
TREM2	0	1.09923	0.322	0.074	0
SCGB3A1	1.77375e-304	1.08783	0.279	0.201	3.80665e-300
EGR1	0	1.06988	0.261	0.053	0
DUSP2	0	1.06638	0.205	0.02	0
GADD45B	0	1.06637	0.44	0.335	0
IRF7	0	1.0653	0.371	0.134	0
SELL	0	1.04841	0.118	0.014	0
CDKN1A	0	1.04701	0.336	0.12	0
C1QC	0	1.02404	0.542	0.556	0
PTPRCAP	0	1.01833	0.157	0.031	0
GPR183	0	1.00477	0.278	0.047	0
CORO1A	0	1.00199	0.554	0.445	0
SIGLEC1	0	0.990779	0.576	0.322	0
PPP1R15A	0	0.989112	0.678	0.679	0
LIMD2	0	0.980616	0.239	0.03	0
OAS1	0	0.972719	0.441	0.29	0
ENSMMUG00000058325	0	0.950534	0.62	0.508	0
IL1RN	4.24896455423472e-322	0.939658	0.278	0.374	9.11870282984313e-318
ENSMMUG00000002320	0	0.939485	0.913	0.963	0
CSF3R	0	0.937634	0.285	0.143	0
GIMAP4	0	0.919081	0.457	0.327	0
TNFSF13B	0	0.909069	0.535	0.408	0
TMEM176B	0	0.903526	0.347	0.094	0
ZC3H10	0	0.892254	0.823	0.841	0
CD86	0	0.87437	0.449	0.307	0
EPSTI1	0	0.842226	0.341	0.156	0
CREG1	0	0.831852	0.715	0.823	0
SERPING1	0	0.830097	0.231	0.031	0
RGS2	0	0.823883	0.269	0.182	3.67058e-304
VMO1	0	0.79319	0.634	0.618	0
ENSMMUG00000022489	0	0.793122	0.559	0.57	0
ENSMMUG00000001764	0	0.786816	0.761	0.796	0
RGS1	0	0.78658	0.183	0.029	0
APOL2	0	0.786081	0.326	0.228	0
LTB	8.10422e-230	0.78388	0.114	0.031	1.73925e-225
H2AC20	0	0.783492	0.433	0.382	0
FCN1	0	0.782234	0.133	0.004	0
SIGLEC5	0	0.781862	0.238	0.029	0
IFI44	0	0.770178	0.397	0.235	0
HIF1A	0	0.766391	0.499	0.472	0
HIPK1	0	0.751537	0.318	0.143	0
SRGN	0	0.74958	0.901	0.967	0
CITED2	0	0.748571	0.379	0.397	0
PSMB9	0	0.748242	0.795	0.882	0
VSIG4	0	0.742695	0.196	0.055	0
ENSMMUG00000064873	0	0.739528	0.247	0.056	0
LAT2	0	0.738868	0.218	0.046	0
CHCHD2	0	0.736395	0.693	0.699	0
NINJ1	0	0.735511	0.685	0.745	0
LGALS3BP	0	0.734428	0.74	0.821	0
ECM1	0	0.730841	0.366	0.267	0
CXCL8	0	0.726371	0.277	0.141	0
CTSD	0	0.725749	0.929	0.976	0
ENSMMUG00000002075	0	0.717876	0.841	0.952	0
PMAIP1	0	0.715808	0.267	0.156	0
ENSMMUG00000062821	0	0.714008	0.388	0.284	0
SUB1	0	0.704978	0.677	0.737	0
HERC5	1.27894e-305	0.698741	0.361	0.238	2.74474e-301
BTG1	0	0.697088	0.531	0.552	0
ENSMMUG00000006283	0	0.688918	0.433	0.343	0
UBE2L6	0	0.685082	0.528	0.525	0
IDH2	0	0.68388	0.422	0.343	0
OSM	2.0064903570913e-310	0.6823	0.206	0.072	4.30613e-306
ODF3B	0	0.679736	0.628	0.576	0
MARCKSL1	4.57334e-299	0.676648	0.242	0.125	9.81485e-295
ENSMMUG00000055584	0	0.675312	0.692	0.739	0
KLF6	0	0.66851	0.775	0.843	0
IFI16	0	0.663956	0.778	0.859	0
TNFSF10	0	0.654771	0.147	0.019	0
PLAAT3	0	0.654355	0.614	0.733	0
CIR1	0	0.644678	0.41	0.325	0
PSME2	0	0.640695	0.806	0.901	0
SLFN5	0	0.637227	0.304	0.143	0
CLEC2B	0	0.636703	0.309	0.232	0
IFI44L	0	0.635481	0.27	0.1	0
ID2	0	0.633856	0.582	0.629	0
CCDC50	7.47097e-220	0.633852	0.237	0.251	1.60334e-215
PTGER4	0	0.625906	0.578	0.599	0
SERPINB10	0	0.625034	0.13	0.013	0
IFNGR2	0	0.623076	0.468	0.471	0
RASSF2	1.5282e-278	0.622764	0.23	0.097	3.27968e-274
C1QB	0	0.617316	0.572	0.694	0
CTSB	0	0.617179	0.933	0.988	0
ENSMMUG00000017890	0	0.610527	0.589	0.592	0
STAT1	0	0.603237	0.544	0.536	0
OASL	3.70951e-289	0.603014	0.387	0.319	7.96098e-285
RNF167	0	0.601554	0.464	0.555	0
FOSB	2.70438e-305	0.593662	0.355	0.302	5.80387e-301
APOL6	1.40012e-298	0.592799	0.259	0.139	3.00479e-294
ENSMMUG00000060377	0	0.592635	0.452	0.392	0
ENSMMUG00000064120	0	0.591748	0.851	0.945	0
ENSMMUG00000054038	0	0.591049	0.931	0.984	0
MPP1	0	0.590699	0.556	0.621	0
BRI3	0	0.584951	0.882	0.963	0
UCP2	0	0.579296	0.737	0.83	0
TMEM123	0	0.579162	0.468	0.465	0
PKIB	7.64012e-209	0.577265	0.26	0.172	1.63965e-204
NXPE3	0	0.572006	0.468	0.468	0
HIST1H2AC	5.11449e-303	0.571727	0.362	0.314	1.09762e-298
COMT	0	0.571388	0.456	0.436	0
VSIR	2.02156e-245	0.564251	0.294	0.245	4.33847e-241
SCARB2	0	0.563504	0.614	0.698	0
RAB8A	0	0.561781	0.433	0.396	0
SGK1	0	0.559714	0.434	0.452	0
APOE	1.4067e-290	0.552841	0.94	0.986	3.01893e-286
MAMU-E	0	0.552744	0.96	0.99	0
TSPAN4	0	0.548941	0.39	0.444	0
PLBD1	8.62551e-227	0.543389	0.37	0.259	1.85112e-222
MARCKS	0	0.543298	0.137	0.013	0
CCL5	1.15101e-126	0.540733	0.162	0.123	2.47017e-122
ENSMMUG00000040065	0	0.540699	0.353	0.267	0
LCN2	4.04112e-168	0.53396	0.121	0.036	8.67265e-164
RNF213	0	0.52733	0.579	0.606	0
IL10	1.1435e-301	0.527203	0.107	0.011	2.45406e-297
DDIT4	7.78449e-225	0.52295	0.239	0.173	1.67063e-220
ABI3	3.23902e-298	0.520425	0.224	0.086	6.95127e-294
SP100	0	0.519075	0.546	0.597	0
CCR1	1.45462e-266	0.517958	0.264	0.152	3.12177e-262
NAPA	0	0.516613	0.568	0.633	0
ENSMMUG00000061824	0	0.514442	0.943	0.986	0
IFI30	0	0.514252	0.966	0.99	0
EMP3	0	0.512478	0.914	0.977	0
MAFB	8.32874e-301	0.51098	0.269	0.157	1.78743e-296
CEP85	3.07591e-302	0.510546	0.328	0.249	6.60121e-298
XAF1	3.62971e-264	0.505068	0.332	0.242	7.78973e-260
RSAD2	3.9614e-213	0.50062	0.156	0.054	8.50155e-209
GLRX	0	0.500519	0.619	0.701	0
CTSH	0	0.499008	0.733	0.861	0
B2M	0	0.497114	0.993	0.997	0
IGFLR1	3.63649e-213	0.496789	0.241	0.16	7.80426e-209
MT1E	4.53129e-144	0.493616	0.374	0.392	9.72459e-140
MT2A	5.41393e-308	0.49208	0.488	0.57	1.16188e-303
SCN1B	0	0.488728	0.167	0.034	0
IRF8	0	0.488726	0.43	0.515	0
HCST	1.49760684501753e-318	0.487754	0.278	0.308	3.21401405009212e-314
SHISA5	0	0.485565	0.716	0.83	0
KCNH7	2.14336e-263	0.484095	0.286	0.23	4.59987e-259
RNF145	4.12258e-234	0.479954	0.263	0.192	8.84747e-230
SOCS3	1.61946e-219	0.479581	0.231	0.174	3.47552e-215
ENSMMUG00000045208	0	0.478426	0.539	0.634	0
CASP1	0	0.477813	0.806	0.921	0
CSF1R	0	0.476879	0.581	0.646	0
BHLHE40	2.40248e-239	0.475259	0.285	0.257	5.15596e-235
LILRB4	1.20893e-213	0.472873	0.128	0.041	2.59449e-209
FPR3	0	0.472117	0.16	0.027	0
SERP1	0	0.467318	0.289	0.313	0
APOBEC3H	1.04684e-216	0.462751	0.229	0.156	2.24663e-212
OAS3	2.63988e-235	0.457691	0.291	0.213	5.66544e-231
GAPDH	0	0.454053	0.945	0.989	0
DSE	7.13511e-195	0.453004	0.154	0.062	1.53127e-190
SAMD9L	1.07546e-280	0.450441	0.358	0.334	2.30804e-276
CALM3	0	0.449394	0.395	0.407	0
SAT1	0	0.448523	0.91	0.98	0
MTHFD2	2.87094e-262	0.447273	0.33	0.298	6.16133e-258
BNIP3L	0	0.446807	0.521	0.583	0
SP110	0	0.444892	0.371	0.376	0
PLAAT4	0	0.441627	0.366	0.457	0
SPATS2L	0	0.440201	0.414	0.44	0
AIM2	0	0.439389	0.382	0.459	0
PM20D2	0	0.437004	0.616	0.78	0
NDUFB4	0	0.435357	0.704	0.815	0
SAMHD1	0	0.434968	0.647	0.705	0
SLC25A37	0	0.434879	0.382	0.436	0
STMP1	1.76297e-234	0.433165	0.285	0.229	3.78352e-230
ADAP2	6.94961e-299	0.430411	0.351	0.321	1.49146e-294
ADA	4.19393e-236	0.430014	0.201	0.123	9.00058e-232
FUCA1	0	0.428951	0.486	0.556	0
ENSMMUG00000018240	0	0.427274	0.884	0.958	0
RGS10	3.08343e-251	0.42282	0.325	0.328	6.61734e-247
COX7B	0	0.422765	0.798	0.918	0
DHX58	2.70156e-210	0.422741	0.269	0.199	5.79781e-206
MEF2C	6.70963e-150	0.422307	0.175	0.112	1.43995e-145
HTRA1	7.53011e-288	0.422136	0.202	0.192	1.61604e-283
C1H1orf162	0	0.42088	0.521	0.592	0
H2AFJ	0	0.419553	0.74	0.856	0
PML	3.05697e-195	0.418591	0.259	0.179	6.56056e-191
IRF1	2.44779e-218	0.417813	0.278	0.269	5.25321e-214
ELOA	0	0.41727	0.94	0.987	0
GPR65	1.12834e-166	0.415487	0.216	0.158	2.42153e-162
ENSMMUG00000015749	0	0.41485	0.438	0.471	0
TNF	5.69412e-180	0.414517	0.124	0.055	1.22201e-175
DYNLT1	0	0.414149	0.596	0.709	0
ST8SIA4	4.29177e-281	0.41413	0.119	0.017	9.21057e-277
GPBAR1	3.33394e-291	0.412774	0.347	0.3	7.15497e-287
TCN2	2.98001e-207	0.411539	0.174	0.065	6.39539e-203
CLEC12A	0	0.410684	0.455	0.496	0
CD300A	1.38785e-225	0.409637	0.218	0.159	2.97847e-221
SLC2A3	1.44487e-204	0.408414	0.119	0.035	3.10084e-200
NMI	1.15053066947051e-319	0.408359	0.394	0.399	2.46915386975066e-315
EIF2AK2	8.83327e-208	0.408333	0.284	0.228	1.89571e-203
JUN	0	0.408244	0.808	0.926	0
CST3	0	0.406089	0.963	0.992	0
SDC3	1.36713e-267	0.404013	0.154	0.049	2.93401e-263
UNC93B1	0	0.403715	0.571	0.659	0
LDHA	0	0.402083	0.738	0.877	0
PMP22	1.06952e-227	0.401856	0.131	0.031	2.2953e-223
DAZAP2	0	0.399855	0.676	0.795	0
KLF10	2.83744e-202	0.398489	0.209	0.161	6.08944e-198
FN1	9.26428e-106	0.397552	0.829	0.822	1.98821e-101
ENSMMUG00000006206	0	0.397474	0.528	0.607	0
CKLF	6.65877e-237	0.394046	0.272	0.288	1.42904e-232
PLEKHO1	2.12942e-241	0.392959	0.289	0.262	4.56995e-237
IL10RA	2.21079e-235	0.391915	0.289	0.281	4.74457e-231
ENSMMUG00000063316	0	0.390685	0.459	0.627	0
CSRNP1	3.62328e-197	0.389626	0.199	0.136	7.77592e-193
DDX60	7.54002e-157	0.388668	0.196	0.135	1.61816e-152
TPM4	0	0.388394	0.549	0.625	0
MPEG1	0	0.388158	0.72	0.838	0
DDX58	1.24631e-152	0.386824	0.217	0.159	2.6747e-148
ARF6	0	0.3856	0.485	0.552	0
METTL9	4.75878e-191	0.384371	0.25	0.211	1.02128e-186
MCL1	0	0.383524	0.672	0.806	0
PSMB8	0	0.380909	0.772	0.914	0
CFLAR	2.81941e-272	0.379995	0.334	0.357	6.05074e-268
MID1IP1	1.30006e-231	0.379195	0.289	0.275	2.79006e-227
HSPB1	3.48381e-99	0.377054	0.153	0.111	7.47661e-95
LY96	1.24368e-242	0.376807	0.293	0.277	2.66905e-238
CMPK2	4.64581e-198	0.375364	0.171	0.072	9.97038e-194
CCNL1	1.32169e-293	0.374414	0.358	0.39	2.83648e-289
DNASE2	0	0.373077	0.651	0.847	0
CMTM1	9.60068e-156	0.37099	0.117	0.087	2.0604e-151
DNPEP	0	0.370903	0.419	0.456	0
REEP5	0	0.370296	0.548	0.636	0
CXHXorf21	3.23674e-160	0.369155	0.185	0.134	6.94636e-156
BST2	0	0.369131	0.807	0.945	0
ATOX1	0	0.367566	0.872	0.968	0
TRAPPC2L	0	0.359217	0.451	0.525	0
HEXA	0	0.359136	0.674	0.815	0
PIM3	1.25301e-148	0.35877	0.158	0.099	2.68908e-144
TMSB10	0	0.358301	0.999	0.999	0
TMED3	7.62326e-214	0.356531	0.306	0.28	1.63603e-209
PSMA5	0	0.356325	0.485	0.573	0
PLXNB2	2.17255e-160	0.355752	0.153	0.064	4.6625e-156
ENSMMUG00000061756	7.80882e-136	0.353124	0.164	0.096	1.67585e-131
CD82	2.77013e-164	0.350883	0.12	0.048	5.94498e-160
ENSMMUG00000044585	0	0.350423	0.792	0.926	0
ENSMMUG00000030408	0	0.346055	0.771	0.894	0
CYBRD1	2.9789e-244	0.345696	0.147	0.036	6.39301e-240
CFP	1.97179e-104	0.341305	0.21	0.169	4.23166e-100
OTUD1	8.35275e-189	0.34053	0.262	0.251	1.79258e-184
SUPT4H1	0	0.340134	0.555	0.677	0
BAX	0	0.338871	0.627	0.758	0
SMIM29	1.40444e-261	0.338475	0.329	0.344	3.01406e-257
PET100	0	0.338173	0.442	0.513	0
SMPDL3A	0	0.338045	0.399	0.459	0
ENSMMUG00000015208	0	0.336402	0.581	0.698	0
FIS1	0	0.335129	0.477	0.544	0
ENSMMUG00000013289	1.02828e-166	0.334591	0.197	0.159	2.20678e-162
TRIR	0	0.333886	0.595	0.735	0
ABHD12	0	0.33344	0.461	0.559	0
IFIT5	2.23855e-179	0.332683	0.116	0.036	4.80416e-175
ENSMMUG00000049295	4.55764e-157	0.331263	0.129	0.05	9.78114e-153
ENSMMUG00000058919	0	0.330838	0.398	0.456	0
RCSD1	3.04988e-166	0.330095	0.104	0.026	6.54535e-162
MZT2B	0	0.329696	0.451	0.577	0
ENSMMUG00000006075	2.14216e-165	0.328862	0.253	0.232	4.5973e-161
HIST1H2BK	2.28507e-122	0.328759	0.146	0.09	4.90398e-118
ID3	2.72274e-85	0.326514	0.112	0.055	5.84326e-81
ENSMMUG00000016894	0	0.324538	0.847	0.96	0
LCP2	3.31353e-206	0.324476	0.291	0.316	7.11116e-202
PARP14	8.46347e-164	0.322762	0.239	0.228	1.81635e-159
GIMAP7	1.46592e-169	0.322538	0.103	0.031	3.14601e-165
TSPAN3	2.41624e-137	0.322472	0.175	0.106	5.1855e-133
ENSMMUG00000052792	1.0768e-163	0.321563	0.125	0.067	2.31093e-159
SLC2A5	6.20235e-256	0.321277	0.317	0.32	1.33109e-251
ZNFX1	1.04287e-227	0.321223	0.333	0.349	2.23811e-223
BATF	5.09971e-151	0.320302	0.157	0.09	1.09445e-146
LSM2	0	0.319892	0.47	0.563	0
ENSMMUG00000065304	6.50618e-152	0.319375	0.208	0.148	1.39629e-147
IRF9	0	0.318829	0.498	0.596	0
ENSMMUG00000003272	9.66833e-138	0.318644	0.179	0.113	2.07492e-133
PELI1	1.99689e-167	0.318329	0.193	0.189	4.28553e-163
IFNAR2	0	0.317579	0.578	0.704	0
LAMP1	0	0.316447	0.803	0.95	0
UBE2L3	0	0.316113	0.483	0.558	0
IFI35	0	0.316098	0.411	0.466	0
ENSMMUG00000006397	8.75296e-245	0.314696	0.287	0.319	1.87847e-240
ENSMMUG00000007657	0	0.314547	0.693	0.838	0
ERGIC2	7.95307e-197	0.313917	0.276	0.272	1.70681e-192
CD274	2.65683e-136	0.313529	0.107	0.045	5.70182e-132
GIMAP6	6.5685e-138	0.311146	0.205	0.16	1.40967e-133
RBX1	0	0.308021	0.814	0.938	0
RNF130	0	0.307108	0.673	0.824	0
VCAN	1.32678e-102	0.306598	0.13	0.072	2.84741e-98
RASGEF1B	2.0632e-181	0.305269	0.195	0.182	4.42784e-177
CHMP5	0	0.30505	0.51	0.62	0
PHF11	4.06991e-243	0.304868	0.326	0.366	8.73443e-239
ARL5A	2.44294e-239	0.30452	0.3	0.325	5.2428e-235
PVRIG	0	0.301477	0.383	0.436	0
TLR4	0	0.301445	0.463	0.56	0
NR1H3	8.53285e-152	0.300565	0.136	0.091	1.83124e-147
SON	0	0.29962	0.654	0.781	0
IL4I1	3.15923e-131	0.299142	0.112	0.042	6.78003e-127
ADAR	0	0.298776	0.421	0.504	0
SLC38A5	4.82119e-146	0.298731	0.108	0.038	1.03468e-141
KCTD12	3.06054e-270	0.298704	0.356	0.393	6.56823e-266
PSMC2	4.11436e-300	0.298578	0.368	0.407	8.82983e-296
PPM1J	1.72053e-109	0.298079	0.203	0.197	3.69244e-105
SARS1	2.38385e-288	0.29717	0.353	0.404	5.11598e-284
ENSMMUG00000012140	0	0.297133	0.927	0.988	0
CARD19	3.06401e-305	0.29575	0.36	0.407	6.57568e-301
SNRPG	1.36212e-187	0.295743	0.269	0.254	2.92325e-183
PSMB2	0	0.293896	0.526	0.642	0
ENSMMUG00000008604	2.57984e-171	0.292772	0.22	0.225	5.53659e-167
ITGB7	4.72257e-108	0.292483	0.108	0.05	1.01351e-103
SEMA4A	1.9707e-183	0.292424	0.309	0.324	4.22931e-179
NOP10	0	0.291657	0.676	0.836	0
WIPF1	1.11128703522134e-318	0.291564	0.366	0.455	2.38493310628852e-314
ENSMMUG00000013429	2.15969e-216	0.291386	0.988	0.996	4.63491e-212
MRPL42	6.64766e-229	0.290924	0.312	0.331	1.42665e-224
SCGB1A1	9.14745e-36	0.290355	0.198	0.185	1.96313e-31
NDUFV3	0	0.289945	0.583	0.718	0
PSMD11	0	0.289862	0.395	0.455	0
CBR1	0	0.289116	0.443	0.523	0
HERC6	8.9784e-116	0.288993	0.122	0.063	1.92685e-111
PARVB	1.12255e-174	0.287921	0.225	0.219	2.40911e-170
ENSMMUG00000022769	0	0.28627	0.522	0.647	0
CD164	0	0.28618	0.575	0.72	0
NDUFA5	4.15015142506647e-322	0.285975	0.384	0.449	8.90663997333515e-318
PSMB10	0	0.285325	0.528	0.655	0
FCGR2B	0	0.283334	0.503	0.649	0
ICAM1	1.06391e-160	0.282474	0.213	0.219	2.28325e-156
PSMA2	0	0.282391	0.718	0.875	0
SCIMP	4.74087e-174	0.280449	0.238	0.254	1.01744e-169
GPR84	1.25227e-170	0.280269	0.246	0.254	2.6875e-166
ENSMMUG00000011711	0	0.280003	0.442	0.547	0
FGL2	0	0.279267	0.48	0.59	0
SNRPA1	0	0.278734	0.663	0.821	0
FXYD5	0	0.278591	0.802	0.93	0
ENSMMUG00000051745	2.85298e-159	0.27826	0.238	0.216	6.12278e-155
CXXC5	3.6061e-119	0.277147	0.117	0.062	7.73905e-115
PSME1	0	0.276529	0.782	0.924	0
STX11	3.97224e-274	0.273957	0.323	0.376	8.52482e-270
ENSMMUG00000052035	9.88131291682493e-324	0.273863	0.411	0.479	2.1206285650798e-319
DUSP1	1.51425357174583e-315	0.272577	0.871	0.96	3.24973959032373e-311
TPD52L2	0	0.272007	0.479	0.597	0
H1-0	1.31921e-122	0.27163	0.152	0.163	2.83115e-118
NPL	1.68402e-193	0.270915	0.228	0.242	3.61407e-189
TFEC	1.7453e-166	0.269955	0.227	0.218	3.7456e-162
SMIM4	2.82576e-226	0.268083	0.238	0.256	6.06437e-222
DNMT1	2.18178e-300	0.267836	0.367	0.439	4.68231e-296
ENSMMUG00000053817	7.64458e-187	0.26709	0.231	0.237	1.6406e-182
TAF10	0	0.266698	0.369	0.453	0
ENSMMUG00000060858	7.82321e-123	0.265747	0.122	0.063	1.67894e-118
TUBB2B	0	0.263748	0.527	0.64	0
APOBEC3D	2.13368e-227	0.263605	0.262	0.303	4.5791e-223
SH3KBP1	6.04282e-167	0.263345	0.218	0.237	1.29685e-162
DUSP6	7.38438e-230	0.262473	0.401	0.461	1.58476e-225
LCK	3.09134e-109	0.262138	0.143	0.13	6.63433e-105
ENO1	0	0.25971	0.875	0.974	0
NADK	1.65372e-237	0.259252	0.311	0.359	3.54905e-233
SNRPC	1.12056e-302	0.257416	0.311	0.372	2.40484e-298
ITGA5	1.66647e-228	0.257367	0.302	0.34	3.57641e-224
NIBAN1	5.91974e-164	0.256928	0.295	0.309	1.27044e-159
SEC61G	0	0.25678	0.677	0.837	0
BLVRB	0	0.256215	0.528	0.666	0
SWAP70	1.07696e-175	0.256214	0.278	0.301	2.31125e-171
SLC38A6	5.07446e-197	0.255384	0.205	0.214	1.08903e-192
ENSMMUG00000060287	0	0.255242	0.878	0.972	0
CPM	0	0.255203	0.563	0.715	0
GTF2H5	0	0.254875	0.524	0.659	0
LAIR1	0	0.254422	0.757	0.917	0
MRPL53	0	0.254422	0.52	0.65	0
ENSMMUG00000041688	1.96722e-246	0.253757	0.339	0.392	4.22186e-242
DEGS1	4.41546e-133	0.253702	0.206	0.18	9.47602e-129
CDC42	0	0.252915	0.85	0.96	0
GLMP	0	0.252879	0.489	0.623	0
GNG11	5.82854e-105	0.252743	0.115	0.069	1.25086e-100
RNF13	0	0.252715	0.601	0.762	0
ERO1A	3.5716e-176	0.252117	0.27	0.284	7.66501e-172
NFAM1	8.45209e-95	0.251806	0.183	0.138	1.8139e-90
BCL3	9.22395e-107	0.2514	0.133	0.111	1.97955e-102
RTCB	4.17249e-250	0.251227	0.308	0.35	8.95459e-246
C3H7orf50	0	0.251152	0.765	0.922	0
IFI27L2	0	0.250981	0.772	0.927	0
CPVL	2.70066e-84	0.250807	0.31	0.234	5.79588e-80
THY1	6.8808e-157	-0.252114	0.094	0.204	1.47669e-152
SLC36A4	0	-0.253248	0.174	0.397	0
SLC19A2	0	-0.254429	0.071	0.242	0
CTSS	0	-0.254604	0.772	0.963	0
ENSMMUG00000018686	0	-0.256139	0.176	0.397	0
ENSMMUG00000018157	0	-0.256765	0.735	0.941	0
ITPA	0	-0.257014	0.38	0.665	0
FARP1	0	-0.258095	0.107	0.3	0
FCER1G	0	-0.258507	0.928	0.988	0
CDA	0	-0.258632	0.409	0.718	0
PLS3	0	-0.258742	0.096	0.281	0
OSGEP	0	-0.258783	0.191	0.435	0
CKS1B	0	-0.259	0.399	0.694	0
ECHS1	0	-0.259029	0.449	0.754	0
IPO5	0	-0.259091	0.147	0.357	0
EXOSC5	0	-0.259159	0.297	0.582	0
TMEM59L	0	-0.25987	0.531	0.826	0
MMD	0	-0.259954	0.251	0.5	0
SSH3	0	-0.260129	0.238	0.483	0
TGM2	2.80817e-159	-0.260685	0.331	0.485	6.02662e-155
ZNF483	0	-0.261333	0.19	0.458	0
MBP	0	-0.26145	0.309	0.586	0
MSR1	0	-0.263184	0.374	0.649	0
AKR1A1	0	-0.263417	0.717	0.941	0
RMDN3	0	-0.263721	0.687	0.92	0
ENSMMUG00000065104	0	-0.265949	0.147	0.386	0
PCYOX1	0	-0.266076	0.198	0.435	0
PNPLA2	0	-0.266111	0.502	0.815	0
CA9	0	-0.266124	0.195	0.443	0
YWHAH	0	-0.266827	0.76	0.967	0
ENSMMUG00000031911	0	-0.268726	0.062	0.206	4.5391e-304
HSD17B11	0	-0.268813	0.318	0.604	0
GLRX2	0	-0.26918	0.286	0.56	0
DHRS7	0	-0.2692	0.69	0.937	0
B3GNT5	0	-0.270109	0.118	0.325	0
KPNB1	0	-0.270406	0.281	0.555	0
VDAC2	0	-0.271515	0.699	0.931	0
PDCD4	0	-0.272293	0.214	0.451	0
C7H15orf62	0	-0.272442	0.118	0.313	0
AGTRAP	0	-0.272454	0.627	0.89	0
ENPP1	0	-0.272511	0.046	0.211	0
COX4I1	0	-0.27267	0.94	0.993	0
ARL6IP4	0	-0.274276	0.38	0.683	0
EIF3L	0	-0.274545	0.585	0.861	0
IMPDH2	0	-0.274663	0.239	0.495	0
ADH5	0	-0.274759	0.39	0.686	0
ALDH3B1	0	-0.274907	0.345	0.624	0
NDUFAB1	0	-0.275259	0.448	0.75	0
CRYL1	0	-0.276073	0.216	0.47	0
CRIP1	0	-0.276725	0.965	0.995	0
CAST	0	-0.276971	0.523	0.821	0
PXMP4	0	-0.277088	0.261	0.522	0
SOD1	0	-0.277263	0.683	0.923	0
ENSMMUG00000000671	0	-0.278121	0.378	0.678	0
C1QBP	0	-0.278172	0.515	0.808	0
ITGB2	0	-0.278385	0.611	0.873	0
CCDC88A	0	-0.278543	0.419	0.712	0
STX12	0	-0.279397	0.402	0.701	0
MYO1G	0	-0.2794	0.366	0.663	0
NCF2	0	-0.280211	0.688	0.927	0
HCK	0	-0.28032	0.486	0.778	0
MRPL41	0	-0.281515	0.675	0.926	0
OLR1	0	-0.282275	0.609	0.89	0
SEC11C	0	-0.282459	0.489	0.782	0
ERGIC1	0	-0.283483	0.41	0.713	0
TMEM121	0	-0.283567	0.115	0.321	0
CHPT1	0	-0.283765	0.092	0.296	0
CUL5	0	-0.284246	0.291	0.58	0
ZFYVE16	0	-0.284646	0.211	0.456	0
RAB24	0	-0.286283	0.348	0.646	0
BRK1	0	-0.288068	0.789	0.964	0
CD37	0	-0.288454	0.682	0.933	0
GAS7	0	-0.289188	0.255	0.512	0
KCNA3	0	-0.28983	0.39	0.714	0
CCDC124	0	-0.290169	0.39	0.688	0
VWA8	0	-0.290186	0.146	0.373	0
GPAM	0	-0.29132	0.109	0.3	0
IGF1	0	-0.291497	0.054	0.221	0
TLN1	0	-0.291968	0.651	0.914	0
PDLIM7	0	-0.292201	0.217	0.449	0
SPINT2	0	-0.292308	0.219	0.485	0
C16H17orf49	0	-0.292678	0.899	0.988	0
GSAP	0	-0.2927	0.292	0.57	0
PHLDA2	8.73643e-232	-0.292709	0.18	0.347	1.87493e-227
C11H12orf57	0	-0.293517	0.653	0.917	0
TMBIM1	0	-0.293969	0.398	0.712	0
SLC25A3	0	-0.295023	0.673	0.927	0
FGR	0	-0.295164	0.494	0.802	0
PPIA	0	-0.295552	0.956	0.992	0
ECI1	0	-0.296142	0.221	0.48	0
POLD2	0	-0.298031	0.272	0.547	0
FAM210B	0	-0.298045	0.251	0.532	0
CYBA	0	-0.298429	0.91	0.988	0
PNPLA7	0	-0.302895	0.166	0.41	0
FAM126A	0	-0.303079	0.105	0.318	0
MLEC	0	-0.303459	0.298	0.576	0
EML4	0	-0.303632	0.622	0.896	0
CYBB	0	-0.305038	0.731	0.948	0
RPN1	0	-0.305119	0.528	0.826	0
ARRB2	0	-0.305959	0.483	0.796	0
CD1D	0	-0.306022	0.164	0.383	0
ADA2	0	-0.307246	0.48	0.782	0
TBC1D2B	0	-0.308309	0.118	0.333	0
PABPC4	0	-0.310244	0.139	0.377	0
ADIPOQ	2.46569e-300	-0.310759	0.077	0.228	5.29163e-296
PACSIN3	0	-0.310802	0.048	0.23	0
ANTKMT	0	-0.310907	0.247	0.543	0
MSN	0	-0.311517	0.68	0.933	0
TMX4	0	-0.311684	0.14	0.38	0
TNFAIP8L2	0	-0.312017	0.343	0.636	0
NUDT5	0	-0.312661	0.357	0.654	0
C10H20orf27	0	-0.312848	0.499	0.806	0
IGF2R	0	-0.312984	0.178	0.428	0
NAPRT	0	-0.313315	0.245	0.514	0
NEIL2	0	-0.313436	0.106	0.366	0
ENSMMUG00000059728	0	-0.313955	0.217	0.474	0
TAGLN2	0	-0.314562	0.918	0.991	0
GPX4	0	-0.315512	0.936	0.991	0
BLVRA	0	-0.316307	0.521	0.821	0
BEX4	0	-0.316871	0.085	0.291	0
FAM162A	0	-0.317014	0.401	0.719	0
ENSMMUG00000062333	0	-0.31718	0.095	0.33	0
HEATR1	0	-0.318003	0.143	0.383	0
CD163	0	-0.318814	0.687	0.925	0
CHCHD6	3.2458e-289	-0.319554	0.222	0.415	6.9658e-285
PFN1	0	-0.319755	0.968	0.995	0
RBP4	2.43779e-277	-0.321408	0.098	0.251	5.23174e-273
ARL6	0	-0.321556	0.088	0.31	0
DNAJC25	0	-0.321989	0.788	0.965	0
AKR7A2	0	-0.322208	0.446	0.733	0
ACAP2	0	-0.324924	0.481	0.795	0
SCPEP1	0	-0.32542	0.531	0.837	0
MYH9	0	-0.326057	0.586	0.888	0
VPS13C	0	-0.326163	0.247	0.538	0
ENSMMUG00000001458	0	-0.327079	0.92	0.992	0
PNPLA6	0	-0.327427	0.316	0.615	0
PAK1	0	-0.327507	0.239	0.529	0
NPM1	0	-0.32787	0.763	0.953	0
ENSMMUG00000016898	0	-0.328445	0.539	0.84	0
CLTC	0	-0.329509	0.388	0.714	0
TSC22D3	0	-0.32987	0.444	0.753	0
SLC44A2	0	-0.330713	0.115	0.353	0
FIG4	0	-0.331186	0.112	0.325	0
TREM1	0	-0.331759	0.762	0.968	0
PHLDA3	0	-0.332	0.215	0.488	0
CDC42EP3	0	-0.33242	0.353	0.669	0
UPF3A	0	-0.332664	0.332	0.641	0
APEX1	0	-0.3328	0.34	0.654	0
PEX16	0	-0.333503	0.282	0.579	0
RETSAT	0	-0.334268	0.244	0.523	0
REEP3	0	-0.334691	0.424	0.731	0
ATL3	0	-0.336391	0.306	0.607	0
PTTG1IP	0	-0.33829	0.41	0.723	0
DSTN	0	-0.339675	0.633	0.911	0
TKT	0	-0.340481	0.742	0.952	0
PGK1	0	-0.340934	0.596	0.891	0
HDDC2	0	-0.341044	0.38	0.698	0
UBXN1	0	-0.341275	0.684	0.938	0
RBFA	0	-0.342822	0.323	0.639	0
NECAP2	0	-0.347071	0.514	0.828	0
ABHD2	0	-0.34779	0.342	0.657	0
PPDPF	0	-0.34787	0.861	0.981	0
PLAUR	0	-0.348551	0.415	0.703	0
ECHDC1	0	-0.348999	0.366	0.694	0
USP36	0	-0.350214	0.314	0.598	0
FER1L6	0	-0.350793	0.068	0.25	0
ENSMMUG00000012749	0	-0.350803	0.275	0.601	0
MICAL1	0	-0.353577	0.188	0.445	0
ZC3H13	0	-0.355452	0.317	0.615	0
NSA2	0	-0.355503	0.564	0.868	0
RGCC	0	-0.358155	0.485	0.755	0
SPACA9	0	-0.358256	0.18	0.469	0
SLC25A6	0	-0.358796	0.833	0.98	0
VDAC1	0	-0.359427	0.547	0.864	0
PEPD	0	-0.36025	0.514	0.821	0
MGLL	0	-0.361711	0.326	0.623	0
LAMTOR1	0	-0.362442	0.695	0.94	0
ENSMMUG00000000983	0	-0.36326	0.915	0.989	0
LIMCH1	0	-0.36511	0.089	0.316	0
CD151	0	-0.368885	0.599	0.887	0
VAPA	0	-0.370878	0.705	0.941	0
HSD17B14	0	-0.371148	0.213	0.484	0
QSOX1	0	-0.371354	0.516	0.823	0
TOMM40	0	-0.371469	0.252	0.55	0
MGST3	0	-0.373057	0.916	0.987	0
NFU1	0	-0.373399	0.34	0.652	0
CACNB4	0	-0.373515	0.107	0.341	0
DHRS1	0	-0.374246	0.466	0.761	0
FBXO9	0	-0.376679	0.326	0.653	0
ATXN10	0	-0.377083	0.308	0.637	0
GPD1L	0	-0.378874	0.229	0.536	0
PRKDC	0	-0.379305	0.216	0.519	0
WDR13	0	-0.379614	0.583	0.883	0
C15H9orf152	0	-0.380911	0.927	0.987	0
SMYD2	0	-0.381597	0.209	0.514	0
TCF7L2	0	-0.381926	0.29	0.611	0
GALNT12	0	-0.382229	0.217	0.509	0
ENSMMUG00000001210	0	-0.383698	0.22	0.528	0
BCAP31	0	-0.384124	0.612	0.895	0
MGMT	0	-0.387616	0.302	0.644	0
CD44	0	-0.389372	0.832	0.973	0
DNASE2B	0	-0.390992	0.239	0.532	0
MYO6	0	-0.391585	0.089	0.351	0
RARRES1	1.75331e-270	-0.392392	0.224	0.418	3.76278e-266
MRPS23	0	-0.393431	0.464	0.796	0
ENSA	0	-0.393451	0.506	0.819	0
PPP2R1A	0	-0.394817	0.516	0.831	0
STXBP2	0	-0.395999	0.629	0.917	0
ITPK1	0	-0.397013	0.439	0.773	0
AXL	0	-0.398084	0.173	0.45	0
ENSMMUG00000013088	0	-0.398105	0.294	0.626	0
MAMU-DRB1	0	-0.398931	0.971	0.996	0
VIM	0	-0.399164	0.978	0.997	0
AQP3	0	-0.399651	0.089	0.274	0
ESYT1	0	-0.400017	0.292	0.612	0
SH3BP5	0	-0.400143	0.373	0.715	0
PPIC	0	-0.400968	0.135	0.4	0
HSPA8	0	-0.4018	0.828	0.986	0
ITGA6	0	-0.403985	0.376	0.747	0
SLCO2B1	0	-0.407796	0.464	0.79	0
TTLL10	0	-0.408069	0.157	0.443	0
COLEC12	0	-0.411793	0.28	0.597	0
IRS2	0	-0.412124	0.157	0.442	0
LSM6	0	-0.414221	0.476	0.791	0
CCNI	0	-0.414432	0.592	0.896	0
ENSMMUG00000006855	0	-0.414718	0.257	0.577	0
DHCR24	0	-0.416332	0.126	0.404	0
RAB13	0	-0.416587	0.607	0.896	0
EEF1B2	0	-0.417694	0.873	0.982	0
LRPAP1	0	-0.419905	0.53	0.851	0
HINT2	0	-0.42044	0.399	0.76	0
MRPS15	0	-0.426549	0.539	0.864	0
CLIC4	0	-0.426948	0.327	0.678	0
HMGN3	0	-0.427817	0.382	0.763	0
CCND3	0	-0.429298	0.453	0.787	0
LDLRAP1	0	-0.431574	0.195	0.5	0
PRDX5	0	-0.433762	0.773	0.968	0
PYCARD	0	-0.434209	0.835	0.979	0
M6PR	0	-0.43663	0.58	0.882	0
ADGRE1	0	-0.437556	0.182	0.448	0
TUSC3	0	-0.438528	0.11	0.394	0
ENSMMUG00000018740	0	-0.439728	0.766	0.967	0
TRMT112	0	-0.441196	0.732	0.96	0
ENSMMUG00000052293	0	-0.441261	0.909	0.987	0
SLC29A1	0	-0.441526	0.897	0.99	0
SH3BGRL	0	-0.442228	0.715	0.957	0
LRRFIP2	0	-0.444756	0.333	0.658	0
AWAT2	0	-0.449169	0.083	0.318	0
TSPO	0	-0.449449	0.891	0.988	0
UBASH3B	0	-0.449745	0.252	0.592	0
GSTO1	0	-0.450146	0.294	0.635	0
CD101	0	-0.452794	0.258	0.603	0
ACOT11	0	-0.453629	0.194	0.505	0
PZP	0	-0.45424	0.342	0.666	0
CD63	0	-0.455575	0.931	0.991	0
HMOX2	0	-0.455874	0.599	0.915	0
ENSMMUG00000018687	0	-0.460345	0.825	0.978	0
POLR2E	0	-0.461529	0.477	0.821	0
APMAP	0	-0.461728	0.307	0.661	0
UBB	0	-0.462927	0.882	0.987	0
APIP	0	-0.464054	0.409	0.763	0
EEF2	0	-0.464309	0.726	0.96	0
LBHD2	0	-0.464677	0.119	0.383	0
ENSMMUG00000029273	0	-0.468327	0.106	0.404	0
CYB5R3	0	-0.468817	0.362	0.726	0
TMEM97	0	-0.470017	0.166	0.465	0
PPARG	0	-0.470431	0.467	0.827	0
ICAM3	0	-0.473466	0.373	0.733	0
ACO1	0	-0.474692	0.163	0.488	0
PSAP	0	-0.475548	0.951	0.995	0
H2AFZ	0	-0.477811	0.757	0.964	0
GPD1	0	-0.47822	0.105	0.372	0
ARHGAP18	0	-0.480978	0.434	0.784	0
MYDGF	0	-0.484174	0.631	0.922	0
EIF4A2	0	-0.485559	0.508	0.837	0
MATN2	0	-0.489145	0.098	0.406	0
MINK1	0	-0.489854	0.406	0.769	0
SLC6A6	0	-0.491341	0.448	0.807	0
TMEM91	0	-0.493061	0.248	0.588	0
CDH1	0	-0.493414	0.117	0.396	0
ENSMMUG00000020721	0	-0.495595	0.565	0.893	0
TUBA1A	0	-0.495695	0.877	0.988	0
CXCL16	0	-0.496651	0.683	0.959	0
GSN	0	-0.496773	0.589	0.847	0
CEACAM5	0	-0.496981	0.369	0.698	0
AHNAK	0	-0.502221	0.563	0.853	0
DOK2	0	-0.503517	0.381	0.749	0
STMND1	0	-0.505338	0.108	0.42	0
CD46	0	-0.507056	0.247	0.608	0
ENSMMUG00000054052	0	-0.50845	0.512	0.855	0
SEPTIN11	0	-0.5087	0.385	0.769	0
ZDHHC3	0	-0.514852	0.4	0.775	0
HK3	0	-0.517057	0.383	0.754	0
ENSMMUG00000061125	0	-0.521413	0.607	0.931	0
GPCPD1	0	-0.522692	0.635	0.933	0
AKAP9	0	-0.525921	0.32	0.662	0
FFAR4	0	-0.528292	0.184	0.525	0
SMCO4	0	-0.532804	0.371	0.73	0
TTC3	0	-0.538799	0.224	0.582	0
SVIL	0	-0.538951	0.216	0.59	0
NUDT16	0	-0.544563	0.439	0.815	0
GLIPR2	0	-0.548401	0.706	0.96	0
ARHGEF28	0	-0.552103	0.155	0.505	0
FLNA	0	-0.552709	0.678	0.952	0
CDKN2B	1.92841e-193	-0.560651	0.051	0.156	4.13857e-189
NME2	0	-0.567543	0.93	0.994	0
PEBP1	0	-0.569215	0.672	0.953	0
A4GALT	0	-0.572598	0.156	0.503	0
RASSF4	0	-0.580086	0.376	0.743	0
ITGAX	0	-0.580137	0.513	0.875	0
FCGR1A	0	-0.587996	0.433	0.813	0
IGSF8	0	-0.591495	0.31	0.704	0
ANXA5	0	-0.594255	0.846	0.988	0
NRP2	0	-0.596924	0.439	0.805	0
DDRGK1	0	-0.599118	0.566	0.876	0
TRPV2	0	-0.602049	0.488	0.879	0
ACP5	0	-0.612071	0.505	0.854	0
YBX1	0	-0.615641	0.853	0.983	0
SCD	0	-0.617549	0.251	0.601	0
AIG1	0	-0.61939	0.2	0.606	0
MOCOS	0	-0.623219	0.142	0.399	0
CSTB	0	-0.623266	0.885	0.986	0
FHL1	0	-0.624468	0.346	0.774	0
CCDC151	0	-0.627727	0.248	0.638	0
CD74	0	-0.636113	0.991	0.999	0
ABCA2	0	-0.64112	0.133	0.485	0
ENSMMUG00000019371	0	-0.641923	0.595	0.923	0
PECAM1	0	-0.647927	0.596	0.923	0
EEF1A1	0	-0.647936	0.983	0.996	0
LTB4R.1	0	-0.649644	0.162	0.554	0
CLEC4E	0	-0.657895	0.186	0.569	0
ENSMMUG00000039864	0	-0.662869	0.535	0.912	0
LRP1	0	-0.664881	0.654	0.954	0
FUOM	0	-0.670122	0.774	0.972	0
SLC1A5	0	-0.671039	0.38	0.806	0
ALOX5AP	0	-0.678993	0.774	0.979	0
FABP4	0	-0.679746	0.589	0.949	0
PROS1	0	-0.684599	0.269	0.708	0
ETHE1	0	-0.692641	0.608	0.929	0
RNF103	0	-0.697897	0.433	0.806	0
MAMU-DRA	0	-0.704341	0.979	0.996	0
DBNDD2	0	-0.706447	0.414	0.816	0
PFAS	0	-0.710557	0.302	0.739	0
LILRA5	0	-0.728854	0.445	0.841	0
AP1S2	0	-0.731799	0.606	0.939	0
CYP27A1	0	-0.732677	0.771	0.983	0
CFD	0	-0.733211	0.91	0.989	0
RETN	0	-0.73948	0.81	0.98	0
DST	0	-0.741987	0.301	0.761	0
SMC6	0	-0.743644	0.424	0.847	0
C9orf16	0	-0.755196	0.632	0.941	0
CD52	0	-0.756951	0.64	0.949	0
SHTN1	0	-0.783444	0.425	0.864	0
CD177	0	-0.794031	0.223	0.666	0
LTA4H	0	-0.796586	0.665	0.971	0
APP	0	-0.799482	0.608	0.95	0
PABPC1	0	-0.815362	0.791	0.986	0
LY86	0	-0.841396	0.536	0.913	0
PDLIM1	0	-0.84245	0.387	0.846	0
ENSMMUG00000023035	0	-0.846303	0.198	0.646	0
WLS	0	-0.853475	0.211	0.686	0
GCA	0	-0.855378	0.174	0.629	0
ALOX5	0	-0.876875	0.353	0.846	0
PTGDS	0	-0.892799	0.124	0.396	0
CD9	0	-0.904242	0.677	0.968	0
SLAMF9	0	-0.929928	0.32	0.803	0
CAMP	0	-0.958346	0.611	0.945	0
MCEMP1	0	-0.965335	0.566	0.935	0
MRC1	0	-0.978836	0.655	0.969	0
TECR	0	-0.994774	0.403	0.875	0
ABCG1	0	-1.01248	0.447	0.889	0
MPC2	0	-1.04136	0.579	0.946	0
RHBDD2	0	-1.05797	0.296	0.78	0
ACAD10	0	-1.10728	0.693	0.982	0
MCM7	0	-1.12599	0.219	0.703	0
ENO3	0	-1.14795	0.385	0.731	0
ENSMMUG00000049154	0	-1.16762	0.504	0.933	0
MARCO	0	-1.35606	0.444	0.908	0
CHI3L1	0	-1.53764	0.286	0.848	0
CCL18	0	-1.59811	0.706	0.973	0
CCL24	0	-1.6597	0.023	0.22	0
APOC2	0	-1.66454	0.297	0.799	0
CHIT1	0	-1.95598	0.397	0.907	0

## Sheet: 4dpi TREM2+ vs CD163+MRC1+
	p_val	avg_log2FC	pct.1	pct.2	p_val_adj
CCL4L1	0	2.9896	0.796	0.176	0
TMEM176B	0	2.4252	0.692	0.127	0
ENSMMUG00000042343	0	2.32424	0.745	0.23	0
CTSL	0	2.313	0.667	0.391	0
ENSMMUG00000062917	0	2.09328	0.653	0.153	0
LGMN	0	2.03357	0.846	0.609	0
CCL3	0	1.98993	0.693	0.198	0
ADAMDEC1	0	1.9258	0.666	0.234	0
ENSMMUG00000008111	0	1.87099	0.508	0.087	0
PLD3	0	1.85208	0.83	0.51	0
IER3	0	1.81472	0.732	0.302	0
C3	0	1.80185	0.583	0.099	0
ENSMMUG00000058233	0	1.74742	0.512	0.069	0
TREM2	0	1.74742	0.61	0.142	0
IFI27	0	1.74416	0.917	0.604	0
AZU1	0	1.68632	0.407	0.063	0
NFKBIA	0	1.67345	0.926	0.778	0
PLA2G2D	0	1.63685	0.469	0.138	0
SOD2	0	1.6065	0.81	0.666	0
CCL2	0	1.50667	0.45	0.182	0
DUSP2	0	1.49221	0.402	0.061	0
ZFP36L1	0	1.48782	0.73	0.371	0
IDO1	0	1.48591	0.371	0.112	0
ENSMMUG00000063725	0	1.48484	0.631	0.521	0
GADD45B	0	1.4734	0.634	0.294	0
APOBEC3A	0	1.45007	0.507	0.126	0
ENSMMUG00000061959	0	1.42041	0.538	0.17	0
C15orf48	0	1.41014	0.433	0.123	0
ECM1	0	1.37835	0.593	0.229	0
GPR183	0	1.32545	0.507	0.112	0
TIMP1	0	1.32049	0.422	0.119	0
RGS1	0	1.31322	0.386	0.041	0
C1QC	0	1.30339	0.59	0.57	0
TSPAN4	0	1.29998	0.573	0.294	0
FOS	0	1.29588	0.902	0.724	0
MS4A6A	0	1.27794	0.725	0.414	0
ZFP36	0	1.23011	0.935	0.824	0
ENSMMUG00000013256	0	1.21003	0.706	0.383	0
HIPK1	0	1.19947	0.523	0.197	0
ENSMMUG00000064120	0	1.19886	0.915	0.798	0
JUNB	0	1.17036	0.679	0.427	0
CDKN1A	0	1.12617	0.528	0.187	0
IFI30	0	1.08471	0.981	0.958	0
CPVL	5.97174e-222	1.08378	0.43	0.233	1.28159e-217
TNFAIP3	0	1.08055	0.559	0.307	0
CST3	0	1.06964	0.986	0.961	0
CD86	0	1.06316	0.623	0.326	0
PLTP	0	1.05853	0.596	0.441	0
CREG1	0	1.04169	0.781	0.712	0
PM20D2	0	1.0276	0.73	0.527	0
ENSMMUG00000009425	0	1.02557	0.959	0.912	0
IL1B	4.27658e-294	1.02265	0.581	0.366	9.17796e-290
FYB1	0	1.02047	0.537	0.216	0
ID2	3.01091516295875e-314	1.0093	0.667	0.543	6.46172503122578e-310
RGS10	0	1.00518	0.514	0.207	0
LIMD2	0	1.00038	0.407	0.097	0
RNASE6	0	0.994377	0.865	0.741	0
IL10	0	0.975352	0.243	0.023	0
CTSB	0	0.967027	0.953	0.939	0
LAT2	0	0.966567	0.393	0.076	0
LSP1	0	0.963087	0.687	0.398	0
FUCA1	0	0.949034	0.6	0.443	0
NINJ1	0	0.947711	0.762	0.634	0
IDH2	0	0.940063	0.577	0.32	0
PRTN3	0	0.936606	0.204	0.013	0
CTSC	0	0.926935	0.84	0.772	0
EGR1	1.32641e-237	0.91574	0.391	0.166	2.8466e-233
IFNGR2	0	0.910215	0.579	0.388	0
ENSMMUG00000002075	0	0.888153	0.868	0.834	0
ENSMMUG00000002320	0	0.887236	0.954	0.885	0
MARCKS	0	0.883808	0.295	0.027	0
CORO1A	2.65742812179247e-310	0.86962	0.664	0.466	5.70311e-306
SGK1	1.59445e-288	0.869221	0.56	0.35	3.42185e-284
SIGLEC5	0	0.856189	0.402	0.119	0
PKIB	9.86846e-254	0.854543	0.363	0.193	2.11787e-249
RGS2	5.14817e-232	0.844655	0.373	0.183	1.10485e-227
MX2	5.85126178512373e-315	0.843234	0.668	0.44	1.2557392917054e-310
HMOX1	2.70945e-172	0.83605	0.506	0.311	5.81475e-168
MPP1	0	0.83052	0.646	0.511	0
LILRB4	4.35624e-272	0.829414	0.244	0.057	9.34893e-268
C1QB	1.00828e-174	0.823555	0.603	0.613	2.16386e-170
HTRA1	2.4207e-260	0.821858	0.338	0.118	5.19507e-256
PMAIP1	2.47366e-257	0.81945	0.376	0.176	5.30872e-253
SCARB2	0	0.817385	0.697	0.585	0
GZMB	3.67596e-83	0.816361	0.238	0.123	7.88899e-79
MARCKSL1	3.71457e-234	0.81451	0.344	0.166	7.97185e-230
PPP1R15A	3.42469873073771e-316	0.813058	0.736	0.627	7.34974594603621e-312
TCN2	0	0.810926	0.331	0.078	0
ENSMMUG00000058325	0	0.809284	0.724	0.545	0
DNASE2	0	0.805637	0.68	0.675	0
CTSH	0	0.795037	0.782	0.722	0
ABHD12	0	0.789069	0.563	0.421	0
ISG15	4.72529e-276	0.786916	0.79	0.608	1.0141e-271
CSF3R	4.42841e-248	0.783203	0.403	0.172	9.5038e-244
EMP3	0	0.782852	0.946	0.899	0
GPX1	0	0.782654	0.93	0.902	0
HIF1A	2.39421e-268	0.775846	0.583	0.439	5.13822e-264
CSF1R	1.01775e-292	0.774835	0.662	0.544	2.1842e-288
CXCL3	1.41772e-165	0.767985	0.626	0.539	3.04257e-161
TNFSF10	0	0.764419	0.264	0.047	0
PTPRCAP	3.65915e-103	0.749693	0.222	0.1	7.8529e-99
IGFLR1	1.52857e-274	0.747551	0.378	0.148	3.28046e-270
DUSP1	0	0.744315	0.911	0.846	0
BCL2A1	2.47387e-282	0.741348	0.757	0.7	5.30918e-278
COMT	2.29246459670338e-321	0.738722	0.565	0.399	4.91985827098513e-317
MMP2	1.06998e-185	0.722156	0.378	0.219	2.29628e-181
FCGR2B	7.95218e-235	0.718123	0.584	0.435	1.70662e-230
BTG1	1.06777e-225	0.711886	0.598	0.483	2.29154e-221
SCN1B	2.43505194209317e-319	0.710724	0.31	0.077	5.22586497292615e-315
SOCS3	4.63173e-209	0.705491	0.333	0.152	9.94015e-205
ID3	8.13507e-233	0.68644	0.212	0.043	1.74587e-228
CXCL10	3.1268e-100	0.686168	0.268	0.129	6.71043e-96
SAT1	0	0.685598	0.91	0.917	0
KLF6	1.70844e-300	0.685542	0.825	0.745	3.66649e-296
MEF2C	3.88309e-215	0.682802	0.286	0.097	8.3335e-211
PRCP	3.17585397146753e-320	0.681459	0.668	0.572	6.81570020816647e-316
SERPING1	5.76752e-176	0.675356	0.341	0.155	1.23777e-171
H2AC20	6.11418e-180	0.670953	0.523	0.366	1.31216e-175
GAPDH	0	0.668669	0.962	0.941	0
CTSD	2.96061e-266	0.666896	0.937	0.934	6.35377e-262
RNF167	6.24847e-131	0.666591	0.503	0.449	1.34098e-126
SERPINB10	5.79351e-171	0.662375	0.207	0.058	1.24335e-166
ADAP2	2.98336e-257	0.658993	0.454	0.295	6.40258e-253
CD69	1.22207e-143	0.655321	0.479	0.282	2.62268e-139
MMP9	4.28952e-170	0.652353	0.111	0.011	9.20575e-166
VMO1	1.8644e-111	0.651888	0.66	0.622	4.00118e-107
IL10RA	1.68469e-216	0.651358	0.408	0.212	3.6155e-212
GIMAP4	5.04124e-201	0.647226	0.541	0.396	1.0819e-196
APOE	1.60612e-137	0.646869	0.954	0.964	3.4469e-133
OSM	1.40742e-118	0.636054	0.273	0.147	3.02047e-114
IL4I1	1.67447e-259	0.634749	0.221	0.045	3.59358e-255
EPSTI1	1.67465e-182	0.621227	0.429	0.257	3.59397e-178
LTB	5.43066e-69	0.618525	0.151	0.071	1.16547e-64
FPR3	5.89543e-244	0.614722	0.277	0.078	1.26522e-239
HCST	8.65487e-140	0.613982	0.366	0.208	1.85742e-135
STAB1	0	0.610038	0.172	0.008	0
RASSF2	6.19937e-211	0.607573	0.348	0.141	1.33045e-206
DSE	3.2374e-184	0.602921	0.249	0.084	6.94779e-180
SERP1	2.11606e-180	0.600434	0.397	0.208	4.54129e-176
SRGN	1.07549716686942e-314	0.599846	0.93	0.877	2.30812446981847e-310
NR4A1	1.97064e-224	0.59808	0.17	0.026	4.2292e-220
MAFB	7.28031e-184	0.593074	0.366	0.212	1.56243e-179
HEXA	3.55631e-301	0.586991	0.718	0.681	7.6322e-297
CLEC2B	2.25999e-152	0.580679	0.386	0.251	4.85016e-148
FCN1	2.53482e-191	0.580101	0.201	0.047	5.43997e-187
ADA	2.28413e-196	0.578295	0.307	0.127	4.90196e-192
SUB1	2.8107e-237	0.576241	0.726	0.646	6.03204e-233
NKG7	6.43858e-57	0.570848	0.13	0.061	1.38178e-52
TSPAN3	6.32515e-206	0.570794	0.284	0.105	1.35744e-201
CALR	4.94769e-221	0.568582	0.824	0.783	1.06182e-216
ST8SIA4	2.5064e-214	0.555738	0.212	0.048	5.37899e-210
FTL	3.46408e-247	0.555096	0.941	0.923	7.43427e-243
IGFBP7	7.27702e-262	0.554777	0.184	0.025	1.56172e-257
REEP5	5.48738e-218	0.551781	0.608	0.516	1.17765e-213
SDC3	1.44229e-183	0.538478	0.254	0.093	3.0953e-179
ENSMMUG00000030144	2.64574e-194	0.538241	0.212	0.064	5.67802e-190
RCSD1	1.58696e-257	0.536621	0.206	0.033	3.40577e-253
MAMU-F	7.03458e-169	0.536064	0.518	0.428	1.50969e-164
ENSMMUG00000022489	1.78671e-154	0.535464	0.655	0.492	3.83447e-150
TPM4	4.09553e-197	0.533376	0.612	0.523	8.78942e-193
TNFSF13B	2.33989e-174	0.532971	0.596	0.494	5.02165e-170
NPC2	0	0.523575	0.937	0.917	0
TNF	1.29842e-125	0.522036	0.184	0.07	2.78655e-121
ICAM1	7.01924e-125	0.519222	0.286	0.163	1.5064e-120
RNF130	9.85108e-261	0.518697	0.711	0.67	2.11414e-256
G0S2	1.01045e-108	0.517979	0.613	0.614	2.16854e-104
KLF10	5.24236e-128	0.516697	0.289	0.158	1.12506e-123
GPR65	1.00048e-128	0.516551	0.286	0.165	2.14713e-124
ENSMMUG00000040065	3.21042e-161	0.515851	0.428	0.311	6.88987e-157
IFNB1	3.33244e-218	0.51495	0.142	0.014	7.15175e-214
NR1H3	4.43252e-160	0.514877	0.227	0.085	9.51262e-156
ABI3	8.14442e-142	0.508458	0.314	0.164	1.74787e-137
DNMT1	2.3209e-133	0.50499	0.426	0.331	4.98087e-129
ENSMMUG00000006206	3.50611e-176	0.501871	0.582	0.498	7.52447e-172
MTHFD2	3.19587e-122	0.501034	0.387	0.293	6.85865e-118
CD300A	1.30157e-142	0.500396	0.299	0.157	2.79329e-138
APOL2	2.61931e-99	0.50037	0.392	0.274	5.62131e-95
FGL2	1.11675e-151	0.499412	0.516	0.467	2.39666e-147
PTPRE	2.63447e-153	0.495354	0.237	0.088	5.65383e-149
ISG20	1.43793e-111	0.493492	0.5	0.388	3.08593e-107
PDE4B	2.98101e-193	0.492496	0.163	0.028	6.39754e-189
LAIR1	5.3509e-237	0.492461	0.781	0.766	1.14836e-232
CD93	1.15587e-147	0.491373	0.239	0.092	2.48061e-143
SNRPC	2.59005e-140	0.489251	0.385	0.271	5.55851e-136
SMIM29	1.16751e-138	0.487653	0.413	0.281	2.5056e-134
CEBPD	9.65112e-113	0.486831	0.255	0.174	2.07123e-108
SLC2A5	1.36729e-162	0.486669	0.392	0.293	2.93434e-158
RARRES1	1.49252e-82	0.484358	0.296	0.198	3.2031e-78
CKB	2.2925e-176	0.483823	0.152	0.026	4.91993e-172
SGPL1	8.67815e-145	0.483237	0.259	0.127	1.86242e-140
MID1IP1	6.57944e-130	0.482744	0.36	0.247	1.41201e-125
ENSMMUG00000049295	2.44547e-171	0.481604	0.216	0.067	5.24823e-167
PARVB	5.17764e-140	0.480276	0.316	0.168	1.11117e-135
TGFBI	3.83095e-109	0.479763	0.458	0.422	8.22161e-105
CD48	6.36828e-160	0.47566	0.815	0.765	1.3667e-155
PMP22	4.06734e-139	0.474495	0.221	0.078	8.72891e-135
CST7	3.31665e-68	0.472527	0.117	0.042	7.11786e-64
CPM	3.04697e-123	0.470493	0.616	0.573	6.5391e-119
GLIPR1L2	5.14345e-125	0.467335	0.339	0.228	1.10384e-120
NAAA	7.28303e-177	0.465047	0.562	0.533	1.56301e-172
SMIM4	7.13015e-121	0.459587	0.311	0.2	1.5302e-116
HSPB1	7.44844e-49	0.457324	0.206	0.13	1.59851e-44
ENSMMUG00000008604	4.25846e-100	0.454752	0.291	0.175	9.13908e-96
MT2A	1.55005e-38	0.453779	0.478	0.494	3.32656e-34
ENSMMUG00000048321	3.91923e-118	0.453577	0.342	0.226	8.41105e-114
ENSMMUG00000063316	3.79848e-57	0.450503	0.479	0.46	8.15192e-53
HM13	3.4794e-137	0.450237	0.458	0.365	7.46714e-133
SYNGR2	1.60974e-181	0.446463	0.791	0.767	3.45466e-177
UPK3A	4.21267e-101	0.445886	0.271	0.144	9.0408e-97
IFIT2	2.50704e-87	0.442423	0.597	0.533	5.38036e-83
LTC4S	3.5915e-141	0.44236	0.176	0.054	7.70772e-137
CD274	3.80954e-175	0.441208	0.184	0.046	8.17565e-171
UCP2	1.49667e-180	0.440693	0.765	0.748	3.212e-176
H1-4	7.9951e-61	0.438107	0.286	0.219	1.71583e-56
PELI1	2.55901e-88	0.437107	0.245	0.157	5.49188e-84
CMTM1	1.43722e-110	0.436505	0.175	0.063	3.08442e-106
PIM3	4.8883e-101	0.43058	0.22	0.107	1.04908e-96
PSMB9	1.19153e-160	0.430359	0.809	0.776	2.55714e-156
LIMS1	3.38487e-133	0.428509	0.542	0.483	7.26427e-129
CNN2	1.26849e-87	0.428047	0.316	0.214	2.72232e-83
SPCS2	9.45561e-105	0.424837	0.445	0.369	2.02927e-100
LCP2	1.4016e-94	0.423923	0.34	0.251	3.00798e-90
HEBP1	3.51172e-154	0.42314	0.493	0.438	7.53651e-150
TAGAP	5.00393e-150	0.42193	0.155	0.035	1.07389e-145
SLC38A6	6.3032e-112	0.421533	0.287	0.164	1.35273e-107
METTL9	5.60426e-118	0.421013	0.338	0.192	1.20273e-113
TTYH3	3.68751e-144	0.42086	0.206	0.074	7.91377e-140
HBA	1.57626e-12	0.420515	0.485	0.537	3.38281e-08
FOLR2	1.13615e-70	0.419551	0.281	0.247	2.43828e-66
NXPE3	3.51926e-81	0.416909	0.496	0.445	7.55268e-77
RASGEF1B	2.43352e-90	0.416786	0.261	0.155	5.22258e-86
ENSMMUG00000013289	5.69423e-98	0.416378	0.26	0.15	1.22204e-93
GAS6	7.41336e-158	0.412986	0.159	0.036	1.59098e-153
CKLF	2.39767e-85	0.412077	0.302	0.244	5.14564e-81
ENSMMUG00000052792	5.01012e-122	0.40967	0.195	0.071	1.07522e-117
LILRAB	3.8779e-100	0.407822	0.332	0.227	8.32237e-96
MS4A4A	2.2721e-206	0.407743	0.124	0.01	4.87616e-202
BHLHE40	9.99935e-74	0.40747	0.33	0.249	2.14596e-69
IGSF6	1.1926e-118	0.405722	0.648	0.621	2.55943e-114
SELENOT	2.10726e-105	0.402619	0.324	0.222	4.5224e-101
TMED10	5.28661e-160	0.40166	0.595	0.568	1.13456e-155
BATF	2.11788e-117	0.399765	0.228	0.11	4.54517e-113
ENSMMUG00000058581	1.16199e-32	0.398722	0.116	0.072	2.49375e-28
TMEM205	2.10225e-105	0.397966	0.359	0.257	4.51163e-101
LCN2	6.4259e-52	0.397454	0.17	0.09	1.37906e-47
CCL5	4.99937e-34	0.394649	0.178	0.155	1.07292e-29
GLMP	3.68193e-153	0.392759	0.538	0.479	7.9018e-149
PLEKHO1	8.34765e-86	0.392168	0.352	0.249	1.79149e-81
ATRAID	5.67748e-117	0.38968	0.463	0.399	1.21844e-112
CCL8	1.76564e-88	0.388059	0.113	0.031	3.78925e-84
VSIR	1.90388e-65	0.387947	0.324	0.257	4.08592e-61
TRAPPC2L	2.85387e-115	0.38738	0.494	0.433	6.12469e-111
SMPDL3A	3.29677e-128	0.386138	0.43	0.4	7.0752e-124
ITGB7	1.18996e-109	0.38481	0.175	0.06	2.55377e-105
CD82	5.29374e-98	0.383971	0.183	0.073	1.13609e-93
ENSMMUG00000013257	2.07204e-102	0.382029	0.128	0.035	4.4468e-98
CASP1	5.63674e-144	0.381154	0.82	0.801	1.2097e-139
PSTPIP1	4.57579e-174	0.380762	0.146	0.024	9.82011e-170
TMBIM6	1.49301e-150	0.379133	0.87	0.842	3.20415e-146
SLC25A43	1.0043e-151	0.378363	0.712	0.681	2.15532e-147
BAX	3.0143e-124	0.37722	0.648	0.625	6.46898e-120
CARD19	4.96677e-104	0.377196	0.425	0.327	1.06592e-99
RGL1	2.0853e-158	0.377182	0.149	0.029	4.47527e-154
SNRPA1	1.05495e-148	0.374597	0.689	0.663	2.26403e-144
PLAAT3	3.57067e-89	0.374291	0.663	0.579	7.66301e-85
ADGRE2	1.94458e-89	0.37225	0.227	0.119	4.17326e-85
FOSB	3.77766e-53	0.370909	0.411	0.326	8.10723e-49
DDIT4	9.45367e-48	0.36879	0.279	0.212	2.02885e-43
P2RY6	5.93924e-229	0.365427	0.131	0.009	1.27462e-224
GIMAP7	6.82596e-96	0.365359	0.159	0.062	1.46492e-91
RB1	2.411e-71	0.364535	0.251	0.18	5.17426e-67
GBP3	5.09913e-70	0.362544	0.605	0.564	1.09432e-65
SYNGR1	3.3425e-121	0.36166	0.131	0.039	7.17335e-117
CTSZ	2.22889e-127	0.361455	0.848	0.84	4.78343e-123
CD84	9.38485e-100	0.360166	0.172	0.074	2.01408e-95
TPD52L2	4.18417e-109	0.358104	0.5	0.471	8.97964e-105
IFNGR1	1.3558e-106	0.357048	0.47	0.444	2.90968e-102
ARL5A	2.90137e-92	0.356361	0.348	0.274	6.22662e-88
TMED3	6.71356e-77	0.356339	0.37	0.276	1.4408e-72
CBR1	1.76138e-117	0.35632	0.478	0.439	3.78009e-113
NLRP3	9.32493e-95	0.355464	0.153	0.06	2.00122e-90
F13A1	1.62721e-99	0.355323	0.144	0.046	3.49216e-95
CXCL8	1.03582e-41	0.3551	0.308	0.258	2.22297e-37
PSME2	2.61151e-131	0.353986	0.815	0.803	5.60457e-127
MAOA	8.2582e-98	0.353669	0.201	0.11	1.77229e-93
FLOT1	5.59316e-104	0.352076	0.53	0.494	1.20035e-99
BIRC3	1.79259e-58	0.351348	0.106	0.042	3.84708e-54
SELL	6.33468e-65	0.35117	0.148	0.062	1.35949e-60
ENSMMUG00000011711	4.83442e-113	0.349618	0.467	0.442	1.03752e-108
FXYD5	3.29623e-129	0.349528	0.822	0.801	7.07404e-125
SLC2A3	3.2158e-67	0.349318	0.171	0.081	6.90142e-63
CD38	2.19204e-131	0.349034	0.145	0.034	4.70433e-127
IRF8	2.15992e-73	0.34735	0.453	0.433	4.6354e-69
SEMA4A	5.09297e-71	0.346945	0.352	0.282	1.093e-66
MFSD1	1.19363e-109	0.345904	0.452	0.416	2.56164e-105
IGFBP4	5.59597e-140	0.34578	0.519	0.522	1.20095e-135
ENSMMUG00000006075	2.38748e-77	0.345364	0.313	0.213	5.12376e-73
ENSMMUG00000061824	9.43104e-121	0.344407	0.955	0.931	2.024e-116
SERPINA1	1.02892e-71	0.342237	0.858	0.861	2.20817e-67
APOL6	8.02021e-61	0.34204	0.305	0.215	1.72122e-56
SELPLG	9.49927e-104	0.341784	0.538	0.531	2.03864e-99
NDFIP1	1.49395e-127	0.341022	0.509	0.477	3.20618e-123
BRI3	8.54837e-156	0.340348	0.881	0.892	1.83457e-151
LHFPL2	7.39522e-106	0.33769	0.179	0.073	1.58709e-101
SLC3A2	1.01989e-104	0.336649	0.591	0.568	2.1888e-100
DEGS1	1.03019e-79	0.336443	0.265	0.174	2.2109e-75
PEA15	7.4863e-74	0.335076	0.208	0.129	1.60663e-69
IFI44L	9.4639e-62	0.334687	0.308	0.242	2.03105e-57
SLC7A8	1.9669e-65	0.334586	0.248	0.164	4.22117e-61
NEK6	4.14574e-83	0.334199	0.446	0.385	8.89718e-79
H1-0	1.45598e-42	0.334001	0.186	0.137	3.12468e-38
ENSMMUG00000015749	8.4221e-89	0.33025	0.477	0.423	1.80747e-84
SWAP70	6.8045e-65	0.329735	0.318	0.263	1.46031e-60
SSR2	8.38164e-130	0.329327	0.693	0.683	1.79878e-125
NPL	3.59299e-74	0.328803	0.282	0.197	7.71092e-70
SH3KBP1	1.4723e-64	0.328684	0.268	0.185	3.1597e-60
CYB5A	1.90353e-113	0.328178	0.525	0.493	4.08516e-109
LGALS3	1.13153e-55	0.328101	0.952	0.966	2.42838e-51
GPR84	8.01018e-76	0.327298	0.274	0.218	1.71907e-71
PSMA5	3.25869e-98	0.32365	0.513	0.477	6.99348e-94
HIST1H2AC	3.10144e-57	0.323204	0.399	0.344	6.65601e-53
SLAMF7	7.73062e-94	0.322272	0.102	0.024	1.65907e-89
CSRNP1	2.21239e-59	0.321755	0.232	0.17	4.748e-55
MPZL1	8.56373e-76	0.320327	0.297	0.246	1.83786e-71
MOB4	2.36981e-118	0.319997	0.605	0.591	5.08585e-114
CNRIP1	1.05311e-71	0.3198	0.255	0.172	2.26008e-67
IFIT3	1.00634e-65	0.319668	0.558	0.524	2.15972e-61
AGA	7.59231e-78	0.318914	0.36	0.293	1.62939e-73
GIMAP6	3.36144e-64	0.318619	0.248	0.182	7.21398e-60
NUCKS1	1.21577e-85	0.317921	0.452	0.422	2.60917e-81
CYB561A3	3.05e-65	0.317831	0.287	0.249	6.5456e-61
PDIA6	1.61387e-87	0.317409	0.416	0.386	3.46354e-83
ATP6V1B2	7.07232e-101	0.316553	0.535	0.506	1.51779e-96
TAF7	6.77297e-55	0.316399	0.342	0.275	1.45355e-50
CCR1	1.90927e-53	0.316382	0.322	0.231	4.09748e-49
BLVRB	2.69307e-107	0.316272	0.557	0.541	5.77959e-103
SLC39A1	7.92728e-86	0.314377	0.407	0.368	1.70127e-81
KMO	5.13173e-91	0.313153	0.179	0.083	1.10132e-86
LAMP1	7.24311e-141	0.313043	0.806	0.83	1.55444e-136
TOR3A	1.4408e-75	0.312962	0.246	0.185	3.09211e-71
CALM3	5.6151e-74	0.312316	0.432	0.369	1.20506e-69
TREML1	1.34842e-111	0.310886	0.115	0.026	2.89384e-107
TFEC	1.03311e-66	0.31085	0.264	0.209	2.21715e-62
CFLAR	2.66152e-68	0.310055	0.351	0.315	5.71188e-64
IFNAR2	3.15262e-111	0.309075	0.592	0.578	6.76583e-107
BST2	3.65973e-89	0.308473	0.822	0.806	7.85414e-85
CMTM3	1.62859e-76	0.307941	0.404	0.362	3.49513e-72
ENSMMUG00000022769	2.20919e-87	0.307642	0.547	0.513	4.74113e-83
TYROBP	3.32604e-75	0.307279	0.944	0.923	7.13801e-71
PSMB10	8.07863e-92	0.305879	0.542	0.524	1.73375e-87
PSMD11	1.08908e-83	0.305543	0.42	0.389	2.33728e-79
NEURL3	7.66623e-148	0.305349	0.104	0.012	1.64525e-143
BIN1	8.66871e-105	0.305309	0.14	0.041	1.86039e-100
ARHGAP10	1.60351e-63	0.304759	0.245	0.177	3.44129e-59
KCNH7	2.27865e-60	0.303557	0.308	0.264	4.89021e-56
PPIB	7.51088e-104	0.303145	0.836	0.827	1.61191e-99
PLBD1	4.91444e-46	0.303051	0.431	0.333	1.05469e-41
MT1E	3.54565e-16	0.302449	0.39	0.377	7.60932e-12
MTCH2	4.25265e-100	0.302356	0.518	0.499	9.12662e-96
NECTIN2	6.22023e-66	0.302151	0.204	0.119	1.33492e-61
RAP2B	1.3071e-75	0.301911	0.219	0.131	2.80517e-71
PGAM1	9.58155e-70	0.301557	0.369	0.326	2.0563e-65
REL	1.17401e-67	0.30098	0.329	0.32	2.51955e-63
GPNMB	1.32083e-98	0.300867	0.748	0.806	2.83464e-94
NR4A2	2.99021e-65	0.300497	0.124	0.052	6.41728e-61
RELB	7.4829e-59	0.299715	0.205	0.127	1.60591e-54
ENSMMUG00000064596	1.65926e-58	0.297674	0.268	0.184	3.56094e-54
EMC7	3.10006e-90	0.296742	0.447	0.427	6.65304e-86
SNX8	4.63657e-67	0.296411	0.314	0.252	9.95054e-63
STAMBPL1	2.90009e-72	0.296404	0.142	0.061	6.22389e-68
SLC31A2	1.83082e-67	0.295817	0.293	0.23	3.92912e-63
SH3BP1	1.12939e-54	0.295549	0.306	0.256	2.42378e-50
TBXAS1	4.35266e-84	0.295474	0.157	0.069	9.34123e-80
SP100	3.05448e-91	0.295273	0.55	0.542	6.55521e-87
ENSMMUG00000064873	4.58413e-50	0.294439	0.282	0.209	9.838e-46
JAG2	5.51079e-97	0.293933	0.527	0.495	1.18267e-92
IL6	7.99108e-87	0.293179	0.115	0.032	1.71496e-82
ARF4	5.72064e-86	0.293021	0.474	0.454	1.22771e-81
IRF7	1.072e-38	0.292076	0.386	0.336	2.30063e-34
TRIR	2.79192e-86	0.291434	0.615	0.594	5.99175e-82
GBA	4.25629e-72	0.289995	0.341	0.298	9.13443e-68
ABCA1	5.2865e-67	0.288403	0.15	0.078	1.13454e-62
CYP2S1	3.57596e-69	0.288069	0.128	0.053	7.67437e-65
ANKRD12	1.59564e-59	0.285164	0.387	0.366	3.42441e-55
WTAP	4.48054e-58	0.285147	0.335	0.3	9.61568e-54
ENSMMUG00000010783	6.6834e-97	0.283751	0.536	0.52	1.43432e-92
ENSMMUG00000051745	8.27494e-75	0.281608	0.262	0.228	1.77588e-70
SYPL1	4.59164e-52	0.279438	0.21	0.134	9.85411e-48
GNPDA1	4.00895e-63	0.279015	0.277	0.203	8.6036e-59
ENSMMUG00000006397	2.30534e-60	0.278605	0.3	0.274	4.94748e-56
STARD3	4.22617e-64	0.278377	0.238	0.164	9.06979e-60
NAPA	9.77245e-90	0.278094	0.578	0.561	2.09727e-85
WSB1	1.11151e-78	0.278004	0.556	0.553	2.38542e-74
NAGA	1.72854e-57	0.277941	0.239	0.198	3.70962e-53
PSMB2	1.42728e-93	0.277763	0.539	0.535	3.06308e-89
C3H7orf50	4.50708e-119	0.277626	0.767	0.776	9.67265e-115
ENTPD1	6.83523e-64	0.27686	0.158	0.077	1.46691e-59
ENSMMUG00000062238	3.41352e-80	0.27643	0.107	0.03	7.32574e-76
GNA15	2.2525e-44	0.275971	0.23	0.175	4.83409e-40
ENSMMUG00000052424	1.89026e-25	0.275389	0.102	0.061	4.05669e-21
CD47	1.06619e-100	0.275128	0.568	0.574	2.28815e-96
PREX1	3.13827e-55	0.274279	0.257	0.214	6.73503e-51
BCL3	6.14235e-51	0.273416	0.171	0.103	1.31821e-46
TNIP1	8.54195e-50	0.273131	0.271	0.23	1.83319e-45
GRAMD4	4.96044e-98	0.273066	0.131	0.039	1.06456e-93
SLC35F6	4.96638e-53	0.272494	0.271	0.222	1.06584e-48
CYBRD1	7.3886e-52	0.272241	0.206	0.119	1.58567e-47
DAZAP2	4.27928e-100	0.272059	0.685	0.678	9.18376e-96
DPH2	5.89432e-100	0.270942	0.801	0.798	1.26498e-95
C14H11orf58	2.5259e-53	0.270796	0.336	0.302	5.42083e-49
AOAH	3.76023e-71	0.270713	0.112	0.043	8.06983e-67
CXHXorf21	8.78384e-47	0.270409	0.213	0.157	1.8851e-42
B2M	4.71032e-208	0.26946	0.999	0.987	1.01088e-203
APH1A	4.32578e-73	0.26836	0.401	0.367	9.28357e-69
SCAMP2	1.63064e-82	0.26808	0.515	0.502	3.49951e-78
ENSMMUG00000049722	5.34581e-78	0.267722	0.532	0.516	1.14726e-73
GRN	2.19913e-59	0.267278	0.945	0.916	4.71955e-55
AUP1	7.1342e-89	0.26721	0.528	0.519	1.53107e-84
OTULINL	4.73742e-54	0.266986	0.17	0.11	1.0167e-49
TCF4	6.5869e-44	0.26678	0.223	0.174	1.41361e-39
APOBEC3D	3.20761e-52	0.266543	0.288	0.24	6.88384e-48
SLC29A3	1.11045e-54	0.265876	0.235	0.174	2.38315e-50
ENSMMUG00000038348	3.50694e-50	0.265533	0.202	0.119	7.52623e-46
FNBP1	5.06437e-77	0.265436	0.42	0.426	1.08687e-72
CDC42	1.56667e-92	0.264784	0.867	0.847	3.36223e-88
PADI2	8.53444e-58	0.264694	0.105	0.043	1.83158e-53
RAB11A	8.3835e-91	0.264512	0.546	0.546	1.79918e-86
MAMU-E	4.98297e-126	0.264332	0.982	0.94	1.0694e-121
TMEM37	5.82582e-84	0.263632	0.143	0.053	1.25028e-79
SARAF	1.2214e-76	0.263284	0.659	0.657	2.62124e-72
ELOC	3.89415e-71	0.263264	0.445	0.419	8.35724e-67
ENSMMUG00000030384	6.2681e-99	0.262437	0.113	0.027	1.3452e-94
CD80	1.84872e-67	0.262021	0.11	0.04	3.96753e-63
PSMF1	1.70288e-56	0.261019	0.305	0.268	3.65456e-52
CXCR4	1.36992e-54	0.260428	0.359	0.341	2.93998e-50
TMSB10	5.34171e-156	0.25974	1	0.999	1.14638e-151
SPTSSA	1.73503e-57	0.259361	0.306	0.26	3.72355e-53
SERPINB9	1.94234e-31	0.258875	0.132	0.084	4.16845e-27
ZNF22	2.60013e-60	0.258629	0.338	0.303	5.58014e-56
CLEC7A	2.81336e-68	0.258592	0.244	0.226	6.03774e-64
APOBEC3H	5.0606e-48	0.258545	0.242	0.213	1.08605e-43
MILR1	7.31987e-52	0.256895	0.176	0.105	1.57092e-47
PPM1J	2.74077e-42	0.255207	0.218	0.193	5.88196e-38
PLBD2	1.23352e-50	0.254356	0.195	0.12	2.64726e-46
IRF1	6.68597e-37	0.254287	0.292	0.257	1.43488e-32
PLAU	1.60649e-54	0.253807	0.286	0.262	3.44768e-50
TGFBR1	1.08139e-47	0.253598	0.195	0.144	2.32077e-43
IL1RN	9.64066e-89	0.25337	0.204	0.277	2.06898e-84
SNRPB	9.25376e-84	0.253266	0.554	0.55	1.98595e-79
HNRNPDL	1.28704e-88	0.252578	0.632	0.64	2.76211e-84
ATF3	7.81813e-49	0.251673	0.24	0.223	1.67785e-44
SDHAF4	2.58097e-49	0.251368	0.321	0.282	5.53901e-45
ABI1	9.38166e-59	0.250806	0.365	0.336	2.0134e-54
ENSMMUG00000050829	3.14169e-37	0.250705	0.95	0.918	6.74239e-33
SLC37A2	3.46942e-73	0.250618	0.135	0.053	7.44572e-69
ADAM17	1.58452e-123	-0.251096	0.159	0.323	3.40053e-119
CHPT1	2.63907e-148	-0.251267	0.028	0.148	5.66371e-144
DGCR2	1.05982e-111	-0.25162	0.138	0.288	2.27448e-107
PGM1	5.2549e-91	-0.251655	0.164	0.306	1.12775e-86
EIF2B3	1.35296e-102	-0.251704	0.133	0.274	2.90359e-98
PDCD2	4.74148e-75	-0.251862	0.275	0.418	1.01757e-70
COX6B2	2.29605e-174	-0.252227	0.012	0.125	4.92756e-170
NDUFAF8	5.48523e-78	-0.253992	0.196	0.332	1.17719e-73
C7H15orf62	2.47174e-106	-0.254032	0.057	0.171	5.30459e-102
ATXN10	9.65192e-118	-0.254286	0.219	0.39	2.0714e-113
LITAF	3.71648e-64	-0.254499	0.7	0.812	7.97594e-60
POR	1.74754e-94	-0.254718	0.36	0.53	3.7504e-90
CAMLG	6.96483e-84	-0.254876	0.388	0.548	1.49472e-79
HSD17B11	1.63239e-78	-0.256327	0.246	0.391	3.50327e-74
UAP1	2.39223e-95	-0.256626	0.107	0.237	5.13396e-91
GSTM4	4.5188e-70	-0.258469	0.343	0.487	9.69779e-66
TFPI	4.66084e-104	-0.258616	0.123	0.263	1.00026e-99
TTC3	3.34922e-82	-0.25933	0.158	0.292	7.18777e-78
ENSMMUG00000047632	4.57357e-98	-0.259372	0.138	0.275	9.81534e-94
PLS3	1.39177e-160	-0.260037	0.028	0.155	2.98689e-156
ENSMMUG00000010266	1.65038e-67	-0.260068	0.621	0.752	3.54188e-63
BLVRA	2.54606e-85	-0.261379	0.444	0.606	5.46411e-81
YWHAB	6.40822e-66	-0.261718	0.791	0.852	1.37527e-61
ATP10A	4.31532e-150	-0.261816	0.062	0.208	9.2611e-146
ENSMMUG00000029273	5.22515e-121	-0.263443	0.043	0.16	1.12137e-116
PPIA	2.02846e-134	-0.263576	0.961	0.963	4.35327e-130
ENSA	3.01295e-74	-0.264512	0.432	0.585	6.46608e-70
IQSEC1	1.62457e-103	-0.26459	0.18	0.333	3.48648e-99
OXER1	7.0546e-132	-0.26488	0.12	0.278	1.51399e-127
PEPD	3.99065e-71	-0.265248	0.447	0.595	8.56433e-67
PRKX	1.94274e-112	-0.265421	0.137	0.288	4.1693e-108
MPHOSPH6	6.57465e-110	-0.26553	0.153	0.304	1.41099e-105
ATP5MC2	6.44612e-45	-0.265892	0.843	0.892	1.3834e-40
TMEM43	3.18669e-113	-0.266214	0.2	0.367	6.83895e-109
TOMM7	5.32439e-62	-0.266941	0.699	0.81	1.14267e-57
PAQR8	1.13755e-115	-0.267199	0.159	0.319	2.4413e-111
CYSTM1	6.8952e-74	-0.267825	0.542	0.69	1.47978e-69
CUL5	1.8007e-106	-0.269264	0.209	0.371	3.86448e-102
FER1L6	3.4381e-187	-0.269482	0.007	0.118	7.3785e-183
COX7A2	4.02267e-62	-0.27165	0.808	0.871	8.63306e-58
CAMKK2	2.10289e-130	-0.271821	0.101	0.253	4.51302e-126
TEP1	5.98981e-137	-0.272724	0.082	0.23	1.28547e-132
ACO1	3.21193e-112	-0.273077	0.093	0.23	6.89312e-108
WARS1.1	3.3773e-94	-0.273866	0.255	0.414	7.24803e-90
YWHAG	6.80895e-110	-0.274574	0.245	0.418	1.46127e-105
ADIPOR2	1.4845e-135	-0.275283	0.173	0.35	3.18589e-131
RASSF4	9.26128e-65	-0.275593	0.311	0.449	1.98756e-60
ATP5MG	9.39978e-53	-0.276967	0.878	0.907	2.01729e-48
TPPP3	1.04772e-64	-0.277028	0.073	0.162	2.2485e-60
ENSMMUG00000056183	8.75637e-146	-0.277509	0.851	0.88	1.8792e-141
ANP32B	1.2205e-56	-0.277864	0.551	0.68	2.61932e-52
MAMU-DRA	1.5705e-169	-0.278719	0.992	0.984	3.37045e-165
ZC3H13	1.92914e-121	-0.278802	0.224	0.403	4.14013e-117
RACK1	7.01777e-87	-0.279332	0.888	0.921	1.50608e-82
ENSMMUG00000018686	5.51051e-139	-0.279346	0.095	0.249	1.18261e-134
AP1S2	2.62603e-63	-0.279367	0.549	0.686	5.63572e-59
ENSMMUG00000013088	2.34485e-78	-0.27966	0.225	0.367	5.03228e-74
MATN2	7.32775e-125	-0.281804	0.036	0.151	1.57261e-120
WFS1	1.81117e-103	-0.282281	0.164	0.317	3.88696e-99
MKKS	8.52263e-91	-0.283314	0.315	0.478	1.82904e-86
TMBIM1	1.34663e-77	-0.28414	0.325	0.479	2.89001e-73
LNPEP	5.86544e-170	-0.284237	0.137	0.326	1.25878e-165
ENSMMUG00000062333	1.3222e-86	-0.285341	0.045	0.14	2.83758e-82
DMAP1	8.49772e-102	-0.285472	0.265	0.433	1.8237e-97
AKR7A2	2.63299e-68	-0.285474	0.381	0.527	5.65065e-64
CLTC	6.62357e-122	-0.285715	0.291	0.479	1.42148e-117
AKAP9	9.33134e-119	-0.286099	0.23	0.407	2.0026e-114
SSH3	1.33373e-126	-0.287221	0.15	0.316	2.86233e-122
ELOVL5	1.6727e-93	-0.288253	0.319	0.486	3.58977e-89
C11H12orf57	5.09171e-63	-0.288531	0.592	0.722	1.09273e-58
HEBP2	9.18958e-75	-0.288869	0.235	0.375	1.97218e-70
ALKBH7	1.98931e-87	-0.288965	0.413	0.579	4.26926e-83
MRPS23	1.66387e-85	-0.289651	0.386	0.549	3.57083e-81
NEDD9	3.57804e-147	-0.289849	0.084	0.238	7.67883e-143
GALNT1	1.63704e-109	-0.290057	0.319	0.501	3.51326e-105
RCL1	2.31156e-122	-0.290219	0.113	0.265	4.96085e-118
TMA7	2.72133e-58	-0.290531	0.71	0.816	5.84024e-54
APOBR	1.5983e-172	-0.290751	0.052	0.205	3.4301e-168
PRELID1	2.46666e-61	-0.291095	0.66	0.776	5.29371e-57
TMEM91	2.16653e-93	-0.291172	0.174	0.322	4.6496e-89
ATP5MPL	3.12409e-65	-0.291245	0.8	0.865	6.7046e-61
PLEKHB2	2.3169e-116	-0.291539	0.329	0.516	4.9723e-112
NCL	1.63374e-89	-0.292224	0.488	0.654	3.50616e-85
TAPBP	4.27522e-79	-0.292372	0.554	0.703	9.17506e-75
TMEM201	7.16151e-159	-0.292503	0.103	0.276	1.53693e-154
UBXN1	1.03199e-64	-0.292929	0.619	0.749	2.21474e-60
GNAI2.1	4.37792e-77	-0.293112	0.686	0.802	9.39546e-73
ENSMMUG00000037684	1.10035e-104	-0.293579	0.337	0.516	2.36146e-100
MYO6	2.96476e-200	-0.294692	0.016	0.149	6.36267e-196
ENSMMUG00000058389	1.10886e-130	-0.295149	0.183	0.358	2.37972e-126
CLDN7	7.87799e-179	-0.295834	0.025	0.16	1.6907e-174
ENSMMUG00000055794	4.01089e-135	-0.296327	0.119	0.283	8.60778e-131
BIN2	1.73901e-83	-0.296334	0.419	0.581	3.73209e-79
HSPD1	3.15873e-71	-0.296527	0.437	0.587	6.77894e-67
TGOLN2	9.75501e-104	-0.296834	0.381	0.561	2.09352e-99
TUSC3	1.05135e-193	-0.29706	0.03	0.179	2.25631e-189
MGLL	2.04232e-124	-0.297884	0.238	0.42	4.38302e-120
PET100	1.9432e-89	-0.298036	0.359	0.524	4.17031e-85
EEF1A1	6.02701e-142	-0.298725	0.986	0.985	1.29346e-137
ECI1	2.92208e-99	-0.299429	0.146	0.292	6.27108e-95
STAT6	6.98174e-138	-0.300162	0.226	0.416	1.49835e-133
S100A6	3.45659e-130	-0.300963	0.987	0.993	7.4182e-126
HEATR1	2.88014e-184	-0.301232	0.055	0.218	6.18108e-180
NECAP2	1.21498e-86	-0.301774	0.438	0.603	2.60747e-82
REEP3	1.12962e-98	-0.302254	0.339	0.514	2.42427e-94
SERF2	1.7704e-107	-0.303221	0.181	0.341	3.79945e-103
SPNS1	2.46076e-110	-0.304258	0.286	0.466	5.28104e-106
HSBP1	8.09228e-47	-0.304334	0.747	0.833	1.73669e-42
GALNT12	3.29383e-135	-0.30494	0.13	0.298	7.06888e-131
LIMCH1	3.16071e-239	-0.305218	0.011	0.154	6.78321e-235
BOLA3	3.96088e-78	-0.307812	0.32	0.473	8.50045e-74
SLC11A1	9.53212e-84	-0.308278	0.613	0.753	2.04569e-79
ACP5	3.83276e-175	-0.308923	0.399	0.627	8.22549e-171
SORL1	3.44877e-160	-0.309091	0.072	0.229	7.40141e-156
HADH	6.14367e-118	-0.310561	0.201	0.374	1.31849e-113
ANXA7	3.7689e-79	-0.311503	0.518	0.672	8.08844e-75
TNFAIP8L2	1.28852e-102	-0.313333	0.257	0.427	2.76528e-98
OST4	1.36679e-64	-0.314395	0.765	0.851	2.93327e-60
TMEM97	5.16434e-108	-0.314541	0.095	0.231	1.10832e-103
MGST1	2.76958e-128	-0.314847	0.042	0.164	5.94379e-124
ATL3	2.31342e-140	-0.315427	0.206	0.397	4.96483e-136
PNP	8.15711e-164	-0.315874	0.057	0.209	1.7506e-159
RBFA	3.97554e-112	-0.31629	0.235	0.41	8.53192e-108
BTG2	5.41501e-82	-0.318922	0.595	0.739	1.16212e-77
SEC31A	4.00422e-127	-0.319398	0.328	0.525	8.59345e-123
APEX1	3.46727e-143	-0.319676	0.235	0.433	7.44111e-139
ENSMMUG00000064692	4.40477e-92	-0.320267	0.412	0.582	9.45307e-88
C1QBP	1.19552e-94	-0.320693	0.429	0.602	2.5657e-90
BATF3	3.17599e-121	-0.321169	0.083	0.224	6.81599e-117
MTHFD1L	1.06729e-147	-0.32352	0.125	0.301	2.29052e-143
POLR1D	8.90056e-75	-0.323698	0.533	0.682	1.91015e-70
TMEM53	6.75784e-172	-0.32478	0.122	0.311	1.4503e-167
CACNB4	1.4949e-221	-0.325131	0.023	0.178	3.20821e-217
BTD	8.71117e-182	-0.32519	0.075	0.248	1.8695e-177
ANXA2	2.98165e-98	-0.325573	0.892	0.915	6.39892e-94
PRKAR2B	5.61001e-212	-0.327086	0.027	0.182	1.20397e-207
HSP90AA1	6.23141e-142	-0.327105	0.915	0.923	1.33732e-137
ENSMMUG00000006965	3.30873e-91	-0.327832	0.406	0.576	7.10086e-87
KPNB1	2.62963e-142	-0.327919	0.183	0.371	5.64345e-138
POLD2	7.25624e-131	-0.328187	0.18	0.36	1.55726e-126
ENSMMUG00000045208	9.85366e-50	-0.328569	0.495	0.59	2.11469e-45
ECHS1	5.50685e-96	-0.328658	0.363	0.536	1.18182e-91
LRPAP1	5.89779e-104	-0.328978	0.443	0.623	1.26573e-99
ACTN4	4.61484e-160	-0.330059	0.238	0.448	9.90391e-156
CD36	7.65467e-107	-0.331122	0.552	0.727	1.64277e-102
VWA8	4.84413e-208	-0.33179	0.052	0.226	1.0396e-203
SH3BP2	1.39232e-115	-0.332491	0.354	0.544	2.98805e-111
ESYT1	4.27481e-142	-0.333558	0.196	0.387	9.17417e-138
RHOA	2.65935e-91	-0.33446	0.932	0.954	5.70722e-87
NET1	6.20971e-163	-0.335726	0.087	0.255	1.33267e-158
VDAC1	2.21125e-77	-0.336229	0.474	0.629	4.74557e-73
AIM2	4.41992e-108	-0.338897	0.275	0.452	9.4856e-104
FTH1	2.2025e-203	-0.339466	0.998	0.998	4.72678e-199
FABP5	4.85142e-173	-0.340214	0.893	0.953	1.04116e-168
ENSMMUG00000001210	4.03823e-137	-0.340687	0.129	0.299	8.66646e-133
PYGL	7.1751e-131	-0.340792	0.156	0.33	1.53985e-126
THBS1	3.24086e-129	-0.342094	0.02	0.121	6.9552e-125
ALDH3B1	1.15935e-123	-0.342252	0.25	0.438	2.48809e-119
ENSMMUG00000002324	2.22967e-108	-0.342825	0.349	0.533	4.78509e-104
HK1	5.14993e-133	-0.343299	0.271	0.469	1.10523e-128
AGPAT2	8.63771e-137	-0.343432	0.227	0.421	1.85374e-132
ADI1	4.12975e-103	-0.344001	0.229	0.397	8.86286e-99
FAM89A	5.54704e-157	-0.344812	0.129	0.312	1.19045e-152
FGR	7.69729e-110	-0.345589	0.391	0.578	1.65191e-105
ITGAL	4.08966e-177	-0.346096	0.14	0.34	8.77682e-173
ENSMMUG00000059728	1.65391e-163	-0.346318	0.12	0.305	3.54946e-159
RAB11FIP1	4.53999e-135	-0.346608	0.296	0.497	9.74327e-131
CD37	8.41775e-77	-0.348257	0.624	0.741	1.80653e-72
ITGB2	1.60865e-85	-0.34829	0.533	0.683	3.45232e-81
FDX1	3.45946e-47	-0.349073	0.586	0.7	7.42436e-43
GNB2	8.57913e-100	-0.349434	0.772	0.851	1.84117e-95
DNAJC25	2.84409e-76	-0.350938	0.745	0.837	6.10369e-72
MCUB	1.16579e-106	-0.353747	0.378	0.561	2.5019e-102
ATF4	1.11741e-97	-0.354681	0.489	0.659	2.39807e-93
GPAM	2.88522e-224	-0.355309	0.024	0.181	6.19198e-220
GSTO1	2.48919e-150	-0.355492	0.193	0.391	5.34205e-146
TOMM40	4.45358e-125	-0.35674	0.162	0.334	9.55782e-121
A4GALT	1.60985e-214	-0.357181	0.057	0.238	3.4549e-210
MYH9	2.07668e-107	-0.358197	0.499	0.675	4.45677e-103
ADGRE1	7.37913e-174	-0.35973	0.086	0.262	1.58363e-169
LCP1	1.80124e-99	-0.359874	0.64	0.766	3.86563e-95
ACTB	3.72626e-146	-0.360009	0.996	0.995	7.99694e-142
STAP1	2.70984e-169	-0.361035	0.087	0.261	5.8156e-165
VIM	4.03408e-190	-0.361542	0.982	0.984	8.65753e-186
GSAP	1.40294e-153	-0.361705	0.185	0.383	3.01085e-149
ENSMMUG00000016894	1.90988e-96	-0.363442	0.824	0.881	4.0988e-92
GMCL1	9.15463e-195	-0.363966	0.052	0.221	1.96468e-190
TIMD4	8.54668e-62	-0.365066	0.061	0.142	1.8342e-57
TTC39B	2.00407e-210	-0.36735	0.044	0.214	4.30094e-206
POLR2E	3.44527e-109	-0.367737	0.384	0.57	7.3939e-105
SASH3	2.58737e-153	-0.368949	0.188	0.387	5.55274e-149
LYAR	2.97232e-133	-0.370476	0.353	0.557	6.3789e-129
RDH5	2.95015e-138	-0.371181	0.859	0.908	6.33131e-134
ARAP1	9.41157e-165	-0.374245	0.176	0.38	2.01982e-160
TSKS	5.42515e-210	-0.374315	0.055	0.234	1.16429e-205
C10H20orf27	5.24791e-105	-0.375874	0.409	0.591	1.12625e-100
STAC3	4.50983e-104	-0.376558	0.507	0.68	9.67855e-100
DHRS1	2.56381e-116	-0.377809	0.371	0.563	5.50218e-112
MYH14	2.54829e-216	-0.37846	0.054	0.237	5.46889e-212
USP36	3.60887e-137	-0.379686	0.212	0.405	7.74501e-133
KCTD10	1.49738e-160	-0.379686	0.108	0.287	3.21354e-156
ACBD6	8.0631e-168	-0.380628	0.139	0.334	1.73042e-163
TUBA1A	1.18739e-85	-0.381162	0.869	0.904	2.54825e-81
ERGIC1	6.20127e-123	-0.381764	0.315	0.509	1.33086e-118
DSTN	1.57388e-99	-0.382067	0.559	0.721	3.37771e-95
HACL1	3.3635e-178	-0.382657	0.099	0.286	7.2184e-174
STMND1	8.89742e-273	-0.385346	0.016	0.185	1.90948e-268
NFU1	9.68938e-134	-0.386666	0.242	0.437	2.07944e-129
TMEM121	1.11682e-283	-0.387197	0.018	0.196	2.3968e-279
VAMP5	6.99649e-144	-0.387357	0.274	0.48	1.50152e-139
ARRB2	1.26666e-161	-0.38779	0.36	0.586	2.71838e-157
PDLIM7	1.26993e-172	-0.388135	0.114	0.302	2.72539e-168
ENSMMUG00000020721	2.93126e-129	-0.391092	0.474	0.672	6.29078e-125
HIGD2A	4.20646e-132	-0.394228	0.37	0.574	9.02748e-128
DHCR24	1.03735e-208	-0.395025	0.038	0.202	2.22625e-204
NT5C2	1.32195e-179	-0.396815	0.195	0.414	2.83703e-175
GPD1	8.605e-202	-0.402518	0.026	0.173	1.84672e-197
ENSMMUG00000047008	2.90657e-244	-0.4036	0.046	0.236	6.23778e-240
ENSMMUG00000006855	3.67217e-155	-0.404827	0.156	0.35	7.88085e-151
INF2	3.2404e-204	-0.406747	0.171	0.399	6.95423e-200
GMFG	7.69758e-167	-0.407129	0.848	0.899	1.65198e-162
LSM6	8.75542e-97	-0.408093	0.39	0.561	1.879e-92
ENSMMUG00000005593	1.29666e-283	-0.408885	0.963	0.972	2.78276e-279
CMBL	1.02355e-157	-0.409948	0.113	0.293	2.19665e-153
EXOC5	1.74464e-185	-0.41009	0.181	0.401	3.74417e-181
ADIPOQ	1.13184e-140	-0.411795	0.019	0.126	2.42903e-136
RETSAT	1.52093e-168	-0.412343	0.141	0.339	3.26408e-164
ENSMMUG00000051893	3.45994e-166	-0.412613	0.089	0.264	7.42538e-162
PNPLA6	1.8638e-189	-0.413357	0.198	0.424	3.9999e-185
CDH1	1.32599e-255	-0.414015	0.023	0.195	2.84571e-251
COLGALT1	1.11803e-163	-0.414389	0.228	0.443	2.39941e-159
NUDT16	5.73456e-132	-0.414671	0.336	0.539	1.23069e-127
PLIN2	4.0374e-110	-0.41525	0.356	0.541	8.66465e-106
STX12	1.93831e-157	-0.41615	0.29	0.509	4.1598e-153
DCAF6	1.29348e-188	-0.417898	0.113	0.314	2.77593e-184
AIG1	3.80983e-210	-0.418042	0.093	0.296	8.17627e-206
STK24	1.27476e-196	-0.418452	0.161	0.383	2.73577e-192
HBEGF	3.52293e-123	-0.418888	0.117	0.274	7.56056e-119
SLC46A1	9.68691e-239	-0.420495	0.077	0.289	2.07891e-234
MGMT	1.22783e-191	-0.420604	0.185	0.41	2.63504e-187
DIAPH1	2.80532e-172	-0.421474	0.296	0.527	6.02051e-168
SH3BGRL	1.0022e-103	-0.422964	0.661	0.779	2.15082e-99
APMAP	2.09529e-203	-0.424212	0.187	0.421	4.4967e-199
NOP10	1.47015e-100	-0.424264	0.605	0.756	3.15509e-96
HDDC2	1.62828e-154	-0.425133	0.27	0.486	3.49446e-150
CENPV	2.88169e-274	-0.427241	0.042	0.245	6.1844e-270
OAZ1	0	-0.428781	0.981	0.985	0
SPACA9	2.29058e-176	-0.430257	0.085	0.264	4.91581e-172
B3GNT5	1.34638e-288	-0.433028	0.019	0.2	2.88946e-284
ENSMMUG00000022428	3.97101e-120	-0.435297	0.572	0.747	8.52219e-116
LAMTOR1	3.79289e-102	-0.436608	0.638	0.768	8.13992e-98
NRIP1	6.43065e-205	-0.439637	0.227	0.469	1.38008e-200
ARHGAP18	4.70783e-160	-0.439879	0.324	0.548	1.01035e-155
NCF2	9.8159e-122	-0.440478	0.606	0.766	2.10659e-117
LDLRAP1	5.9098e-242	-0.440553	0.08	0.294	1.2683e-237
CMAS	4.81377e-188	-0.442022	0.147	0.36	1.03308e-183
AWAT2	7.18853e-278	-0.443163	0.003	0.148	1.54273e-273
CD163	3.60499e-108	-0.444071	0.624	0.761	7.73666e-104
EZR	2.88324e-138	-0.444503	0.373	0.582	6.18772e-134
C4H6orf62	1.17283e-168	-0.445579	0.345	0.576	2.51701e-164
COLEC12	4.00432e-221	-0.448644	0.159	0.395	8.59368e-217
SELENOK	7.7313e-95	-0.449261	0.488	0.653	1.65921e-90
LILRA5	2.4976e-159	-0.45219	0.326	0.55	5.36009e-155
NUDT5	2.29743e-178	-0.453906	0.238	0.465	4.93051e-174
GCA	5.86479e-236	-0.455367	0.064	0.265	1.25864e-231
CD1D	1.28058e-294	-0.45537	0.046	0.26	2.74825e-290
ABCA2	3.43878e-285	-0.455974	0.028	0.221	7.37996e-281
CLIC4	1.31335e-185	-0.456586	0.21	0.437	2.81857e-181
ADAMTSL4	1.16003e-186	-0.459768	0.25	0.485	2.48955e-182
OSBPL11	3.61345e-158	-0.460318	0.387	0.608	7.75483e-154
PLA2G15	2.00781e-157	-0.463353	0.389	0.61	4.30896e-153
CKS1B	2.48454e-154	-0.469277	0.286	0.503	5.33207e-150
ECHDC1	6.48797e-161	-0.469291	0.252	0.469	1.39238e-156
PPP2R1A	2.11254e-125	-0.469652	0.422	0.61	4.53373e-121
MMD	1.10041e-210	-0.473479	0.135	0.358	2.36159e-206
PGK1	7.84721e-128	-0.473861	0.509	0.678	1.68409e-123
SLC29A1	4.95918e-274	-0.474145	0.89	0.919	1.06429e-269
PDCD4	1.38157e-221	-0.474171	0.101	0.315	2.96499e-217
ITGAX	2.18423e-145	-0.47465	0.412	0.621	4.68757e-141
ARHGAP30	3.08347e-208	-0.481233	0.315	0.57	6.61744e-204
MRPS15	8.97606e-148	-0.486053	0.435	0.645	1.92635e-143
ENSMMUG00000001458	0	-0.486323	0.911	0.935	0
PSMA6	4.50014e-184	-0.486451	0.756	0.852	9.65774e-180
TAGLN2	1.06168e-276	-0.487469	0.909	0.943	2.27847e-272
TKT	1.51274e-134	-0.487865	0.683	0.814	3.2465e-130
SMCO4	8.61729e-171	-0.488076	0.256	0.481	1.84936e-166
THY1	4.1991e-208	-0.488781	0.017	0.156	9.01169e-204
CCND3	8.11185e-197	-0.489338	0.318	0.566	1.74088e-192
DOK2	2.38299e-200	-0.490831	0.251	0.495	5.11413e-196
CD14	1.20297e-100	-0.492217	0.694	0.769	2.5817e-96
ANPEP	2.28576e-216	-0.49983	0.116	0.335	4.90546e-212
FBXO9	3.98743e-228	-0.501993	0.192	0.443	8.55743e-224
RARA	2.74878e-204	-0.50339	0.256	0.503	5.89915e-200
SH3BP5	7.42522e-213	-0.503529	0.239	0.489	1.59353e-208
RBP4	1.4013e-194	-0.504904	0.022	0.161	3.00733e-190
AKR1B1	8.15814e-138	-0.505775	0.695	0.81	1.75082e-133
RTN3	4.68169e-197	-0.507263	0.362	0.607	1.00474e-192
MBD3	8.21493e-257	-0.507572	0.874	0.926	1.76301e-252
DNAJA1	7.71911e-140	-0.509482	0.521	0.696	1.6566e-135
BRK1	2.52453e-163	-0.509699	0.747	0.839	5.4179e-159
ENSMMUG00000060032	2.53394e-303	-0.509731	0.102	0.361	5.43809e-299
NRP2	1.21647e-158	-0.510589	0.334	0.55	2.61067e-154
MOCOS	1.2505e-110	-0.511396	0.072	0.198	2.68371e-106
H2AFZ	1.58481e-125	-0.516882	0.706	0.819	3.40116e-121
MSN	2.60085e-174	-0.51806	0.591	0.76	5.58169e-170
EIF4A2	1.45243e-190	-0.518801	0.388	0.628	3.11707e-186
FPR1	1.82506e-212	-0.520139	0.23	0.478	3.91676e-208
IGSF8	3.15682e-248	-0.52136	0.176	0.434	6.77486e-244
ENSMMUG00000058755	2.5779e-270	-0.523973	0.878	0.924	5.53244e-266
CYB5R3	4.00622e-229	-0.524588	0.225	0.483	8.59774e-225
CEACAM5	3.83081e-174	-0.526324	0.257	0.483	8.2213e-170
SLC7A7	1.64962e-179	-0.527371	0.502	0.718	3.54025e-175
LTB4R.1	0	-0.531743	0.03	0.264	0
TTLL10	0	-0.533075	0.027	0.266	0
TXNIP	1.44188e-149	-0.537074	0.746	0.836	3.09441e-145
MGST3	0	-0.544087	0.909	0.941	0
FN1	1.63181e-73	-0.544171	0.843	0.831	3.50202e-69
CEBPB	8.75799e-173	-0.546616	0.465	0.676	1.87955e-168
NME2	0	-0.550346	0.927	0.948	0
GPD1L	2.42096e-296	-0.554012	0.094	0.346	5.19563e-292
PHLDA3	2.81061e-290	-0.556214	0.083	0.326	6.03184e-286
CCDC151	4.51453e-237	-0.558355	0.124	0.358	9.68863e-233
VAMP8	2.67967e-217	-0.562435	0.689	0.833	5.75084e-213
PEBP1	4.4585e-173	-0.562546	0.608	0.756	9.56839e-169
TSPO	0	-0.563258	0.876	0.916	0
ARHGEF28	0	-0.56327	0.021	0.267	0
IRS2	0	-0.564109	0.029	0.263	0
TP53I13	3.82728e-283	-0.568724	0.184	0.464	8.21373e-279
LDHA	5.82721e-203	-0.56959	0.67	0.805	1.25058e-198
LBHD2	0	-0.572497	0.008	0.211	0
ENSMMUG00000000983	0	-0.574801	0.901	0.934	0
ENSMMUG00000061125	3.08333e-202	-0.576968	0.493	0.722	6.61713e-198
TRMT112	2.43486e-228	-0.5799	0.652	0.815	5.22545e-224
CD81	1.47298e-201	-0.58425	0.603	0.791	3.16117e-197
FCER1G	0	-0.585666	0.931	0.939	0
DBNDD2	7.2025e-223	-0.588586	0.284	0.544	1.54573e-218
PLAUR	1.64815e-214	-0.589089	0.279	0.532	3.53709e-210
FFAR4	0	-0.59111	0.031	0.311	0
APIP	5.13954e-250	-0.59282	0.268	0.542	1.103e-245
UBASH3B	0	-0.597019	0.104	0.38	0
RNF103	1.88193e-220	-0.598485	0.3	0.556	4.0388e-216
EML4	7.3369e-219	-0.599254	0.501	0.725	1.57457e-214
MTPN	2.48222e-225	-0.600202	0.589	0.773	5.3271e-221
PPDPF	7.94959e-306	-0.601065	0.827	0.909	1.70606e-301
ENSMMUG00000000729	2.63555e-221	-0.60563	0.386	0.64	5.65615e-217
MINK1	6.8633e-273	-0.611004	0.26	0.547	1.47293e-268
STXBP2	1.67658e-207	-0.614875	0.524	0.73	3.59811e-203
LRRFIP2	4.50013e-273	-0.615417	0.187	0.461	9.65773e-269
ENSMMUG00000015946	1.52656e-219	-0.617975	0.459	0.693	3.27615e-215
ENSMMUG00000018740	7.69162e-273	-0.621002	0.73	0.817	1.6507e-268
S100A4	3.8971e-101	-0.623223	0.843	0.861	8.36357e-97
SERPINE1	2.42300270963577e-314	-0.623455	0.095	0.358	5.20000611514934e-310
HSPA8	1.01995603619371e-317	-0.624338	0.775	0.885	2.18892764927532e-313
ACOT11	0	-0.625353	0.043	0.322	0
MYO1G	4.26115e-303	-0.627983	0.202	0.497	9.14486e-299
VASP	3.30996e-235	-0.628671	0.484	0.714	7.1035e-231
SLAMF9	2.35549e-276	-0.63086	0.175	0.449	5.05512e-272
LRRFIP1	4.59882e-216	-0.632466	0.495	0.719	9.86954e-212
RMDN3	1.16034e-242	-0.635245	0.591	0.799	2.4902e-238
SLC6A6	1.81615e-261	-0.637236	0.305	0.58	3.89764e-257
ATP1B3	6.46948e-230	-0.643516	0.37	0.624	1.38842e-225
TGM2	3.53872e-207	-0.647997	0.201	0.437	7.59446e-203
FCGR1A	1.58671e-243	-0.652642	0.284	0.553	3.40524e-239
ZDHHC3	7.59407e-274	-0.655653	0.25	0.533	1.62976e-269
YBX1	3.37102e-272	-0.656094	0.828	0.892	7.23454e-268
FLNA	1.29577e-264	-0.657492	0.572	0.776	2.78086e-260
PYCARD	0	-0.6581	0.789	0.882	0
ABHD5	0	-0.663974	0.109	0.385	0
APOC1	0	-0.6666	0.949	0.977	0
UPF3A	0	-0.666997	0.175	0.472	0
LMNA	4.42011e-241	-0.674557	0.587	0.8	9.48601e-237
CYBB	4.59373e-289	-0.674645	0.652	0.821	9.85859e-285
CRIP1	0	-0.679473	0.961	0.982	0
C15H9orf152	0	-0.682728	0.913	0.953	0
ANXA5	0	-0.683943	0.804	0.894	0
CFD	0	-0.692756	0.896	0.928	0
SVIL	0	-0.695184	0.05	0.353	0
ANXA1	4.81722403811195e-318	-0.698618	0.789	0.883	1.0338244508192e-313
ETHE1	4.32049e-239	-0.699052	0.508	0.72	9.2722e-235
PRDX5	0	-0.701051	0.688	0.846	0
CD101	0	-0.707418	0.08	0.405	0
TMEM150B	0	-0.707666	0.196	0.502	0
WLS	0	-0.708878	0.049	0.346	0
DST	0	-0.713682	0.131	0.451	0
QSOX1	4.00226e-249	-0.723704	0.398	0.629	8.58924e-245
CDC42EP3	0	-0.738602	0.186	0.499	0
SGMS1	0	-0.739155	0.112	0.429	0
HMOX2	1.003e-299	-0.743041	0.468	0.726	2.15253e-295
OLR1	4.82643e-306	-0.745793	0.477	0.731	1.0358e-301
ITPK1	1.57718106628643e-312	-0.748239	0.286	0.585	3.38479e-308
PFAS	0	-0.768359	0.134	0.451	0
PROS1	0	-0.769216	0.093	0.423	0
SEPTIN11	0	-0.770304	0.211	0.542	0
TCF7L2	0	-0.783888	0.097	0.45	0
GPCPD1	0	-0.787419	0.49	0.764	0
CSTB	0	-0.803208	0.854	0.93	0
CLEC4E	0	-0.803852	0.023	0.317	0
LY86	4.89475e-280	-0.804739	0.408	0.671	1.05046e-275
CD177	0	-0.805397	0.049	0.369	0
CXCL16	0	-0.815569	0.575	0.792	0
CYP27A1	0	-0.820471	0.711	0.866	0
ABHD2	0	-0.837128	0.151	0.504	0
ACTN1	0	-0.839643	0.29	0.63	0
ENSMMUG00000054052	0	-0.848154	0.335	0.669	0
TRPV2	0	-0.863769	0.32	0.644	0
HK3	0	-0.871825	0.197	0.544	0
RHBDD2	0	-0.893566	0.119	0.449	0
SHTN1	0	-0.896841	0.221	0.598	0
C9orf16	0	-0.899186	0.507	0.757	0
VAPA	0	-0.920407	0.606	0.814	0
PECAM1	0	-0.922069	0.436	0.743	0
ENSMMUG00000023035	0	-0.930696	0.025	0.342	0
RAB13	0	-0.933389	0.461	0.758	0
VSIG4	2.10708e-227	-0.935566	0.093	0.289	4.522e-223
ENSMMUG00000051239	0	-0.93616	0.908	0.953	0
TCEAL9	0	-0.962609	0.251	0.618	0
PPARG	0	-0.963253	0.266	0.646	0
ALOX5	0	-0.987514	0.141	0.532	0
NCF1	0	-0.991493	0.445	0.7	0
MCM7	0	-1.00376	0.082	0.337	0
PNPLA2	0	-1.02067	0.3	0.682	0
SLC1A5	0	-1.04855	0.159	0.57	0
PABPC1	0	-1.04966	0.722	0.867	0
KCNA3	0	-1.051	0.171	0.572	0
PDLIM1	0	-1.06491	0.166	0.581	0
LRP1	0	-1.06655	0.518	0.794	0
ENO3	4.92246e-213	-1.09578	0.276	0.485	1.05641e-208
ABCG1	0	-1.13968	0.248	0.627	0
RGCC	0	-1.18683	0.291	0.657	0
CHI3L1	0	-1.19595	0.08	0.463	0
APP	0	-1.21457	0.439	0.773	0
SCD	0	-1.22515	0.085	0.397	0
S100A9	2.81079e-281	-1.23511	0.047	0.256	6.03223e-277
CD9	0	-1.24502	0.566	0.796	0
CDA	0	-1.25019	0.189	0.599	0
TREM1	0	-1.27505	0.641	0.874	0
GLIPR2	0	-1.27762	0.541	0.839	0
CD52	0	-1.29317	0.446	0.791	0
SMC6	0	-1.29598	0.192	0.624	0
ITGA6	0	-1.30413	0.122	0.59	0
ALOX5AP	0	-1.31761	0.635	0.873	0
FHL1	0	-1.32983	0.078	0.571	0
UBB	0	-1.35463	0.849	0.926	0
MRC1	0	-1.38833	0.506	0.81	0
FUOM	0	-1.41663	0.664	0.884	0
TECR	0	-1.43847	0.169	0.609	0
MPC2	0	-1.51643	0.415	0.743	0
CAMP	0	-1.56992	0.406	0.758	0
ENSMMUG00000039864	0	-1.59439	0.285	0.762	0
S100A8	4.63125e-280	-1.63008	0.126	0.376	9.93912e-276
CCL18	0	-1.72227	0.564	0.868	0
MARCO	0	-1.81258	0.184	0.669	0
APOC2	0	-2.14159	0.136	0.441	0
PTGDS	1.7804e-232	-2.23536	0.036	0.2	3.82093e-228
ENSMMUG00000049154	0	-2.2644	0.176	0.788	0
LTA4H	0	-2.27276	0.417	0.884	0
MCEMP1	0	-2.431	0.25	0.814	0
CHIT1	0	-2.56699	0.16	0.602	0
ACAD10	0	-2.73526	0.453	0.911	0
RETN	0	-2.85615	0.68	0.925	0
FABP4	0	-3.01905	0.304	0.846	0

## Sheet: 4dpi CD163+MRC1- vs CD163+MRC1+
	p_val	avg_log2FC	pct.1	pct.2	p_val_adj
ENSMMUG00000055885	4.02239e-307	4.30743	0.367	0.133	8.63245e-303
CCL4L1	0	3.53431	0.818	0.176	0
IL1RN	0	3.44222	0.63	0.277	0
APOBEC3A	0	3.33639	0.754	0.126	0
ENSMMUG00000042343	0	3.22078	0.788	0.23	0
C15orf48	0	3.10573	0.541	0.123	0
SOD2	0	3.06763	0.87	0.666	0
ENSMMUG00000061959	0	3.02657	0.715	0.17	0
ENSMMUG00000062917	0	2.92846	0.683	0.153	0
ENSMMUG00000013256	0	2.70215	0.85	0.383	0
ISG15	0	2.66409	0.912	0.608	0
NFKBIA	0	2.63895	0.961	0.778	0
SELL	1.21737e-223	2.48213	0.357	0.062	2.6126e-219
ISG20	0	2.46402	0.768	0.388	0
IDO1	0	2.46119	0.535	0.112	0
CCL3	0	2.42364	0.647	0.198	0
ENSMMUG00000058233	0	2.38105	0.518	0.069	0
IFIT3	0	2.35275	0.758	0.524	0
IFIT2	0	2.31333	0.802	0.533	0
TIMP1	7.7019e-270	2.30068	0.469	0.119	1.65291e-265
CSF3R	0	2.289	0.519	0.172	0
IFI27	0	2.18905	0.908	0.604	0
ENSMMUG00000008111	5.79707e-270	2.07709	0.453	0.087	1.24411e-265
IER3	0	2.04794	0.667	0.302	0
CCL2	2.99704e-132	2.02115	0.403	0.182	6.43196e-128
RGS2	8.69236e-227	1.96407	0.384	0.183	1.86547e-222
BCL2A1	0	1.93622	0.866	0.7	0
CXCL10	4.37501e-89	1.88888	0.325	0.129	9.3892e-85
FCN1	3.13598e-276	1.85921	0.404	0.047	6.73013e-272
GADD45B	2.39498e-284	1.85702	0.555	0.294	5.13986e-280
MT2A	1.14286e-106	1.84209	0.488	0.494	2.45269e-102
ZFP36	0	1.80852	0.947	0.824	0
LTB	1.76703e-113	1.73716	0.237	0.071	3.79222e-109
IL1B	4.47031e-245	1.72578	0.614	0.366	9.59373e-241
IFIT1	1.39752e-215	1.71811	0.624	0.451	2.99921e-211
PM20D2	0	1.68265	0.703	0.527	0
MX2	0	1.67917	0.728	0.44	0
GBP3	1.92685601878086e-322	1.66716	0.716	0.564	4.13522570190561e-318
LIMD2	2.71793e-238	1.65298	0.434	0.097	5.83294e-234
FCGR2B	7.57071e-279	1.60202	0.593	0.435	1.62475e-274
PPP1R15A	0	1.54739	0.76	0.627	0
ENSMMUG00000064120	0	1.52648	0.912	0.798	0
JUNB	8.87648e-285	1.51652	0.648	0.427	1.90498e-280
TNFAIP6	6.38603e-102	1.49371	0.131	0.011	1.37051e-97
EPSTI1	4.08343e-255	1.47483	0.513	0.257	8.76345e-251
G0S2	8.49587e-225	1.47024	0.661	0.614	1.8233e-220
TNFSF10	1.8834e-190	1.44719	0.301	0.047	4.04196e-186
ZFP36L1	1.61739e-239	1.44457	0.587	0.371	3.47108e-235
ENSMMUG00000013257	4.99901e-147	1.41998	0.236	0.035	1.07284e-142
TNFAIP3	8.85766e-235	1.41905	0.562	0.307	1.90094e-230
LAT2	1.07056e-222	1.39842	0.389	0.076	2.29752e-218
CORO1A	8.14617e-267	1.39747	0.653	0.466	1.74825e-262
PTPRCAP	7.18804e-84	1.38798	0.245	0.1	1.54262e-79
DUSP2	2.40377e-174	1.38726	0.301	0.061	5.15873e-170
CDKN1A	8.9384e-184	1.36317	0.471	0.187	1.91827e-179
ENSMMUG00000009425	0	1.3584	0.948	0.912	0
S100A9	1.33297e-66	1.35183	0.24	0.256	2.86068e-62
VSIR	1.53567e-176	1.35147	0.413	0.257	3.2957e-172
RASSF2	1.09054e-132	1.33724	0.301	0.141	2.34042e-128
IRF7	3.63025e-211	1.32888	0.539	0.336	7.79087e-207
CXCL11	3.12095e-90	1.32877	0.125	0.011	6.69786e-86
PSMB9	0	1.32565	0.86	0.776	0
RSAD2	9.65384e-128	1.29483	0.277	0.148	2.07181e-123
C3	7.31784e-123	1.28732	0.331	0.099	1.57048e-118
S100A8	3.2147e-46	1.27351	0.384	0.376	6.89906e-42
HERC5	1.083e-202	1.26054	0.481	0.371	2.32423e-198
SAMD9	2.27063e-140	1.25787	0.201	0.078	4.873e-136
SLC25A37	1.94517e-202	1.22543	0.471	0.426	4.17453e-198
ENSMMUG00000058581	4.69651e-49	1.21971	0.133	0.072	1.00792e-44
CMTM1	3.23253e-125	1.21102	0.223	0.063	6.93734e-121
PMAIP1	1.35787e-178	1.19685	0.388	0.176	2.91412e-174
IFNGR2	1.81697e-237	1.19173	0.504	0.388	3.8994e-233
AIM2	2.32756e-180	1.18441	0.389	0.452	4.99517e-176
ENSMMUG00000061824	0	1.17878	0.973	0.931	0
CKLF	1.26181e-183	1.17285	0.324	0.244	2.70796e-179
OAS1	7.55531e-172	1.17026	0.552	0.422	1.62145e-167
OSM	1.42021e-119	1.17004	0.305	0.147	3.04791e-115
GPR183	3.23654e-154	1.16128	0.371	0.112	6.94593e-150
SERPINB10	3.04645e-136	1.15613	0.274	0.058	6.53799e-132
RNASE6	5.16333e-259	1.14264	0.754	0.741	1.1081e-254
FOS	1.71311e-198	1.14021	0.783	0.724	3.67651e-194
APOL2	3.30725e-131	1.13892	0.384	0.274	7.09769e-127
FYB1	9.77435e-125	1.13062	0.406	0.216	2.09767e-120
GZMB	1.59143e-34	1.1139	0.211	0.123	3.41537e-30
LST1	1.08459e-214	1.10457	0.548	0.514	2.32765e-210
IRF1	3.98026e-152	1.10401	0.361	0.257	8.54204e-148
OASL	4.29027e-164	1.0947	0.461	0.422	9.20736e-160
CXCL3	8.73695e-118	1.08937	0.526	0.539	1.87504e-113
MT1E	4.58341e-34	1.07468	0.281	0.377	9.83647e-30
APOL6	6.29576e-152	1.07372	0.35	0.215	1.35113e-147
SOCS3	2.50956e-135	1.07321	0.298	0.152	5.38576e-131
LSP1	3.64872e-142	1.06951	0.604	0.398	7.83052e-138
ENSMMUG00000064873	2.59258e-134	1.05951	0.35	0.209	5.56395e-130
NINJ1	6.60826e-260	1.05738	0.683	0.634	1.4182e-255
PSMB8	1.64522e-268	1.0466	0.799	0.772	3.53081e-264
NKG7	3.68214e-42	1.04655	0.13	0.061	7.90223e-38
SIGLEC5	1.39137e-115	1.04612	0.3	0.119	2.98602e-111
TUT7	3.23787e-143	1.03861	0.217	0.192	6.94879e-139
HIF1A	1.24368e-172	1.03333	0.526	0.439	2.66906e-168
MARCKSL1	5.86738e-122	1.03326	0.296	0.166	1.2592e-117
CTSL	3.30357e-137	1.03171	0.402	0.391	7.08979e-133
CD86	4.39762e-192	1.01657	0.494	0.326	9.43772e-188
ENSMMUG00000002320	8.28371051509159e-315	1.01581	0.913	0.885	1.77776711364381e-310
PLEK	9.61321e-217	1.01102	0.442	0.508	2.06309e-212
BTG1	9.61743e-175	1.01028	0.558	0.483	2.064e-170
SRGN	6.18267e-231	1.00428	0.936	0.877	1.32686e-226
CFLAR	2.17753e-165	1.00289	0.382	0.315	4.67321e-161
LCP2	3.13082e-132	0.969744	0.336	0.251	6.71905e-128
CLEC2B	2.60362e-126	0.969738	0.362	0.251	5.58763e-122
EMP3	0	0.964364	0.867	0.899	4.10286e-304
SP100	1.34845e-210	0.961082	0.549	0.542	2.89391e-206
CD274	5.98056e-100	0.959664	0.175	0.046	1.28349e-95
GIMAP4	1.14721e-164	0.94927	0.496	0.396	2.46202e-160
RAC2	1.0144e-124	0.945572	0.362	0.317	2.17701e-120
EGR1	1.25327e-71	0.945441	0.314	0.166	2.68964e-67
ENSMMUG00000062821	6.29443e-148	0.944436	0.471	0.376	1.35085e-143
HCST	3.88767e-96	0.94405	0.346	0.208	8.34332e-92
ENSMMUG00000058325	4.32222e-156	0.943303	0.66	0.545	9.27591e-152
TNFSF13B	4.54734e-166	0.920252	0.536	0.494	9.75905e-162
MXD1	1.43692e-77	0.910695	0.141	0.069	3.08377e-73
IFI44	1.38395e-156	0.907581	0.429	0.392	2.9701e-152
UBE2L6	5.74721e-165	0.905642	0.562	0.532	1.23341e-160
H2AC20	3.76292e-114	0.903623	0.477	0.366	8.0756e-110
FLOT1	1.75466e-173	0.900886	0.498	0.494	3.76567e-169
TNF	2.5224e-99	0.89025	0.211	0.07	5.41331e-95
GPR84	5.54731e-143	0.883606	0.309	0.218	1.19051e-138
LITAF	5.19499e-124	0.881471	0.728	0.812	1.1149e-119
MX1	9.26194e-162	0.879537	0.836	0.797	1.9877e-157
DUSP1	3.00925e-176	0.86954	0.86	0.846	6.45816e-172
IFI30	2.0001e-263	0.869515	0.96	0.958	4.2924e-259
CD300A	2.92346e-122	0.868683	0.271	0.157	6.27404e-118
RGS1	1.95253e-111	0.868386	0.227	0.041	4.19033e-107
SGK1	3.79621e-114	0.868097	0.436	0.35	8.14704e-110
TMEM176B	9.68145e-61	0.868079	0.278	0.127	2.07774e-56
BHLHE40	2.87093e-106	0.866914	0.326	0.249	6.16131e-102
PLAC8	3.32362e-206	0.864319	0.908	0.947	7.13281e-202
GPR65	1.75367e-105	0.859412	0.24	0.165	3.76355e-101
CD69	1.38107e-64	0.857513	0.47	0.282	2.96391e-60
HSH2D	4.11351e-67	0.855944	0.12	0.035	8.82801e-63
KCNH7	7.32813e-134	0.851635	0.335	0.264	1.57269e-129
WIPF1	6.69802e-166	0.846739	0.336	0.373	1.43746e-161
GBP7	1.85881e-122	0.844687	0.208	0.217	3.98919e-118
PKIB	3.12347e-117	0.841028	0.258	0.193	6.70328e-113
NXPE3	4.44119e-131	0.836349	0.496	0.445	9.53123e-127
PSME2	2.94021e-209	0.834693	0.794	0.803	6.30998e-205
SERP1	1.75278e-94	0.833576	0.348	0.208	3.76163e-90
NAPA	5.16706e-191	0.829898	0.574	0.561	1.1089e-186
KLF6	3.23476e-177	0.825598	0.753	0.745	6.94211e-173
DDX58	1.97858e-116	0.819792	0.271	0.222	4.24624e-112
SUB1	6.22434e-200	0.819019	0.668	0.646	1.33581e-195
OAS2	7.79248e-119	0.810783	0.572	0.512	1.67234e-114
MARCKS	1.36201e-89	0.803504	0.168	0.027	2.92301e-85
CXHXorf21	1.77733e-91	0.800746	0.242	0.157	3.81433e-87
PDE4B	3.23996e-82	0.800279	0.151	0.028	6.95328e-78
MAMU-E	9.87579e-209	0.795331	0.992	0.94	2.11944e-204
CXCL8	3.55742e-92	0.794504	0.261	0.258	7.63458e-88
DSE	4.7199e-72	0.7945	0.191	0.084	1.01294e-67
HOPX	3.25279e-46	0.792926	0.106	0.031	6.9808e-42
RNF213	9.70541e-143	0.7928	0.586	0.623	2.08288e-138
NMI	1.42055e-154	0.789104	0.434	0.4	3.04865e-150
GAPDH	4.86981e-238	0.77857	0.896	0.941	1.04511e-233
VMO1	2.06077e-110	0.777087	0.596	0.622	4.42261e-106
APOBEC3H	2.49541e-107	0.774334	0.279	0.213	5.35541e-103
AZU1	4.47415e-64	0.759983	0.217	0.063	9.60197e-60
IDH2	7.64769e-125	0.758847	0.416	0.32	1.64127e-120
PLD3	1.00753e-116	0.755755	0.529	0.51	2.16225e-112
PLBD1	1.7182e-82	0.747841	0.343	0.333	3.68744e-78
IFNB1	7.87518e-104	0.747653	0.156	0.014	1.69009e-99
PLAAT4	3.78747e-112	0.746756	0.345	0.406	8.1283e-108
TNIP1	7.56323e-112	0.745194	0.245	0.23	1.62315e-107
TANK	1.04146e-115	0.741814	0.262	0.247	2.23508e-111
WTAP	4.5764e-122	0.739227	0.309	0.3	9.82142e-118
MS4A6A	1.13132e-89	0.73535	0.505	0.414	2.42792e-85
IFI16	8.72842e-132	0.730589	0.782	0.793	1.87321e-127
LILRAB	3.52793e-116	0.729736	0.309	0.227	7.57128e-112
CCRL2	9.1246e-91	0.726799	0.128	0.107	1.95823e-86
SEMA4A	6.10811e-103	0.724977	0.297	0.282	1.31086e-98
PLA2G4C	2.66589e-58	0.724837	0.152	0.06	5.72127e-54
TMEM123	2.38777e-154	0.724416	0.432	0.491	5.1244e-150
CD48	6.3543e-116	0.719527	0.748	0.765	1.3637e-111
CCL8	2.74169e-46	0.719138	0.119	0.031	5.88394e-42
CST3	1.44638e-220	0.715127	0.867	0.961	3.10408e-216
TAF7	1.52928e-93	0.710319	0.333	0.275	3.28199e-89
PLAAT3	9.57248e-89	0.708429	0.635	0.579	2.05435e-84
SMAP2	1.38945e-129	0.706163	0.307	0.334	2.98189e-125
CST7	5.84189e-42	0.700432	0.138	0.042	1.25373e-37
APOBEC3D	5.78609e-98	0.698732	0.291	0.24	1.24175e-93
MTHFD2	1.56433e-114	0.698153	0.33	0.293	3.3572e-110
CEBPD	1.12142e-95	0.697893	0.239	0.174	2.40667e-91
TMEM140	9.89819e-109	0.68998	0.125	0.122	2.12425e-104
ST8SIA4	4.00396e-75	0.68977	0.177	0.048	8.5929e-71
PIM3	3.74129e-78	0.689464	0.222	0.107	8.02918e-74
ICAM1	2.94031e-87	0.68921	0.216	0.163	6.3102e-83
CIR1	1.32405e-117	0.689016	0.376	0.412	2.84155e-113
PSTPIP1	2.52993e-74	0.686432	0.14	0.024	5.42948e-70
BIRC3	4.08882e-47	0.685609	0.126	0.042	8.77502e-43
ENSMMUG00000006397	5.87113e-109	0.684639	0.315	0.274	1.26e-104
TLR2	4.90239e-119	0.684506	0.285	0.291	1.0521e-114
IGSF6	8.19506e-124	0.682665	0.566	0.621	1.75874e-119
PTGS2	4.56064e-74	0.680887	0.103	0.008	9.7876e-70
SP110	1.48727e-112	0.679816	0.378	0.375	3.19182e-108
IFI44L	5.34757e-96	0.67981	0.291	0.242	1.14764e-91
CD38	6.08756e-73	0.67923	0.171	0.034	1.30645e-68
IFIT5	6.89972e-64	0.677572	0.174	0.092	1.48075e-59
ENSMMUG00000022489	1.26977e-76	0.674989	0.578	0.492	2.72504e-72
YPEL3	6.23043e-103	0.673384	0.239	0.28	1.33711e-98
HCLS1	1.69007e-156	0.672737	0.462	0.513	3.62706e-152
NBN	3.35216e-89	0.667349	0.214	0.182	7.19407e-85
CSRNP1	6.21483e-83	0.665586	0.246	0.17	1.33376e-78
STX11	6.38282e-114	0.662245	0.346	0.328	1.36982e-109
CASP1	3.05133e-158	0.659659	0.776	0.801	6.54847e-154
IGFLR1	7.22599e-67	0.656388	0.257	0.148	1.55077e-62
GLRX	3.51353e-132	0.655878	0.582	0.664	7.54038e-128
ENSMMUG00000061756	1.94987e-82	0.654967	0.195	0.171	4.18462e-78
LYN	4.07573e-158	0.651483	0.559	0.645	8.74692e-154
CD3E	4.12035e-33	0.650715	0.101	0.045	8.84269e-29
CNN2	9.0182e-68	0.649588	0.279	0.214	1.9354e-63
TRIM5	2.45808e-97	0.648395	0.149	0.118	5.27528e-93
PTPRE	8.21468e-66	0.646705	0.211	0.088	1.76295e-61
DDX60	1.50478e-80	0.642667	0.24	0.19	3.22941e-76
NPL	1.9726e-86	0.640476	0.2	0.197	4.23339e-82
UBE2B	1.75936e-132	0.6403	0.462	0.551	3.77577e-128
SPI1	3.8119e-144	0.639947	0.723	0.778	8.18072e-140
BCL3	4.19196e-62	0.638101	0.159	0.103	8.99637e-58
PARP14	1.82738e-90	0.636835	0.249	0.254	3.92173e-86
IL10RA	5.02643e-79	0.636027	0.272	0.212	1.07872e-74
SERPING1	3.41478e-46	0.634286	0.25	0.155	7.32846e-42
FGL2	1.62934e-130	0.632636	0.405	0.467	3.49673e-126
ST3GAL4	1.22114e-48	0.628324	0.124	0.098	2.62068e-44
UPP1	1.86358e-96	0.627786	0.295	0.291	3.99942e-92
DAZAP2	2.73165e-137	0.626003	0.619	0.678	5.8624e-133
CALM3	9.60718e-94	0.623333	0.404	0.369	2.0618e-89
TREM2	2.27688e-47	0.62156	0.247	0.142	4.88641e-43
SAMD9L	1.05436e-119	0.62117	0.351	0.361	2.26276e-115
KLF2	1.02621e-51	0.620001	0.162	0.119	2.20234e-47
SLC2A3	6.73933e-46	0.619308	0.151	0.081	1.44633e-41
FOSL2	3.7506e-66	0.618711	0.124	0.1	8.04915e-62
PELI1	5.49919e-72	0.612984	0.195	0.157	1.18018e-67
LIMK2	8.74692e-100	0.611585	0.183	0.205	1.87718e-95
REEP5	2.15388e-132	0.609442	0.497	0.516	4.62244e-128
GIMAP7	1.49425e-52	0.60821	0.134	0.062	3.20682e-48
MSRB1	1.18117e-117	0.607817	0.291	0.366	2.5349e-113
RNF149	1.66461e-137	0.606802	0.49	0.591	3.57242e-133
CLEC4A	8.18842e-123	0.604758	0.52	0.585	1.75732e-118
ENSMMUG00000017890	2.32361e-118	0.604749	0.562	0.609	4.98669e-114
DHX58	1.19028e-99	0.604503	0.294	0.271	2.55447e-95
VCAN	9.47562e-74	0.603325	0.161	0.154	2.03356e-69
CMPK2	1.93701e-73	0.597157	0.225	0.175	4.15702e-69
IFI35	7.52707e-119	0.596457	0.4	0.427	1.61538e-114
SLC31A2	5.89867e-97	0.595512	0.245	0.23	1.26591e-92
MCL1	2.07775e-119	0.59099	0.611	0.698	4.45905e-115
RTP4	2.33104e-79	0.582174	0.109	0.092	5.00265e-75
ENSMMUG00000013289	5.548e-69	0.577317	0.23	0.15	1.19066e-64
MEF2C	7.04747e-53	0.575894	0.205	0.097	1.51246e-48
MID1IP1	3.60425e-79	0.575448	0.246	0.247	7.73508e-75
ENSMMUG00000006206	2.70367e-117	0.574843	0.487	0.498	5.80234e-113
PSMB10	4.95173e-132	0.574363	0.49	0.524	1.06269e-127
RNF145	4.83448e-75	0.573743	0.253	0.261	1.03753e-70
LAP3	2.12532e-155	0.573741	0.625	0.701	4.56115e-151
DHRS9	1.09268e-73	0.573133	0.155	0.031	2.345e-69
PSME1	2.77892e-143	0.567005	0.747	0.788	5.96383e-139
ACSL1	1.02416e-95	0.566761	0.169	0.181	2.19795e-91
ENSMMUG00000052792	3.5324e-54	0.56535	0.173	0.071	7.58088e-50
PHF11	7.25065e-89	0.563243	0.339	0.333	1.55606e-84
ID2	2.62814e-84	0.560225	0.458	0.543	5.64024e-80
CD82	5.19995e-43	0.559927	0.158	0.073	1.11596e-38
PPP1R18	9.74937e-107	0.559188	0.396	0.46	2.09231e-102
PRDX6	5.7026e-134	0.557178	0.431	0.553	1.22383e-129
MPZL1	9.25859e-94	0.556608	0.242	0.246	1.98699e-89
RCSD1	1.59782e-43	0.555747	0.117	0.033	3.42908e-39
RAB5C	2.92608e-70	0.555375	0.124	0.129	6.27966e-66
SHISA5	1.15103e-120	0.55535	0.677	0.726	2.47023e-116
RHOH	2.78108e-88	0.554244	0.159	0.185	5.96848e-84
BID	2.63797e-118	0.553847	0.342	0.381	5.66134e-114
SH3KBP1	1.70732e-57	0.550155	0.216	0.185	3.66408e-53
TAGAP	1.55306e-60	0.547587	0.149	0.035	3.33302e-56
WARS1.1	7.80146e-107	0.546869	0.321	0.414	1.67427e-102
CISH	1.5193e-80	0.546458	0.316	0.357	3.26057e-76
DNMT1	9.28057e-101	0.544186	0.342	0.331	1.9917e-96
ATP6V1B2	1.76203e-128	0.544103	0.454	0.506	3.78148e-124
TPD52L2	1.02732e-112	0.544017	0.436	0.471	2.20472e-108
SERPINA1	5.87671e-81	0.543978	0.828	0.861	1.2612e-76
RNF167	2.73129e-76	0.543155	0.394	0.449	5.86161e-72
REL	2.87068e-105	0.542941	0.297	0.32	6.16076e-101
RGS10	5.73185e-51	0.541424	0.278	0.207	1.23011e-46
SPATS2L	4.06148e-104	0.537693	0.386	0.434	8.71635e-100
C10H20orf24	4.35091e-126	0.537587	0.473	0.569	9.33748e-122
FPR3	3.71864e-52	0.537087	0.183	0.078	7.98057e-48
IRF9	6.90449e-129	0.536456	0.44	0.517	1.48177e-124
IL6	2.39718e-54	0.536003	0.142	0.032	5.14459e-50
HERC6	3.08865e-54	0.535646	0.162	0.121	6.62855e-50
ETS2	5.08054e-84	0.532806	0.198	0.201	1.09033e-79
ADA	4.45092e-61	0.531032	0.217	0.127	9.55212e-57
GLIPR1L2	1.59958e-85	0.530265	0.225	0.228	3.43286e-81
ENSMMUG00000022769	2.05806e-116	0.529051	0.474	0.513	4.4168e-112
TNFRSF1B	1.09912e-131	0.52804	0.404	0.518	2.35882e-127
BATF	2.41296e-55	0.527447	0.15	0.11	5.17845e-51
IFNAR2	1.10769e-124	0.522208	0.519	0.578	2.37722e-120
CCL5	1.18345e-30	0.520888	0.133	0.155	2.53981e-26
STAMBPL1	1.45486e-46	0.519763	0.133	0.061	3.12227e-42
ENSMMUG00000052424	4.30488e-27	0.518247	0.109	0.061	9.23871e-23
RNF19B	8.76189e-66	0.515662	0.146	0.106	1.88039e-61
STAT1	1.48827e-102	0.515491	0.513	0.569	3.19397e-98
SCIMP	8.33311e-72	0.514337	0.231	0.238	1.78837e-67
GPSM3	4.33975e-126	0.512712	0.509	0.632	9.31354e-122
ENSMMUG00000001764	6.3207e-102	0.509	0.718	0.775	1.35648e-97
F13A1	1.6297e-45	0.508306	0.128	0.046	3.49749e-41
SLC16A3	8.27464e-112	0.508041	0.376	0.438	1.77582e-107
MAP1LC3A	2.03218e-81	0.507489	0.11	0.141	4.36127e-77
ENSMMUG00000002075	4.00227e-93	0.50741	0.772	0.834	8.58927e-89
DDIT4	4.90293e-48	0.506717	0.243	0.212	1.05222e-43
ENSMMUG00000048321	3.66011e-75	0.506042	0.247	0.226	7.85496e-71
NLRP3	5.9444e-55	0.503791	0.14	0.06	1.27573e-50
EHD1	7.73694e-85	0.501565	0.127	0.143	1.66043e-80
N4BP1	3.42357e-61	0.500397	0.13	0.114	7.34733e-57
DDIT3	2.38546e-76	0.50027	0.198	0.216	5.11945e-72
ABI3	4.12899e-56	0.49964	0.227	0.164	8.86123e-52
EVI2B	2.97903e-78	0.498826	0.236	0.275	6.3933e-74
LGMN	6.93973e-99	0.498427	0.522	0.609	1.48933e-94
USP15	2.71023e-90	0.495236	0.236	0.278	5.81643e-86
ENSMMUG00000005959	4.59314e-73	0.492898	0.12	0.132	9.85733e-69
CCNL1	1.06906e-96	0.490793	0.316	0.361	2.2943e-92
ELF1	1.27427e-111	0.490287	0.272	0.345	2.73471e-107
MBOAT7	5.31616e-60	0.488958	0.11	0.089	1.1409e-55
KLF10	5.69228e-53	0.488531	0.191	0.158	1.22162e-48
CPVL	7.70148e-32	0.48712	0.29	0.233	1.65281e-27
PIK3AP1	7.32847e-74	0.48627	0.159	0.155	1.57276e-69
CFP	6.29404e-41	0.485695	0.23	0.215	1.35076e-36
IRF2	9.25744e-106	0.483334	0.234	0.318	1.98674e-101
ENSMMUG00000049295	4.15597e-47	0.483042	0.153	0.067	8.91913e-43
ENSMMUG00000050829	2.66249e-47	0.482129	0.91	0.918	5.71396e-43
DRAM1	3.20193e-96	0.481226	0.273	0.3	6.87166e-92
GABARAPL1	2.83812e-61	0.48004	0.15	0.161	6.09089e-57
CALR	5.48838e-112	0.479659	0.69	0.783	1.17786e-107
ARF4	1.33364e-100	0.477042	0.407	0.454	2.86213e-96
TRIR	1.98624e-115	0.47589	0.516	0.594	4.26267e-111
RELB	7.39882e-52	0.475538	0.176	0.127	1.58786e-47
OAS3	5.62454e-86	0.475159	0.275	0.319	1.20708e-81
ANTXR2	7.12189e-41	0.468784	0.108	0.08	1.52843e-36
RIPK2	7.99303e-70	0.467411	0.188	0.161	1.71538e-65
SMCHD1	7.74914e-77	0.466593	0.201	0.235	1.66304e-72
IL6R	4.16343e-49	0.465781	0.127	0.099	8.93514e-45
CYRIA	1.50744e-62	0.465433	0.15	0.147	3.23512e-58
SMIM29	3.5325e-66	0.464763	0.282	0.281	7.58109e-62
ANXA3	3.68933e-77	0.464755	0.14	0.152	7.91768e-73
ENSMMUG00000008604	6.07155e-49	0.464373	0.203	0.175	1.30302e-44
MPP1	2.58431e-104	0.464057	0.455	0.511	5.54618e-100
ID3	4.40813e-33	0.463291	0.12	0.043	9.46029e-29
MANF	3.34097e-85	0.463203	0.32	0.34	7.17005e-81
ENSMMUG00000054038	1.58851e-69	0.46318	0.934	0.916	3.40909e-65
P2RY13	1.12124e-82	0.462827	0.135	0.185	2.40628e-78
CSF2RB	1.15911e-118	0.460886	0.213	0.313	2.48758e-114
ENSMMUG00000019505	7.47343e-94	0.460615	0.349	0.423	1.60387e-89
PPM1J	4.28666e-51	0.459118	0.201	0.193	9.19961e-47
PTAFR	1.4282e-116	0.457101	0.15	0.242	3.06505e-112
RABGAP1L	1.54367e-65	0.455352	0.149	0.143	3.31288e-61
SEC14L1	7.34587e-65	0.454095	0.151	0.163	1.5765e-60
RAB8A	2.18129e-90	0.452767	0.38	0.429	4.68127e-86
IL15RA	9.61853e-52	0.452591	0.159	0.131	2.06423e-47
PLEKHO1	9.37985e-58	0.449676	0.278	0.249	2.01301e-53
NADK	2.03125e-83	0.449205	0.253	0.321	4.35927e-79
PRR13	1.84322e-61	0.448165	0.8	0.835	3.95573e-57
DDX60L	9.2335e-88	0.447436	0.182	0.218	1.9816e-83
GNG11	1.54238e-36	0.446678	0.127	0.084	3.31011e-32
ZNF267	2.47835e-45	0.446655	0.131	0.104	5.31879e-41
IRF2BP2	1.25045e-109	0.445753	0.206	0.281	2.68359e-105
SERPINB9	4.95583e-34	0.445096	0.127	0.084	1.06357e-29
SLC43A2	1.28198e-54	0.44466	0.166	0.158	2.75127e-50
PTPN1	4.62497e-114	0.442114	0.333	0.442	9.92565e-110
SYK	1.32027e-117	0.441188	0.291	0.398	2.83343e-113
BRI3	3.96963e-78	0.438978	0.818	0.892	8.51923e-74
ENSMMUG00000063607	1.43919e-36	0.438789	0.156	0.11	3.08864e-32
CITED2	7.45266e-45	0.438159	0.369	0.38	1.59942e-40
TREX1	4.34819e-96	0.43778	0.268	0.335	9.33165e-92
MAP1LC3B	5.68356e-114	0.437578	0.42	0.556	1.21975e-109
RTF2	3.38385e-79	0.436969	0.21	0.255	7.26207e-75
SCGB3A1	5.36568e-11	0.436173	0.265	0.29	1.15153e-06
CCDC50	3.43146e-57	0.42947	0.18	0.242	7.36426e-53
ENSMMUG00000006075	6.22991e-52	0.429289	0.249	0.213	1.337e-47
ATG3	4.9516e-116	0.428647	0.469	0.57	1.06266e-111
FMNL1	6.86977e-124	0.428615	0.3	0.402	1.47432e-119
ARF6	9.36516e-102	0.42767	0.425	0.489	2.00986e-97
RILPL2	8.08425e-110	0.427526	0.427	0.534	1.73496e-105
CDC26	2.19591e-40	0.425922	0.117	0.096	4.71265e-36
NR4A1	3.38028e-44	0.425382	0.103	0.026	7.25442e-40
ICAM3	7.93614e-101	0.425078	0.32	0.426	1.70317e-96
HM13	2.6143e-94	0.424974	0.336	0.365	5.61054e-90
ABTB1	3.11884e-55	0.4241	0.107	0.114	6.69333e-51
PGAM1	2.01401e-81	0.423789	0.301	0.326	4.32226e-77
CDC42SE1	5.02008e-87	0.422856	0.307	0.379	1.07736e-82
ENSMMUG00000040065	3.89512e-84	0.42075	0.3	0.311	8.35931e-80
COTL1	3.11387e-86	0.419852	0.764	0.828	6.68267e-82
METTL9	7.2395e-42	0.419143	0.246	0.192	1.55367e-37
APBB1IP	2.20294e-101	0.415504	0.317	0.425	4.72772e-97
NUB1	4.47154e-72	0.414999	0.249	0.286	9.59637e-68
PEA15	3.16739e-50	0.414717	0.177	0.129	6.79754e-46
EIF2AK2	1.98046e-84	0.414097	0.26	0.308	4.25026e-80
ENSMMUG00000055584	1.56893e-88	0.413777	0.612	0.74	3.36707e-84
ARID5A	7.4005e-41	0.412366	0.146	0.104	1.58822e-36
ENSMMUG00000015749	2.91269e-96	0.411975	0.365	0.423	6.25091e-92
HIST1H2AC	3.02644e-55	0.411196	0.311	0.344	6.49504e-51
PDIA6	4.942e-84	0.41058	0.35	0.386	1.0606e-79
PIK3CD	5.14132e-28	0.410526	0.114	0.077	1.10338e-23
RELA	1.58527e-80	0.409776	0.199	0.249	3.40214e-76
ENSMMUG00000051745	1.28254e-83	0.408047	0.195	0.228	2.75246e-79
CCR1	1.08276e-46	0.407531	0.236	0.231	2.32371e-42
MOV10	2.18884e-41	0.40686	0.108	0.084	4.69747e-37
ENSMMUG00000038348	4.23913e-30	0.404376	0.169	0.119	9.0976e-26
MDM2	1.21498e-58	0.403963	0.144	0.157	2.60747e-54
LSM2	3.48024e-102	0.402832	0.397	0.477	7.46893e-98
TLR4	2.03263e-111	0.401403	0.359	0.478	4.36223e-107
SELENOT	2.8406e-63	0.401381	0.235	0.222	6.09621e-59
SRRM2	2.49142e-95	0.401362	0.404	0.488	5.34684e-91
RSRP1	9.72141e-100	0.401144	0.142	0.233	2.08631e-95
ENSMMUG00000022874	1.06358e-80	0.400889	0.243	0.29	2.28255e-76
C3H21orf91	8.56139e-36	0.399241	0.106	0.086	1.83736e-31
CREM	6.52467e-64	0.398352	0.146	0.178	1.40026e-59
PSMA5	1.64186e-96	0.396004	0.415	0.477	3.52359e-92
ITGB7	1.82997e-28	0.395864	0.134	0.06	3.92729e-24
CDC42	3.15698e-85	0.395609	0.789	0.847	6.77519e-81
TYROBP	3.15814e-64	0.39447	0.892	0.923	6.77768e-60
SLC39A8	1.42463e-51	0.394261	0.104	0.018	3.0574e-47
PLSCR1	3.24325e-93	0.393916	0.257	0.338	6.96035e-89
LCN2	5.40311e-10	0.393883	0.105	0.09	1.15956e-05
HMOX1	3.9419e-26	0.393312	0.304	0.311	8.45972e-22
SLC9A3R1	4.93655e-57	0.393114	0.205	0.21	1.05943e-52
COMT	9.85964e-90	0.393096	0.348	0.399	2.11598e-85
C3H7orf50	1.42143e-107	0.392849	0.677	0.776	3.05053e-103
DNPEP	9.82399e-101	0.39243	0.368	0.427	2.10833e-96
TRIM22	1.26101e-96	0.392007	0.413	0.528	2.70625e-92
RASGEF1B	1.22705e-46	0.391665	0.169	0.155	2.63337e-42
TRAPPC2L	4.24521e-80	0.390317	0.391	0.433	9.11065e-76
BAZ1A	2.75432e-98	0.389249	0.252	0.326	5.91105e-94
HSD17B4	3.33325e-117	0.385674	0.298	0.423	7.15349e-113
AKIRIN2	4.20996e-110	0.385117	0.259	0.347	9.03499e-106
PARVB	5.31666e-44	0.384433	0.199	0.168	1.14101e-39
C7H15orf61	4.7043e-94	0.384145	0.33	0.416	1.00959e-89
BAX	1.35137e-95	0.383911	0.547	0.625	2.90017e-91
ERO1A	7.85529e-78	0.383863	0.234	0.282	1.68582e-73
SHFL	3.4761e-50	0.383622	0.178	0.168	7.46006e-46
DGAT2	3.23921e-76	0.383173	0.111	0.146	6.95166e-72
CYSTM1	2.49636e-123	0.38246	0.49	0.69	5.35744e-119
CXCR4	1.07263e-66	0.382168	0.262	0.341	2.30197e-62
GIMAP6	7.07553e-59	0.381376	0.175	0.182	1.51848e-54
RHOG	1.48523e-92	0.380718	0.635	0.726	3.18745e-88
ENSMMUG00000003272	1.70252e-59	0.379938	0.168	0.191	3.65378e-55
HMGN4	9.80271e-104	0.378829	0.282	0.375	2.10376e-99
CMTM6	2.65926e-117	0.377509	0.409	0.535	5.70705e-113
ELOC	3.12316e-77	0.377006	0.358	0.419	6.70262e-73
SERPINB1	2.03563e-103	0.374424	0.512	0.657	4.36867e-99
PML	2.12279e-74	0.373969	0.227	0.275	4.55573e-70
SDCBP	1.22782e-96	0.373529	0.645	0.774	2.63502e-92
PCBP1	3.04587e-96	0.371273	0.749	0.829	6.53674e-92
PTPN2	8.62097e-90	0.371074	0.278	0.328	1.85015e-85
ATG12	2.08534e-96	0.370018	0.503	0.601	4.47535e-92
RNASE4	8.31407e-52	0.369704	0.188	0.191	1.78428e-47
BST2	2.58258e-66	0.369145	0.748	0.806	5.54247e-62
SRI	1.27361e-106	0.367005	0.48	0.597	2.7333e-102
SLFN5	2.28159e-70	0.36698	0.262	0.317	4.89652e-66
RESF1	2.77284e-53	0.36572	0.101	0.116	5.9508e-49
MAFB	1.6698e-62	0.365715	0.213	0.212	3.58356e-58
SIAH2	1.56575e-38	0.365701	0.15	0.12	3.36026e-34
SNRPB	1.14998e-97	0.365478	0.473	0.55	2.46796e-93
TAPBPL	2.8001e-55	0.365117	0.214	0.232	6.00928e-51
SLC38A1	9.88717e-55	0.364388	0.119	0.118	2.12189e-50
CASP4	2.28794e-72	0.363805	0.3	0.362	4.91014e-68
DEDD2	2.73271e-65	0.362321	0.102	0.139	5.86468e-61
CSF1R	3.46208e-88	0.362118	0.463	0.544	7.42996e-84
PCGF5	8.29569e-53	0.361304	0.101	0.12	1.78034e-48
SEMA4D	1.8415e-28	0.36125	0.101	0.067	3.95205e-24
CD164	6.40016e-109	0.360461	0.468	0.611	1.37354e-104
SPCS2	9.30865e-82	0.359871	0.316	0.369	1.99773e-77
MILR1	5.40905e-31	0.359485	0.131	0.105	1.16084e-26
CD83	9.26367e-107	0.35937	0.474	0.615	1.98808e-102
HIPK1	1.8353e-39	0.35885	0.208	0.197	3.93875e-35
RTCB	2.08479e-70	0.358826	0.286	0.303	4.47418e-66
UBE2D3	2.15881e-94	0.358223	0.677	0.782	4.63302e-90
MIER1	6.66672e-82	0.358151	0.174	0.237	1.43075e-77
ZNFX1	5.0534e-78	0.357697	0.285	0.369	1.08451e-73
TPM4	2.36022e-89	0.357139	0.442	0.523	5.06527e-85
ENSMMUG00000001645	1.56937e-78	0.357118	0.767	0.847	3.36803e-74
GSN	1.91474e-84	0.354869	0.523	0.627	4.10921e-80
PXN	7.64106e-65	0.354381	0.119	0.15	1.63985e-60
SP140	1.25115e-101	0.354174	0.268	0.366	2.68508e-97
KRAS	1.00719e-90	0.352363	0.319	0.395	2.16153e-86
FNBP1	2.03225e-97	0.351423	0.342	0.426	4.36141e-93
FXYD5	1.18314e-77	0.351337	0.722	0.801	2.53914e-73
CSK	7.281e-50	0.350899	0.207	0.215	1.56258e-45
MYD88	9.92527e-85	0.350687	0.167	0.231	2.13006e-80
PPP1R35	6.97834e-67	0.349423	0.14	0.188	1.49762e-62
EWSR1	2.39674e-88	0.34911	0.336	0.413	5.14364e-84
ENSMMUG00000011711	5.04149e-91	0.346736	0.333	0.442	1.08195e-86
JAK1	8.94401e-102	0.34638	0.374	0.491	1.91947e-97
KCTD14	7.06877e-52	0.345937	0.112	0.084	1.51703e-47
ENSMMUG00000019939	8.87578e-61	0.345268	0.119	0.151	1.90483e-56
CTSH	9.03608e-109	0.34299	0.587	0.722	1.93923e-104
NIBAN1	9.96109e-82	0.342783	0.266	0.342	2.13775e-77
TSPAN3	1.1692e-35	0.342459	0.153	0.105	2.50922e-31
XRN1	1.70665e-33	0.341574	0.123	0.097	3.66263e-29
TMEM50A	5.31859e-105	0.341438	0.506	0.643	1.14142e-100
CLIC1	2.46676e-94	0.340275	0.802	0.881	5.29392e-90
CYRIB	1.71539e-94	0.339916	0.399	0.498	3.68139e-90
DYNLT1	2.61078e-101	0.339434	0.513	0.637	5.603e-97
TRIM25	6.33643e-93	0.338889	0.222	0.328	1.35986e-88
SKIL	3.51586e-36	0.338722	0.128	0.129	7.54539e-32
SELPLG	7.48009e-114	0.337483	0.367	0.531	1.6053e-109
ANKRD12	3.78227e-76	0.337123	0.289	0.366	8.11713e-72
ADAP2	1.02486e-67	0.336818	0.267	0.295	2.19946e-63
SDF2L1	3.44763e-79	0.335706	0.257	0.31	7.39896e-75
MTCH2	4.70502e-91	0.335503	0.414	0.499	1.00974e-86
PGS1	4.63792e-73	0.334643	0.128	0.186	9.95343e-69
MAP3K8	1.02871e-96	0.334144	0.379	0.49	2.20772e-92
TNFRSF10A	2.10886e-90	0.332947	0.148	0.204	4.52582e-86
GPBP1	5.20235e-70	0.332883	0.211	0.258	1.11648e-65
IL2RG	1.59935e-69	0.332767	0.245	0.328	3.43236e-65
SEPTIN7	4.77485e-85	0.331284	0.347	0.429	1.02473e-80
FOSB	2.77712e-37	0.331155	0.298	0.326	5.95997e-33
ZC3HAV1	6.307e-45	0.331059	0.121	0.133	1.35355e-40
SLC3A2	1.50477e-91	0.330975	0.461	0.568	3.22939e-87
HIST1H2BK	1.90373e-29	0.330857	0.146	0.127	4.08559e-25
MED10	7.47747e-77	0.330055	0.233	0.303	1.60474e-72
SRSF5	1.93551e-98	0.327817	0.404	0.533	4.15379e-94
NFKBIE	7.36205e-42	0.327312	0.143	0.146	1.57997e-37
ENSMMUG00000064139	6.86717e-28	0.327305	0.957	0.934	1.47376e-23
GNA13	1.96319e-53	0.327029	0.127	0.145	4.21321e-49
HNRNPDL	7.76166e-93	0.326363	0.539	0.64	1.66573e-88
CEP170	4.60705e-78	0.326131	0.224	0.281	9.8872e-74
SRSF11	9.57944e-88	0.326072	0.394	0.494	2.05584e-83
CASP5	4.99575e-46	0.325608	0.131	0.133	1.07214e-41
SAT1	1.60671e-36	0.325182	0.87	0.917	3.44817e-32
TRAM1	1.31239e-88	0.325128	0.327	0.438	2.81652e-84
PPP1R12A	3.05752e-71	0.325027	0.278	0.347	6.56175e-67
RAB27A	2.2887e-35	0.324284	0.116	0.112	4.91179e-31
H1-4	2.61617e-33	0.323831	0.195	0.219	5.61455e-29
SPCS3	7.94643e-103	0.322927	0.481	0.599	1.70538e-98
DTX3L	4.07019e-82	0.320983	0.151	0.234	8.73503e-78
ENSMMUG00000021075	1.82072e-80	0.320804	0.826	0.89	3.90744e-76
PSMD11	4.11748e-85	0.319693	0.318	0.389	8.83653e-81
RAB22A	2.04342e-33	0.319104	0.105	0.098	4.38539e-29
ECM1	7.50753e-23	0.318821	0.264	0.229	1.61119e-18
STK4	6.16213e-88	0.318195	0.238	0.341	1.32245e-83
RALB	6.59396e-72	0.318067	0.152	0.222	1.41513e-67
NCOA7	1.49059e-57	0.316886	0.191	0.232	3.19896e-53
FERMT3	5.47027e-123	0.316837	0.391	0.518	1.17398e-118
TCN2	1.69569e-31	0.316758	0.117	0.078	3.63912e-27
CGAS	7.42702e-65	0.316365	0.177	0.209	1.59391e-60
BZW1	7.26159e-76	0.315047	0.375	0.457	1.55841e-71
ENSMMUG00000017437	3.67767e-53	0.315023	0.149	0.158	7.89265e-49
MORC3	2.24922e-62	0.314917	0.139	0.188	4.82706e-58
C14H11orf58	2.20774e-69	0.314434	0.262	0.302	4.73802e-65
PSMD13	2.35201e-88	0.313179	0.311	0.393	5.04764e-84
ENSMMUG00000049722	4.07408e-86	0.312979	0.418	0.516	8.74338e-82
SUPT4H1	3.32075e-96	0.312524	0.458	0.579	7.12665e-92
TSC22D4	1.06143e-76	0.312249	0.156	0.237	2.27794e-72
XBP1	4.37127e-100	0.312172	0.351	0.465	9.38119e-96
BACH1	1.49335e-66	0.311684	0.161	0.21	3.20488e-62
HNRNPF	5.16723e-87	0.310732	0.461	0.561	1.10894e-82
PANK2	1.25346e-55	0.310621	0.203	0.235	2.69006e-51
OGT	1.56283e-54	0.310499	0.085	0.114	3.35398e-50
PPP4C	1.2563e-96	0.309671	0.424	0.538	2.69614e-92
CHMP5	5.57544e-91	0.309268	0.431	0.538	1.19655e-86
SNRPC	3.56904e-57	0.309053	0.247	0.271	7.65952e-53
RBM8A	4.30125e-83	0.307861	0.431	0.525	9.23091e-79
RALA	3.24514e-92	0.307361	0.265	0.367	6.9644e-88
RBCK1	2.1166e-85	0.305028	0.211	0.302	4.54243e-81
ARL5A	3.72583e-55	0.303456	0.257	0.274	7.99601e-51
UNC93B1	5.3795e-105	0.302098	0.466	0.588	1.15449e-100
TNFSF8	3.86721e-72	0.300949	0.207	0.265	8.29941e-68
GLUL	2.46257e-58	0.30068	0.654	0.78	5.28493e-54
FAU	4.18288e-41	0.300092	0.97	0.979	8.97689e-37
ENSMMUG00000012140	5.2148e-64	0.299505	0.873	0.931	1.11915e-59
ANG	2.38164e-42	0.297041	0.139	0.146	5.11124e-38
R3HDM4	7.72084e-59	0.296318	0.172	0.235	1.65697e-54
TOP1	1.92046e-80	0.294434	0.294	0.383	4.12151e-76
LIMS1	5.83203e-91	0.29384	0.382	0.483	1.25161e-86
C1H1orf162	7.62722e-91	0.293226	0.419	0.542	1.63688e-86
UCHL3	4.4248e-74	0.292843	0.27	0.34	9.49605e-70
PPIB	1.91017e-100	0.292554	0.708	0.827	4.09941e-96
DDX39A	5.86839e-49	0.292521	0.263	0.29	1.25942e-44
NFKB1	9.72034e-63	0.292341	0.126	0.157	2.08608e-58
RRP36	6.12695e-28	0.292269	0.126	0.099	1.31491e-23
STAT3	4.90287e-73	0.291988	0.205	0.273	1.0522e-68
TRAFD1	1.06168e-56	0.290782	0.169	0.217	2.27847e-52
SON	1.87367e-96	0.29053	0.535	0.673	4.02108e-92
HMGA1	5.35686e-50	0.289679	0.272	0.302	1.14964e-45
ENSMMUG00000015208	2.7269e-91	0.288071	0.484	0.594	5.85221e-87
DEK	4.68625e-80	0.287917	0.359	0.47	1.00572e-75
GTF2B	3.05813e-72	0.287624	0.249	0.334	6.56305e-68
STX3	1.05164e-102	0.28753	0.169	0.286	2.25692e-98
MOB4	5.94593e-79	0.286853	0.495	0.591	1.27606e-74
SCN1B	3.21502e-21	0.286508	0.133	0.077	6.89975e-17
PNRC2	4.12704e-81	0.28639	0.205	0.312	8.85704e-77
STAT2	1.22945e-47	0.286152	0.154	0.183	2.63852e-43
EMB	2.02879e-108	0.286116	0.117	0.235	4.35399e-104
ENSMMUG00000064596	7.24035e-38	0.285351	0.178	0.184	1.55385e-33
RNF13	1.26084e-94	0.285131	0.461	0.622	2.70589e-90
MKRN1	2.00409e-62	0.28506	0.15	0.211	4.30099e-58
SSR2	8.26384e-105	0.28495	0.556	0.683	1.7735e-100
RNF130	3.20109e-105	0.284345	0.529	0.67	6.86986e-101
CUL1	1.59402e-51	0.284238	0.195	0.205	3.42094e-47
CZIB	2.42236e-85	0.284077	0.415	0.518	5.19862e-81
PRKCB	2.78887e-31	0.283155	0.116	0.125	5.98519e-27
TWF2	8.14452e-96	0.283119	0.561	0.697	1.74789e-91
ENSMMUG00000011278	3.86805e-37	0.282808	0.127	0.122	8.30121e-33
CYB561A3	8.24305e-58	0.282278	0.182	0.249	1.76904e-53
VMP1	6.60085e-83	0.282127	0.213	0.305	1.41661e-78
PDSS1	5.87003e-31	0.28202	0.126	0.119	1.25977e-26
PPP4R2	7.35654e-79	0.281624	0.243	0.323	1.57879e-74
SUCNR1	2.43783e-60	0.281325	0.143	0.173	5.23183e-56
TFEC	1.03429e-53	0.280799	0.182	0.209	2.21969e-49
LCK	2.15397e-59	0.280572	0.108	0.164	4.62264e-55
INSIG1	3.63728e-31	0.280514	0.11	0.112	7.80597e-27
CARD19	1.34859e-59	0.280267	0.281	0.327	2.89421e-55
ATF3	9.27204e-64	0.279965	0.169	0.223	1.98987e-59
CHD1	1.35307e-36	0.279522	0.125	0.147	2.90382e-32
PATL1	5.49939e-41	0.278334	0.112	0.122	1.18023e-36
GPX1	5.34526e-110	0.278087	0.756	0.902	1.14715e-105
CARHSP1	6.23733e-40	0.277936	0.162	0.189	1.33859e-35
EAPP	3.12672e-65	0.277075	0.228	0.311	6.71024e-61
PREX1	3.12499e-65	0.277	0.166	0.214	6.70655e-61
SH3BP1	6.01959e-54	0.276715	0.218	0.256	1.29186e-49
DRAP1	4.45445e-95	0.275452	0.467	0.58	9.55971e-91
BUD31	4.31682e-78	0.275198	0.288	0.365	9.26432e-74
CNP	6.62884e-48	0.274816	0.166	0.209	1.42262e-43
GSDMD	7.2413e-86	0.274526	0.262	0.356	1.55406e-81
RGS19	7.31307e-108	0.273405	0.461	0.619	1.56946e-103
PSMF1	1.49614e-59	0.27306	0.235	0.268	3.21086e-55
BTN2A2	6.54792e-101	0.272382	0.19	0.317	1.40525e-96
XAF1	4.41768e-74	0.272263	0.272	0.355	9.48078e-70
XRN2	9.26182e-74	0.271605	0.258	0.332	1.98768e-69
ERP44	1.22516e-83	0.271149	0.293	0.391	2.62933e-79
GDI1	1.22236e-79	0.270298	0.207	0.29	2.6233e-75
LIMK1	6.2142e-37	0.26915	0.115	0.09	1.33363e-32
NOL12	1.66381e-48	0.268249	0.173	0.195	3.57071e-44
SLC43A3	3.62702e-72	0.268048	0.199	0.29	7.78394e-68
TXNRD1	7.06648e-36	0.267693	0.121	0.137	1.51654e-31
ARF1	6.9917e-77	0.267184	0.645	0.753	1.50049e-72
ARGLU1	5.08952e-70	0.266902	0.22	0.304	1.09226e-65
LPGAT1	9.41499e-52	0.266743	0.131	0.168	2.02055e-47
SLC38A5	1.43238e-19	0.266729	0.115	0.083	3.07404e-15
PARVG	1.35669e-78	0.265818	0.244	0.322	2.9116e-74
EFHD2	1.4728e-101	0.265432	0.387	0.547	3.16078e-97
FBXO7	4.61842e-56	0.264775	0.195	0.23	9.91159e-52
SCARB2	1.93896e-105	0.264708	0.439	0.585	4.1612e-101
ANP32E	9.07691e-47	0.264636	0.153	0.179	1.948e-42
PLEKHJ1	8.66717e-80	0.264277	0.204	0.286	1.86006e-75
ENSMMUG00000047277	3.55425e-47	0.264233	0.143	0.181	7.62778e-43
SLC39A1	6.28265e-75	0.263415	0.296	0.368	1.34832e-70
SNRPA1	1.67415e-98	0.262704	0.541	0.663	3.59289e-94
APBB3	1.11598e-69	0.262696	0.243	0.324	2.39501e-65
SCAMP2	1.6381e-88	0.262687	0.391	0.502	3.51552e-84
NDRG1	2.38672e-23	0.262503	0.106	0.072	5.12213e-19
ENSMMUG00000010783	1.5679e-86	0.262186	0.419	0.52	3.36488e-82
EPC1	7.22041e-42	0.262007	0.118	0.125	1.54957e-37
NUDT3	4.98893e-41	0.261743	0.945	0.969	1.07067e-36
HTRA1	2.98783e-16	0.261318	0.147	0.118	6.41217e-12
PDCD5	2.60574e-102	0.261047	0.431	0.58	5.59217e-98
SMARCA5	1.01388e-81	0.260811	0.285	0.383	2.17588e-77
ADAR	5.2324e-102	0.260542	0.321	0.472	1.12293e-97
KMT2E	1.81975e-68	0.259896	0.173	0.247	3.90537e-64
B2M	7.17385e-50	0.258598	1	0.987	1.53958e-45
TMBIM6	1.58529e-80	0.258121	0.744	0.842	3.40218e-76
CYTH4	7.78569e-85	0.257758	0.186	0.297	1.67089e-80
NAMPT	2.38836e-38	0.25613	0.12	0.13	5.12565e-34
RNF115	4.49223e-59	0.254429	0.176	0.229	9.64078e-55
SWAP70	4.30827e-64	0.253414	0.197	0.263	9.24597e-60
CDK2AP2	6.3523e-55	0.252551	0.228	0.278	1.36327e-50
CAPZB	1.73836e-88	0.25236	0.552	0.684	3.73069e-84
ZNF24	6.33869e-75	0.252264	0.103	0.179	1.36035e-70
MRPS18C	3.22813e-77	0.252205	0.275	0.372	6.92788e-73
KYNU	1.94062e-50	0.251355	0.217	0.251	4.16477e-46
ELK3	3.39828e-32	0.251185	0.119	0.113	7.29305e-28
TBCC	2.19101e-60	0.251041	0.175	0.239	4.70212e-56
SQSTM1	7.20025e-83	0.250973	0.51	0.695	1.54524e-78
DERL2	7.61907e-63	0.250954	0.203	0.256	1.63513e-58
ENSMMUG00000016401	4.66228e-58	0.250516	0.233	0.294	1.00057e-53
CEP85	3.28026e-64	0.25017	0.268	0.343	7.03977e-60
NMRK1	9.07943e-61	-0.250311	0.062	0.218	1.94854e-56
PSMD3	3.30826e-83	-0.250487	0.24	0.48	7.09985e-79
QDPR	1.31245e-81	-0.250724	0.144	0.358	2.81664e-77
EPHX1	4.41757e-58	-0.250931	0.011	0.129	9.48055e-54
KTN1	2.42945e-98	-0.251159	0.272	0.538	5.21384e-94
UQCC2	1.1726e-82	-0.251266	0.255	0.492	2.51651e-78
SERF2	1.13541e-89	-0.251415	0.118	0.341	2.43669e-85
NTAN1	2.96476e-65	-0.251495	0.132	0.322	6.36266e-61
PLOD1	2.19723e-72	-0.251803	0.129	0.327	4.71547e-68
ENSMMUG00000038373	2.0606e-93	-0.252188	0.243	0.5	4.42226e-89
CLUH	1.22755e-66	-0.252409	0.054	0.217	2.63445e-62
MSRB2	3.64101e-64	-0.252683	0.084	0.255	7.81398e-60
PSMG4	1.18655e-74	-0.253218	0.159	0.366	2.54645e-70
HVCN1	6.79573e-77	-0.253235	0.128	0.333	1.45843e-72
HACD4	8.63804e-79	-0.253254	0.371	0.616	1.85381e-74
ADAMTSL5	3.24493e-65	-0.25378	0.004	0.129	6.96394e-61
MPST	4.92795e-66	-0.253923	0.135	0.323	1.05759e-61
PRKX	2.88754e-73	-0.254331	0.095	0.288	6.19696e-69
SERINC1	5.07769e-109	-0.254653	0.267	0.548	1.08972e-104
DIAPH1	4.40194e-125	-0.255115	0.235	0.527	9.447e-121
ZSCAN18	2.61737e-61	-0.25517	0.033	0.178	5.61714e-57
GALNS	1.33983e-87	-0.255229	0.462	0.724	2.87541e-83
RTN1	1.47441e-62	-0.256252	0.019	0.159	3.16424e-58
LPL	4.85296e-48	-0.25648	0.069	0.207	1.04149e-43
TIMM8B	2.14082e-75	-0.25675	0.33	0.572	4.59442e-71
ENSMMUG00000005880	5.60703e-86	-0.256878	0.391	0.644	1.20332e-81
PCBD1	1.25028e-96	-0.257032	0.27	0.526	2.68323e-92
MPHOSPH6	7.68264e-71	-0.257547	0.111	0.304	1.64877e-66
HGSNAT	2.91329e-90	-0.257675	0.099	0.313	6.25222e-86
NT5DC1	2.42021e-70	-0.257846	0.085	0.27	5.19401e-66
TEP1	1.51553e-71	-0.257882	0.057	0.23	3.25247e-67
NDUFAB1	5.74264e-94	-0.257946	0.257	0.516	1.23243e-89
CTBP2	3.43992e-68	-0.258093	0.076	0.254	7.38242e-64
BZW2	8.3362e-73	-0.25824	0.16	0.37	1.78903e-68
GDE1	1.35138e-91	-0.258287	0.085	0.293	2.90019e-87
GNPTAB	2.18933e-94	-0.258884	0.124	0.354	4.69853e-90
PLTP	3.69386e-56	-0.259437	0.246	0.441	7.9274e-52
MTHFD1	5.09234e-65	-0.259442	0.062	0.228	1.09287e-60
M6PR	5.99222e-91	-0.259522	0.379	0.644	1.28599e-86
SGMS2	8.27064e-39	-0.259977	0.016	0.114	1.77496e-34
FBXW5	2.16021e-56	-0.260048	0.108	0.279	4.63603e-52
MRPL23	4.1491e-88	-0.260557	0.528	0.782	8.90439e-84
ACTB	7.44304e-30	-0.261005	0.982	0.995	1.59735e-25
ENSMMUG00000051392	2.79249e-68	-0.261093	0.516	0.744	5.99297e-64
IGBP1	2.19515e-82	-0.261191	0.195	0.425	4.71102e-78
RACK1	2.22622e-41	-0.26128	0.794	0.921	4.7777e-37
MBD2	2.94993e-64	-0.262679	0.053	0.219	6.33085e-60
METAP2	6.27555e-69	-0.263039	0.182	0.391	1.3468e-64
PGM1	6.06877e-102	-0.263973	0.082	0.306	1.30242e-97
TXNDC17	5.4338e-92	-0.264128	0.355	0.616	1.16615e-87
DFFA	7.68548e-67	-0.264226	0.105	0.288	1.64938e-62
COX4I1	1.97592e-44	-0.264328	0.86	0.949	4.24052e-40
CPEB4	1.00658e-79	-0.264518	0.074	0.267	2.16023e-75
CD46	6.30488e-86	-0.265552	0.103	0.313	1.35309e-81
HSD17B12	1.00412e-61	-0.265571	0.087	0.259	2.15495e-57
COX6B1	1.2893e-66	-0.265818	0.619	0.832	2.76696e-62
GSTZ1	5.14429e-46	-0.266113	0.105	0.257	1.10402e-41
CSRP1	1.30912e-63	-0.266222	0.098	0.277	2.80949e-59
WASHC3	2.6918e-93	-0.266395	0.294	0.554	5.77688e-89
CBX3	1.34522e-94	-0.266454	0.227	0.479	2.88699e-90
PHPT1	6.86628e-90	-0.266538	0.375	0.635	1.47357e-85
TMEM256	2.60677e-80	-0.267431	0.183	0.408	5.5944e-76
KPNB1	7.51376e-108	-0.267565	0.121	0.371	1.61253e-103
C7H15orf62	2.12606e-54	-0.268092	0.036	0.171	4.56274e-50
MSN	5.22009e-57	-0.26852	0.545	0.76	1.12028e-52
ENSMMUG00000064692	2.39085e-93	-0.268707	0.316	0.582	5.13099e-89
ARAP1	1.51471e-103	-0.269244	0.135	0.38	3.25072e-99
YWHAB	2.76369e-46	-0.269298	0.68	0.852	5.93116e-42
NDUFA1	3.36757e-65	-0.27126	0.602	0.818	7.22715e-61
FAM120A	1.07299e-96	-0.271615	0.127	0.361	2.30274e-92
EIF2B3	1.49163e-71	-0.27223	0.088	0.274	3.20119e-67
FAM177A1	5.6695e-60	-0.272472	0.1	0.276	1.21673e-55
MOSPD3	2.84304e-83	-0.273098	0.127	0.345	6.10144e-79
BAG4	9.53829e-78	-0.27374	0.048	0.225	2.04701e-73
ENSMMUG00000018687	1.35348e-41	-0.273787	0.689	0.85	2.90471e-37
TCEAL8	1.05217e-73	-0.274322	0.075	0.259	2.25806e-69
BCAR3	1.943e-64	-0.274525	0.016	0.158	4.16988e-60
SSH3	1.05105e-79	-0.274736	0.107	0.316	2.25566e-75
SIL1	2.31333e-66	-0.274874	0.079	0.259	4.96464e-62
HNMT	2.58914e-74	-0.276246	0.386	0.629	5.55655e-70
ACVRL1	1.6404e-56	-0.277502	0.035	0.182	3.52046e-52
PRDX4	3.99279e-70	-0.278659	0.089	0.278	8.56893e-66
ITGAL	1.08585e-95	-0.278878	0.109	0.34	2.33035e-91
ANAPC13	1.93574e-92	-0.279669	0.318	0.586	4.15429e-88
UROD	1.47071e-83	-0.280691	0.191	0.43	3.15629e-79
CHPT1	8.43227e-69	-0.28079	0.009	0.148	1.80965e-64
LAMP1	8.31818e-70	-0.28137	0.607	0.83	1.78517e-65
PGLS	2.22436e-84	-0.281575	0.368	0.626	4.7737e-80
FAM210B	4.92054e-80	-0.282175	0.1	0.306	1.056e-75
ZC3H10	5.43494e-60	-0.282272	0.667	0.861	1.16639e-55
ATP5PF	1.54314e-65	-0.282613	0.578	0.802	3.31173e-61
FIG4	5.30718e-66	-0.282745	0.021	0.167	1.13897e-61
RCL1	1.00172e-75	-0.283881	0.076	0.265	2.14978e-71
MAMU-DRB1	7.48987e-74	-0.283998	0.88	0.97	1.6074e-69
PXMP4	2.69542e-71	-0.284236	0.114	0.312	5.78463e-67
ENSMMUG00000052254	2.29702e-48	-0.284432	0.006	0.108	4.92963e-44
S100A11	2.12616e-106	-0.284572	0.231	0.505	4.56296e-102
SMARCC1	5.2354e-82	-0.284785	0.128	0.346	1.12357e-77
SPTAN1	9.77293e-81	-0.284933	0.11	0.321	2.09737e-76
EXOSC5	1.07479e-78	-0.285186	0.15	0.366	2.3066e-74
ENSMMUG00000002324	2.34839e-108	-0.286301	0.247	0.533	5.03988e-104
STAP1	1.01594e-70	-0.286441	0.077	0.261	2.18032e-66
CD44	1.25374e-47	-0.286493	0.682	0.856	2.69066e-43
ETFB	4.86649e-95	-0.286586	0.36	0.638	1.0444e-90
SCP2	2.15596e-94	-0.286587	0.285	0.55	4.62691e-90
AKR1C1	2.67844e-85	-0.286975	0.092	0.304	5.7482e-81
DBNL	8.8371e-102	-0.287107	0.37	0.656	1.89653e-97
LILRA5	8.37921e-95	-0.287193	0.277	0.55	1.79826e-90
ENSMMUG00000001210	6.10622e-77	-0.287345	0.099	0.299	1.31046e-72
MRPS21	2.46125e-104	-0.287605	0.309	0.592	5.2821e-100
MICAL1	3.69364e-71	-0.288026	0.07	0.252	7.92693e-67
SORT1	2.98964e-73	-0.288119	0.042	0.212	6.41607e-69
KRT10	9.60692e-74	-0.288522	0.05	0.227	2.06174e-69
NIT2	1.12403e-80	-0.288582	0.19	0.423	2.41227e-76
RGL3	4.32315e-65	-0.288599	0.011	0.149	9.27791e-61
MBD4	1.46379e-74	-0.289187	0.07	0.256	3.14144e-70
ANTKMT	1.45637e-75	-0.289251	0.106	0.301	3.12551e-71
ENSA	1.06748e-90	-0.289493	0.315	0.585	2.29092e-86
ISCA1	1.08175e-90	-0.289973	0.214	0.465	2.32154e-86
ATP1B1	9.63771e-61	-0.290237	0.048	0.204	2.06835e-56
LIN7B	3.9907e-63	-0.290441	0.022	0.169	8.56444e-59
MYO6	2.08152e-61	-0.290698	0.014	0.149	4.46715e-57
FARP1	2.95383e-65	-0.291895	0.014	0.157	6.33922e-61
HEATR1	3.98899e-86	-0.292117	0.036	0.218	8.56077e-82
CTBS	7.28462e-85	-0.293044	0.117	0.338	1.56335e-80
DDHD1	9.36818e-68	-0.293224	0.034	0.196	2.0105e-63
SLC25A3	8.52581e-88	-0.293724	0.471	0.737	1.82972e-83
GM2A	4.0698e-68	-0.294067	0.116	0.31	8.73421e-64
ACADS	5.98049e-57	-0.294863	0.065	0.225	1.28347e-52
FER1L6	1.01353e-60	-0.295139	0.002	0.118	2.17513e-56
CLEC12A	3.84212e-82	-0.295867	0.252	0.494	8.24556e-78
ADH5	3.78275e-99	-0.296172	0.191	0.453	8.11817e-95
VAMP3	3.34283e-92	-0.296664	0.195	0.446	7.17404e-88
PCYOX1	1.83101e-76	-0.297021	0.06	0.247	3.92952e-72
PGK1	1.07325e-69	-0.297133	0.436	0.678	2.3033e-65
LAMTOR4	3.89269e-87	-0.297223	0.574	0.826	8.35409e-83
LYAR	1.33492e-97	-0.297933	0.285	0.557	2.86488e-93
AKR1A1	1.35891e-68	-0.2981	0.515	0.751	2.91635e-64
PYGB	5.28392e-73	-0.298359	0.099	0.3	1.13398e-68
USO1	3.21745e-81	-0.298381	0.117	0.334	6.90498e-77
NDUFV1	1.18804e-88	-0.298835	0.19	0.438	2.54966e-84
APEX1	2.5602e-93	-0.301011	0.182	0.433	5.49445e-89
BATF3	2.09859e-71	-0.301124	0.05	0.224	4.50378e-67
MYO1G	5.05895e-106	-0.301227	0.222	0.497	1.0857e-101
ATP5MC3	2.42093e-58	-0.301341	0.623	0.828	5.19555e-54
AXL	3.35047e-54	-0.301348	0.062	0.213	7.19044e-50
DNAJA1	1.80762e-72	-0.301855	0.448	0.696	3.87934e-68
GANAB	1.34595e-86	-0.30219	0.103	0.321	2.88855e-82
SCARB1	4.66158e-66	-0.302318	0.031	0.188	1.00042e-61
NPTN	2.70856e-100	-0.302398	0.162	0.421	5.81283e-96
ATP6AP1	2.21248e-76	-0.302558	0.484	0.736	4.74821e-72
CSDE1	2.02542e-114	-0.303362	0.304	0.605	4.34675e-110
COX6C	5.41238e-50	-0.303574	0.669	0.85	1.16155e-45
PLS3	2.96202e-72	-0.303937	0.008	0.155	6.35678e-68
HSBP1	2.36983e-58	-0.304511	0.632	0.833	5.0859e-54
ARL11	6.18422e-92	-0.30459	0.118	0.348	1.3272e-87
MYH9	6.44058e-102	-0.304938	0.381	0.675	1.38221e-97
SDHA	3.95336e-97	-0.304967	0.236	0.505	8.4843e-93
LAMTOR5	9.67317e-82	-0.305274	0.224	0.468	2.07596e-77
SVIP	1.57122e-69	-0.305985	0.047	0.217	3.372e-65
MMP2	2.41541e-41	-0.308249	0.081	0.219	5.18371e-37
MTARC2	7.00434e-77	-0.308424	0.013	0.173	1.5032e-72
ANXA4	7.51593e-74	-0.308688	0.482	0.727	1.61299e-69
PSMA6	4.68221e-49	-0.309411	0.674	0.852	1.00485e-44
WFS1	5.46268e-87	-0.309947	0.099	0.317	1.17235e-82
ANXA2	4.47158e-40	-0.309965	0.792	0.915	9.59647e-36
CEBPZOS	3.19274e-87	-0.310694	0.159	0.394	6.85194e-83
PNPLA7	4.04964e-74	-0.310793	0.05	0.232	8.69092e-70
ENSMMUG00000062648	5.17296e-37	-0.310796	0.029	0.135	1.11017e-32
KCTD10	2.40962e-78	-0.311163	0.087	0.287	5.17128e-74
NDUFB8	3.12196e-84	-0.311513	0.502	0.76	6.70003e-80
NDUFB3	3.08459e-82	-0.312605	0.24	0.484	6.61983e-78
NAA38	1.34516e-93	-0.313202	0.24	0.505	2.88684e-89
MARVELD1	2.74855e-69	-0.313561	0.054	0.232	5.89865e-65
MATN2	1.72089e-65	-0.313651	0.012	0.151	3.69319e-61
ATL3	4.32017e-99	-0.314632	0.144	0.397	9.27152e-95
LIMCH1	6.62566e-75	-0.314947	0.006	0.154	1.42193e-70
MRPS34	1.66668e-93	-0.31571	0.137	0.382	3.57686e-89
FAM127A	6.74476e-101	-0.315749	0.207	0.472	1.44749e-96
SNX5	1.08493e-93	-0.317107	0.195	0.45	2.32836e-89
ENSMMUG00000032338	5.32791e-64	-0.31727	0.045	0.211	1.14342e-59
COMMD1	1.78292e-87	-0.318739	0.217	0.471	3.82632e-83
ATF4	6.25552e-84	-0.319199	0.394	0.659	1.3425e-79
TTC39B	1.61148e-73	-0.319492	0.04	0.214	3.4584e-69
VKORC1L1	3.75867e-72	-0.320448	0.053	0.236	8.06648e-68
PTPMT1	2.23512e-86	-0.320875	0.195	0.442	4.7968e-82
ITGB1	2.42177e-95	-0.322266	0.352	0.64	5.19737e-91
GOLIM4	2.02196e-80	-0.32265	0.063	0.261	4.33933e-76
ABCC3	9.27374e-72	-0.32319	0.027	0.196	1.99024e-67
CD63	6.32957e-46	-0.32324	0.848	0.927	1.35839e-41
ENSMMUG00000058389	1.718e-77	-0.325112	0.132	0.358	3.687e-73
TMEM258	5.13979e-71	-0.32515	0.631	0.85	1.10305e-66
ENSMMUG00000029273	9.6183e-65	-0.32521	0.016	0.16	2.06418e-60
DECR2	3.80123e-95	-0.326962	0.277	0.553	8.15781e-91
C11H12orf57	2.34928e-83	-0.327107	0.459	0.722	5.04178e-79
ENSMMUG00000021246	1.47985e-86	-0.327386	0.118	0.347	3.1759e-82
ATP5PD	3.92776e-83	-0.328192	0.5	0.754	8.42936e-79
NAPRT	8.10293e-75	-0.328821	0.098	0.305	1.73897e-70
ADIPOR2	4.78486e-92	-0.329967	0.114	0.35	1.02688e-87
NDUFAF8	2.55016e-67	-0.330236	0.125	0.332	5.47291e-63
CTSB	8.18609e-61	-0.330335	0.791	0.939	1.75682e-56
TMEM43	6.36854e-103	-0.33037	0.116	0.367	1.36675e-98
MYO1C	1.95663e-67	-0.330461	0.059	0.24	4.19912e-63
SEPTIN8	5.96149e-67	-0.330584	0.054	0.233	1.2794e-62
COX7C	5.30562e-64	-0.331082	0.699	0.889	1.13864e-59
ACTN4	4.58339e-103	-0.331617	0.182	0.448	9.83642e-99
ENSMMUG00000018686	1.0219e-86	-0.331986	0.05	0.249	2.19309e-82
ENSMMUG00000016894	2.1872e-48	-0.332013	0.719	0.881	4.69396e-44
CLTC	9.56814e-105	-0.332172	0.209	0.479	2.05342e-100
NET1	9.81464e-79	-0.333097	0.06	0.255	2.10632e-74
FAM20C	3.76106e-71	-0.333784	0.078	0.269	8.07161e-67
SH3BP2	2.77238e-105	-0.333858	0.256	0.544	5.94982e-101
SLC38A10	7.95015e-89	-0.335736	0.073	0.288	1.70618e-84
ZC3H13	1.59963e-93	-0.336457	0.152	0.403	3.43297e-89
NDUFB2	2.01315e-55	-0.336543	0.683	0.868	4.32042e-51
BACE1	3.39775e-78	-0.3371	0.018	0.191	7.29192e-74
POLR1D	2.37292e-89	-0.337141	0.407	0.682	5.09252e-85
CAMKK2	2.54947e-81	-0.337681	0.056	0.253	5.47142e-77
TPGS1	1.10894e-78	-0.338114	0.094	0.306	2.3799e-74
MGST1	9.56174e-62	-0.339253	0.021	0.164	2.05204e-57
CLDN7	9.07648e-78	-0.340411	0.007	0.16	1.9479e-73
ATP5MG	1.59428e-38	-0.340651	0.784	0.907	3.42149e-34
ATP5F1A	3.02031e-108	-0.340978	0.425	0.721	6.48188e-104
PRKAR2B	1.27466e-80	-0.341461	0.014	0.182	2.73555e-76
SUMF1	2.20835e-81	-0.341633	0.106	0.33	4.73933e-77
CCNI	1.36803e-93	-0.34205	0.377	0.66	2.93592e-89
YWHAH	2.09348e-64	-0.342072	0.579	0.804	4.49281e-60
MYDGF	3.24748e-84	-0.342173	0.426	0.695	6.96942e-80
ANP32B	3.02927e-96	-0.342323	0.4	0.68	6.50112e-92
NT5C2	4.16872e-109	-0.34454	0.144	0.414	8.94649e-105
MTHFD1L	4.00429e-82	-0.344786	0.087	0.301	8.59361e-78
CRYL1	1.53953e-81	-0.344935	0.068	0.272	3.30398e-77
IDH1	1.93617e-94	-0.345039	0.242	0.51	4.15522e-90
AP2M1	2.63146e-89	-0.345113	0.497	0.765	5.64738e-85
ENSMMUG00000047632	1.03834e-69	-0.345987	0.083	0.275	2.22839e-65
ENSMMUG00000005593	2.45387e-79	-0.345988	0.914	0.972	5.26624e-75
MIF	1.05586e-75	-0.346151	0.621	0.85	2.26597e-71
CACNB4	1.45015e-91	-0.346615	0.006	0.178	3.11216e-87
OGDH	2.93803e-121	-0.346763	0.144	0.429	6.30531e-117
CD59	1.14301e-86	-0.347193	0.349	0.624	2.45301e-82
CD74	1.29548e-124	-0.347738	0.928	0.994	2.78023e-120
COX7A2	2.80194e-62	-0.347745	0.675	0.871	6.01324e-58
CTSD	2.03388e-21	-0.348304	0.854	0.934	4.36491e-17
ABR	7.11008e-113	-0.348728	0.155	0.431	1.52589e-108
PRNP	9.94989e-100	-0.349131	0.15	0.409	2.13535e-95
ACER3	2.82355e-76	-0.349394	0.08	0.283	6.05961e-72
TMEM201	9.46083e-91	-0.349451	0.063	0.276	2.03039e-86
TUSC3	2.39018e-90	-0.349971	0.006	0.179	5.12957e-86
PRKCSH	2.72332e-82	-0.350458	0.155	0.391	5.84452e-78
FAM89A	1.24515e-89	-0.350664	0.09	0.312	2.67222e-85
EIF4G2	4.29208e-107	-0.350696	0.381	0.682	9.21123e-103
ENSMMUG00000012749	1.0254e-69	-0.351309	0.126	0.336	2.2006e-65
CAT	1.94831e-99	-0.351709	0.359	0.646	4.18127e-95
NUCB1	2.45831e-99	-0.352153	0.415	0.705	5.27577e-95
TGFBR2	8.4848e-116	-0.353344	0.245	0.548	1.82092e-111
UQCRH	2.1382e-78	-0.353415	0.617	0.85	4.58878e-74
AKAP9	1.71414e-101	-0.354256	0.144	0.407	3.67871e-97
S100A6	3.39536e-90	-0.354521	0.921	0.993	7.28678e-86
ENSMMUG00000006965	9.70054e-100	-0.355119	0.29	0.576	2.08183e-95
A4GALT	2.09793e-74	-0.357025	0.047	0.238	4.50236e-70
MRPL17	1.09125e-95	-0.35787	0.262	0.54	2.34193e-91
GPAM	3.87914e-87	-0.358359	0.009	0.181	8.32502e-83
ALDH1A1	7.49491e-108	-0.358548	0.196	0.478	1.60848e-103
TMEM53	2.15675e-90	-0.360785	0.083	0.311	4.6286e-86
LAMB2	1.7995e-69	-0.361197	0.043	0.219	3.8619e-65
ATP5F1D	1.73424e-59	-0.361499	0.668	0.863	3.72186e-55
PIGT	6.58084e-85	-0.361713	0.121	0.353	1.41231e-80
CERS5	5.87417e-98	-0.362116	0.091	0.335	1.26066e-93
MKKS	1.87362e-88	-0.363207	0.215	0.478	4.02098e-84
ENSMMUG00000044585	1.38722e-71	-0.366711	0.609	0.835	2.97711e-67
ATP5MPL	2.95569e-67	-0.367269	0.657	0.865	6.34321e-63
TNFRSF12A	8.45783e-76	-0.367684	0.092	0.303	1.81513e-71
FCGR1A	2.77432e-80	-0.367849	0.294	0.553	5.95397e-76
TNFAIP8L2	1.57372e-98	-0.368159	0.159	0.427	3.37737e-94
ECI1	2.76338e-86	-0.368478	0.074	0.292	5.93049e-82
ATOX1	5.55422e-52	-0.368788	0.745	0.899	1.19199e-47
BRK1	9.34908e-56	-0.369813	0.645	0.839	2.00641e-51
PPIC	3.04379e-65	-0.370061	0.024	0.182	6.53228e-61
THY1	4.69905e-57	-0.370499	0.022	0.156	1.00846e-52
YWHAG	5.40395e-107	-0.370652	0.148	0.418	1.15974e-102
TTC3	5.57666e-89	-0.370777	0.07	0.292	1.19681e-84
ENSMMUG00000055794	3.76032e-82	-0.370951	0.07	0.283	8.07003e-78
EIF4EBP1	9.09463e-98	-0.370972	0.366	0.652	1.9518e-93
TSKS	3.64024e-77	-0.370985	0.046	0.234	7.81231e-73
TMEM97	9.22794e-68	-0.371348	0.05	0.231	1.98041e-63
ATP5MC2	8.70688e-56	-0.371611	0.72	0.892	1.86858e-51
ACOT13	7.86107e-78	-0.371643	0.109	0.328	1.68706e-73
POLR2E	4.55209e-108	-0.372289	0.274	0.57	9.76925e-104
HINT2	9.48972e-86	-0.372615	0.209	0.464	2.03659e-81
PYCARD	2.56109e-58	-0.37335	0.724	0.882	5.49635e-54
NAAA	4.71707e-98	-0.373797	0.255	0.533	1.01233e-93
GAA	4.96514e-93	-0.374684	0.113	0.36	1.06557e-88
COX7A1	4.0497e-77	-0.375202	0.394	0.652	8.69107e-73
SEC31A	4.9336e-121	-0.376264	0.217	0.525	1.0588e-116
TMEM91	9.24929e-98	-0.377734	0.084	0.322	1.98499e-93
FEZ2	1.04658e-86	-0.377757	0.071	0.288	2.24607e-82
LRPAP1	3.41254e-125	-0.378562	0.298	0.623	7.32366e-121
MOCOS	1.00336e-30	-0.378696	0.078	0.198	2.15332e-26
POLD4	1.36203e-98	-0.379139	0.444	0.733	2.92304e-94
ACBD6	1.42891e-96	-0.379647	0.093	0.334	3.06659e-92
RDH5	3.21776e-57	-0.38147	0.758	0.908	6.90564e-53
RBFA	9.50089e-107	-0.382147	0.138	0.41	2.03899e-102
HSD17B14	7.47824e-67	-0.382254	0.055	0.237	1.60491e-62
PRXL2A	1.74167e-83	-0.383059	0.106	0.337	3.73779e-79
ENSMMUG00000060032	2.97748e-129	-0.383101	0.084	0.361	6.38996e-125
ENSMMUG00000062333	4.71413e-60	-0.383164	0.01	0.14	1.0117e-55
FAM162A	4.9233e-92	-0.383419	0.207	0.475	1.05659e-87
GLB1	6.81472e-120	-0.384232	0.14	0.427	1.46251e-115
REEP3	9.09596e-119	-0.384267	0.207	0.514	1.95208e-114
SH3BGRL	9.67278e-74	-0.385394	0.53	0.779	2.07588e-69
ENSMMUG00000045208	3.78286e-38	-0.385571	0.397	0.59	8.1184e-34
ENSMMUG00000016898	7.36234e-101	-0.386053	0.32	0.617	1.58003e-96
FLVCR2	6.24649e-89	-0.386425	0.149	0.397	1.34056e-84
CUL5	9.30679e-91	-0.386596	0.126	0.371	1.99733e-86
PLAUR	3.46788e-105	-0.386976	0.239	0.532	7.44241e-101
ENSMMUG00000051893	1.00033e-71	-0.388755	0.067	0.264	2.14681e-67
C4H6orf62	4.44735e-125	-0.389408	0.254	0.576	9.54445e-121
PLEKHB2	1.67586e-117	-0.389727	0.211	0.516	3.59657e-113
AGPAT2	9.33636e-90	-0.390696	0.166	0.421	2.00368e-85
VWA8	2.89234e-90	-0.390795	0.027	0.226	6.20726e-86
ECHS1	2.24051e-99	-0.392088	0.25	0.536	4.80836e-95
BCAP31	3.65808e-95	-0.392824	0.387	0.676	7.8506e-91
SH3BP5	1.79727e-118	-0.393659	0.187	0.489	3.85711e-114
RTN4	1.84146e-84	-0.395289	0.493	0.762	3.95195e-80
MTPN	4.91871e-83	-0.395495	0.506	0.773	1.0556e-78
ALKBH7	2.11846e-113	-0.395602	0.273	0.579	4.54643e-109
SORBS3	4.73055e-74	-0.39597	0.071	0.273	1.01522e-69
BTD	2.28567e-107	-0.396026	0.03	0.248	4.90527e-103
DOP1B	3.54176e-116	-0.396858	0.106	0.383	7.60098e-112
ANXA1	5.2259e-60	-0.398281	0.702	0.883	1.12153e-55
CTSZ	1.1662e-57	-0.400278	0.641	0.84	2.50279e-53
STMND1	1.89575e-87	-0.400339	0.01	0.185	4.06846e-83
DOK2	5.53143e-110	-0.400535	0.202	0.495	1.1871e-105
AP2S1	6.17484e-81	-0.40122	0.586	0.831	1.32518e-76
BLVRA	6.53066e-108	-0.401395	0.302	0.606	1.40154e-103
CTNNA1	2.87682e-96	-0.402198	0.164	0.428	6.17395e-92
TMEM121	1.90432e-94	-0.402624	0.009	0.196	4.08685e-90
CD151	5.53947e-100	-0.402725	0.378	0.676	1.18883e-95
LSM6	7.60185e-88	-0.405	0.285	0.561	1.63143e-83
C1QBP	4.50813e-98	-0.405119	0.307	0.602	9.6749e-94
TSPO	3.60251e-79	-0.406707	0.791	0.916	7.73135e-75
STK24	1.96492e-115	-0.407608	0.108	0.383	4.21691e-111
B3GNT5	1.31603e-101	-0.407726	0.011	0.2	2.82434e-97
GMCL1	1.33179e-89	-0.407833	0.024	0.221	2.85816e-85
MDH2	5.08763e-101	-0.409344	0.359	0.657	1.09186e-96
HEBP2	1.68757e-79	-0.409381	0.14	0.375	3.6217e-75
SPINT1	1.2373e-117	-0.411654	0.138	0.427	2.65537e-113
MYH14	1.91439e-102	-0.413436	0.024	0.237	4.10848e-98
PYGL	8.78654e-100	-0.414913	0.085	0.33	1.88568e-95
NUDT5	2.18003e-114	-0.41568	0.17	0.465	4.67857e-110
GSTP1	1.29909e-66	-0.41827	0.901	0.973	2.78798e-62
MSR1	1.97927e-113	-0.418278	0.153	0.438	4.2477e-109
DHDH	2.34895e-71	-0.419837	0.063	0.256	5.04108e-67
SELENOK	3.78865e-86	-0.420278	0.375	0.653	8.13081e-82
CD1D	4.20154e-94	-0.423668	0.043	0.26	9.01692e-90
TOMM40	6.23091e-81	-0.425515	0.105	0.334	1.33722e-76
GALNT12	1.70281e-99	-0.425637	0.063	0.298	3.65439e-95
GPD1	2.3602e-81	-0.426255	0.009	0.173	5.06522e-77
OST4	1.75982e-82	-0.426745	0.61	0.851	3.77674e-78
ENSMMUG00000001458	2.01386e-79	-0.428155	0.85	0.935	4.32195e-75
SMYD2	3.69097e-91	-0.428248	0.052	0.272	7.9212e-87
ADIPOQ	1.51859e-62	-0.429248	0.005	0.126	3.25904e-58
NUDT16	1.09408e-108	-0.429583	0.237	0.539	2.34801e-104
DCXR	7.04802e-100	-0.43039	0.215	0.502	1.51257e-95
ECHDC1	8.18258e-100	-0.432458	0.185	0.469	1.75606e-95
SAT2	7.48964e-103	-0.433442	0.165	0.443	1.60735e-98
AHNAK2	6.65497e-93	-0.434868	0.017	0.212	1.42822e-88
PPIA	3.09525e-95	-0.436722	0.892	0.963	6.64271e-91
DAB2	2.80512e-103	-0.436768	0.25	0.548	6.02007e-99
CDH1	5.54163e-101	-0.437865	0.006	0.195	1.18929e-96
GAS7	7.24115e-99	-0.439294	0.079	0.323	1.55402e-94
ACO1	3.0038e-93	-0.439688	0.025	0.23	6.44646e-89
LDHA	1.16539e-59	-0.43978	0.592	0.805	2.50104e-55
CNDP1	1.19075e-111	-0.439836	0.288	0.598	2.55546e-107
POLD2	3.50862e-105	-0.439884	0.097	0.36	7.52985e-101
ENSMMUG00000022428	4.21845e-122	-0.441574	0.422	0.747	9.05322e-118
COPRS	9.6927e-108	-0.442181	0.32	0.628	2.08015e-103
VAMP5	6.5994e-109	-0.44238	0.186	0.48	1.4163e-104
TMEM86A	3.99007e-108	-0.44271	0.138	0.421	8.56309e-104
HADHA	6.72866e-115	-0.44333	0.187	0.489	1.44404e-110
TMBIM1	9.6197e-121	-0.443757	0.172	0.479	2.06448e-116
MRPS23	3.5093e-110	-0.443857	0.243	0.549	7.53131e-106
HIGD2A	1.19921e-119	-0.444029	0.252	0.574	2.57362e-115
FN1	9.9491e-15	-0.444355	0.746	0.831	2.13518e-10
CKS1B	4.28322e-103	-0.444802	0.213	0.503	9.19222e-99
AWAT2	1.29806e-78	-0.445487	0.002	0.148	2.78576e-74
ATP1B3	3.4003e-116	-0.446141	0.304	0.624	7.29739e-112
DDRGK1	2.03151e-84	-0.449221	0.344	0.623	4.35983e-80
CD4	9.40414e-78	-0.449545	0.198	0.445	2.01822e-73
ADAMTSL4	1.59964e-105	-0.449877	0.194	0.485	3.43298e-101
CENPV	4.84849e-107	-0.451851	0.023	0.245	1.04053e-102
PNPLA6	3.10947e-131	-0.452435	0.122	0.424	6.67324e-127
CCDC88A	3.86964e-102	-0.453288	0.207	0.499	8.30464e-98
CTSA	7.50481e-60	-0.453824	0.687	0.863	1.61061e-55
TGOLN2	1.45826e-132	-0.454042	0.227	0.561	3.12958e-128
HMGN3	8.67089e-136	-0.454644	0.142	0.463	1.86086e-131
NSA2	1.25068e-107	-0.455282	0.329	0.639	2.68409e-103
C10H20orf27	2.18007e-114	-0.455579	0.276	0.591	4.67864e-110
CD68	6.78265e-72	-0.459168	0.686	0.888	1.45562e-67
HACL1	2.67307e-99	-0.459623	0.052	0.286	5.73667e-95
TMEM14B	5.45004e-72	-0.460797	0.661	0.866	1.16963e-67
SPACA9	1.05172e-91	-0.461367	0.047	0.264	2.25709e-87
SLC29A1	3.92114e-77	-0.46256	0.78	0.919	8.41515e-73
RASSF4	2.90867e-94	-0.463566	0.178	0.449	6.24229e-90
ADI1	6.02496e-102	-0.464557	0.127	0.397	1.29302e-97
ENSMMUG00000059728	4.69808e-105	-0.465805	0.059	0.305	1.00826e-100
ARHGAP30	8.77882e-137	-0.466067	0.227	0.57	1.88402e-132
SLC46A1	3.44662e-118	-0.467764	0.037	0.289	7.39679e-114
DHCR24	1.28917e-96	-0.46857	0.011	0.202	2.76669e-92
DCAF6	8.95543e-108	-0.470861	0.062	0.314	1.92193e-103
ENSMMUG00000056183	2.59048e-64	-0.471259	0.717	0.88	5.55942e-60
FBXO9	2.99423e-123	-0.47233	0.14	0.443	6.42591e-119
CMAS	4.04041e-107	-0.477386	0.092	0.36	8.67112e-103
PPP2R1A	4.65594e-99	-0.478146	0.307	0.61	9.99212e-95
DHRS1	4.05451e-121	-0.478413	0.239	0.563	8.70138e-117
HADHB	1.71904e-120	-0.479813	0.236	0.557	3.68922e-116
GNAI2.1	8.36515e-96	-0.480643	0.523	0.802	1.79524e-91
TFPI	7.84094e-91	-0.481408	0.043	0.263	1.68274e-86
ESYT1	4.02986e-131	-0.483224	0.089	0.387	8.64847e-127
FOLR2	1.05327e-64	-0.483363	0.061	0.247	2.26042e-60
ALDH3B1	3.46651e-111	-0.483801	0.146	0.438	7.43948e-107
DBI	9.97843e-70	-0.484231	0.689	0.884	2.14147e-65
PAQR8	7.83386e-99	-0.485443	0.069	0.319	1.68123e-94
RNF103	1.16272e-137	-0.488127	0.21	0.556	2.49531e-133
HACD1	1.27068e-105	-0.488195	0.076	0.337	2.727e-101
BOLA3	7.49412e-107	-0.491962	0.178	0.473	1.60831e-102
ENSMMUG00000047008	1.63274e-105	-0.492429	0.018	0.236	3.50403e-101
LDLRAP1	2.4912e-113	-0.494111	0.043	0.294	5.34636e-109
ABCA2	1.73684e-103	-0.494304	0.014	0.221	3.72744e-99
STX12	1.09415e-116	-0.498843	0.194	0.509	2.34815e-112
PSMB5	1.41537e-103	-0.500407	0.362	0.673	3.03752e-99
ASAH1	1.33294e-112	-0.500758	0.506	0.809	2.86061e-108
ENSMMUG00000000983	1.12384e-96	-0.500862	0.847	0.934	2.41188e-92
ABHD5	4.58736e-146	-0.504117	0.076	0.385	9.84494e-142
INF2	2.14338e-127	-0.506152	0.099	0.399	4.59991e-123
ENSMMUG00000006855	7.20734e-106	-0.5079	0.085	0.35	1.54677e-101
FLNA	5.71706e-89	-0.508266	0.5	0.776	1.22694e-84
VDAC1	2.79228e-102	-0.508365	0.323	0.629	5.99251e-98
SOD1	2.56574e-100	-0.511031	0.449	0.748	5.50632e-96
CYB5R3	1.47108e-134	-0.511151	0.157	0.483	3.15708e-130
RAB11FIP1	5.40765e-124	-0.511856	0.175	0.497	1.16054e-119
CHCHD10	4.58438e-103	-0.512168	0.439	0.742	9.83854e-99
TIMD4	9.59742e-52	-0.518049	0.017	0.142	2.0597e-47
ANXA5	1.46677e-82	-0.51926	0.711	0.894	3.14783e-78
TPPP3	2.2842e-48	-0.520145	0.03	0.162	4.90213e-44
ENSMMUG00000013088	5.0494e-89	-0.520281	0.112	0.367	1.08365e-84
NOP10	3.97807e-102	-0.52143	0.455	0.756	8.53734e-98
HADH	2.12028e-123	-0.522062	0.084	0.374	4.55034e-119
GSTK1	1.28108e-122	-0.522871	0.29	0.625	2.74933e-118
RETSAT	5.9339e-107	-0.523061	0.075	0.339	1.27348e-102
CMBL	2.46523e-97	-0.523209	0.056	0.293	5.29063e-93
TMEM59L	4.72689e-121	-0.523879	0.269	0.6	1.01444e-116
GPX4	1.30588e-102	-0.524095	0.809	0.951	2.80255e-98
GALNT1	7.03111e-130	-0.524257	0.172	0.501	1.50895e-125
ENSMMUG00000000249	2.51375e-132	-0.526376	0.276	0.623	5.39476e-128
TRMT112	2.83239e-100	-0.526721	0.535	0.815	6.07859e-96
GSTO1	8.50737e-125	-0.527978	0.094	0.391	1.82577e-120
FTH1	3.39534e-201	-0.529678	0.989	0.998	7.28674e-197
STOM	1.46993e-116	-0.529697	0.088	0.372	3.15463e-112
GNS	5.03594e-120	-0.530252	0.303	0.636	1.08076e-115
HDDC2	1.1601e-128	-0.532478	0.162	0.486	2.48969e-124
STXBP2	3.09725e-102	-0.539684	0.423	0.73	6.647e-98
LAMTOR1	9.47585e-109	-0.539946	0.459	0.768	2.03361e-104
HSPA8	1.71347e-87	-0.542639	0.682	0.885	3.67727e-83
NECAP2	5.40898e-136	-0.543217	0.252	0.603	1.16082e-131
EXOC5	5.82542e-124	-0.543672	0.098	0.401	1.25019e-119
GSTM4	3.60603e-123	-0.545132	0.17	0.487	7.7389e-119
RBP4	6.46609e-71	-0.548958	0.011	0.161	1.38769e-66
LRRFIP1	2.07125e-105	-0.550755	0.407	0.719	4.44512e-101
PDCD4	3.49431e-137	-0.554128	0.038	0.315	7.49914e-133
TP53I13	3.78247e-137	-0.554963	0.133	0.464	8.11756e-133
ANPEP	2.64865e-89	-0.555406	0.088	0.335	5.68428e-85
ADA2	5.50201e-140	-0.55613	0.222	0.573	1.18079e-135
ATP5IF1	1.31588e-112	-0.557535	0.442	0.76	2.82401e-108
AIG1	3.92375e-126	-0.558952	0.031	0.296	8.42075e-122
ANXA7	2.86123e-116	-0.559236	0.341	0.672	6.14049e-112
PHLDA3	4.63289e-113	-0.560639	0.06	0.326	9.94265e-109
NRIP1	1.53755e-149	-0.566739	0.128	0.469	3.29974e-145
PEPD	4.90222e-113	-0.567576	0.27	0.595	1.05206e-108
MGMT	7.96759e-136	-0.569009	0.094	0.41	1.70992e-131
TPP1	1.0366e-121	-0.569984	0.394	0.729	2.22464e-117
TKT	8.05186e-105	-0.570027	0.524	0.814	1.72801e-100
MAMU-DRA	1.34965e-138	-0.571488	0.884	0.984	2.89649e-134
NFU1	1.83633e-120	-0.572658	0.128	0.437	3.94096e-116
TTLL10	1.14181e-136	-0.573457	0.011	0.266	2.45045e-132
TUBB6	7.15243e-121	-0.575464	0.169	0.489	1.53498e-116
RTN3	8.80592e-142	-0.575763	0.245	0.607	1.88984e-137
CPQ	1.94725e-120	-0.575872	0.124	0.432	4.17899e-116
ENSMMUG00000010266	8.94761e-115	-0.578588	0.429	0.752	1.92025e-110
LBHD2	1.35041e-114	-0.579994	0.004	0.211	2.89811e-110
C15H9orf152	1.79133e-116	-0.583289	0.819	0.953	3.84437e-112
SPNS1	6.3782e-130	-0.585145	0.14	0.466	1.36882e-125
H2AFZ	3.46667e-86	-0.585617	0.564	0.819	7.43983e-82
ABHD2	3.04022e-198	-0.585826	0.111	0.504	6.52462e-194
PZP	2.09137e-114	-0.590028	0.088	0.373	4.48828e-110
APMAP	5.92143e-163	-0.59465	0.079	0.421	1.2708e-158
LRRFIP2	2.05375e-137	-0.59667	0.13	0.461	4.40756e-133
CLIC4	4.83317e-136	-0.598018	0.114	0.437	1.03725e-131
IRS2	2.52435e-125	-0.600076	0.016	0.263	5.41751e-121
ARHGEF28	2.17958e-143	-0.610048	0.008	0.267	4.67761e-139
MMD	2.33681e-144	-0.611797	0.053	0.358	5.01504e-140
KLHDC8B	2.31866e-112	-0.616405	0.079	0.356	4.97608e-108
MRPS15	2.48045e-131	-0.619696	0.293	0.645	5.32329e-127
DSTN	1.56948e-134	-0.624222	0.366	0.721	3.36826e-130
ERGIC1	3.56699e-130	-0.62684	0.172	0.509	7.65512e-126
ENSMMUG00000058755	6.13667e-114	-0.629421	0.748	0.924	1.31699e-109
GPD1L	1.74601e-139	-0.632174	0.048	0.346	3.74711e-135
OLR1	3.03378e-129	-0.633554	0.384	0.731	6.5108e-125
SLC6A6	3.70907e-153	-0.637571	0.204	0.58	7.96004e-149
VAT1	3.28455e-128	-0.638867	0.32	0.67	7.04898e-124
FFAR4	2.26936e-158	-0.641146	0.016	0.311	4.87027e-154
CAMP	3.50455e-60	-0.64452	0.547	0.758	7.52112e-56
SVIL	1.86194e-165	-0.647413	0.035	0.353	3.99591e-161
ZDHHC3	6.31738e-142	-0.649359	0.178	0.533	1.35577e-137
GLIPR2	7.96872e-121	-0.656202	0.555	0.839	1.71017e-116
ENSMMUG00000018740	4.71743e-91	-0.661673	0.584	0.817	1.01241e-86
SMCO4	4.90225e-138	-0.663214	0.14	0.481	1.05207e-133
UBASH3B	1.04922e-156	-0.664551	0.055	0.38	2.25174e-152
DNASE2B	1.90877e-121	-0.669514	0.038	0.302	4.09641e-117
AKR7A2	3.91858e-121	-0.670329	0.194	0.527	8.40967e-117
GPR34	2.9546e-136	-0.670527	0.125	0.459	6.34087e-132
TUBA1A	7.10841e-85	-0.674919	0.732	0.904	1.52554e-80
SERPINE1	9.6804e-156	-0.67626	0.043	0.358	2.07751e-151
CD163	1.50483e-98	-0.678941	0.471	0.761	3.22952e-94
CLEC4E	1.7526e-143	-0.679149	0.031	0.317	3.76126e-139
CD52	4.91949e-105	-0.679759	0.5	0.791	1.05577e-100
AP1S2	1.99727e-136	-0.680551	0.325	0.686	4.28635e-132
EIF4A2	1.87737e-165	-0.683831	0.233	0.628	4.02901e-161
GPCPD1	1.63205e-136	-0.689617	0.414	0.764	3.50254e-132
CCDC151	5.22021e-132	-0.691891	0.06	0.358	1.12031e-127
ENSMMUG00000015946	2.14168e-139	-0.69271	0.327	0.693	4.59627e-135
MGLL	6.96868e-145	-0.69326	0.088	0.42	1.49555e-140
QSOX1	2.18725e-115	-0.693795	0.293	0.629	4.69405e-111
VIM	1.25023e-200	-0.696805	0.921	0.984	2.68312e-196
WLS	3.05101e-169	-0.698279	0.028	0.346	6.54777e-165
CPM	3.88171e-107	-0.699374	0.256	0.573	8.33054e-103
SLC7A7	9.30305e-164	-0.699485	0.326	0.718	1.99653e-159
SCPEP1	3.72759e-133	-0.700113	0.249	0.608	7.99978e-129
FDX1	1.9036e-106	-0.706695	0.382	0.7	4.08532e-102
ACOT11	1.45916e-176	-0.707793	0.011	0.322	3.13151e-172
APIP	6.88065e-175	-0.712317	0.15	0.542	1.47666e-170
RHOA	5.96712e-124	-0.715997	0.834	0.954	1.2806e-119
CD101	3.45869e-159	-0.721167	0.065	0.405	7.42269e-155
ARHGAP18	1.24136e-160	-0.723455	0.166	0.548	2.66408e-156
TAGLN2	3.75841e-170	-0.725976	0.794	0.943	8.06592e-166
COLEC12	4.5809e-169	-0.727115	0.05	0.395	9.83107e-165
ENSMMUG00000061125	5.68707e-149	-0.729091	0.347	0.722	1.2205e-144
TCF7L2	1.63336e-174	-0.731833	0.083	0.45	3.50535e-170
COLGALT1	9.62807e-150	-0.735635	0.097	0.443	2.06628e-145
IGSF8	2.19055e-157	-0.737632	0.082	0.434	4.70114e-153
MGST3	6.88731e-211	-0.739149	0.777	0.941	1.47809e-206
MMP14	6.33259e-163	-0.751535	0.213	0.602	1.35904e-158
SGMS1	1.12252e-187	-0.754852	0.058	0.429	2.40904e-183
NME2	3.9002e-218	-0.764441	0.819	0.948	8.37023e-214
UPF3A	3.78583e-171	-0.780385	0.098	0.472	8.12477e-167
CDC42EP3	3.04864e-168	-0.787778	0.119	0.499	6.54269e-164
CHCHD6	2.01732e-90	-0.79959	0.043	0.264	4.32936e-86
MBD3	3.72433e-184	-0.804642	0.742	0.926	7.99278e-180
LIPA	1.2151e-162	-0.806203	0.201	0.594	2.60772e-158
FCER1G	6.98636e-274	-0.816719	0.84	0.939	1.49934e-269
HMOX2	7.82421e-160	-0.820977	0.338	0.726	1.67915e-155
ENSMMUG00000020721	7.3073e-183	-0.821026	0.253	0.672	1.56822e-178
SLAMF9	1.4553e-144	-0.825579	0.105	0.449	3.12321e-140
ENSMMUG00000054052	3.32777e-186	-0.82803	0.246	0.669	7.14172e-182
PPDPF	4.91948e-168	-0.829244	0.688	0.909	1.05577e-163
PLA2G15	3.37853e-175	-0.830043	0.202	0.61	7.25066e-171
YBX1	9.56224e-125	-0.832869	0.7	0.892	2.05215e-120
TMEM150B	1.51342e-173	-0.835816	0.114	0.502	3.24795e-169
ITGAX	2.33718e-156	-0.837183	0.233	0.621	5.01581e-152
DBNDD2	8.50876e-189	-0.842907	0.133	0.544	1.82606e-184
SLCO2B1	1.40418e-157	-0.844174	0.155	0.534	3.01351e-153
PRDX1	3.02727e-202	-0.845266	0.755	0.943	6.49682e-198
CXCL16	1.24423e-151	-0.850592	0.438	0.792	2.67024e-147
CD177	6.11386e-180	-0.854969	0.028	0.369	1.3121e-175
PEBP1	4.32614e-149	-0.868724	0.399	0.756	9.28432e-145
HK3	1.62058e-185	-0.869446	0.136	0.544	3.47794e-181
HEXB	2.2553e-197	-0.872466	0.623	0.89	4.84011e-193
CYBB	1.744e-155	-0.877129	0.486	0.821	3.74279e-151
PSAP	0	-0.880767	0.854	0.948	0
CEACAM5	1.35952e-177	-0.890496	0.098	0.483	2.91767e-173
DST	6.92732e-203	-0.895436	0.058	0.451	1.48667e-198
NRP2	9.0721e-166	-0.902817	0.159	0.55	1.94696e-161
MINK1	5.97543e-212	-0.90927	0.114	0.547	1.28239e-207
RHBDD2	3.91239e-184	-0.913066	0.069	0.449	8.39639e-180
PFAS	1.62165e-204	-0.919796	0.055	0.451	3.48022e-200
CD81	3.20578e-183	-0.939889	0.397	0.791	6.87993e-179
KCNA3	2.37309e-195	-0.950808	0.148	0.572	5.0929e-191
CRIP1	9.73144e-276	-0.951798	0.868	0.982	2.08846e-271
SHTN1	3.43484e-197	-0.958974	0.168	0.598	7.37151e-193
AKR1B1	1.77056e-159	-0.965557	0.468	0.81	3.7998e-155
PROS1	1.13104e-240	-0.966591	0.018	0.423	2.42733e-236
PECAM1	8.76446e-191	-0.972003	0.324	0.743	1.88094e-186
ENSMMUG00000023035	2.04078e-189	-0.972832	0.011	0.342	4.37971e-185
ALOX5	2.87824e-216	-0.996777	0.099	0.532	6.177e-212
ITPK1	6.44822e-206	-0.996896	0.148	0.585	1.38385e-201
ENSMMUG00000063725	1.7115e-123	-0.997886	0.185	0.521	3.67305e-119
ETHE1	1.28509e-181	-0.998266	0.31	0.72	2.75794e-177
ACTN1	1.63446e-218	-0.999107	0.175	0.63	3.50772e-214
SEPTIN11	6.4995e-223	-1.00049	0.1	0.542	1.39486e-218
C9orf16	1.68699e-179	-1.0138	0.36	0.757	3.62044e-175
HBA	2.05539e-25	-1.02091	0.388	0.537	4.41108e-21
TREM1	4.01884e-254	-1.02624	0.561	0.874	8.62484e-250
PNPLA2	4.61489e-245	-1.05069	0.198	0.682	9.90403e-241
ENO3	1.20261e-85	-1.06719	0.206	0.485	2.58093e-81
VAMP8	6.75075e-224	-1.06869	0.429	0.833	1.44878e-219
APOE	0	-1.06935	0.724	0.964	0
PPARG	1.11112e-241	-1.06973	0.168	0.646	2.38458e-237
TRPV2	3.72899e-212	-1.07506	0.195	0.644	8.00279e-208
CSTB	1.13718e-272	-1.08262	0.725	0.93	2.44051e-268
SLC1A5	7.11474e-255	-1.09151	0.095	0.57	1.52689e-250
MCM7	1.83749e-143	-1.09526	0.037	0.337	3.94344e-139
SDC2	9.21655e-201	-1.10171	0.271	0.705	1.97796e-196
VAPA	3.85752e-213	-1.11272	0.42	0.814	8.27862e-209
ENSMMUG00000051239	0	-1.12956	0.815	0.953	0
PABPC1	1.23132e-192	-1.13023	0.588	0.867	2.64253e-188
VSIG4	2.5551e-118	-1.1316	0.033	0.289	5.4835e-114
CFD	1.9503e-289	-1.13468	0.85	0.928	4.18553e-285
LMNA	3.49891e-209	-1.14493	0.377	0.8	7.50902e-205
ACP5	3.75513e-236	-1.1471	0.156	0.627	8.05888e-232
ABCG1	3.73123e-266	-1.20245	0.13	0.627	8.0076e-262
TCEAL9	2.71792e-271	-1.24049	0.118	0.618	5.83293e-267
LY86	1.50411e-230	-1.25285	0.205	0.671	3.22798e-226
RMDN3	7.25625e-246	-1.26426	0.357	0.799	1.55726e-241
PDLIM1	4.49562e-282	-1.26663	0.082	0.581	9.64805e-278
ENSMMUG00000000729	7.65574e-240	-1.26828	0.167	0.64	1.643e-235
GPNMB	7.88562e-257	-1.3326	0.349	0.806	1.69233e-252
ITGA6	2.12831e-291	-1.35207	0.083	0.59	4.56757e-287
CDA	1.38989e-259	-1.35517	0.113	0.599	2.98284e-255
RAB13	7.58388e-284	-1.37452	0.252	0.758	1.62758e-279
CHI3L1	5.52098e-259	-1.39412	0.027	0.463	1.18486e-254
LRP1	6.65657e-288	-1.39892	0.33	0.794	1.42857e-283
SMC6	2.0864e-275	-1.4043	0.122	0.624	4.47763e-271
RGCC	1.45016e-224	-1.40681	0.195	0.657	3.11218e-220
CD36	2.12767e-279	-1.44522	0.22	0.727	4.56619e-275
MS4A7	2.65293e-302	-1.47059	0.349	0.821	5.69344e-298
APOC1	0	-1.47264	0.773	0.977	0
C1QC	6.56899e-205	-1.48197	0.137	0.57	1.40977e-200
UBB	0	-1.48283	0.737	0.926	0
FHL1	0	-1.48365	0.034	0.571	0
FUOM	0	-1.54417	0.527	0.884	0
APP	0	-1.58914	0.257	0.773	0
CYP27A1	0	-1.60468	0.406	0.866	0
SCD	1.31207e-211	-1.63344	0.022	0.397	2.81583e-207
CD9	9.44427e-293	-1.63374	0.375	0.796	2.02684e-288
TECR	0	-1.65293	0.072	0.609	0
MCEMP1	0	-1.79184	0.312	0.814	0
FABP5	0	-1.8037	0.61	0.953	0
MPC2	0	-1.91659	0.216	0.743	0
MRC1	0	-1.97697	0.283	0.81	0
ENSMMUG00000039864	0	-1.9834	0.135	0.762	0
MARCO	0	-2.30806	0.093	0.669	0
C1QB	1.06867e-238	-2.30823	0.15	0.613	2.29347e-234
PTGDS	2.03313e-92	-2.33279	0.012	0.2	4.36331e-88
LTA4H	0	-2.49329	0.306	0.884	0
APOC2	1.39186e-207	-2.54845	0.05	0.441	2.98707e-203
RETN	0	-2.59058	0.625	0.925	0
ENSMMUG00000049154	0	-2.67215	0.069	0.788	0
CCL18	0	-3.08846	0.249	0.868	0
ACAD10	0	-3.15011	0.301	0.911	0
CHIT1	0	-3.41049	0.075	0.602	0
FABP4	0	-4.19495	0.143	0.846	0

## Sheet: 4dpi TREm2+ vs CD163+MRC1-
	p_val	avg_log2FC	pct.1	pct.2	p_val_adj
C1QB	4.89092e-255	3.13179	0.603	0.15	1.04964e-250
C1QC	9.19478e-243	2.78536	0.59	0.137	1.97329e-238
ENSMMUG00000063725	5.3943e-224	2.48272	0.631	0.185	1.15767e-219
APOE	0	1.71622	0.954	0.724	0
ADAMDEC1	2.54575e-191	1.68896	0.666	0.259	5.46343e-187
PLA2G2D	7.00252e-161	1.66205	0.469	0.101	1.50281e-156
GPNMB	9.10831e-213	1.63346	0.748	0.349	1.95473e-208
TMEM176B	8.6682e-188	1.55712	0.692	0.278	1.86028e-183
LGMN	3.6891e-218	1.53514	0.846	0.522	7.91717e-214
FABP5	4.39216e-204	1.46349	0.893	0.61	9.42602e-200
HBA	8.07071e-14	1.44142	0.485	0.388	1.73205e-09
MS4A7	1.13745e-186	1.39914	0.736	0.349	2.44108e-182
CCL18	5.47566e-104	1.36618	0.564	0.249	1.17513e-99
PLTP	4.04901e-134	1.31796	0.596	0.246	8.68958e-130
CTSB	1.1585e-200	1.29736	0.953	0.791	2.48626e-196
CTSL	1.39873e-82	1.28129	0.667	0.402	3.00181e-78
TSPAN4	6.95406e-141	1.21573	0.573	0.211	1.49241e-136
CREG1	1.57992e-161	1.20566	0.781	0.442	3.39067e-157
FABP4	1.8216e-36	1.17589	0.304	0.143	3.90933e-32
CPM	2.36585e-131	1.16987	0.616	0.256	5.07735e-127
TREM2	6.44041e-134	1.12586	0.61	0.247	1.38218e-129
CD36	1.02207e-113	1.1141	0.552	0.22	2.19347e-109
PLD3	2.09441e-168	1.09633	0.83	0.529	4.49481e-164
ECM1	4.88051e-118	1.05953	0.593	0.264	1.04741e-113
CTSC	7.8525e-154	1.04768	0.84	0.534	1.68523e-149
MMP2	8.59373e-115	1.03041	0.378	0.081	1.8443e-110
CTSD	2.86333e-126	1.0152	0.937	0.854	6.145e-122
SDC2	8.7153e-125	1.0018	0.62	0.271	1.87039e-120
FUCA1	3.94597e-115	1.00019	0.6	0.263	8.46845e-111
DNASE2	1.67276e-109	0.975884	0.68	0.357	3.58992e-105
AZU1	3.09056e-44	0.926339	0.407	0.217	6.63265e-40
MMP14	1.60438e-116	0.924828	0.554	0.213	3.44317e-112
FOLR2	4.98405e-79	0.902913	0.281	0.061	1.06963e-74
CHIT1	2.08014e-17	0.843502	0.16	0.075	4.4642e-13
HIPK1	8.42955e-100	0.840621	0.523	0.208	1.80907e-95
NAAA	1.48347e-93	0.838844	0.562	0.255	3.18368e-89
ACP5	2.05697e-68	0.838179	0.399	0.156	4.41446e-64
APOC1	4.3117e-129	0.806036	0.949	0.773	9.25335e-125
PZP	2.00673e-93	0.791752	0.352	0.088	4.30664e-89
CYP27A1	4.22158e-95	0.784208	0.711	0.406	9.05994e-91
LIPA	1.07539e-78	0.767764	0.476	0.201	2.3079e-74
CTSZ	2.32188e-98	0.761733	0.848	0.641	4.98299e-94
HEXA	5.80251e-90	0.748873	0.718	0.43	1.24528e-85
HEXB	1.89645e-119	0.746626	0.868	0.623	4.06997e-115
SLCO2B1	2.72423e-83	0.744687	0.428	0.155	5.84646e-79
PRTN3	8.90735e-47	0.720656	0.204	0.053	1.91161e-42
RARRES1	8.18438e-71	0.715983	0.296	0.079	1.75645e-66
CD68	1.71353e-97	0.707852	0.882	0.686	3.67741e-93
ABHD12	1.59429e-80	0.696174	0.563	0.275	3.4215e-76
PRDX1	6.26551e-105	0.695873	0.924	0.755	1.34464e-100
PSAP	9.81997e-154	0.692725	0.976	0.854	2.10746e-149
ENSMMUG00000000729	2.08229e-55	0.662654	0.386	0.167	4.46879e-51
IL10	4.81854e-55	0.661167	0.243	0.066	1.03411e-50
UCP2	1.20198e-63	0.648744	0.765	0.542	2.57957e-59
LILRB4	1.10074e-44	0.63798	0.244	0.081	2.3623e-40
CHCHD6	1.4762e-52	0.634108	0.199	0.043	3.16807e-48
RMDN3	1.71624e-53	0.629011	0.591	0.357	3.68322e-49
CTSA	4.45508e-75	0.611215	0.86	0.687	9.56105e-71
SLC2A5	9.88399e-71	0.607029	0.392	0.146	2.1212e-66
DAB2	8.60343e-57	0.605955	0.488	0.25	1.84638e-52
CPVL	1.94737e-20	0.596655	0.43	0.29	4.17925e-16
TPP1	1.55454e-74	0.595206	0.67	0.394	3.3362e-70
LAMP1	1.81434e-65	0.594413	0.806	0.607	3.89377e-61
MRC1	4.43849e-49	0.588633	0.506	0.283	9.52543e-45
CYB5A	3.32335e-75	0.563588	0.525	0.25	7.13223e-71
BLVRB	6.05947e-62	0.56325	0.557	0.304	1.30042e-57
HTRA1	3.38111e-46	0.560541	0.338	0.147	7.2562e-42
SCARB2	5.24954e-66	0.552677	0.697	0.439	1.1266e-61
ASAH1	1.78607e-67	0.551629	0.753	0.506	3.83309e-63
MS4A6A	4.96283e-52	0.542591	0.725	0.505	1.06507e-47
FTL	1.30596e-45	0.539842	0.941	0.881	2.80272e-41
CD4	2.71893e-47	0.539364	0.402	0.198	5.83509e-43
SLC7A8	3.71429e-70	0.534737	0.248	0.052	7.97124e-66
ALDH1A1	5.78021e-69	0.52842	0.447	0.196	1.24049e-64
CNRIP1	3.40367e-66	0.527947	0.255	0.06	7.30461e-62
GSTP1	1.4048e-102	0.51532	0.98	0.901	3.01485e-98
C3	1.15228e-61	0.514539	0.583	0.331	2.47292e-57
VAMP8	2.29443e-66	0.506258	0.689	0.429	4.92408e-62
GPR34	2.3248e-55	0.506033	0.329	0.125	4.98926e-51
GPX1	1.9191e-79	0.504567	0.93	0.756	4.11858e-75
LAIR1	2.07806e-48	0.50242	0.781	0.593	4.45972e-44
GRN	2.19806e-81	0.500847	0.945	0.818	4.71726e-77
MARCO	2.17053e-16	0.495489	0.184	0.093	4.65818e-12
TCN2	3.05564e-63	0.494168	0.331	0.117	6.5577e-59
SCPEP1	5.98809e-54	0.480873	0.479	0.249	1.2851e-49
IDH1	7.88661e-54	0.473132	0.467	0.242	1.69254e-49
LMNA	4.22109e-44	0.470374	0.587	0.377	9.05889e-40
RGS10	1.69934e-56	0.463756	0.514	0.278	3.64694e-52
AKR1B1	8.2358e-52	0.459783	0.695	0.468	1.76748e-47
PRCP	1.43505e-54	0.457537	0.668	0.432	3.07977e-50
CTSH	1.58703e-46	0.452047	0.782	0.587	3.40593e-42
KLHDC8B	2.7448e-52	0.449621	0.255	0.079	5.89062e-48
ID2	3.56033e-43	0.449075	0.667	0.458	7.64082e-39
DBI	7.57733e-50	0.448654	0.85	0.689	1.62617e-45
LY86	3.99093e-46	0.448106	0.408	0.205	8.56494e-42
HSD17B14	1.80472e-48	0.447599	0.212	0.055	3.8731e-44
NR1H3	1.71277e-47	0.44534	0.227	0.067	3.67578e-43
RGS1	1.47894e-28	0.444834	0.386	0.227	3.17396e-24
HMOX1	3.35323e-43	0.442737	0.506	0.304	7.19638e-39
CFD	1.06993e-21	0.44192	0.896	0.85	2.29618e-17
RAB13	7.77697e-46	0.441131	0.461	0.252	1.66902e-41
GM2A	1.35435e-47	0.440205	0.297	0.116	2.90657e-43
HSPB1	6.82522e-39	0.438739	0.206	0.069	1.46476e-34
TUBB6	2.14324e-45	0.436502	0.362	0.169	4.59961e-41
CD63	1.11039e-70	0.434305	0.955	0.848	2.38301e-66
PCBD1	7.95579e-61	0.434153	0.511	0.27	1.70739e-56
DNASE2B	4.07269e-52	0.432149	0.188	0.038	8.7404e-48
IGFBP4	1.1415e-44	0.431393	0.519	0.307	2.44977e-40
HACD4	6.28696e-50	0.430645	0.598	0.371	1.34924e-45
SORBS3	1.99261e-46	0.430203	0.232	0.071	4.27635e-42
ENSMMUG00000020721	3.52396e-52	0.429934	0.474	0.253	7.56276e-48
COX7A1	1.34046e-40	0.428099	0.6	0.394	2.87676e-36
HEBP1	3.93813e-46	0.425569	0.493	0.28	8.45162e-42
SCN1B	1.48672e-42	0.424216	0.31	0.133	3.19065e-38
SYNGR1	4.81794e-52	0.422783	0.131	0.011	1.03398e-47
ACAD10	7.82704e-24	0.414849	0.453	0.301	1.67976e-19
VAT1	2.85004e-49	0.414757	0.543	0.32	6.11648e-45
CPQ	6.55529e-44	0.41314	0.3	0.124	1.40683e-39
CSF1R	3.05675e-39	0.412717	0.662	0.463	6.56008e-35
UPK3A	4.48756e-46	0.411455	0.271	0.101	9.63075e-42
CHCHD10	8.10983e-51	0.408809	0.666	0.439	1.74045e-46
ENSMMUG00000049154	3.29173e-25	0.40775	0.176	0.069	7.06438e-21
HMGN3	3.60725e-41	0.407476	0.315	0.142	7.74152e-37
APOC2	1.52087e-21	0.406862	0.136	0.05	3.26394e-17
AP2M1	3.93229e-51	0.406853	0.719	0.497	8.43909e-47
STAB1	2.92355e-38	0.404407	0.172	0.046	6.27422e-34
IL4I1	4.35564e-40	0.4039	0.221	0.075	9.34763e-36
AP1S2	4.0389e-50	0.401184	0.549	0.325	8.66789e-46
MPC2	3.38423e-45	0.400159	0.415	0.216	7.26289e-41
SLC38A6	2.97272e-50	0.398842	0.287	0.108	6.37976e-46
MGLL	9.06161e-39	0.395376	0.238	0.088	1.94471e-34
NPC2	9.96654e-62	0.393494	0.937	0.808	2.13892e-57
NRP2	1.36842e-40	0.392228	0.334	0.159	2.93677e-36
ATP5IF1	8.26066e-53	0.389798	0.673	0.442	1.77282e-48
ENSMMUG00000039864	1.16295e-32	0.389014	0.285	0.135	2.4958e-28
CD9	1.23999e-35	0.388721	0.566	0.375	2.66115e-31
FAM20C	2.01322e-42	0.38812	0.231	0.078	4.32058e-38
ENSMMUG00000030144	2.22497e-50	0.387671	0.212	0.059	4.77501e-46
CD59	1.03191e-46	0.387488	0.568	0.349	2.21457e-42
NENF	4.6269e-51	0.386246	0.501	0.281	9.92979e-47
AKR7A2	2.34911e-41	0.384856	0.381	0.194	5.04143e-37
RHOA	1.86595e-41	0.381537	0.932	0.834	4.00452e-37
ENSMMUG00000002075	5.81657e-27	0.380743	0.868	0.772	1.24829e-22
GPX4	2.0874e-61	0.379674	0.942	0.809	4.47978e-57
TMEM59L	2.75021e-51	0.378861	0.487	0.269	5.90222e-47
CLEC12A	3.58072e-40	0.375792	0.441	0.252	7.68458e-36
GNS	5.89858e-44	0.375326	0.508	0.303	1.26589e-39
APP	1.27736e-35	0.374566	0.439	0.257	2.74135e-31
TUBB	7.18142e-44	0.37181	0.725	0.521	1.54121e-39
PLA2G15	1.50601e-42	0.36669	0.389	0.202	3.23205e-38
MPP1	1.0186e-35	0.366463	0.646	0.455	2.18602e-31
IGFBP7	1.91852e-32	0.365798	0.184	0.061	4.11734e-28
CEACAM5	1.02967e-41	0.364172	0.257	0.098	2.20978e-37
MFSD1	5.43992e-38	0.362661	0.452	0.265	1.16746e-33
ITGAX	1.08979e-37	0.362534	0.412	0.233	2.33879e-33
SAT1	7.50845e-27	0.360416	0.91	0.87	1.61139e-22
NUCB1	5.64534e-43	0.358029	0.624	0.415	1.21155e-38
FDX1	5.46407e-41	0.357622	0.586	0.382	1.17264e-36
CD81	4.61976e-42	0.355639	0.603	0.397	9.91447e-38
CST3	1.36323e-73	0.354512	0.986	0.867	2.92563e-69
TGFBI	1.54329e-27	0.354384	0.458	0.296	3.31205e-23
NEK6	1.10929e-46	0.354236	0.446	0.241	2.38064e-42
ENSMMUG00000063316	2.63542e-16	0.353094	0.479	0.362	5.65587e-12
TMEM86A	9.9212e-51	0.351043	0.328	0.138	2.12919e-46
LGALS3	6.33442e-31	0.346075	0.952	0.896	1.35943e-26
COMT	1.63632e-48	0.345625	0.565	0.348	3.51172e-44
TMEM37	2.09875e-50	0.344688	0.143	0.017	4.50412e-46
CIAO2A	2.04795e-40	0.344486	0.581	0.38	4.39511e-36
HNMT	1.36994e-46	0.344159	0.601	0.386	2.94003e-42
TMEM14A	2.88392e-44	0.340009	0.432	0.24	6.18918e-40
MAMU-F	2.19301e-43	0.338646	0.518	0.314	4.70641e-39
ADA2	4.02133e-38	0.338248	0.398	0.222	8.63017e-34
CYBRD1	2.59976e-39	0.337484	0.206	0.068	5.57934e-35
NDUFS7	2.60106e-45	0.336205	0.709	0.5	5.58214e-41
VIM	4.00708e-48	0.335263	0.982	0.921	8.5996e-44
MSR1	1.27999e-43	0.33405	0.326	0.153	2.74699e-39
PMP22	1.56763e-36	0.333228	0.221	0.085	3.36429e-32
LTC4S	3.77519e-35	0.332413	0.176	0.054	8.10194e-31
LRP1	1.46151e-36	0.332373	0.518	0.33	3.13654e-32
CNDP1	1.01581e-43	0.332205	0.488	0.288	2.18004e-39
SDC3	2.90214e-29	0.33154	0.254	0.118	6.22829e-25
DYNC1I2	7.24354e-27	0.329632	0.358	0.21	1.55454e-22
TNFRSF21	3.24194e-37	0.328876	0.361	0.189	6.95753e-33
DPP7	2.83892e-46	0.326045	0.546	0.334	6.0926e-42
KCTD12	5.28661e-40	0.325723	0.376	0.2	1.13456e-35
LXN	4.43197e-37	0.324527	0.169	0.046	9.51145e-33
ATP5MC3	1.93262e-36	0.324251	0.795	0.623	4.14761e-32
ADAP2	7.3796e-39	0.322175	0.454	0.267	1.58374e-34
COLGALT1	2.83365e-30	0.321246	0.228	0.097	6.08129e-26
MS4A4A	2.56236e-30	0.320963	0.124	0.028	5.49909e-26
NDUFS8	4.66662e-39	0.320594	0.751	0.562	1.0015e-34
AKR1A1	1.91399e-40	0.319574	0.712	0.515	4.1076e-36
ENSMMUG00000010266	1.6636e-36	0.31852	0.621	0.429	3.57025e-32
SAT2	6.18963e-46	0.318389	0.347	0.165	1.32836e-41
SSR1	4.04161e-39	0.315529	0.508	0.317	8.67371e-35
SOD1	8.75403e-36	0.31374	0.638	0.449	1.8787e-31
HACD1	2.71037e-35	0.313114	0.21	0.076	5.81671e-31
TMEM14B	1.68165e-38	0.312772	0.829	0.661	3.609e-34
NDUFA4	5.79765e-30	0.312065	0.871	0.754	1.24423e-25
GSTK1	2.13275e-44	0.311317	0.49	0.29	4.57709e-40
ENSMMUG00000000249	1.06647e-43	0.310874	0.472	0.276	2.28876e-39
CAMK1	5.47224e-38	0.309183	0.29	0.131	1.1744e-33
ENSMMUG00000063172	4.08479e-45	0.306367	0.32	0.146	8.76637e-41
PEBP1	1.53468e-43	0.306178	0.608	0.399	3.29357e-39
IQGAP2	1.0872e-32	0.30451	0.172	0.054	2.33324e-28
TMED10	6.29212e-36	0.303838	0.595	0.407	1.35035e-31
COX5A	6.68578e-41	0.303511	0.843	0.673	1.43484e-36
TMEM35B	7.49247e-43	0.303295	0.341	0.169	1.60796e-38
PEPD	6.26463e-35	0.302329	0.447	0.27	1.34445e-30
RAB32	1.46648e-32	0.302201	0.48	0.304	3.14722e-28
ETHE1	1.14746e-42	0.299213	0.508	0.31	2.46257e-38
MINK1	1.00565e-36	0.298267	0.26	0.114	2.15823e-32
MBD3	3.33622e-35	0.29707	0.874	0.742	7.15985e-31
SNX5	1.0404e-43	0.295788	0.376	0.195	2.2328e-39
ATP5PD	4.8805e-39	0.294558	0.691	0.5	1.0474e-34
TUBA1A	1.10112e-30	0.293757	0.869	0.732	2.36311e-26
MAMU-DRA	3.56026e-76	0.292769	0.992	0.884	7.64068e-72
STOM	7.59411e-38	0.29273	0.23	0.088	1.62977e-33
GLMP	1.14184e-44	0.291076	0.538	0.333	2.45051e-40
MGAT1	2.63471e-40	0.288324	0.451	0.265	5.65436e-36
JUN	4.83191e-36	0.2877	0.811	0.642	1.03698e-31
PRKCSH	2.43234e-32	0.287044	0.302	0.155	5.22003e-28
CKB	3.92781e-17	0.28675	0.152	0.069	8.42948e-13
GSTM4	2.66127e-44	0.286663	0.343	0.17	5.71136e-40
GET1	4.21516e-36	0.283992	0.31	0.155	9.04616e-32
ARHGAP18	2.88348e-35	0.283576	0.324	0.166	6.18823e-31
COMMD1	2.35153e-37	0.282901	0.389	0.217	5.04663e-33
SMPD1	1.95062e-38	0.281739	0.236	0.093	4.18624e-34
SPNS1	1.64293e-33	0.280887	0.286	0.14	3.52589e-29
CAPG	2.77471e-39	0.280162	0.929	0.805	5.9548e-35
YIF1B	3.13566e-40	0.279882	0.49	0.304	6.72944e-36
CSTB	2.67655e-29	0.27941	0.854	0.725	5.74414e-25
COLEC12	1.93706e-29	0.278472	0.159	0.05	4.15713e-25
TCEAL9	6.88272e-31	0.277882	0.251	0.118	1.4771e-26
AP2S1	5.53466e-34	0.275286	0.759	0.586	1.18779e-29
SGPL1	6.03721e-38	0.275253	0.259	0.114	1.29565e-33
SPINT1	6.30345e-39	0.275196	0.294	0.138	1.35278e-34
CRIP1	6.0032e-36	0.272325	0.961	0.868	1.28835e-31
SMPDL3A	1.67019e-34	0.270267	0.43	0.263	3.58439e-30
CD93	1.02656e-29	0.270193	0.239	0.111	2.20311e-25
SCARB1	5.58812e-26	0.266436	0.119	0.031	1.19927e-21
HADHB	5.02654e-38	0.266362	0.406	0.236	1.07875e-33
SLC25A43	4.69207e-40	0.265213	0.712	0.52	1.00696e-35
PRDX3	1.35805e-39	0.264065	0.557	0.367	2.91451e-35
SNAPIN	4.75852e-37	0.263813	0.413	0.243	1.02123e-32
NDFIP1	8.41329e-37	0.263327	0.509	0.324	1.80558e-32
SCP2	2.4862e-43	0.261538	0.475	0.285	5.33563e-39
YJEFN3	2.0807e-42	0.261485	0.687	0.489	4.4654e-38
CCDC88A	3.19684e-26	0.258796	0.347	0.207	6.86074e-22
COPRS	1.48133e-36	0.258608	0.497	0.32	3.17908e-32
PSMB5	1.99867e-38	0.256111	0.551	0.362	4.28935e-34
DBNDD2	1.08278e-37	0.254321	0.284	0.133	2.32375e-33
RDX	2.39432e-23	0.254186	0.304	0.176	5.13846e-19
LAMB2	9.06656e-32	0.253546	0.15	0.043	1.94577e-27
ATRAID	1.59438e-41	0.252654	0.463	0.281	3.4217e-37
SNX1	1.20878e-31	0.25186	0.53	0.359	2.59416e-27
SYNGR2	6.20506e-34	0.250931	0.791	0.624	1.33167e-29
SMIM4	3.94444e-31	0.250398	0.311	0.169	8.46515e-27
RASSF5	3.93841e-17	-0.25034	0.168	0.152	8.45223e-13
ABHD2	4.86261e-28	-0.251301	0.151	0.111	1.04356e-23
ANTXR2	2.79792e-15	-0.251407	0.124	0.108	6.00462e-11
NUB1	4.9308e-22	-0.252068	0.275	0.249	1.0582e-17
DEK	6.79102e-32	-0.253094	0.411	0.359	1.45742e-27
ATG3	4.38668e-43	-0.25366	0.547	0.469	9.41426e-39
STK17B	1.36566e-10	-0.25391	0.161	0.169	2.93085e-06
NFKB1	3.63093e-21	-0.256597	0.128	0.126	7.79234e-17
USP3	3.3562e-19	-0.257158	0.155	0.151	7.20274e-15
SYF2	2.57059e-37	-0.257259	0.353	0.281	5.51674e-33
ANP32A	6.99245e-37	-0.257273	0.411	0.357	1.50065e-32
HIF1A	8.30921e-27	-0.257486	0.583	0.526	1.78324e-22
PRSS55	3.55946e-30	-0.258426	0.272	0.233	7.63896e-26
PIM3	1.06355e-17	-0.258884	0.22	0.222	2.28248e-13
SRSF5	1.02353e-33	-0.262052	0.466	0.404	2.19659e-29
R3HDM4	1.91535e-22	-0.262258	0.201	0.172	4.11052e-18
FAU	6.61807e-28	-0.262753	0.98	0.97	1.4203e-23
C7H15orf39	1.45488e-19	-0.26349	0.125	0.114	3.12232e-15
FAM241A	6.54293e-12	-0.26378	0.083	0.101	1.40418e-07
OSBPL11	2.54099e-31	-0.265427	0.387	0.327	5.45322e-27
RETN	5.60997e-22	-0.265565	0.68	0.625	1.20396e-17
PPP1R35	8.60876e-25	-0.265896	0.171	0.14	1.84753e-20
DDIT3	6.2933e-22	-0.266113	0.229	0.198	1.3506e-17
CD37	2.27691e-39	-0.266264	0.624	0.539	4.88648e-35
MANF	1.43737e-30	-0.26657	0.348	0.32	3.08473e-26
MIER1	6.55283e-29	-0.267068	0.211	0.174	1.4063e-24
AKIRIN2	4.61867e-40	-0.267344	0.316	0.259	9.91214e-36
ENSMMUG00000054038	9.2495e-30	-0.267552	0.954	0.934	1.98504e-25
EWSR1	1.00094e-29	-0.267783	0.363	0.336	2.14811e-25
PSMB10	4.07124e-41	-0.268484	0.542	0.49	8.73728e-37
SLC2A3	1.74645e-21	-0.26999	0.171	0.151	3.74806e-17
HMGN4	4.41949e-35	-0.270552	0.333	0.282	9.48466e-31
MAT2A	3.20918e-27	-0.271376	0.346	0.319	6.88722e-23
SLFN5	4.2002e-29	-0.27198	0.294	0.262	9.01405e-25
ZC3HAV1	1.02301e-12	-0.273542	0.11	0.121	2.19547e-08
PHLDA2	2.31263e-15	-0.274281	0.115	0.143	4.96313e-11
PML	7.80191e-23	-0.274665	0.243	0.227	1.67437e-18
HPCAL1	1.457e-39	-0.275736	0.377	0.32	3.12687e-35
WBP1L	3.13181e-31	-0.276794	0.137	0.098	6.72119e-27
IGSF6	2.82971e-33	-0.276943	0.648	0.566	6.07285e-29
SP140	2.46154e-36	-0.27833	0.317	0.268	5.28271e-32
CASP1	1.18235e-38	-0.278505	0.82	0.776	2.53744e-34
TNFRSF10A	3.56919e-30	-0.278841	0.169	0.148	7.65985e-26
ZNF267	4.08956e-14	-0.279492	0.129	0.131	8.77661e-10
DRAM1	4.20045e-30	-0.280317	0.296	0.273	9.01458e-26
IL6R	4.56847e-23	-0.280562	0.14	0.127	9.8044e-19
STX3	9.84936e-39	-0.281248	0.222	0.169	2.11377e-34
IFNGR2	3.92355e-36	-0.281519	0.579	0.504	8.42033e-32
RASGRP2	7.34756e-11	-0.281962	0.081	0.123	1.57686e-06
ADAR	9.25876e-33	-0.282682	0.367	0.321	1.98702e-28
EMB	1.28673e-38	-0.282745	0.173	0.117	2.76145e-34
SKIL	1.46882e-10	-0.282942	0.107	0.128	3.15223e-06
ERO1A	1.07894e-27	-0.283488	0.259	0.234	2.31551e-23
UBE2D3	1.17926e-44	-0.28411	0.745	0.677	2.5308e-40
RABGAP1L	2.20722e-29	-0.284706	0.169	0.149	4.73692e-25
PYCARD	1.00902e-39	-0.28475	0.789	0.724	2.16545e-35
FCGR1A	5.2877e-22	-0.284793	0.284	0.294	1.13479e-17
CYBA	1.07901e-31	-0.285502	0.921	0.904	2.31567e-27
CREM	3.35725e-25	-0.285655	0.175	0.146	7.20499e-21
BTN2A2	1.10118e-29	-0.287887	0.23	0.19	2.36325e-25
C19H19orf38	1.16771e-24	-0.288883	0.211	0.209	2.50603e-20
CDC26	9.03036e-20	-0.289887	0.122	0.117	1.93801e-15
RTF2	3.95557e-28	-0.29194	0.25	0.21	8.48905e-24
MORC3	8.23934e-22	-0.294063	0.15	0.139	1.76825e-17
SLC9A3R1	1.21436e-23	-0.294687	0.207	0.205	2.60614e-19
GZMB	1.29085e-09	-0.297542	0.238	0.211	2.77028e-05
BTG1	3.21404e-27	-0.298394	0.598	0.558	6.89765e-23
WBP2	6.17696e-43	-0.29896	0.45	0.365	1.32564e-38
PTBP3	9.50967e-33	-0.299	0.289	0.239	2.04087e-28
SLC31A2	3.38306e-40	-0.299695	0.293	0.245	7.26038e-36
NAGK	1.43442e-36	-0.299867	0.422	0.382	3.07841e-32
ANXA1	8.71444e-55	-0.300337	0.789	0.702	1.87021e-50
TSC22D4	2.67044e-35	-0.300457	0.199	0.156	5.73102e-31
GIMAP4	1.97749e-39	-0.302044	0.541	0.496	4.24388e-35
OGFR	6.50951e-33	-0.302895	0.184	0.162	1.39701e-28
CD164	1.58012e-43	-0.303383	0.545	0.468	3.3911e-39
APBB1IP	4.70468e-36	-0.304329	0.382	0.317	1.00967e-31
PSTPIP1	9.7596e-26	-0.305669	0.146	0.14	2.09451e-21
RIPK2	5.27226e-22	-0.305911	0.176	0.188	1.13148e-17
RNF19B	2.2101e-21	-0.30656	0.144	0.146	4.7431e-17
PDE4B	2.8066e-22	-0.307783	0.163	0.151	6.02325e-18
ARRB2	1.8597e-29	-0.308016	0.36	0.336	3.9911e-25
ENSMMUG00000017437	1.04458e-23	-0.309175	0.13	0.149	2.24177e-19
HCK	1.34116e-35	-0.309779	0.416	0.387	2.87826e-31
PXN	1.57978e-23	-0.310492	0.126	0.119	3.39037e-19
CALM3	9.88443e-35	-0.311016	0.432	0.404	2.1213e-30
NPL	6.15367e-51	-0.311672	0.282	0.2	1.32064e-46
STK17A	1.63079e-26	-0.31314	0.25	0.233	3.49983e-22
ELF1	3.67971e-35	-0.313552	0.322	0.272	7.89702e-31
ACTR3	3.60095e-40	-0.31445	0.616	0.58	7.72801e-36
C3H21orf91	2.46163e-14	-0.319002	0.091	0.106	5.2829e-10
EZR	6.76758e-25	-0.319969	0.373	0.368	1.45239e-20
PIK3AP1	5.65405e-25	-0.320706	0.167	0.159	1.21342e-20
CXCL3	1.47386e-32	-0.321384	0.626	0.526	3.16304e-28
TREX1	2.85363e-39	-0.321394	0.316	0.268	6.12417e-35
SLC16A3	5.43853e-41	-0.32146	0.425	0.376	1.16716e-36
PLP2	1.16802e-30	-0.321557	0.438	0.404	2.50668e-26
MYL12B	1.74471e-39	-0.32176	0.916	0.885	3.74431e-35
LILRAB	4.15734e-38	-0.321914	0.332	0.309	8.92206e-34
CDC42SE1	1.56713e-32	-0.322491	0.343	0.307	3.36321e-28
TRAFD1	1.84654e-19	-0.323606	0.156	0.169	3.96285e-15
CITED2	1.83484e-23	-0.324023	0.381	0.369	3.93775e-19
NCF2	6.6385e-47	-0.325618	0.606	0.535	1.42469e-42
MYO1G	2.55972e-22	-0.326757	0.202	0.222	5.49341e-18
ENSMMUG00000064120	1.53653e-23	-0.327625	0.915	0.912	3.29755e-19
HCST	4.24453e-25	-0.330069	0.366	0.346	9.10919e-21
CD38	1.64908e-15	-0.330196	0.145	0.171	3.53908e-11
CCL8	2.80399e-13	-0.331079	0.113	0.119	6.01763e-09
DUSP6	1.10511e-29	-0.331266	0.324	0.314	2.37168e-25
ENSMMUG00000009425	1.36643e-27	-0.33283	0.959	0.948	2.9325e-23
PLAAT3	3.13383e-31	-0.334137	0.663	0.635	6.7255e-27
BIRC3	1.47792e-09	-0.334261	0.106	0.126	3.17177e-05
MAP3K8	4.18021e-30	-0.334361	0.39	0.379	8.97114e-26
ABTB1	2.22805e-31	-0.334812	0.127	0.107	4.78162e-27
PNRC2	2.01387e-23	-0.335431	0.22	0.205	4.32196e-19
P2RY13	1.19874e-16	-0.337521	0.15	0.135	2.57261e-12
NADK	6.08675e-39	-0.337633	0.31	0.253	1.30628e-34
TNFAIP3	1.66343e-22	-0.338497	0.559	0.562	3.56988e-18
PCGF5	7.09951e-24	-0.341353	0.103	0.101	1.52363e-19
RALB	5.41311e-32	-0.342017	0.172	0.152	1.16171e-27
GPR65	1.98749e-31	-0.342861	0.286	0.24	4.26536e-27
RGS19	2.53018e-45	-0.343173	0.509	0.461	5.43002e-41
CSRNP1	4.97916e-21	-0.343831	0.232	0.246	1.06858e-16
CCND3	2.99649e-28	-0.344047	0.318	0.304	6.43077e-24
IFI44L	2.17841e-33	-0.345123	0.308	0.291	4.67509e-29
PPP1R18	3.83437e-39	-0.346063	0.459	0.396	8.22895e-35
JUNB	5.70668e-27	-0.346161	0.679	0.648	1.22471e-22
KCTD14	1.72731e-25	-0.346696	0.063	0.112	3.70697e-21
ENSMMUG00000037684	2.87846e-34	-0.348898	0.337	0.309	6.17746e-30
PGD	3.44916e-43	-0.351068	0.678	0.603	7.40225e-39
DAZAP2	1.99888e-46	-0.353945	0.685	0.619	4.2898e-42
SEC14L1	3.51615e-29	-0.35482	0.164	0.151	7.546e-25
TXNIP	3.96281e-33	-0.356528	0.746	0.649	8.50459e-29
DDX3X	4.69963e-30	-0.357271	0.259	0.241	1.00859e-25
RBCK1	7.20806e-28	-0.357512	0.216	0.211	1.54692e-23
MOV10	2.48763e-21	-0.357987	0.086	0.108	5.3387e-17
TRIM25	8.4714e-28	-0.35836	0.241	0.222	1.81805e-23
GSN	2.16002e-40	-0.359765	0.546	0.523	4.63562e-36
GABARAPL1	5.90515e-30	-0.360039	0.172	0.15	1.2673e-25
FMNL1	5.48944e-32	-0.361272	0.316	0.3	1.17809e-27
IL15RA	2.12117e-27	-0.362152	0.148	0.159	4.55224e-23
PAK2	5.53764e-47	-0.363232	0.52	0.478	1.18843e-42
OXER1	1.2223e-28	-0.364672	0.12	0.099	2.62319e-24
BCL3	2.61248e-27	-0.364685	0.171	0.159	5.60664e-23
SOCS3	1.50436e-31	-0.367718	0.333	0.298	3.2285e-27
TNF	1.42906e-15	-0.368214	0.184	0.211	3.0669e-11
CD300A	4.95161e-41	-0.368287	0.299	0.271	1.06266e-36
ENSMMUG00000003272	3.63261e-28	-0.36857	0.163	0.168	7.79595e-24
NT5C3A	9.46819e-24	-0.369694	0.246	0.256	2.03197e-19
BTG2	5.76414e-40	-0.370003	0.595	0.545	1.23704e-35
SCIMP	3.85882e-29	-0.370897	0.239	0.231	8.28142e-25
DEDD2	2.57325e-33	-0.375783	0.111	0.102	5.52244e-29
PMAIP1	1.86382e-25	-0.377403	0.376	0.388	3.99994e-21
DTX3L	4.64699e-24	-0.377929	0.151	0.151	9.97291e-20
SEMA4A	3.82289e-41	-0.378032	0.352	0.297	8.20431e-37
EIF2AK2	1.21499e-30	-0.378271	0.254	0.26	2.6075e-26
SLC11A1	1.4376e-48	-0.380658	0.613	0.55	3.08524e-44
SASH3	1.35207e-34	-0.381262	0.188	0.182	2.90167e-30
ENSMMUG00000019939	4.30699e-15	-0.381321	0.085	0.119	9.24324e-11
SAMD9L	1.72187e-34	-0.38142	0.355	0.351	3.6953e-30
LFNG	4.67418e-30	-0.381922	0.181	0.166	1.00313e-25
BAZ1A	1.47226e-33	-0.382511	0.254	0.252	3.15961e-29
GADD45B	1.77345e-26	-0.38362	0.634	0.555	3.80599e-22
EML4	7.6839e-41	-0.383644	0.501	0.481	1.64904e-36
PSME1	1.00696e-65	-0.384164	0.781	0.747	2.16103e-61
DHRS9	2.28202e-22	-0.384199	0.082	0.155	4.89743e-18
PTAFR	3.65169e-39	-0.38458	0.198	0.15	7.83689e-35
C10H20orf24	6.18803e-53	-0.385321	0.542	0.473	1.32801e-48
TNFSF13B	1.73673e-49	-0.387281	0.596	0.536	3.72719e-45
CYRIA	4.65053e-31	-0.387467	0.148	0.15	9.9805e-27
RNF114	8.71341e-43	-0.388314	0.369	0.337	1.86999e-38
CLEC2B	2.65216e-30	-0.389059	0.386	0.362	5.69181e-26
USP15	5.19338e-29	-0.389128	0.243	0.236	1.11455e-24
IL2RG	1.08601e-17	-0.389176	0.217	0.245	2.33069e-13
CGAS	2.52115e-27	-0.38919	0.139	0.177	5.41063e-23
MBOAT7	2.60934e-30	-0.390668	0.103	0.11	5.59991e-26
EFHD2	3.55811e-41	-0.391491	0.419	0.387	7.63607e-37
BID	1.65737e-42	-0.391622	0.365	0.342	3.55689e-38
DYNLT1	1.66284e-51	-0.3921	0.553	0.513	3.56861e-47
TAF7	2.39423e-36	-0.39392	0.342	0.333	5.13826e-32
RELA	4.48069e-32	-0.393927	0.203	0.199	9.61601e-28
ZNFX1	3.27611e-32	-0.396708	0.291	0.285	7.03086e-28
LAP3	6.76139e-77	-0.398067	0.688	0.625	1.45106e-72
GLUL	5.48383e-32	-0.399034	0.708	0.654	1.17688e-27
PTPN1	5.96372e-41	-0.401534	0.368	0.333	1.27987e-36
GPSM3	1.04567e-51	-0.401787	0.584	0.509	2.2441e-47
TGM2	1.90485e-28	-0.402349	0.201	0.202	4.08799e-24
EVI2B	1.4218e-17	-0.404157	0.215	0.236	3.05134e-13
SRGN	6.75782e-29	-0.404434	0.93	0.936	1.4503e-24
ENSMMUG00000006397	3.15005e-30	-0.406035	0.3	0.315	6.76032e-26
CD3E	4.8438e-13	-0.406754	0.086	0.101	1.03953e-08
MAP1LC3B	2.24857e-49	-0.4074	0.49	0.42	4.82565e-45
ETS2	3.68036e-28	-0.408996	0.189	0.198	7.89842e-24
SYK	1.91655e-44	-0.411172	0.327	0.291	4.1131e-40
SHISA5	8.68434e-59	-0.417173	0.711	0.677	1.86375e-54
NXPE3	1.29912e-36	-0.41944	0.496	0.496	2.78805e-32
CYTH4	2.88227e-30	-0.419574	0.178	0.186	6.18564e-26
PGS1	9.31753e-31	-0.420394	0.118	0.128	1.99963e-26
SPATS2L	2.55869e-35	-0.420866	0.39	0.386	5.4912e-31
IRF9	3.28201e-57	-0.423102	0.484	0.44	7.04351e-53
PTGS2	7.63462e-13	-0.425449	0.065	0.103	1.63847e-08
KLF2	3.35867e-19	-0.426153	0.145	0.162	7.20804e-15
N4BP1	6.67908e-23	-0.427513	0.106	0.13	1.4334e-18
MYD88	1.51892e-25	-0.430464	0.141	0.167	3.25975e-21
LAT2	4.03733e-39	-0.43185	0.393	0.389	8.66451e-35
APOBEC3D	2.13533e-36	-0.432188	0.288	0.291	4.58263e-32
TNFRSF1B	6.1719e-52	-0.433606	0.46	0.404	1.32455e-47
CCL3	2.03796e-40	-0.43371	0.693	0.647	4.37367e-36
RNF145	1.08988e-35	-0.436287	0.267	0.253	2.33899e-31
CXCL8	7.20814e-40	-0.439404	0.308	0.261	1.54694e-35
PLSCR1	6.51701e-39	-0.440067	0.258	0.257	1.39861e-34
DGAT2	2.48778e-23	-0.441841	0.081	0.111	5.33902e-19
TLR2	1.8369e-38	-0.442439	0.304	0.285	3.94218e-34
IRF2	2.84777e-36	-0.444615	0.257	0.234	6.1116e-32
PLBD1	7.65907e-62	-0.44479	0.431	0.343	1.64371e-57
IFI27	5.13027e-31	-0.444885	0.917	0.908	1.10101e-26
SMCHD1	3.52588e-24	-0.446247	0.177	0.201	7.5669e-20
FGR	1.66513e-47	-0.446379	0.391	0.391	3.57353e-43
ENSMMUG00000001764	7.89233e-62	-0.446789	0.749	0.718	1.69377e-57
HCLS1	4.18299e-60	-0.448776	0.504	0.462	8.97712e-56
NIBAN1	7.87434e-31	-0.450652	0.233	0.266	1.68991e-26
CD14	1.45578e-41	-0.453359	0.694	0.619	3.12426e-37
WTAP	1.81894e-44	-0.45408	0.335	0.309	3.90363e-40
PRDX6	2.45424e-48	-0.454166	0.486	0.431	5.26705e-44
PRDX5	2.26807e-55	-0.454663	0.688	0.666	4.8675e-51
PHF11	5.76899e-37	-0.456149	0.315	0.339	1.23808e-32
BHLHE40	3.11636e-34	-0.459444	0.33	0.326	6.68801e-30
DDX60L	3.91964e-35	-0.466762	0.159	0.182	8.41195e-31
TNIP1	1.82009e-45	-0.472063	0.271	0.245	3.9061e-41
SPI1	4.00493e-65	-0.472685	0.762	0.723	8.59498e-61
YPEL3	1.63398e-42	-0.475244	0.282	0.239	3.50668e-38
NKG7	8.25937e-13	-0.475698	0.13	0.13	1.77254e-08
HERC6	1.06447e-26	-0.476085	0.115	0.162	2.28446e-22
IFIT5	1.42773e-26	-0.477144	0.14	0.174	3.06405e-22
PSME2	1.72699e-73	-0.480706	0.815	0.794	3.70628e-69
RHOH	9.58389e-29	-0.48347	0.154	0.159	2.0568e-24
DHX58	7.36907e-41	-0.484267	0.261	0.294	1.58148e-36
CISH	1.7995e-34	-0.484936	0.314	0.316	3.86191e-30
STAT1	1.90193e-53	-0.487015	0.512	0.513	4.08172e-49
RARA	1.74056e-45	-0.488207	0.256	0.249	3.73542e-41
ACSL1	2.89189e-37	-0.488714	0.161	0.169	6.20628e-33
RAB5C	6.15137e-25	-0.488982	0.108	0.124	1.32015e-20
CIR1	2.88529e-50	-0.489483	0.415	0.376	6.19213e-46
DDX60	7.11608e-31	-0.490549	0.195	0.24	1.52718e-26
CSF2RB	2.46638e-39	-0.493223	0.221	0.213	5.2931e-35
SERPINB10	1.5643e-22	-0.493758	0.207	0.274	3.35714e-18
PRR13	4.84488e-55	-0.495425	0.808	0.8	1.03976e-50
RSRP1	1.26966e-35	-0.502488	0.142	0.142	2.72481e-31
SP110	4.66601e-42	-0.506462	0.364	0.378	1.00137e-37
CFP	3.28972e-32	-0.508407	0.198	0.23	7.06008e-28
SMAP2	1.34261e-45	-0.510459	0.323	0.307	2.88137e-41
CCL2	4.34752e-22	-0.514481	0.45	0.403	9.33022e-18
OAS3	8.56869e-42	-0.515064	0.252	0.275	1.83893e-37
APOBEC3H	1.80377e-34	-0.51579	0.242	0.279	3.87108e-30
NBN	6.26884e-48	-0.517935	0.21	0.214	1.34536e-43
CD274	6.85952e-43	-0.518456	0.184	0.175	1.47212e-38
HBEGF	9.3314e-26	-0.521009	0.117	0.179	2.00261e-21
TANK	2.46586e-40	-0.522933	0.26	0.262	5.29198e-36
MCL1	4.07095e-58	-0.523315	0.646	0.611	8.73667e-54
RTP4	1.48795e-35	-0.526025	0.084	0.109	3.19329e-31
CORO1A	1.05934e-56	-0.52785	0.664	0.653	2.27346e-52
FOSL2	8.31786e-29	-0.528985	0.102	0.124	1.7851e-24
CXHXorf21	2.22195e-34	-0.530337	0.213	0.242	4.76852e-30
MAMU-E	4.32206e-84	-0.530999	0.982	0.992	9.27557e-80
OSM	1.87394e-23	-0.533989	0.273	0.305	4.02167e-19
GMFG	2.73392e-51	-0.534407	0.848	0.838	5.86727e-47
TRIM22	2.32062e-43	-0.536114	0.392	0.413	4.98028e-39
SERPINB1	9.23517e-67	-0.539815	0.548	0.512	1.98196e-62
S100A4	3.88524e-45	-0.540958	0.843	0.8	8.33812e-41
IFI35	8.65536e-61	-0.542729	0.389	0.4	1.85753e-56
ENSMMUG00000017890	2.47184e-63	-0.542838	0.567	0.562	5.30481e-59
CCL4L1	1.07214e-23	-0.544703	0.796	0.818	2.30092e-19
LCP2	1.73669e-43	-0.545821	0.34	0.336	3.7271e-39
KCNH7	4.36719e-47	-0.548078	0.308	0.335	9.37243e-43
FLOT1	2.19914e-61	-0.548811	0.53	0.498	4.71957e-57
TRIM5	3.51724e-38	-0.55143	0.113	0.149	7.54835e-34
NAPA	3.30285e-77	-0.551804	0.578	0.574	7.08825e-73
STX11	2.80171e-52	-0.554725	0.31	0.346	6.01275e-48
PLA2G4C	4.10709e-40	-0.556086	0.122	0.152	8.81423e-36
GPR84	7.52227e-47	-0.556308	0.274	0.309	1.61435e-42
LYN	9.86885e-75	-0.556745	0.594	0.559	2.11795e-70
TMEM123	2.79829e-55	-0.562919	0.442	0.432	6.00542e-51
ST3GAL4	2.8115e-24	-0.565068	0.099	0.124	6.03375e-20
ENSMMUG00000061756	1.51605e-30	-0.574405	0.146	0.195	3.25359e-26
CMPK2	1.21346e-41	-0.575437	0.154	0.225	2.60421e-37
ZFP36	2.70161e-44	-0.578411	0.935	0.947	5.79791e-40
ENSMMUG00000005959	6.70481e-36	-0.587558	0.072	0.12	1.43892e-31
MSRB1	3.43969e-48	-0.5897	0.299	0.291	7.38192e-44
ANXA3	1.51756e-32	-0.590181	0.064	0.14	3.25683e-28
PARP14	4.86294e-40	-0.595392	0.213	0.249	1.04364e-35
ICAM3	4.47788e-56	-0.59881	0.305	0.32	9.60997e-52
MAP1LC3A	2.27585e-32	-0.603468	0.074	0.11	4.88421e-28
RNF149	9.77703e-68	-0.607157	0.51	0.49	2.09825e-63
ENSMMUG00000055584	1.66951e-67	-0.607839	0.637	0.612	3.58293e-63
UBE2B	1.18968e-66	-0.611953	0.492	0.462	2.55318e-62
CD52	2.07032e-34	-0.613413	0.446	0.5	4.44312e-30
WIPF1	6.74237e-63	-0.620341	0.363	0.336	1.44698e-58
GLIPR2	7.87688e-73	-0.621414	0.541	0.555	1.69046e-68
EHD1	1.8568e-34	-0.625227	0.054	0.127	3.98488e-30
ENSMMUG00000058233	5.12354e-55	-0.633627	0.512	0.518	1.09956e-50
PTPRCAP	2.53522e-21	-0.638284	0.222	0.245	5.44084e-17
APOL2	4.53054e-54	-0.638546	0.392	0.384	9.723e-50
MCEMP1	3.0216e-35	-0.639158	0.25	0.312	6.48466e-31
VASP	7.01689e-66	-0.640783	0.484	0.497	1.5059e-61
CLEC4A	1.12956e-57	-0.642381	0.473	0.52	2.42416e-53
NMI	7.96547e-67	-0.645985	0.378	0.434	1.70947e-62
LIMK2	2.40515e-42	-0.648181	0.142	0.183	5.1617e-38
CYSTM1	2.36335e-74	-0.650284	0.542	0.49	5.072e-70
FPR1	9.10087e-56	-0.652077	0.23	0.24	1.95314e-51
LIMD2	9.26949e-51	-0.652597	0.407	0.434	1.98933e-46
CCRL2	1.13194e-38	-0.653816	0.1	0.128	2.42925e-34
CEBPB	1.14727e-63	-0.655047	0.465	0.465	2.46216e-59
PM20D2	6.90324e-70	-0.655058	0.73	0.703	1.4815e-65
HOPX	4.45482e-26	-0.660705	0.059	0.106	9.56049e-22
UPP1	7.08531e-59	-0.664218	0.24	0.295	1.52058e-54
SP100	1.157e-80	-0.665809	0.55	0.549	2.48304e-76
IFI44	5.03336e-62	-0.668465	0.396	0.429	1.08021e-57
TNFSF10	1.52343e-45	-0.682766	0.264	0.301	3.26943e-41
SCGB3A1	6.24058e-17	-0.685442	0.265	0.265	1.33929e-12
IFI16	5.24786e-89	-0.685545	0.756	0.782	1.12624e-84
OAS2	4.33137e-66	-0.685711	0.497	0.572	9.29556e-62
TMEM140	4.72107e-46	-0.688522	0.087	0.125	1.01319e-41
CFLAR	1.31924e-59	-0.692832	0.351	0.382	2.83121e-55
VCAN	9.08445e-39	-0.698717	0.087	0.161	1.94961e-34
IL1B	4.21666e-48	-0.703127	0.581	0.614	9.04938e-44
DDX58	6.95338e-50	-0.721932	0.197	0.271	1.49226e-45
RASSF2	6.34324e-77	-0.729665	0.348	0.301	1.36132e-72
APOL6	1.92762e-73	-0.731676	0.305	0.35	4.13686e-69
PPP1R15A	7.10777e-97	-0.734331	0.736	0.76	1.5254e-92
ENSMMUG00000062821	1.02821e-70	-0.740529	0.388	0.471	2.20663e-66
MXD1	6.08721e-44	-0.757499	0.098	0.141	1.30638e-39
CKLF	1.49926e-58	-0.760773	0.302	0.324	3.21756e-54
ENSMMUG00000064873	2.55748e-62	-0.765066	0.282	0.35	5.48861e-58
MT1E	1.36616e-21	-0.772231	0.39	0.281	2.93191e-17
CMTM1	8.58159e-51	-0.77452	0.175	0.223	1.84169e-46
GLRX	5.92369e-92	-0.776095	0.562	0.582	1.27128e-87
HSH2D	5.6156e-43	-0.797482	0.046	0.12	1.20516e-38
UBE2L6	1.90797e-101	-0.803954	0.514	0.562	4.09469e-97
WARS1.1	4.04736e-61	-0.820736	0.255	0.321	8.68604e-57
ENSMMUG00000058581	2.99609e-20	-0.820991	0.116	0.133	6.4299e-16
PSMB8	1.13671e-143	-0.830759	0.767	0.799	2.43949e-139
ENSMMUG00000061824	3.61552e-200	-0.834375	0.955	0.973	7.75926e-196
ENSMMUG00000062917	1.00062e-80	-0.835183	0.653	0.683	2.14743e-76
MX2	5.54349e-120	-0.835933	0.668	0.728	1.18969e-115
IRF1	1.50629e-71	-0.849725	0.292	0.361	3.23266e-67
EPSTI1	2.03226e-88	-0.853605	0.429	0.513	4.36144e-84
RAC2	2.6756e-56	-0.865974	0.265	0.362	5.74211e-52
MX1	3.07259e-153	-0.882978	0.788	0.836	6.59408e-149
FCGR2B	5.5382e-83	-0.883902	0.584	0.593	1.18855e-78
TUT7	5.08129e-59	-0.887183	0.182	0.217	1.09049e-54
PSMB9	2.2969e-166	-0.895286	0.809	0.86	4.92937e-162
ENSMMUG00000042343	1.04712e-78	-0.896535	0.745	0.788	2.24722e-74
NCF1	1.90801e-98	-0.899739	0.445	0.519	4.09478e-94
RNF213	5.22399e-98	-0.900325	0.512	0.586	1.12112e-93
PLAC8	2.30761e-169	-0.906195	0.911	0.908	4.95237e-165
PLAAT4	1.14857e-77	-0.913217	0.31	0.345	2.46494e-73
CAMP	3.98505e-59	-0.9254	0.406	0.547	8.55232e-55
G0S2	4.09824e-73	-0.95226	0.613	0.661	8.79523e-69
VSIR	3.33977e-70	-0.96352	0.324	0.413	7.16747e-66
NFKBIA	1.79451e-107	-0.965508	0.926	0.961	3.8512e-103
LST1	2.07601e-112	-0.9704	0.474	0.548	4.45532e-108
IDO1	9.20376e-60	-0.975282	0.371	0.535	1.97522e-55
TIMP1	3.21721e-43	-0.980191	0.422	0.469	6.90446e-39
GBP7	3.28309e-68	-1.00061	0.122	0.208	7.04583e-64
OAS1	2.018e-116	-1.00533	0.446	0.552	4.33083e-112
IRF7	2.22935e-110	-1.03681	0.386	0.539	4.7844e-106
CXCL11	7.95721e-31	-1.03778	0.061	0.125	1.7077e-26
ENSMMUG00000013257	4.51394e-57	-1.03795	0.128	0.236	9.68737e-53
PLEK	6.12578e-102	-1.0477	0.386	0.442	1.31465e-97
SAMD9	1.71273e-64	-1.08401	0.089	0.201	3.67568e-60
LTB	7.73602e-34	-1.11864	0.151	0.237	1.66023e-29
RGS2	1.80668e-73	-1.11941	0.373	0.384	3.87731e-69
LITAF	7.35302e-118	-1.13597	0.7	0.728	1.57803e-113
BCL2A1	2.31773e-152	-1.19488	0.757	0.866	4.97409e-148
CXCL10	2.86611e-30	-1.20271	0.268	0.325	6.15095e-26
HERC5	7.26992e-137	-1.24777	0.32	0.481	1.5602e-132
RSAD2	6.59967e-89	-1.25695	0.142	0.277	1.41636e-84
OASL	5.5795e-129	-1.2596	0.32	0.461	1.19742e-124
ALOX5AP	6.88127e-134	-1.26048	0.635	0.739	1.47679e-129
FCN1	8.6991e-107	-1.27911	0.201	0.404	1.86691e-102
GBP3	9.28708e-177	-1.30462	0.605	0.716	1.9931e-172
TNFAIP6	5.853e-63	-1.3776	0.037	0.131	1.25611e-58
SLC25A37	7.49039e-140	-1.37963	0.299	0.471	1.60751e-135
MT2A	5.39164e-41	-1.38831	0.478	0.488	1.1571e-36
SOD2	2.37622e-89	-1.46113	0.81	0.87	5.0996e-85
ENSMMUG00000013256	9.48067e-190	-1.49212	0.706	0.85	2.03465e-185
CSF3R	6.026e-158	-1.5058	0.403	0.519	1.29324e-153
AIM2	9.58402e-120	-1.52331	0.275	0.389	2.05683e-115
ENSMMUG00000061959	6.18973e-136	-1.60616	0.538	0.715	1.32838e-131
C15orf48	3.1471e-97	-1.69559	0.433	0.541	6.75398e-93
IFIT2	2.76004e-259	-1.87091	0.597	0.802	5.92332e-255
ISG15	2.12769e-307	-1.87717	0.79	0.912	4.56624e-303
APOBEC3A	1.34937e-244	-1.88632	0.507	0.754	2.89588e-240
IFIT1	4.06052e-208	-1.88921	0.375	0.624	8.71428e-204
ISG20	0	-1.97053	0.5	0.768	0
IFIT3	3.97969e-231	-2.03308	0.558	0.758	8.54082e-227
SELL	2.0461e-141	-2.13096	0.148	0.357	4.39114e-137
S100A9	1.21996e-135	-2.58694	0.047	0.24	2.61815e-131
S100A8	2.15885e-162	-2.90359	0.126	0.384	4.6331e-158
IL1RN	0	-3.18885	0.204	0.63	0
ENSMMUG00000055885	4.33209e-216	-4.06169	0.134	0.367	9.2971e-212

## Sheet: TREM2 4dpi vs -5dpi
	p_val	avg_log2FC	pct.1	pct.2	p_val_adj
CCL4L1	0	5.03514	0.796	0.104	0
HBA	4.34834e-74	3.63547	0.485	0.215	9.33198e-70
ENSMMUG00000042343	0	3.47877	0.745	0.116	0
IFI27	0	3.4259	0.917	0.309	0
PLAC8	0	2.73989	0.911	0.433	0
ENSMMUG00000062917	5.08916e-244	2.68688	0.653	0.104	1.09218e-239
GZMB	6.88274e-67	2.58846	0.238	0.02	1.47711e-62
ISG15	3.92199e-287	2.49429	0.79	0.19	8.41698e-283
CXCL3	1.89823e-175	2.43409	0.626	0.173	4.0738e-171
CCL3	5.50948e-221	2.43303	0.693	0.201	1.18239e-216
ENSMMUG00000061959	7.43392e-203	2.41432	0.538	0.033	1.59539e-198
ADAMDEC1	1.18465e-221	2.38618	0.666	0.132	2.54238e-217
ENSMMUG00000013256	5.66861e-236	2.3408	0.706	0.193	1.21654e-231
IFI6	0	2.33838	0.993	0.785	0
ENSMMUG00000008111	2.10072e-165	2.19489	0.508	0.058	4.50835e-161
G0S2	8.46778e-153	2.09439	0.613	0.22	1.81727e-148
ENSMMUG00000058233	4.3304e-174	2.07597	0.512	0.056	9.29347e-170
AZU1	2.99831e-140	1.98373	0.407	0.022	6.43467e-136
BCL2A1	6.41947e-202	1.96095	0.757	0.331	1.37768e-197
CTSL	6.32499e-108	1.8889	0.667	0.511	1.35741e-103
C3	3.60571e-161	1.84526	0.583	0.127	7.73821e-157
NFKBIA	2.33556e-230	1.72416	0.926	0.817	5.01235e-226
PLAAT3	1.54867e-158	1.69794	0.663	0.297	3.3236e-154
IER3	1.98592e-145	1.62902	0.732	0.433	4.26198e-141
LGALS3BP	5.3634e-189	1.61172	0.731	0.413	1.15104e-184
IFIT2	1.18949e-125	1.59807	0.597	0.208	2.55276e-121
DUSP2	2.46847e-114	1.5688	0.402	0.047	5.29759e-110
APOBEC3A	1.40639e-127	1.54029	0.507	0.096	3.01825e-123
TNFAIP3	1.60721e-116	1.5258	0.559	0.221	3.44923e-112
CD69	3.85967e-84	1.50534	0.479	0.177	8.28323e-80
FTL	8.47622e-199	1.45108	0.941	0.885	1.81908e-194
IL1B	4.69584e-105	1.44441	0.581	0.226	1.00777e-100
ENSMMUG00000058325	9.21591e-162	1.44356	0.724	0.391	1.97783e-157
MX1	1.2959e-157	1.42139	0.788	0.424	2.78112e-153
IFIT3	1.63656e-105	1.39924	0.558	0.209	3.51221e-101
HMOX1	2.57046e-53	1.32747	0.506	0.297	5.51647e-49
CXCL10	7.58512e-56	1.26991	0.268	0.046	1.62784e-51
MX2	9.42021e-107	1.24211	0.668	0.341	2.02167e-102
CITED2	4.50122e-62	1.1824	0.381	0.152	9.66006e-58
H2AC20	5.46799e-70	1.14885	0.523	0.281	1.17349e-65
EGR1	5.0703e-61	1.13852	0.391	0.13	1.08814e-56
JUNB	4.0376e-91	1.12316	0.679	0.55	8.66509e-87
OAS2	2.26191e-78	1.11932	0.497	0.187	4.85428e-74
RNF167	1.75272e-40	1.11242	0.503	0.414	3.7615e-36
PTPRCAP	3.25748e-39	1.10418	0.222	0.053	6.99087e-35
CTSD	3.09165e-179	1.08703	0.937	0.85	6.63499e-175
GBP3	1.05375e-74	1.0853	0.605	0.36	2.26145e-70
ENSMMUG00000064120	3.6761e-147	1.07524	0.915	0.864	7.88929e-143
CCL2	3.1227e-41	1.0684	0.45	0.229	6.70162e-37
ENSMMUG00000002075	2.776e-127	1.06271	0.868	0.863	5.95757e-123
OAS1	9.98856e-70	1.05898	0.446	0.164	2.14364e-65
CSF3R	3.89361e-70	1.03049	0.403	0.122	8.35607e-66
C15orf48	2.70044e-52	0.990638	0.433	0.192	5.79542e-48
PRTN3	5.68075e-63	0.989825	0.204	0.01	1.21914e-58
SERPING1	4.5146e-68	0.989475	0.341	0.074	9.68878e-64
ENSMMUG00000022489	3.14006e-66	0.9888	0.655	0.476	6.73888e-62
PMAIP1	7.02649e-57	0.975401	0.376	0.148	1.50796e-52
CREG1	4.82598e-108	0.96057	0.781	0.754	1.0357e-103
IRF7	1.04322e-56	0.954865	0.386	0.131	2.23886e-52
BTG1	3.72777e-58	0.952987	0.598	0.434	8.00016e-54
FOS	3.19212e-98	0.942011	0.902	0.817	6.85062e-94
CHCHD2	2.12015e-88	0.939979	0.674	0.506	4.55005e-84
FN1	1.16937e-86	0.937309	0.843	0.617	2.50959e-82
IFIT1	4.41556e-52	0.934928	0.375	0.132	9.47624e-48
ZC3H10	4.09948e-112	0.929806	0.801	0.695	8.79788e-108
PPP1R15A	1.47822e-72	0.929603	0.736	0.627	3.17242e-68
JUN	7.73701e-79	0.922366	0.811	0.756	1.66044e-74
ZFP36	2.18723e-121	0.921379	0.935	0.907	4.69401e-117
IDO1	2.52971e-45	0.90792	0.371	0.136	5.42902e-41
SCGB3A1	3.69743e-19	0.906526	0.265	0.163	7.93505e-15
NKG7	3.43616e-27	0.90631	0.13	0.021	7.37434e-23
UBE2L6	5.31008e-62	0.904875	0.514	0.3	1.1396e-57
ISG20	1.43996e-51	0.898513	0.5	0.279	3.09031e-47
ENSMMUG00000062821	4.23315e-50	0.865601	0.388	0.162	9.08477e-46
PLD3	3.74821e-117	0.85051	0.83	0.771	8.04403e-113
CCL5	3.41262e-25	0.844895	0.178	0.053	7.32381e-21
ID2	7.56025e-41	0.84137	0.667	0.585	1.62251e-36
ENSMMUG00000055885	2.82468e-13	0.834484	0.134	0.049	6.06205e-09
ENSMMUG00000064873	2.82157e-74	0.825499	0.282	0.031	6.05536e-70
CXCL8	1.646e-38	0.82007	0.308	0.117	3.53249e-34
TIMP1	4.54469e-50	0.818648	0.422	0.167	9.75335e-46
TMEM123	4.03761e-45	0.812607	0.442	0.29	8.66511e-41
IL10	2.63891e-30	0.812346	0.243	0.106	5.66335e-26
HTRA1	1.53416e-39	0.808864	0.338	0.151	3.29245e-35
RGS2	3.4617e-31	0.804029	0.373	0.214	7.42915e-27
LTB	3.65047e-26	0.803267	0.151	0.032	7.83427e-22
MARCKSL1	6.4089e-40	0.795409	0.344	0.132	1.37541e-35
UNC93B1	6.98457e-58	0.793536	0.571	0.428	1.49896e-53
BRI3	8.12202e-117	0.787034	0.881	0.862	1.74307e-112
IFI44	2.6547e-42	0.785181	0.396	0.206	5.69726e-38
OSM	7.81952e-38	0.784974	0.273	0.085	1.67815e-33
SMPDL3A	7.33186e-46	0.781773	0.43	0.258	1.57349e-41
SLFN5	5.64978e-54	0.777286	0.294	0.07	1.2125e-49
TNFSF10	9.34322e-41	0.767551	0.264	0.083	2.00515e-36
PSMB9	2.95709e-87	0.763668	0.809	0.748	6.34621e-83
SELL	1.63641e-25	0.76297	0.148	0.035	3.5119e-21
FCN1	5.671e-42	0.762855	0.201	0.032	1.21705e-37
OASL	2.76192e-45	0.758085	0.32	0.116	5.92736e-41
ENSMMUG00000006283	4.46049e-39	0.741148	0.418	0.245	9.57266e-35
ENSMMUG00000058581	5.77372e-20	0.739018	0.116	0.03	1.2391e-15
PSME2	2.80761e-86	0.725557	0.815	0.754	6.02542e-82
MARCKS	3.74474e-38	0.725352	0.295	0.116	8.03659e-34
HERC5	3.97508e-37	0.72074	0.32	0.129	8.53091e-33
HIST1H2AC	1.34022e-33	0.713017	0.399	0.242	2.87625e-29
DNASE2	7.31924e-51	0.711874	0.68	0.654	1.57078e-46
SUB1	9.01986e-60	0.71153	0.726	0.655	1.93575e-55
LCN2	1.59553e-32	0.711443	0.17	0.031	3.42417e-28
KLF6	2.00033e-72	0.710051	0.825	0.812	4.29291e-68
DDIT4	3.15918e-29	0.705288	0.279	0.117	6.77991e-25
APOL2	1.48072e-30	0.702996	0.392	0.232	3.17777e-26
DYNLT1	3.2733e-52	0.694039	0.553	0.451	7.02482e-48
ENSMMUG00000063316	9.06868e-19	0.688356	0.479	0.52	1.94623e-14
LIMD2	1.69249e-28	0.687444	0.407	0.219	3.63226e-24
GIMAP4	5.18704e-39	0.687013	0.541	0.419	1.11319e-34
BAX	6.11434e-45	0.683138	0.648	0.571	1.3122e-40
SERP1	7.24158e-38	0.678725	0.397	0.266	1.55412e-33
LST1	1.74763e-30	0.669791	0.474	0.326	3.7506e-26
CIR1	2.05819e-32	0.669381	0.415	0.252	4.41708e-28
FYB1	1.31118e-36	0.666408	0.537	0.431	2.81393e-32
IFI44L	6.84948e-39	0.663246	0.308	0.11	1.46997e-34
PLAAT4	8.29692e-27	0.654707	0.31	0.173	1.7806e-22
PSMA6	1.28076e-69	0.652842	0.756	0.723	2.74864e-65
RNASE6	8.97643e-61	0.651006	0.865	0.869	1.92643e-56
FTH1	1.65634e-105	0.645073	0.998	0.998	3.55466e-101
NXPE3	5.9108e-24	0.642275	0.496	0.397	1.26852e-19
GAPDH	9.17123e-99	0.641204	0.962	0.974	1.96824e-94
SERPINB10	3.95795e-22	0.640762	0.207	0.082	8.49415e-18
PTGER4	1.19159e-37	0.640528	0.563	0.473	2.55727e-33
APOBEC3H	2.38417e-35	0.638888	0.242	0.074	5.11667e-31
SAT1	8.4874e-63	0.63334	0.91	0.944	1.82148e-58
SOD2	3.25209e-49	0.630985	0.81	0.681	6.9793e-45
TMSB10	2.41735e-162	0.630597	1	1	5.18788e-158
ATOX1	3.09372e-72	0.629289	0.862	0.864	6.63943e-68
ENSMMUG00000060377	1.50731e-29	0.628247	0.414	0.274	3.23483e-25
CLEC2B	1.61511e-27	0.627184	0.386	0.287	3.4662e-23
APOC1	8.59946e-102	0.618649	0.949	0.858	1.84553e-97
FOSB	1.38362e-22	0.61773	0.411	0.302	2.9694e-18
ENSMMUG00000017890	1.298e-38	0.615185	0.567	0.465	2.78563e-34
CEP85	2.89643e-34	0.614253	0.319	0.147	6.21603e-30
IFNB1	7.09448e-52	0.597889	0.142	0	1.52255e-47
MPP1	1.21328e-48	0.596018	0.646	0.609	2.60382e-44
SDC3	4.76206e-35	0.59481	0.254	0.091	1.02199e-30
MAMU-E	1.43692e-128	0.59435	0.982	0.988	3.08378e-124
CDKN1A	1.25314e-20	0.593509	0.528	0.413	2.68936e-16
DUSP1	1.06816e-57	0.591192	0.911	0.906	2.29237e-53
CCDC50	4.04598e-17	0.588047	0.244	0.253	8.68307e-13
RGS1	5.29255e-18	0.585086	0.386	0.299	1.13583e-13
LGMN	2.80704e-47	0.584912	0.846	0.878	6.02418e-43
CALM3	3.4585e-30	0.579306	0.432	0.325	7.4223e-26
KCNH7	3.97628e-24	0.576616	0.308	0.177	8.53349e-20
EPSTI1	1.79034e-23	0.570847	0.429	0.293	3.84224e-19
SPATS2L	9.77655e-27	0.570525	0.39	0.299	2.09815e-22
SIGLEC5	3.53815e-26	0.564066	0.402	0.286	7.59322e-22
GLRX	4.19924e-34	0.560995	0.562	0.493	9.01198e-30
PLA2G2D	1.77254e-21	0.558785	0.469	0.352	3.80404e-17
BST2	2.27296e-91	0.556461	0.822	0.871	4.87799e-87
LILRB4	3.31606e-23	0.554824	0.244	0.101	7.1166e-19
ENSMMUG00000001764	2.74991e-44	0.549957	0.749	0.752	5.90159e-40
DNPEP	6.29335e-27	0.548216	0.419	0.308	1.35062e-22
ENSMMUG00000013257	1.30951e-41	0.545403	0.128	0.002	2.81034e-37
SIGLEC1	4.37463e-30	0.544443	0.553	0.452	9.38839e-26
TNF	1.47462e-23	0.54272	0.184	0.059	3.16467e-19
RILPL2	1.27401e-25	0.538133	0.488	0.405	2.73415e-21
ADA	1.08191e-26	0.535594	0.307	0.156	2.32188e-22
TAF10	8.32486e-25	0.533476	0.369	0.267	1.7866e-20
TMBIM6	3.6957e-82	0.531384	0.87	0.909	7.93134e-78
RBX1	1.69175e-60	0.523173	0.817	0.834	3.63067e-56
OAS3	1.10482e-24	0.518605	0.252	0.117	2.37105e-20
SHISA5	9.67366e-50	0.515936	0.711	0.721	2.07607e-45
XAF1	5.72222e-21	0.515132	0.312	0.189	1.22805e-16
CASP1	4.05244e-64	0.515123	0.82	0.852	8.69694e-60
NAPA	3.25829e-34	0.510547	0.578	0.543	6.99262e-30
OAZ1	1.65455e-113	0.510456	0.981	0.991	3.55084e-109
ENSMMUG00000007657	4.14961e-47	0.510161	0.665	0.653	8.90549e-43
TYMS	7.74145e-23	0.509737	0.195	0.069	1.66139e-18
ENSMMUG00000064139	1.7972e-98	0.508119	0.971	0.983	3.85696e-94
SERPINA1	1.06198e-50	0.504603	0.858	0.901	2.27912e-46
TRAPPC2L	3.16731e-26	0.501901	0.494	0.435	6.79737e-22
ODF3B	1.88213e-29	0.501817	0.604	0.543	4.03925e-25
MOB4	4.28961e-42	0.499302	0.605	0.609	9.20593e-38
SLC25A37	6.90204e-18	0.498807	0.299	0.221	1.48125e-13
CD300A	3.11085e-22	0.496331	0.299	0.171	6.6762e-18
TRIR	2.017e-31	0.492124	0.615	0.585	4.32869e-27
ENSMMUG00000013289	9.07107e-22	0.487675	0.26	0.133	1.94674e-17
LAIR1	5.67537e-59	0.486826	0.781	0.805	1.21799e-54
COX7B	1.25403e-52	0.482097	0.802	0.834	2.69128e-48
CD38	2.77419e-27	0.48101	0.145	0.028	5.95369e-23
ENSMMUG00000004441	3.04249e-66	0.480577	0.992	0.991	6.52948e-62
GADD45B	9.89281e-22	0.479695	0.634	0.591	2.12309e-17
LY96	6.32336e-22	0.473836	0.31	0.211	1.35706e-17
LSM2	2.12224e-21	0.473031	0.476	0.412	4.55454e-17
NR1H3	8.20974e-21	0.470889	0.227	0.112	1.76189e-16
CST7	2.07514e-09	0.469684	0.117	0.052	4.45346e-05
MAMU-F	4.87336e-31	0.469168	0.518	0.507	1.04587e-26
H2AFJ	7.39538e-39	0.467006	0.727	0.712	1.58712e-34
B2M	4.47512e-135	0.46544	0.999	0.998	9.60406e-131
LILRA1	1.20527e-21	0.464277	0.244	0.133	2.58664e-17
H1-4	4.36317e-13	0.463989	0.286	0.265	9.36379e-09
RAB8A	8.54525e-21	0.462041	0.451	0.379	1.8339e-16
CLEC12A	2.21389e-22	0.460484	0.441	0.397	4.75123e-18
HEXA	5.96691e-46	0.459684	0.718	0.748	1.28056e-41
ENSMMUG00000011711	3.57861e-23	0.458934	0.467	0.423	7.68006e-19
PML	2.76993e-17	0.458877	0.243	0.14	5.94454e-13
MRPL42	7.52166e-19	0.458678	0.312	0.216	1.61422e-14
MAFB	1.00589e-19	0.455037	0.366	0.289	2.15874e-15
CHMP5	5.45277e-24	0.453531	0.486	0.439	1.17022e-19
MS4A6A	2.57452e-45	0.452658	0.725	0.763	5.52518e-41
ENSMMUG00000030408	6.25814e-50	0.450414	0.77	0.794	1.34306e-45
GPR183	1.14208e-14	0.449154	0.507	0.466	2.45101e-10
RNF213	2.23704e-21	0.448645	0.512	0.47	4.80092e-17
OTUD1	1.19767e-10	0.447523	0.239	0.167	2.57032e-06
SLC2A5	1.95854e-22	0.443978	0.392	0.326	4.20323e-18
ENSMMUG00000051745	1.52386e-20	0.443927	0.262	0.148	3.27036e-16
CD48	1.27796e-33	0.443708	0.815	0.812	2.74262e-29
ENSMMUG00000051392	2.98589e-26	0.443349	0.637	0.617	6.40803e-22
APOE	8.18867e-24	0.44284	0.954	0.938	1.75737e-19
PSMB2	2.17978e-27	0.441986	0.539	0.519	4.67802e-23
SCN1B	8.99526e-17	0.441547	0.31	0.214	1.93047e-12
IL6	6.96844e-42	0.44149	0.115	0	1.4955e-37
TPD52L2	3.43391e-23	0.438117	0.5	0.471	7.36952e-19
ENSMMUG00000002320	6.81431e-63	0.437953	0.954	0.97	1.46242e-58
SCARB2	3.22374e-33	0.436788	0.697	0.71	6.91847e-29
C10H20orf24	4.50637e-31	0.433421	0.542	0.525	9.67113e-27
DDX58	7.89326e-17	0.430371	0.197	0.091	1.69397e-12
EIF2AK2	1.55606e-15	0.428633	0.254	0.155	3.33946e-11
SP100	2.89426e-27	0.427733	0.55	0.541	6.21137e-23
ENSMMUG00000009425	1.38828e-20	0.427363	0.959	0.978	2.97938e-16
COMT	5.86058e-28	0.42461	0.565	0.543	1.25774e-23
PSMB8	1.16274e-40	0.423065	0.767	0.782	2.49535e-36
ENSMMUG00000055584	6.19279e-29	0.421969	0.637	0.634	1.32903e-24
CSRNP1	4.09823e-14	0.418739	0.232	0.141	8.79522e-10
CD163	5.5237e-27	0.418636	0.624	0.627	1.18544e-22
ENSMMUG00000016278	8.03893e-15	0.417874	0.254	0.163	1.72524e-10
TNFSF13B	3.593e-29	0.417394	0.596	0.591	7.71093e-25
PSMA5	1.51967e-25	0.415552	0.513	0.492	3.26137e-21
PSME1	1.39018e-42	0.414596	0.781	0.808	2.98346e-38
ENSMMUG00000052792	1.69066e-17	0.414572	0.195	0.095	3.62833e-13
UQCRQ	6.92435e-35	0.41112	0.739	0.748	1.48603e-30
ENSMMUG00000061756	1.39254e-21	0.410451	0.146	0.038	2.98853e-17
GIMAP7	7.0745e-19	0.410316	0.159	0.056	1.51826e-14
SP110	5.83527e-15	0.41012	0.364	0.31	1.25231e-10
HIF1A	4.92626e-23	0.409569	0.583	0.58	1.05722e-18
NDUFB8	9.95679e-36	0.408748	0.673	0.679	2.13683e-31
PRR13	3.29601e-56	0.406916	0.808	0.863	7.07358e-52
NOP10	9.60402e-30	0.406195	0.605	0.602	2.06112e-25
ABRACL	4.26535e-29	0.404849	0.646	0.646	9.15387e-25
GTF2H5	8.79341e-23	0.404565	0.507	0.492	1.88715e-18
C7H15orf61	4.49487e-16	0.404544	0.391	0.372	9.64643e-12
DRAM1	2.16755e-13	0.400634	0.296	0.231	4.65177e-09
ENSMMUG00000058919	4.0127e-12	0.400011	0.381	0.309	8.61165e-08
CNIH4	4.76157e-23	0.399747	0.591	0.569	1.02188e-18
LDHA	2.27054e-33	0.39861	0.67	0.677	4.8728e-29
PGAM1	4.15277e-15	0.393239	0.369	0.321	8.91226e-11
CYB5A	2.40252e-29	0.392954	0.525	0.533	5.15605e-25
MCFD2	1.3759e-16	0.391638	0.35	0.295	2.95282e-12
TXNL4A	1.98254e-19	0.391187	0.395	0.365	4.25472e-15
CCNL1	8.69093e-12	0.390702	0.363	0.319	1.86516e-07
PLIN2	6.70087e-10	0.390126	0.356	0.294	1.43807e-05
MAP3K8	2.36466e-13	0.388503	0.39	0.344	5.0748e-09
SRGN	1.02709e-42	0.387207	0.93	0.958	2.20424e-38
AGA	4.13109e-17	0.385376	0.36	0.298	8.86573e-13
ENSMMUG00000062350	1.85517e-31	0.384328	0.993	0.995	3.98138e-27
ATG12	1.68003e-28	0.382938	0.579	0.586	3.6055e-24
ENSMMUG00000052424	9.97224e-09	0.382487	0.102	0.069	0.000214014
ENSMMUG00000006206	1.14393e-21	0.382114	0.582	0.564	2.45498e-17
ENSMMUG00000018157	1.7088e-29	0.380381	0.728	0.756	3.66726e-25
NR4A1	4.37054e-12	0.38017	0.17	0.08	9.37962e-08
ENSMMUG00000053817	9.19522e-15	0.379496	0.242	0.157	1.97339e-10
HNMT	7.98716e-28	0.378411	0.601	0.606	1.71412e-23
PSMA2	4.47333e-42	0.377703	0.703	0.743	9.60021e-38
DHX58	3.01197e-12	0.377538	0.261	0.183	6.46399e-08
CKB	3.85748e-17	0.37526	0.152	0.051	8.27853e-13
CBR1	1.42738e-21	0.373567	0.478	0.446	3.0633e-17
CMPK2	1.47818e-22	0.372957	0.154	0.042	3.17232e-18
SLC38A6	2.17799e-15	0.369337	0.287	0.234	4.67418e-11
CFD	1.03052e-17	0.367883	0.896	0.901	2.2116e-13
NDUFA5	5.72335e-16	0.367028	0.4	0.37	1.22829e-11
ENSMMUG00000019505	2.58654e-20	0.366481	0.43	0.428	5.55098e-16
ENSMMUG00000061824	1.12949e-37	0.365263	0.955	0.979	2.42401e-33
ENSMMUG00000000451	3.55553e-18	0.364174	0.289	0.258	7.63053e-14
SYNGR1	1.21005e-19	0.364047	0.131	0.038	2.59689e-15
RNF181	1.99935e-44	0.363923	0.747	0.802	4.29081e-40
NDUFA2	1.90834e-51	0.362004	0.807	0.87	4.09549e-47
ENSMMUG00000013429	1.57899e-46	0.36172	0.994	0.999	3.38868e-42
RAB13	2.32429e-14	0.361154	0.461	0.429	4.98815e-10
SUPT4H1	6.84615e-26	0.360455	0.542	0.562	1.46925e-21
PGD	8.02226e-27	0.360114	0.678	0.685	1.72166e-22
MRPS33	4.60864e-15	0.358192	0.183	0.091	9.89059e-11
DDX60	1.43295e-10	0.35531	0.195	0.112	3.07525e-06
MZT2B	1.308e-19	0.353219	0.473	0.477	2.8071e-15
ENSMMUG00000003272	4.16099e-17	0.352789	0.163	0.077	8.9299e-13
IFI16	3.4651e-32	0.352266	0.756	0.82	7.43644e-28
IRF9	9.63217e-17	0.351802	0.484	0.467	2.06716e-12
GLRX5	2.3241e-15	0.351787	0.202	0.122	4.98776e-11
STAT1	4.1839e-13	0.351599	0.512	0.461	8.97906e-09
NDUFB4	3.72799e-33	0.348521	0.705	0.731	8.00065e-29
ENSMMUG00000044585	1.5001e-39	0.347871	0.768	0.817	3.21936e-35
FAM107B	1.92884e-13	0.347434	0.465	0.445	4.13948e-09
UCP2	2.56217e-27	0.346963	0.765	0.797	5.49867e-23
GPR65	1.86855e-08	0.345636	0.286	0.232	0.000401011
APOBEC3D	1.73492e-11	0.345433	0.288	0.23	3.72332e-07
PLOD2	4.9386e-28	0.345368	0.11	0.01	1.05987e-23
NCBP2	3.22931e-24	0.343987	0.618	0.623	6.93042e-20
TFEC	4.39196e-13	0.343952	0.264	0.222	9.42558e-09
GPR162	2.50936e-11	0.339049	0.155	0.089	5.38535e-07
APOL6	1.7583e-09	0.338838	0.305	0.246	3.77348e-05
PHF11	7.66918e-10	0.337889	0.315	0.269	1.64588e-05
SLC2A3	3.90916e-09	0.337577	0.171	0.098	8.38945e-05
CD68	1.30648e-25	0.337035	0.882	0.852	2.80384e-21
RSAD2	2.64717e-15	0.335861	0.142	0.051	5.6811e-11
SAMD9L	1.02817e-11	0.335622	0.355	0.34	2.20656e-07
TMEM167A	3.46098e-17	0.333673	0.455	0.443	7.42761e-13
HIST1H2BK	9.68651e-12	0.333239	0.174	0.084	2.07882e-07
IGFBP7	8.40666e-13	0.333105	0.184	0.088	1.80415e-08
H1-0	7.76697e-07	0.332564	0.186	0.155	0.0166687
GPBAR1	1.74777e-14	0.331836	0.308	0.269	3.75088e-10
ST8SIA4	2.88262e-07	0.331348	0.212	0.151	0.00618639
VPS29	8.34453e-38	0.331193	0.651	0.7	1.79082e-33
NMI	4.09282e-12	0.331016	0.378	0.342	8.78359e-08
SNRPC	1.53703e-17	0.330455	0.385	0.382	3.29861e-13
MRPL14	1.57615e-20	0.329772	0.465	0.457	3.38258e-16
ZNHIT1	4.2163e-24	0.32917	0.587	0.613	9.0486e-20
HCST	5.05893e-09	0.327976	0.366	0.361	0.00010857
C19H19orf38	1.7352e-13	0.327703	0.211	0.119	3.72391e-09
GLMP	2.05707e-25	0.327696	0.538	0.546	4.41467e-21
MRPL20	1.50651e-24	0.327106	0.551	0.583	3.23313e-20
AK2	2.51128e-16	0.327083	0.401	0.384	5.38946e-12
NT5C3A	1.72521e-10	0.326883	0.246	0.2	3.70248e-06
IFIT5	7.91481e-14	0.325976	0.14	0.057	1.6986e-09
TMEM205	5.36538e-19	0.325975	0.359	0.341	1.15146e-14
PDE4B	1.70526e-08	0.324923	0.163	0.096	0.000365966
ENSMMUG00000037977	6.0224e-14	0.324236	0.328	0.309	1.29247e-09
SNRPE	1.64144e-16	0.32406	0.427	0.42	3.5227e-12
TMEM35B	3.21274e-13	0.322756	0.341	0.307	6.89486e-09
MPZL1	9.25077e-12	0.321698	0.297	0.261	1.98531e-07
ENSMMUG00000065304	2.11903e-12	0.320938	0.175	0.106	4.54766e-08
TMEM14A	4.08208e-23	0.31989	0.432	0.447	8.76054e-19
PELI1	1.48027e-07	0.317959	0.245	0.205	0.0031768
ATP5F1E	4.5589e-37	0.316832	0.97	0.99	9.78386e-33
ENSMMUG00000015749	6.87058e-18	0.316517	0.477	0.475	1.4745e-13
ELOC	3.67451e-18	0.316261	0.445	0.454	7.88586e-14
COMMD9	1.51195e-12	0.316178	0.336	0.305	3.24479e-08
UBE2L3	1.09308e-14	0.314655	0.439	0.428	2.34587e-10
SF3B6	1.4231e-31	0.312896	0.625	0.654	3.0541e-27
ENSMMUG00000037684	3.76903e-10	0.312775	0.337	0.314	8.08871e-06
FIS1	8.23315e-16	0.3117	0.437	0.429	1.76692e-11
S100A2	4.39495e-15	0.311302	0.479	0.476	9.43199e-11
NDUFA12	9.5374e-25	0.31122	0.588	0.627	2.04682e-20
KLF10	1.00045e-11	0.310945	0.289	0.267	2.14707e-07
STMP1	9.09614e-09	0.310807	0.231	0.177	0.000195212
CD82	1.0292e-08	0.307526	0.183	0.129	0.000220876
PSMC2	1.53419e-16	0.30742	0.378	0.363	3.29251e-12
ENY2	3.30018e-24	0.306581	0.581	0.611	7.08253e-20
CIAO2B	2.8341e-33	0.306023	0.624	0.681	6.08226e-29
C14H11orf58	5.33719e-12	0.305807	0.336	0.321	1.14541e-07
SNX3	1.03104e-48	0.305413	0.769	0.847	2.21271e-44
SAP18	1.20582e-32	0.303791	0.7	0.76	2.58781e-28
ADGRE2	7.48752e-11	0.302907	0.227	0.177	1.6069e-06
MTHFS	6.6629e-12	0.302024	0.373	0.354	1.42992e-07
RASGEF1B	9.00301e-10	0.300955	0.261	0.221	1.93214e-05
SDC2	9.50805e-24	0.30012	0.62	0.656	2.04052e-19
ENSMMUG00000006397	9.99889e-10	0.300043	0.3	0.277	2.14586e-05
APLP2	6.28752e-39	0.29991	0.757	0.837	1.34936e-34
ZFAND5	1.91938e-14	0.299902	0.543	0.543	4.11918e-10
TSPAN4	1.05493e-21	0.298825	0.573	0.606	2.26399e-17
IRF1	8.41395e-08	0.298732	0.292	0.206	0.00180572
RAB11A	2.09318e-23	0.298624	0.546	0.581	4.49218e-19
LAT2	9.99191e-09	0.297334	0.393	0.37	0.000214436
SRRM2	2.67068e-11	0.296749	0.455	0.47	5.73154e-07
CD36	3.67416e-09	0.29665	0.552	0.554	7.88512e-05
SSU72	9.47724e-15	0.294562	0.367	0.367	2.03391e-10
COA6	1.7389e-09	0.294551	0.228	0.183	3.73185e-05
AP2S1	3.32189e-40	0.29437	0.759	0.832	7.12911e-36
ENSMMUG00000042951	2.16549e-10	0.293519	0.351	0.334	4.64737e-06
TM2D1	6.72648e-14	0.292693	0.374	0.371	1.44357e-09
SELENOT	2.54402e-12	0.292686	0.324	0.304	5.45973e-08
SNU13	1.83295e-31	0.291108	0.613	0.684	3.93369e-27
CD86	5.00431e-23	0.290786	0.623	0.666	1.07398e-18
SSR2	1.17393e-26	0.289758	0.693	0.738	2.51937e-22
NCOA7	6.69957e-08	0.2897	0.199	0.156	0.00143779
MCTS1	9.66517e-11	0.289201	0.304	0.281	2.07424e-06
VTA1	2.74569e-10	0.289138	0.24	0.206	5.89253e-06
ERH	9.37044e-21	0.288504	0.589	0.621	2.01099e-16
HAT1	9.94178e-10	0.288391	0.173	0.146	2.13361e-05
ENSMMUG00000047481	2.37442e-43	0.288258	0.811	0.889	5.09573e-39
LSM6	8.66642e-13	0.287726	0.39	0.391	1.8599e-08
PLSCR1	3.06181e-09	0.287643	0.258	0.21	6.57094e-05
PNKD	8.0226e-10	0.287437	0.239	0.192	1.72173e-05
CKS2	2.28571e-08	0.286809	0.272	0.221	0.000490537
PM20D2	2.61016e-24	0.286619	0.73	0.791	5.60166e-20
STAMBPL1	6.86236e-09	0.285918	0.142	0.079	0.000147273
CD274	2.89492e-09	0.284781	0.184	0.116	6.21279e-05
EXOSC1	1.74141e-12	0.283078	0.147	0.078	3.73723e-08
MRPS21	2.39982e-16	0.282801	0.478	0.491	5.15026e-12
PIN4	7.42991e-17	0.282197	0.385	0.4	1.59453e-12
MRPS22	9.16223e-09	0.280994	0.219	0.158	0.000196631
SUMO3	1.12192e-12	0.280902	0.384	0.365	2.40774e-08
VRK3	6.18539e-09	0.280704	0.169	0.108	0.000132745
MAMU-A	1.12963e-37	0.28014	0.991	0.996	2.4243e-33
PSMA7	9.03388e-41	0.280057	0.832	0.896	1.93876e-36
ISCA2	2.01079e-09	0.279877	0.26	0.218	4.31536e-05
NDUFV3	1.8244e-22	0.279433	0.586	0.622	3.91534e-18
LLPH	1.013e-12	0.278373	0.346	0.334	2.17401e-08
MAOA	6.91864e-09	0.277204	0.201	0.132	0.000148481
CMTM1	2.71561e-06	0.276718	0.175	0.12	0.0582797
EMC7	1.34599e-16	0.275999	0.447	0.464	2.88863e-12
ENSMMUG00000042063	1.11544e-16	0.275685	0.104	0.026	2.39385e-12
ELOA	2.64634e-39	0.275543	0.942	0.978	5.6793e-35
MRPS18C	2.37591e-14	0.275518	0.362	0.376	5.09894e-10
HEXB	1.51221e-29	0.274744	0.868	0.901	3.24536e-25
MRPL57	1.08636e-13	0.274558	0.456	0.456	2.33144e-09
PLTP	2.6901e-12	0.274141	0.596	0.574	5.77323e-08
COX7A2	1.05391e-24	0.272519	0.808	0.852	2.26179e-20
AIMP1	1.21597e-16	0.270929	0.458	0.486	2.6096e-12
SOCS3	4.53268e-08	0.269543	0.333	0.304	0.000972758
AIM2	1.80294e-06	0.269456	0.275	0.252	0.0386928
C3H7orf50	7.31612e-49	0.269063	0.767	0.854	1.57011e-44
HERC6	8.35714e-10	0.269026	0.115	0.052	1.79352e-05
MSRB1	2.43715e-12	0.268841	0.299	0.299	5.23036e-08
H2BC5	3.14676e-13	0.268522	0.105	0.032	6.75325e-09
SNRPD2	4.42531e-28	0.268278	0.64	0.712	9.49716e-24
GTF3C6	1.4566e-19	0.267743	0.506	0.53	3.12602e-15
ACP2	2.69386e-13	0.267484	0.145	0.078	5.78129e-09
CHORDC1	2.05434e-08	0.267247	0.219	0.162	0.000440882
DRG1	1.88596e-09	0.267144	0.274	0.262	4.04746e-05
LAMTOR4	1.26162e-27	0.266751	0.742	0.799	2.70757e-23
THBD	4.32236e-08	0.266501	0.151	0.096	0.000927622
ENSMMUG00000017097	1.59131e-09	0.266098	0.244	0.206	3.41511e-05
ST6GALNAC4	3.18103e-11	0.265598	0.303	0.29	6.82681e-07
CD47	3.74637e-20	0.265214	0.568	0.603	8.04008e-16
RNF13	6.65522e-29	0.265011	0.6	0.679	1.42828e-24
NIFK	1.27894e-08	0.264717	0.254	0.22	0.000274473
C4orf48	1.69087e-14	0.264712	0.109	0.032	3.62878e-10
TMEM50A	2.16021e-28	0.264124	0.597	0.67	4.63603e-24
ENSMMUG00000054052	1.73274e-07	0.263411	0.335	0.287	0.00371862
TSPAN14	1.19297e-11	0.26241	0.36	0.349	2.56024e-07
COMMD1	6.99676e-15	0.261752	0.389	0.404	1.50158e-10
PSMD11	4.06804e-17	0.260836	0.42	0.443	8.73043e-13
ATP5F1C	3.71281e-26	0.259752	0.628	0.692	7.96807e-22
RNF145	2.33527e-09	0.259581	0.267	0.236	5.01172e-05
PSMA1	4.03429e-16	0.259172	0.556	0.588	8.65799e-12
UBL5	5.41163e-25	0.258554	0.788	0.853	1.16139e-20
ENSMMUG00000052035	2.11936e-13	0.258479	0.422	0.426	4.54836e-09
SNRPB2	3.0437e-12	0.257926	0.412	0.415	6.53208e-08
BNIP3L	6.00795e-22	0.257777	0.532	0.582	1.28937e-17
SLC11A1	2.05058e-18	0.257067	0.613	0.655	4.40075e-14
ENO1	5.51242e-38	0.25702	0.879	0.931	1.18302e-33
NUDT21	1.50163e-12	0.256993	0.35	0.358	3.22265e-08
PHB	9.009e-24	0.256513	0.531	0.582	1.93342e-19
IFI35	1.2091e-12	0.255014	0.389	0.391	2.59484e-08
LAMP1	7.17997e-23	0.254438	0.806	0.829	1.54089e-18
PFDN1	9.29039e-09	0.254392	0.243	0.225	0.000199381
NINJ1	3.60235e-30	0.254055	0.762	0.82	7.73099e-26
GMFG	6.67544e-27	0.254042	0.848	0.9	1.43262e-22
MAGOHB	3.38589e-09	0.253382	0.156	0.095	7.26647e-05
SOD1	7.85374e-20	0.253213	0.638	0.676	1.68549e-15
PSMF1	4.71023e-11	0.252128	0.305	0.299	1.01086e-06
ENSMMUG00000045123	1.64576e-32	0.251965	0.764	0.848	3.53197e-28
UQCC2	2.56902e-16	0.251753	0.421	0.446	5.51337e-12
ADAR	1.37504e-09	0.251359	0.367	0.384	2.95098e-05
ENSMMUG00000000983	1.99173e-33	0.251124	0.901	0.938	4.27445e-29
SELENOH	1.0014e-15	0.251103	0.516	0.546	2.14911e-11
LACTB	1.25296e-08	0.250961	0.255	0.229	0.000268898
ENSMMUG00000017437	1.1782e-11	0.250208	0.13	0.053	2.52854e-07
NRP1	1.07324e-09	0.250098	0.13	0.072	2.30328e-05
STAG2	2.68667e-31	-0.25011	0.128	0.295	5.76587e-27
CAMKK2	5.03588e-11	-0.250202	0.101	0.188	1.08075e-06
ENSMMUG00000022075	1.31261e-36	-0.250384	0.263	0.478	2.817e-32
PNN	4.39079e-25	-0.250407	0.119	0.266	9.42308e-21
CHCHD10	4.2778e-24	-0.250952	0.666	0.837	9.18059e-20
ADCY7	5.2776e-21	-0.251183	0.23	0.389	1.13263e-16
MOSPD2	1.0081e-25	-0.251469	0.178	0.345	2.16349e-21
ARHGAP22	2.46345e-31	-0.251596	0.053	0.182	5.28682e-27
MYO5A	2.77754e-33	-0.25178	0.118	0.287	5.96087e-29
CCR2	2.38923e-16	-0.251949	0.042	0.121	5.12753e-12
GOLGB1	4.50549e-33	-0.252476	0.204	0.399	9.66922e-29
MRPL17	1.81284e-27	-0.25292	0.405	0.604	3.89054e-23
ITPK1	2.0367e-16	-0.252999	0.286	0.436	4.37097e-12
HNRNPH2	6.10103e-22	-0.253766	0.895	0.98	1.30934e-17
GNAI2.1	6.00535e-26	-0.254138	0.686	0.858	1.28881e-21
GPAA1	1.42382e-26	-0.25457	0.342	0.538	3.05566e-22
MARCHF6	2.08691e-12	-0.255233	0.123	0.222	4.47872e-08
PRRC2C	3.32554e-23	-0.25533	0.432	0.619	7.13694e-19
SNX8	7.87561e-22	-0.255415	0.314	0.488	1.69018e-17
ARFGAP3	1.47426e-32	-0.255507	0.34	0.556	3.16391e-28
ENSMMUG00000023144	5.71439e-12	-0.255648	0.201	0.316	1.22637e-07
UHMK1	7.84017e-36	-0.256316	0.228	0.436	1.68258e-31
PLCD1	8.28467e-22	-0.257169	0.081	0.199	1.77797e-17
TUBB	1.44111e-22	-0.257224	0.725	0.878	3.09276e-18
NCAM1	6.74514e-43	-0.258881	0.069	0.229	1.44757e-38
LPL	5.4771e-10	-0.258995	0.125	0.213	1.17544e-05
DNAJC10	1.17693e-20	-0.259139	0.134	0.271	2.52581e-16
CDH1	3.58624e-36	-0.260973	0.023	0.132	7.69643e-32
IL18	1.27332e-22	-0.261392	0.096	0.225	2.73266e-18
ENSMMUG00000002324	1.2865e-36	-0.261578	0.349	0.577	2.76096e-32
RNF149	2.14344e-33	-0.261788	0.51	0.732	4.60003e-29
ADGRG5	1.11134e-18	-0.262454	0.087	0.197	2.38505e-14
RIN3	3.61083e-23	-0.263134	0.221	0.389	7.7492e-19
LPIN2	2.23726e-18	-0.263189	0.21	0.357	4.80139e-14
TEP1	8.26964e-31	-0.263397	0.082	0.227	1.77475e-26
CTDSP2	8.14594e-26	-0.263544	0.156	0.315	1.7482e-21
SEL1L	7.45734e-24	-0.264336	0.181	0.342	1.60042e-19
AKAP13	2.00399e-23	-0.264399	0.308	0.489	4.30075e-19
PLXNC1	6.49339e-26	-0.264669	0.048	0.159	1.39355e-21
SLC44A1	9.69362e-31	-0.264815	0.045	0.166	2.08035e-26
CD44	1.34848e-20	-0.265152	0.831	0.937	2.89397e-16
P2RY12	3.10773e-26	-0.265465	0.065	0.189	6.66949e-22
ENSMMUG00000006608	1.46697e-31	-0.265813	0.628	0.829	3.14826e-27
RASA1	7.36809e-26	-0.266321	0.06	0.179	1.58127e-21
ANKH	1.58087e-27	-0.266558	0.067	0.197	3.39271e-23
DDX17	5.80475e-26	-0.267252	0.331	0.522	1.24576e-21
PDCD4	8.30036e-28	-0.268065	0.101	0.247	1.78134e-23
ACSL4	1.63347e-25	-0.268453	0.074	0.2	3.50559e-21
RNF103	4.01363e-20	-0.269593	0.3	0.468	8.61366e-16
G3BP2	4.64287e-31	-0.270292	0.19	0.377	9.96406e-27
DAZAP1	7.38907e-29	-0.27064	0.559	0.763	1.58577e-24
ZC3H13	2.08453e-21	-0.271134	0.224	0.386	4.47362e-17
PRXL2A	3.22902e-25	-0.271338	0.21	0.384	6.92979e-21
ITPRID2	1.10105e-29	-0.271418	0.067	0.201	2.36295e-25
TSPO	1.06553e-18	-0.271519	0.876	0.951	2.28674e-14
GNB4	1.73878e-30	-0.271731	0.128	0.293	3.7316e-26
DCXR	1.81695e-25	-0.272458	0.362	0.557	3.89935e-21
ENSMMUG00000000671	2.32088e-29	-0.272476	0.319	0.525	4.98085e-25
ADAM15	1.75134e-21	-0.273208	0.146	0.289	3.75855e-17
SH3BGRL	3.91293e-27	-0.273886	0.661	0.842	8.39755e-23
NDUFS2	2.6271e-23	-0.274305	0.391	0.58	5.63802e-19
MPC2	8.67365e-15	-0.274552	0.415	0.564	1.86145e-10
HECTD1	1.04169e-28	-0.274899	0.109	0.262	2.23558e-24
ENSMMUG00000010236	8.89381e-29	-0.275149	0.153	0.324	1.9087e-24
SUCNR1	5.44539e-24	-0.275923	0.154	0.302	1.16863e-19
DCHS1	1.11297e-34	-0.276404	0.023	0.129	2.38854e-30
FKBP2	3.03309e-21	-0.276546	0.512	0.691	6.50932e-17
ADAMTSL4	3.09033e-19	-0.276649	0.25	0.408	6.63216e-15
STAU1	9.79507e-27	-0.276816	0.241	0.428	2.10212e-22
WASHC5	1.84722e-36	-0.277133	0.077	0.234	3.96431e-32
SESN3	2.69802e-34	-0.277714	0.044	0.172	5.79022e-30
SQSTM1	1.11869e-18	-0.277798	0.649	0.8	2.40081e-14
ATL3	6.64408e-23	-0.278085	0.206	0.371	1.42589e-18
HSP90B1	4.78782e-18	-0.278799	0.673	0.818	1.02751e-13
LENG8	4.23343e-23	-0.279307	0.148	0.298	9.08537e-19
ITSN2	1.31491e-27	-0.280252	0.202	0.382	2.82194e-23
ENSMMUG00000052254	1.29944e-34	-0.280734	0.022	0.125	2.78872e-30
RAB7B	6.13083e-19	-0.280802	0.143	0.273	1.31574e-14
RNASE4	6.25611e-18	-0.280862	0.224	0.371	1.34262e-13
ECI1	9.17021e-24	-0.281053	0.146	0.299	1.96802e-19
PALLD	2.18623e-31	-0.28164	0.047	0.171	4.69187e-27
VDAC1	1.85048e-29	-0.281763	0.474	0.686	3.97132e-25
SLAMF8	8.26766e-19	-0.282142	0.089	0.201	1.77432e-14
FYTTD1	3.85287e-34	-0.284039	0.157	0.345	8.26865e-30
EXOC5	6.98364e-27	-0.284464	0.181	0.355	1.49876e-22
C5AR1	2.43563e-21	-0.285306	0.582	0.755	5.22711e-17
ZSCAN18	2.73041e-26	-0.285328	0.098	0.24	5.85974e-22
PRKACB	9.02353e-26	-0.285649	0.174	0.34	1.93654e-21
NFATC2	1.04735e-27	-0.285848	0.035	0.14	2.24771e-23
BIN1	2.14131e-18	-0.28674	0.14	0.271	4.59546e-14
TMOD3	5.70383e-32	-0.287409	0.412	0.632	1.2241e-27
CD52	3.03227e-08	-0.288754	0.446	0.544	0.000650756
RSRP1	1.98827e-22	-0.289275	0.142	0.288	4.26703e-18
ANXA11	1.41302e-28	-0.289441	0.307	0.508	3.03249e-24
ROCK1	9.45123e-24	-0.289582	0.336	0.524	2.02833e-19
MSN	3.40112e-30	-0.291556	0.591	0.795	7.29913e-26
CNPPD1	1.79502e-22	-0.29223	0.351	0.535	3.8523e-18
ARHGAP30	1.98029e-36	-0.293371	0.315	0.544	4.24991e-32
USP36	2.72078e-27	-0.29371	0.212	0.396	5.83906e-23
ABHD2	3.22838e-36	-0.293924	0.151	0.342	6.92842e-32
CTTNBP2	5.5735e-54	-0.294539	0.008	0.117	1.19613e-49
VPS25	1.3053e-22	-0.295578	0.143	0.292	2.80131e-18
HSPA5	5.64647e-20	-0.296311	0.514	0.687	1.21179e-15
RACK1	6.86673e-23	-0.296615	0.888	0.968	1.47367e-18
CCT6A	4.07668e-28	-0.296632	0.45	0.659	8.74896e-24
EIF3L	5.30184e-28	-0.297629	0.556	0.758	1.13783e-23
TNFAIP8L2	4.65943e-22	-0.297869	0.257	0.429	9.9996e-18
MYO1C	2.01585e-26	-0.298208	0.119	0.272	4.32621e-22
HDLBP	1.28028e-29	-0.299315	0.407	0.621	2.74761e-25
CD40	2.16585e-22	-0.30094	0.087	0.211	4.64812e-18
ENSMMUG00000047632	2.71141e-34	-0.302085	0.138	0.315	5.81897e-30
CALCRL	2.69566e-30	-0.302465	0.056	0.184	5.78517e-26
RB1	2.84494e-31	-0.303504	0.251	0.455	6.10553e-27
TECR	1.36001e-18	-0.305147	0.169	0.309	2.91871e-14
ILK	2.08086e-33	-0.305201	0.407	0.634	4.46574e-29
ATP6AP2	1.95902e-33	-0.305294	0.513	0.737	4.20426e-29
CD5L	5.21474e-39	-0.30547	0.021	0.131	1.11914e-34
ATP6V0A1	2.65075e-29	-0.305527	0.306	0.512	5.68878e-25
PARM1	4.07487e-39	-0.306793	0.026	0.145	8.74507e-35
ANTXR2	1.07257e-17	-0.307476	0.124	0.247	2.30185e-13
CMTM6	3.38401e-34	-0.307628	0.524	0.749	7.26243e-30
CYBA	1.14355e-29	-0.30878	0.921	0.973	2.45416e-25
RASSF4	1.3641e-20	-0.310003	0.311	0.483	2.9275e-16
AKR7A2	4.25644e-14	-0.310341	0.381	0.522	9.13475e-10
DPP7	4.66167e-20	-0.310376	0.546	0.712	1.00044e-15
PLEK2	7.00234e-31	-0.310659	0.043	0.162	1.50277e-26
ENSMMUG00000050829	2.86352e-11	-0.310682	0.95	0.983	6.14539e-07
ADH5	4.03941e-27	-0.311207	0.339	0.541	8.66897e-23
CD58	1.49048e-32	-0.311339	0.348	0.569	3.19871e-28
ENSMMUG00000010266	5.11532e-31	-0.31169	0.621	0.821	1.0978e-26
GSAP	4.56759e-30	-0.312308	0.185	0.371	9.8025e-26
ELMO1	2.7647e-34	-0.313291	0.242	0.454	5.93333e-30
DPYSL2	1.16823e-39	-0.314273	0.296	0.532	2.50713e-35
NIBAN1	7.51782e-17	-0.314398	0.233	0.377	1.6134e-12
NDRG1	7.60697e-18	-0.314413	0.114	0.234	1.63253e-13
FCHO2	9.54061e-38	-0.315855	0.095	0.267	2.04751e-33
ATP5F1A	9.76613e-33	-0.316309	0.615	0.82	2.09591e-28
DOCK8	4.66847e-32	-0.316998	0.256	0.465	1.0019e-27
ENSMMUG00000062238	5.68565e-07	-0.318209	0.107	0.169	0.012202
GATM	2.19363e-32	-0.319117	0.032	0.145	4.70775e-28
CBX6	4.6118e-36	-0.320321	0.08	0.239	9.89739e-32
SLC25A24	7.20887e-33	-0.32043	0.165	0.355	1.5471e-28
PDLIM5	2.61148e-30	-0.320576	0.232	0.43	5.60449e-26
LRPAP1	8.57475e-25	-0.321038	0.443	0.638	1.84023e-20
SORBS3	7.2168e-32	-0.323353	0.232	0.436	1.5488e-27
DAP	4.94647e-29	-0.323502	0.374	0.582	1.06156e-24
TAX1BP1	1.30377e-34	-0.324456	0.347	0.575	2.79803e-30
INPP5F	1.28547e-21	-0.324458	0.066	0.178	2.75875e-17
RTN1	5.0138e-44	-0.324877	0.044	0.194	1.07601e-39
DIAPH1	2.64726e-32	-0.325046	0.296	0.513	5.68129e-28
KTN1	1.83561e-36	-0.326037	0.4	0.638	3.9394e-32
BACE2	2.56221e-37	-0.327983	0.073	0.232	5.49876e-33
AKR1A1	1.18587e-26	-0.328239	0.712	0.871	2.54499e-22
CIITA	7.67301e-26	-0.328246	0.12	0.271	1.6467e-21
LSP1	1.1261e-23	-0.329303	0.687	0.849	2.41672e-19
QARS1	3.93181e-32	-0.329316	0.279	0.492	8.43806e-28
TLN1	2.37629e-30	-0.329378	0.592	0.795	5.09975e-26
NANS	1.06362e-32	-0.332363	0.323	0.544	2.28262e-28
SEC11C	4.00902e-26	-0.332603	0.447	0.648	8.60375e-22
PLCB2	1.1418e-21	-0.333648	0.15	0.295	2.45041e-17
LILRA6	3.00389e-29	-0.334308	0.072	0.209	6.44664e-25
LCP1	4.30526e-36	-0.334556	0.64	0.85	9.23953e-32
ZFYVE16	4.89734e-42	-0.334571	0.164	0.378	1.05102e-37
DOK2	2.45118e-24	-0.336931	0.251	0.431	5.26048e-20
MOB3B	5.16298e-27	-0.337119	0.063	0.185	1.10803e-22
TMEM243	1.39264e-29	-0.338101	0.16	0.337	2.98874e-25
MLEC	5.73447e-33	-0.338676	0.251	0.464	1.23068e-28
INSIG1	1.3193e-10	-0.33976	0.156	0.255	2.83134e-06
CYFIP1	6.60674e-33	-0.341395	0.238	0.447	1.41787e-28
CHI3L1	1.63872e-12	-0.342377	0.08	0.164	3.51685e-08
SYK	4.3126e-39	-0.344516	0.327	0.569	9.25526e-35
ENSMMUG00000012749	6.89686e-20	-0.34546	0.218	0.375	1.48013e-15
EFR3A	5.06774e-36	-0.346239	0.094	0.263	1.08759e-31
ADAM9	2.30381e-32	-0.348022	0.16	0.347	4.94421e-28
ACTR2	1.26333e-36	-0.348598	0.518	0.752	2.71123e-32
ACAP2	5.46879e-39	-0.348746	0.399	0.645	1.17366e-34
ANKRD10	1.43402e-34	-0.349221	0.13	0.311	3.07755e-30
SMAP2	1.77101e-30	-0.349363	0.323	0.536	3.80077e-26
DSTN	2.00749e-30	-0.350357	0.559	0.766	4.30827e-26
ABCG1	3.90652e-20	-0.350924	0.248	0.41	8.38378e-16
DNAJC25	3.34015e-31	-0.351591	0.745	0.902	7.1683e-27
ATP1B3	1.10098e-34	-0.352442	0.37	0.602	2.3628e-30
SHTN1	3.29119e-27	-0.354248	0.221	0.405	7.06321e-23
KPNB1	1.66696e-38	-0.354279	0.183	0.396	3.57746e-34
PPT1	9.62698e-33	-0.354291	0.674	0.863	2.06605e-28
CLIC4	4.06586e-35	-0.355373	0.21	0.42	8.72575e-31
HIPK1	3.09344e-19	-0.355712	0.523	0.691	6.63884e-15
ACO1	9.57958e-41	-0.355764	0.093	0.274	2.05587e-36
NDFIP1	3.3288e-30	-0.355996	0.509	0.722	7.14394e-26
LILRA3	1.03008e-21	-0.356387	0.56	0.719	2.21065e-17
S100A10	5.80022e-12	-0.358513	0.962	0.974	1.24479e-07
AHNAK2	6.99447e-24	-0.358752	0.091	0.22	1.50108e-19
RAB11FIP5	9.9031e-38	-0.35892	0.079	0.245	2.1253e-33
GSTO1	4.65654e-42	-0.359674	0.193	0.42	9.9934e-38
VAT1	2.56698e-20	-0.360628	0.543	0.707	5.50899e-16
VCP	2.51558e-29	-0.360998	0.474	0.686	5.3987e-25
MGMT	1.19361e-37	-0.361906	0.185	0.397	2.56161e-33
AKAP9	4.43819e-36	-0.362329	0.23	0.447	9.52481e-32
HCK	3.47466e-28	-0.362577	0.416	0.625	7.45696e-24
VPS13C	6.62377e-45	-0.363212	0.197	0.431	1.42153e-40
ITGB5	1.10061e-44	-0.365835	0.025	0.152	2.36201e-40
ITGB1	3.12981e-38	-0.366783	0.503	0.743	6.7169e-34
CTNNA1	3.13388e-38	-0.36766	0.303	0.541	6.72561e-34
TTC3	6.31198e-32	-0.368901	0.158	0.344	1.35461e-27
RPN1	1.14374e-34	-0.37103	0.481	0.711	2.45458e-30
WDR91	7.17802e-42	-0.371537	0.071	0.241	1.54047e-37
AIG1	9.94941e-49	-0.374362	0.093	0.294	2.13524e-44
WDFY4	2.68011e-32	-0.375154	0.103	0.266	5.75179e-28
PAK2	1.47047e-41	-0.376141	0.52	0.768	3.15578e-37
NCF4	2.03947e-29	-0.37683	0.502	0.712	4.3769e-25
PLXDC1	8.59207e-61	-0.379131	0.011	0.137	1.84394e-56
PIK3CG	2.76804e-43	-0.380733	0.17	0.393	5.94048e-39
RGCC	3.15376e-13	-0.381755	0.291	0.425	6.76828e-09
UBXN1	5.49366e-40	-0.38217	0.619	0.844	1.17899e-35
NCL	1.05753e-51	-0.383394	0.488	0.768	2.26957e-47
CEACAM5	3.1821e-21	-0.383446	0.257	0.423	6.8291e-17
NME2	4.60661e-53	-0.383685	0.927	0.989	9.88625e-49
OGDH	2.95527e-39	-0.383876	0.288	0.528	6.3423e-35
JAK1	6.68381e-44	-0.384136	0.438	0.7	1.43441e-39
AP3S2	2.92743e-28	-0.384228	0.127	0.288	6.28255e-24
RBPJ	1.87937e-32	-0.38456	0.37	0.595	4.03332e-28
IQGAP2	4.21243e-37	-0.384654	0.172	0.378	9.04029e-33
DAPK1	3.74458e-29	-0.385106	0.231	0.426	8.03623e-25
TMBIM1	6.52448e-33	-0.385815	0.325	0.548	1.40022e-28
PRPF8	6.82423e-42	-0.389315	0.228	0.464	1.46455e-37
ENTPD1	3.74069e-44	-0.389574	0.158	0.376	8.02789e-40
ACTB	1.71103e-47	-0.389745	0.996	1	3.67205e-43
TM6SF1	4.28864e-44	-0.392303	0.301	0.555	9.20385e-40
TYROBP	1.11143e-45	-0.393488	0.944	0.989	2.38524e-41
AKR1B1	3.70393e-33	-0.403819	0.695	0.873	7.949e-29
CD14	1.041e-21	-0.404756	0.694	0.838	2.2341e-17
NAP1L4	1.3981e-47	-0.405227	0.318	0.586	3.00045e-43
NECAP2	1.93124e-35	-0.407533	0.438	0.672	4.14463e-31
DBNDD2	5.72639e-29	-0.407964	0.284	0.486	1.22894e-24
ENSMMUG00000001210	1.21198e-46	-0.408028	0.129	0.346	2.60103e-42
MICAL1	7.75168e-39	-0.408555	0.119	0.31	1.66359e-34
SNX29	3.11319e-33	-0.408681	0.128	0.307	6.68123e-29
ZFHX3	7.32237e-42	-0.409463	0.103	0.294	1.57145e-37
SLC6A6	2.3937e-41	-0.409493	0.305	0.554	5.13711e-37
ANTKMT	3.15216e-45	-0.409537	0.197	0.436	6.76484e-41
PID1	1.75725e-45	-0.410348	0.021	0.146	3.77124e-41
SLC25A6	6.57788e-37	-0.410514	0.823	0.958	1.41168e-32
LRRFIP1	5.81859e-30	-0.411191	0.495	0.708	1.24873e-25
EZR	2.12366e-32	-0.411821	0.373	0.597	4.55759e-28
IMPDH2	6.7183e-39	-0.412037	0.196	0.417	1.44181e-34
ENSMMUG00000061125	2.33352e-56	-0.413213	0.493	0.782	5.00797e-52
ADRB3	4.24894e-51	-0.414794	0.021	0.155	9.11865e-47
RAB11FIP1	1.14437e-40	-0.415573	0.296	0.541	2.45593e-36
ACTG1	1.82719e-39	-0.416344	0.96	0.991	3.92132e-35
TGFBR1	8.50915e-36	-0.420148	0.195	0.405	1.82615e-31
ACTR3	4.18593e-37	-0.420383	0.616	0.828	8.98342e-33
ANO6	5.5882e-47	-0.421456	0.117	0.329	1.19928e-42
DYNC1H1	2.20962e-47	-0.423898	0.337	0.607	4.74207e-43
EEF1A1	9.3261e-60	-0.424453	0.986	0.995	2.00148e-55
PAK1	1.94551e-40	-0.424711	0.159	0.371	4.17526e-36
METRNL	1.37114e-30	-0.424943	0.203	0.398	2.9426e-26
SCARB1	1.71137e-39	-0.426615	0.119	0.311	3.67276e-35
FRMD4B	1.1545e-48	-0.433094	0.114	0.329	2.47767e-44
WDR13	5.9136e-37	-0.434825	0.539	0.765	1.26912e-32
WASF2	4.13852e-43	-0.435516	0.364	0.622	8.88168e-39
LY86	4.02822e-26	-0.435834	0.408	0.601	8.64497e-22
SORT1	2.6794e-45	-0.435969	0.091	0.283	5.75026e-41
GABARAPL2	2.4099e-55	-0.436401	0.552	0.827	5.17189e-51
A4GALT	3.46627e-48	-0.437916	0.057	0.229	7.43896e-44
IQGAP1	1.79889e-51	-0.438322	0.62	0.869	3.86061e-47
DBNL	1.00042e-40	-0.438361	0.52	0.765	2.147e-36
CAST	5.69379e-44	-0.439904	0.456	0.714	1.22194e-39
OSBPL8	4.1876e-42	-0.440546	0.279	0.527	8.987e-38
SPINT2	3.20575e-43	-0.441583	0.152	0.368	6.87986e-39
IPO5	2.35784e-41	-0.441937	0.099	0.287	5.06017e-37
DDB1	5.28614e-42	-0.443481	0.171	0.393	1.13446e-37
TUBB6	1.96889e-41	-0.443955	0.362	0.616	4.22543e-37
ENSMMUG00000049154	2.93258e-18	-0.444624	0.176	0.316	6.29362e-14
ZDHHC1	1.73966e-33	-0.445908	0.053	0.184	3.73349e-29
PROS1	8.36551e-50	-0.450934	0.093	0.298	1.79532e-45
AP1B1	2.53382e-43	-0.451062	0.373	0.633	5.43783e-39
PLEC	5.25476e-34	-0.458165	0.246	0.461	1.12772e-29
CHCHD6	1.94391e-12	-0.459129	0.199	0.305	4.17182e-08
ATP1A1	2.58384e-45	-0.460729	0.355	0.621	5.54518e-41
PTTG1IP	3.7373e-42	-0.461545	0.364	0.619	8.02061e-38
RETN	2.60985e-14	-0.462934	0.68	0.769	5.601e-10
RAB31	4.09265e-52	-0.4633	0.731	0.928	8.78324e-48
PRKAR1A	3.72323e-44	-0.464816	0.424	0.682	7.99042e-40
HSD17B14	1.63594e-33	-0.465991	0.212	0.415	3.51088e-29
PRKDC	2.94654e-53	-0.467481	0.162	0.41	6.32358e-49
PCYOX1	7.80199e-55	-0.467591	0.154	0.403	1.67438e-50
GPR34	1.45362e-36	-0.467822	0.329	0.565	3.11961e-32
CCDC88A	1.92545e-39	-0.471307	0.347	0.592	4.13221e-35
AQP3	6.48352e-13	-0.474079	0.064	0.145	1.39143e-08
ANXA5	1.04342e-39	-0.475455	0.804	0.942	2.23929e-35
TMX4	6.01165e-55	-0.476671	0.101	0.324	1.29016e-50
EEF2	3.42692e-46	-0.477188	0.684	0.895	7.35451e-42
IGSF6	1.59228e-39	-0.480017	0.648	0.852	3.4172e-35
MBP	1.11207e-46	-0.480107	0.292	0.555	2.38661e-42
UPK3A	2.29812e-35	-0.482116	0.271	0.493	4.93199e-31
ATP2B1	7.73825e-44	-0.483035	0.185	0.417	1.66071e-39
TAGLN2	5.94946e-41	-0.483244	0.909	0.969	1.27681e-36
ENSMMUG00000058167	1.3098e-59	-0.486139	0.149	0.408	2.81097e-55
MYH9	2.92579e-51	-0.486303	0.499	0.77	6.27905e-47
NCKAP1L	4.90899e-58	-0.48826	0.363	0.664	1.05352e-53
GPNMB	3.13327e-13	-0.49076	0.748	0.768	6.7243e-09
IL13RA1	3.25835e-44	-0.491815	0.293	0.549	6.99275e-40
CAMK1D	5.29502e-69	-0.492301	0.115	0.377	1.13636e-64
ESYT1	3.18136e-44	-0.492689	0.196	0.431	6.82751e-40
ITGAX	2.02297e-27	-0.492773	0.412	0.601	4.34149e-23
IGF1	5.21879e-67	-0.496869	0.022	0.184	1.12001e-62
PADI2	7.73976e-56	-0.503961	0.105	0.331	1.66103e-51
HACD4	3.55123e-51	-0.509172	0.598	0.839	7.6213e-47
FLNA	2.92726e-36	-0.509359	0.572	0.784	6.2822e-32
STAB1	3.07319e-15	-0.511394	0.172	0.251	6.59538e-11
ID3	8.05912e-28	-0.51251	0.212	0.398	1.72957e-23
LRP1	2.94567e-38	-0.514761	0.518	0.737	6.32171e-34
RGS10	7.95258e-49	-0.516711	0.514	0.779	1.7067e-44
CTSC	1.007e-36	-0.51833	0.84	0.932	2.16112e-32
SLC39A10	1.69204e-58	-0.519649	0.16	0.422	3.63128e-54
LILRA5	1.76311e-47	-0.52113	0.326	0.592	3.7838e-43
ALOX5AP	3.9564e-54	-0.52758	0.635	0.874	8.49083e-50
ENSMMUG00000063607	5.13711e-60	-0.528585	0.153	0.414	1.10248e-55
VAMP8	1.72465e-50	-0.530489	0.689	0.885	3.70128e-46
SLAMF9	8.00648e-43	-0.531605	0.175	0.399	1.71827e-38
NDRG2	5.3759e-64	-0.531759	0.064	0.277	1.15372e-59
LITAF	2.78787e-53	-0.532299	0.7	0.905	5.98305e-49
CXCL16	8.60274e-49	-0.532684	0.575	0.824	1.84623e-44
YBX1	2.40749e-63	-0.538028	0.828	0.949	5.16671e-59
SEPTIN11	4.7005e-59	-0.53951	0.211	0.492	1.00877e-54
CD93	2.64438e-43	-0.539899	0.239	0.481	5.67511e-39
ENSMMUG00000012203	7.58586e-56	-0.541235	0.267	0.553	1.628e-51
HMOX2	3.08342e-55	-0.543473	0.468	0.752	6.61734e-51
FGL2	2.40174e-33	-0.544847	0.516	0.729	5.15437e-29
ADGRE5	5.33313e-32	-0.546012	0.478	0.69	1.14454e-27
OTULINL	7.23213e-57	-0.547154	0.17	0.431	1.55209e-52
SLC25A3	1.47675e-56	-0.548647	0.624	0.857	3.16924e-52
TXNIP	1.50615e-37	-0.550437	0.746	0.9	3.23234e-33
ALCAM	6.20886e-66	-0.550503	0.2	0.496	1.33248e-61
PTPRE	2.8687e-48	-0.551313	0.237	0.494	6.15651e-44
CLDN1	6.21719e-93	-0.553051	0.015	0.205	1.33427e-88
CLIC2	6.18085e-79	-0.5534	0.067	0.313	1.32647e-74
CD4	6.48406e-51	-0.556182	0.402	0.681	1.39154e-46
SLCO2B1	1.66952e-39	-0.557168	0.428	0.663	3.58296e-35
COLEC12	8.93492e-44	-0.557535	0.159	0.375	1.91752e-39
CD46	3.68095e-57	-0.55968	0.18	0.446	7.89969e-53
CD59	3.32096e-45	-0.565618	0.568	0.794	7.12712e-41
CDA	2.16873e-41	-0.570124	0.189	0.412	4.6543e-37
RELL1	2.92995e-61	-0.571914	0.171	0.444	6.28797e-57
MAMU-DOA	3.92998e-77	-0.572226	0.067	0.31	8.43413e-73
GAS7	7.79977e-74	-0.575208	0.191	0.502	1.67391e-69
CAMP	1.51133e-44	-0.576749	0.406	0.669	3.24346e-40
PLAU	7.50464e-47	-0.587741	0.286	0.546	1.61057e-42
RNASET2	6.077e-56	-0.587803	0.736	0.927	1.30418e-51
RAB32	2.85435e-59	-0.601247	0.48	0.769	6.12573e-55
JAML	2.68616e-63	-0.603026	0.069	0.286	5.76477e-59
ARNT	4.78403e-29	-0.60702	0.148	0.318	1.0267e-24
PEPD	2.29485e-55	-0.608944	0.447	0.713	4.92497e-51
APP	1.10979e-60	-0.612288	0.439	0.735	2.38173e-56
TGFBI	1.90565e-62	-0.62687	0.458	0.76	4.08972e-58
FCGR2B	1.29693e-42	-0.627153	0.584	0.8	2.78334e-38
CLTC	3.43238e-80	-0.631946	0.291	0.638	7.36622e-76
SELPLG	2.12705e-51	-0.633174	0.538	0.792	4.56486e-47
CISH	9.80313e-52	-0.633844	0.314	0.588	2.10385e-47
PFAS	3.75507e-78	-0.6343	0.134	0.426	8.05876e-74
CRIP2	4.27301e-41	-0.636742	0.1	0.281	9.17031e-37
DST	5.82989e-80	-0.638995	0.131	0.429	1.25115e-75
RHOA	3.56122e-113	-0.639123	0.932	0.985	7.64272e-109
CYP2S1	2.01355e-77	-0.642304	0.128	0.419	4.32129e-73
PABPC1	4.85269e-73	-0.643703	0.722	0.93	1.04143e-68
TUBA1A	8.59428e-77	-0.644262	0.869	0.977	1.84442e-72
LIPA	3.35523e-44	-0.650455	0.476	0.703	7.20066e-40
CSF1R	1.59289e-50	-0.656919	0.662	0.867	3.4185e-46
HERPUD1	3.24083e-63	-0.660921	0.48	0.765	6.95515e-59
ENSMMUG00000052293	4.12327e-64	-0.661243	0.913	0.98	8.84895e-60
RAMP2	2.48837e-74	-0.662077	0.042	0.248	5.3403e-70
HSPA8	7.01396e-93	-0.670501	0.775	0.972	1.50527e-88
CD9	5.20005e-64	-0.672599	0.566	0.832	1.11598e-59
PEBP1	2.32407e-77	-0.680855	0.608	0.87	4.98768e-73
TRPV2	6.22392e-69	-0.689492	0.32	0.63	1.33572e-64
P2RY13	1.57875e-69	-0.691707	0.15	0.434	3.38816e-65
CPM	8.48737e-43	-0.702391	0.616	0.808	1.82148e-38
FCGR1A	2.54421e-63	-0.702853	0.284	0.583	5.46012e-59
TSC22D3	2.52805e-74	-0.711626	0.384	0.718	5.42544e-70
AXL	9.69455e-95	-0.712287	0.139	0.472	2.08055e-90
C1QB	1.14958e-60	-0.712965	0.603	0.852	2.4671e-56
GAS6	4.48532e-70	-0.713362	0.159	0.446	9.62594e-66
LTC4S	3.56728e-51	-0.717439	0.176	0.415	7.65574e-47
DAB2	2.83699e-49	-0.725453	0.488	0.723	6.08846e-45
IGSF8	5.20904e-87	-0.753572	0.176	0.503	1.11791e-82
PZP	8.07795e-72	-0.758073	0.352	0.671	1.73361e-67
ARHGAP18	2.92195e-80	-0.763274	0.324	0.658	6.27079e-76
CSTB	4.27853e-80	-0.768246	0.854	0.949	9.18214e-76
CCNI	4.55594e-95	-0.774498	0.539	0.864	9.77751e-91
LTA4H	3.33982e-62	-0.779744	0.417	0.713	7.16759e-58
MAMDC2	1.1227e-117	-0.781654	0.011	0.22	2.40942e-113
ENSMMUG00000063725	1.99957e-63	-0.790696	0.631	0.86	4.29127e-59
VIM	1.63027e-140	-0.790744	0.982	0.986	3.49872e-136
NAAA	1.78267e-81	-0.791076	0.562	0.852	3.82579e-77
CCL18	2.83432e-29	-0.80919	0.564	0.745	6.08274e-25
AP1S2	1.25956e-89	-0.811204	0.549	0.849	2.70315e-85
PDLIM1	2.85664e-94	-0.827262	0.166	0.503	6.13064e-90
C1QC	1.03143e-68	-0.831613	0.59	0.855	2.21356e-64
YWHAH	4.53355e-121	-0.857102	0.735	0.958	9.72946e-117
TPPP3	1.5804e-65	-0.858187	0.073	0.298	3.39169e-61
APOC2	1.27714e-32	-0.861609	0.136	0.314	2.74087e-28
ENSMMUG00000056183	4.22531e-137	-0.873681	0.851	0.993	9.06793e-133
HMGN3	3.72734e-86	-0.888855	0.315	0.659	7.99925e-82
RARRES1	2.647e-52	-0.893974	0.296	0.532	5.68073e-48
CYP27A1	5.26457e-116	-0.914431	0.711	0.923	1.12983e-111
GSN	1.06875e-88	-0.917952	0.546	0.855	2.29364e-84
CRIP1	3.64112e-98	-0.926229	0.961	0.979	7.8142e-94
MAMU-DRB1	3.03881e-185	-0.956104	0.991	0.999	6.5216e-181
MAMU-DMB	1.59309e-143	-0.973012	0.869	0.977	3.41893e-139
ALOX5	2.47985e-142	-0.999957	0.141	0.555	5.322e-138
ABCA6	1.64954e-146	-1.02785	0.035	0.345	3.54009e-142
LMNA	2.79795e-78	-1.03856	0.587	0.841	6.00469e-74
ACAD10	2.07807e-121	-1.12708	0.453	0.832	4.45974e-117
ENSMMUG00000019371	1.71516e-171	-1.13845	0.545	0.915	3.68091e-167
TMEM176B	2.24234e-117	-1.15938	0.692	0.899	4.81228e-113
CST3	9.15705e-212	-1.1645	0.986	1	1.9652e-207
MAMU-DRA	1.13472e-273	-1.22306	0.992	1	2.43523e-269
CD74	5.28545495039644e-310	-1.25736	0.999	1	1.13431e-305
MRC1	2.31675e-142	-1.27753	0.506	0.834	4.97198e-138
AHNAK	1.87951e-145	-1.29325	0.531	0.876	4.03362e-141
ACP5	5.30318e-133	-1.38236	0.399	0.738	1.13812e-128
CHIT1	4.72695e-21	-1.48375	0.16	0.308	1.01445e-16
FOLR2	4.48886e-168	-1.65029	0.281	0.671	9.63355e-164
CPVL	2.00528e-238	-1.94262	0.43	0.9	4.30352e-234
CCL17	9.7042e-84	-2.56338	0.028	0.226	2.08262e-79

## Sheet: CD163+MRC1+ 4dpi vs -5dpi
	p_val	avg_log2FC	pct.1	pct.2	p_val_adj
A4GALT	0	-0.443924	0.238	0.523	0
ABCA2	0	-0.495492	0.221	0.513	0
ABCG1	0	-0.665891	0.627	0.924	0
ACAD10	0	-0.482732	0.911	0.993	0
ACO1	0	-0.365031	0.23	0.504	0
ACP5	0	-0.380058	0.627	0.864	0
ADAMDEC1	0	1.19096	0.234	0.025	0
AHNAK	0	-0.407579	0.611	0.852	0
AIG1	0	-0.466514	0.296	0.629	0
AKAP9	0	-0.421066	0.407	0.678	0
ALOX5	0	-0.543598	0.532	0.867	0
ALOX5AP	0	-0.366949	0.873	0.987	0
ANXA1	0	0.418921	0.883	0.966	0
ANXA5	0	-0.367181	0.894	0.991	0
AP1S2	0	-0.592799	0.686	0.947	0
APIP	0	-0.265927	0.542	0.794	0
APMAP	0	-0.310614	0.421	0.688	0
APOC2	0	-1.11901	0.441	0.834	0
APP	0	-0.407885	0.773	0.966	0
ARHGEF28	0	-0.36979	0.267	0.538	0
ARL6IP4	0	-0.290122	0.416	0.698	0
ATOX1	0	0.437427	0.899	0.976	0
B2M	0	0.383772	0.987	0.996	0
BCAP31	0	-0.321926	0.676	0.907	0
BCL2A1	0	0.922253	0.7	0.624	0
BRI3	0	0.410376	0.892	0.971	0
C1QC	0	1.0669	0.57	0.536	0
C9orf16	0	-0.47196	0.757	0.965	0
CAMP	0	-0.562403	0.758	0.965	0
CASP1	0	0.278577	0.801	0.926	0
CCDC151	0	-0.437637	0.358	0.667	0
CCL18	0	-1.09874	0.868	0.99	0
CCL24	0	-1.63376	0.037	0.233	0
CCL3	0	1.14516	0.198	0.026	0
CCL4L1	0	2.5695	0.176	0.014	0
CCND3	0	-0.302817	0.566	0.817	0
CCNI	0	-0.299285	0.66	0.899	0
CD151	0	-0.277539	0.676	0.903	0
CD177	0	-0.53784	0.369	0.704	0
CD36	0	0.425097	0.727	0.812	0
CD46	0	-0.431386	0.313	0.621	0
CD52	0	-0.406753	0.791	0.978	0
CD63	0	-0.492513	0.927	0.993	0
CD69	0	1.1523	0.282	0.142	0
CD74	0	-0.522368	0.994	0.999	0
CD9	0	-0.507147	0.796	0.978	0
CFD	0	-0.509849	0.928	0.996	0
CHCHD2	0	0.699622	0.727	0.713	0
CHI3L1	0	-1.18234	0.463	0.897	0
CHIT1	0	-1.34835	0.602	0.95	0
CLEC4E	0	-0.411903	0.317	0.606	0
COX7B	0	0.356088	0.816	0.924	0
CREG1	0	0.403971	0.712	0.829	0
CXCL3	0	1.83756	0.539	0.225	0
CYB5R3	0	-0.294694	0.483	0.753	0
CYP27A1	0	-0.40512	0.866	0.988	0
DAZAP1	0	-0.253998	0.622	0.87	0
DBNDD2	0	-0.493347	0.544	0.841	0
DCTN3	0	-0.276879	0.635	0.885	0
DDRGK1	0	-0.525123	0.623	0.893	0
DOK2	0	-0.33776	0.495	0.773	0
DST	0	-0.485607	0.451	0.785	0
DYNLT1	0	0.381641	0.637	0.727	0
EEF1A1	0	-0.557624	0.985	0.996	0
EEF1B2	0	-0.347402	0.898	0.984	0
EEF2	0	-0.388041	0.779	0.964	0
EIF3L	0	-0.263894	0.63	0.869	0
ELOA	0	0.474919	0.948	0.987	0
ENO3	0	-0.829547	0.485	0.766	0
ENSA	0	-0.307288	0.585	0.837	0
ENSMMUG00000001764	0	0.733468	0.775	0.799	0
ENSMMUG00000002320	0	0.553709	0.885	0.962	0
ENSMMUG00000007657	0	0.289816	0.731	0.852	0
ENSMMUG00000009425	0	-0.362018	0.912	0.986	0
ENSMMUG00000012749	0	-0.251731	0.336	0.617	0
ENSMMUG00000013088	0	-0.290551	0.367	0.646	0
ENSMMUG00000013256	0	1.18013	0.383	0.242	0
ENSMMUG00000016894	0	0.481454	0.881	0.962	0
ENSMMUG00000017890	0	0.527784	0.609	0.601	0
ENSMMUG00000018157	0	-0.365898	0.761	0.955	0
ENSMMUG00000018240	0	0.534655	0.908	0.961	0
ENSMMUG00000018687	0	-0.441461	0.85	0.983	0
ENSMMUG00000019371	0	-0.591689	0.654	0.925	0
ENSMMUG00000020721	0	-0.335385	0.672	0.911	0
ENSMMUG00000022428	0	0.376127	0.747	0.843	0
ENSMMUG00000023035	0	-0.559876	0.342	0.689	0
ENSMMUG00000029273	0	-0.385871	0.16	0.428	0
ENSMMUG00000030408	0	0.313118	0.797	0.902	0
ENSMMUG00000032580	0	-0.290025	0.215	0.536	0
ENSMMUG00000042343	0	1.50461	0.23	0.066	0
ENSMMUG00000044585	0	0.436561	0.835	0.934	0
ENSMMUG00000045208	0	0.663236	0.59	0.635	0
ENSMMUG00000049154	0	-0.604415	0.788	0.978	0
ENSMMUG00000051239	0	0.547801	0.953	0.991	0
ENSMMUG00000054038	0	0.530382	0.916	0.984	0
ENSMMUG00000055584	0	0.710094	0.74	0.747	0
ENSMMUG00000061125	0	-0.308254	0.722	0.942	0
ENSMMUG00000061959	0	1.08126	0.17	0.025	0
ENSMMUG00000063725	0	1.19372	0.521	0.386	0
ETHE1	0	-0.456398	0.72	0.952	0
FCGR1A	0	-0.368918	0.553	0.83	0
FLNA	0	-0.330409	0.776	0.964	0
FOS	0	1.04085	0.724	0.684	0
FTL	0	0.949356	0.923	0.976	0
G0S2	0	1.08395	0.614	0.495	0
GBP3	0	0.898774	0.564	0.48	0
GCA	0	-0.734985	0.265	0.662	0
GLRX	0	0.4648	0.664	0.716	0
GPCPD1	0	-0.27376	0.764	0.955	0
GPX4	0	-0.261723	0.951	0.993	0
H2AFJ	0	0.413587	0.77	0.867	0
H2AFZ	0	-0.308152	0.819	0.975	0
HBA	0	3.37948	0.537	0.287	0
HINT2	0	-0.340802	0.464	0.777	0
HMGN3	0	-0.340917	0.463	0.772	0
ICAM3	0	-0.496022	0.426	0.761	0
IER3	0	0.933211	0.302	0.131	0
IFI16	0	0.594407	0.793	0.863	0
IFI27	0	2.12065	0.604	0.278	0
IFI27L2	0	0.310132	0.814	0.933	0
IFI6	0	1.49851	0.973	0.928	0
IFIT1	0	0.978218	0.451	0.192	0
IFIT2	0	1.01729	0.533	0.421	0
IFIT3	0	1.02274	0.524	0.326	0
IGSF8	0	-0.377205	0.434	0.72	0
IL1B	0	1.00922	0.366	0.249	0
IRF7	0	0.811254	0.336	0.133	0
ISG15	0	1.82192	0.608	0.263	0
ITGAX	0	-0.386952	0.621	0.895	0
JUN	0	0.378134	0.831	0.939	0
LDHA	0	0.600793	0.805	0.891	0
LGALS3	0	-0.331512	0.966	0.995	0
LGALS3BP	0	0.685326	0.766	0.85	0
LGMN	0	0.633132	0.609	0.681	0
LILRA5	0	-0.583616	0.55	0.859	0
LRP1	0	-0.307827	0.794	0.97	0
LRPAP1	0	-0.298279	0.623	0.867	0
LSM6	0	-0.293754	0.561	0.819	0
LTB4R.1	0	-0.527705	0.264	0.588	0
LY86	0	-0.558216	0.671	0.936	0
M6PR	0	-0.385892	0.644	0.897	0
MAMU-DRA	0	-0.536257	0.984	0.996	0
MAMU-DRB1	0	-0.287754	0.97	0.996	0
MAMU-E	0	0.374599	0.94	0.991	0
MAMU-F	0	-0.357969	0.428	0.737	0
MARCO	0	-0.866703	0.669	0.961	0
MATN2	0	-0.394649	0.151	0.426	0
MCEMP1	0	-0.411139	0.814	0.98	0
MCL1	0	0.318186	0.698	0.812	0
MCM7	0	-0.821147	0.337	0.743	0
MPC2	0	-0.599931	0.743	0.975	0
MPEG1	0	0.404105	0.753	0.84	0
MRC1	0	-0.524577	0.81	0.98	0
MRPS15	0	-0.254339	0.645	0.886	0
MRPS23	0	-0.284026	0.549	0.816	0
MS4A6A	0	0.983199	0.414	0.197	0
MX1	0	1.20564	0.797	0.539	0
MX2	0	1.17035	0.44	0.157	0
MYDGF	0	-0.405984	0.695	0.936	0
NDUFB4	0	0.362421	0.723	0.822	0
NEIL2	0	-0.309619	0.114	0.375	0
NFKBIA	0	0.826255	0.778	0.858	0
NME2	0	-0.363195	0.948	0.994	0
NOP10	0	0.451527	0.756	0.853	0
NPM1	0	-0.300936	0.799	0.958	0
NRP2	0	-0.405207	0.55	0.829	0
NSA2	0	-0.250987	0.639	0.879	0
NUDT16	0	-0.403617	0.539	0.837	0
OAS2	0	0.970291	0.512	0.261	0
ODF3B	0	0.650542	0.661	0.578	0
PABPC1	0	-0.474795	0.867	0.99	0
PDLIM1	0	-0.486319	0.581	0.872	0
PEBP1	0	-0.339587	0.756	0.96	0
PECAM1	0	-0.363068	0.743	0.954	0
PFAS	0	-0.438457	0.451	0.762	0
PFN1	0	-0.37508	0.965	0.996	0
PLAAT3	0	0.393043	0.579	0.765	0
PLAC8	0	1.12601	0.947	0.968	0
PLD3	0	0.859831	0.51	0.44	0
PLTP	0	-0.702733	0.441	0.764	0
POLR2E	0	-0.339175	0.57	0.841	0
PROS1	0	-0.416914	0.423	0.738	0
PSAP	0	-0.384378	0.948	0.995	0
PSMB9	0	0.438422	0.776	0.891	0
PSME2	0	0.42966	0.803	0.911	0
PTGER4	0	0.598567	0.609	0.609	0
PTTG1IP	0	-0.304808	0.468	0.731	0
PZP	0	-0.455944	0.373	0.666	0
RAC2	0	-0.260885	0.317	0.586	0
RASSF4	0	-0.475826	0.449	0.761	0
RHBDD2	0	-0.786061	0.449	0.822	0
RNASE6	0	0.683438	0.741	0.79	0
RNF103	0	-0.508772	0.556	0.831	0
RPN1	0	-0.261215	0.587	0.834	0
S100A8	0	2.14346	0.376	0.09	0
S100A9	0	1.32423	0.256	0.052	0
SDC2	0	0.303087	0.705	0.831	0
SH3BGRL	0	-0.29655	0.779	0.965	0
SHISA5	0	0.38194	0.726	0.838	0
SHTN1	0	-0.493919	0.598	0.898	0
SIGLEC1	0	1.03685	0.618	0.314	0
SLAMF9	0	-0.711321	0.449	0.832	0
SLC1A5	0	-0.347188	0.57	0.849	0
SLC25A43	0	-0.41444	0.681	0.928	0
SLC25A6	0	-0.340282	0.857	0.981	0
SLC29A1	0	-0.277841	0.919	0.992	0
SLC6A6	0	-0.270328	0.58	0.826	0
SLCO2B1	0	-0.309012	0.534	0.8	0
SMC6	0	-0.357016	0.624	0.888	0
SMCO4	0	-0.360122	0.481	0.758	0
SRGN	0	0.463254	0.877	0.967	0
STAT1	0	0.564213	0.569	0.541	0
STMND1	0	-0.381503	0.185	0.447	0
SUB1	0	0.416704	0.646	0.743	0
SVIL	0	-0.316948	0.353	0.625	0
SYNGR2	0	-0.358909	0.767	0.96	0
TECR	0	-0.574338	0.609	0.916	0
TMED9	0	-0.279308	0.621	0.867	0
TMEM91	0	-0.399304	0.322	0.613	0
TNFSF13B	0	0.67076	0.494	0.396	0
TRPV2	0	-0.292892	0.644	0.897	0
TSPO	0	-0.264832	0.916	0.991	0
TTC3	0	-0.440111	0.292	0.6	0
UBE2L6	0	0.53773	0.532	0.54	0
VSIG4	0	1.11464	0.289	0.053	0
WDR13	0	-0.360304	0.63	0.891	0
WLS	0	-0.630893	0.346	0.724	0
YBX1	0	-0.374877	0.892	0.985	0
ZC3H10	0	0.986182	0.861	0.851	0
ZDHHC3	0	-0.304807	0.533	0.807	0
ZFP36	0	0.671385	0.824	0.878	0
ZNF483	0	-0.278647	0.21	0.468	0
PPP1R15A	9.88131291682493e-324	0.505374	0.627	0.682	2.1206285650798e-319
CLIC4	1.48219693752374e-323	-0.250825	0.437	0.696	3.1809428476197e-319
ATXN10	5.43472210425371e-323	-0.291346	0.39	0.656	1.16634571079389e-318
CD48	6.23510845051653e-321	-0.387839	0.765	0.938	1.33811662456535e-316
CITED2	2.9322796080678e-320	0.64032	0.38	0.415	6.2929652668743e-316
MINK1	1.07335761559011e-319	-0.26551	0.547	0.794	2.30353277881793e-315
TMEM97	4.32243211577131e-319	-0.367779	0.231	0.487	9.27637156365682e-315
SMYD2	5.61268454988573e-319	-0.286154	0.272	0.531	1.20453823125098e-314
PPIC	5.94687055273275e-319	-0.341948	0.182	0.425	1.27625788932198e-314
FUOM	7.18984090454016e-319	-0.255036	0.884	0.987	1.54301175652336e-314
TUBA1A	3.5186713011474e-318	-0.32269	0.904	0.989	7.55142047939243e-314
ENSMMUG00000052293	4.36031706949442e-318	-0.347727	0.912	0.987	9.35767646284198e-314
GSN	1.60033248003519e-317	-0.495573	0.627	0.847	3.43447353540353e-313
PRKDC	6.1618301161223e-317	-0.338118	0.267	0.527	1.32239036122101e-312
UCP2	3.28511179660856e-316	0.460425	0.748	0.833	7.05017842670163e-312
NAAA	1.61935532359096e-314	-0.283558	0.533	0.783	3.47529845995857e-310
ARHGAP18	6.95660901191727e-313	-0.280282	0.548	0.794	0
SOD2	1.00554049131601e-310	0.919118	0.666	0.642	2.15799e-306
ENSMMUG00000006283	0	0.646937	0.459	0.351	1.08102e-304
GIMAP4	0	0.604978	0.396	0.32	2.48178e-304
HSD17B14	3.06351e-308	-0.357383	0.237	0.49	6.5746e-304
EIF4A2	4.90925e-307	-0.298741	0.628	0.855	1.05357e-302
SEC61G	7.31647e-307	0.258363	0.714	0.846	1.57019e-302
GSTO1	1.02993e-305	-0.308552	0.391	0.651	2.21033e-301
ENSMMUG00000060377	1.80407e-305	0.620785	0.503	0.4	3.87171e-301
OAS1	3.96812e-305	0.76916	0.422	0.299	8.51598e-301
TSC22D3	4.24143e-305	-0.287036	0.506	0.757	9.10253e-301
ENSMMUG00000022489	3.8462e-301	0.518353	0.492	0.576	8.25433e-297
MYO6	2.86376e-300	-0.297962	0.149	0.373	6.14592e-296
SAMHD1	2.5062e-297	0.456181	0.682	0.702	5.37856e-293
TUSC3	3.24323e-297	-0.332543	0.179	0.414	6.96029e-293
RNF213	1.31698e-296	0.478987	0.623	0.615	2.82637e-292
HYPK	2.54368e-295	0.282606	0.681	0.787	5.45898e-291
ENSMMUG00000005593	3.37655e-295	0.345242	0.972	0.992	7.24642e-291
CSF1R	1.73964e-292	0.322925	0.544	0.63	3.73344e-288
ENSMMUG00000006855	1.05831e-289	-0.269801	0.35	0.6	2.27124e-285
JUNB	1.15403e-289	0.535793	0.427	0.428	2.47667e-285
ENSMMUG00000064873	2.0984e-287	0.511357	0.209	0.058	4.50338e-283
PEX16	4.65991e-287	-0.268394	0.353	0.602	1.00006e-282
SERPING1	7.16943e-287	0.505506	0.155	0.028	1.53863e-282
ENSMMUG00000061824	7.75523e-286	0.270008	0.931	0.986	1.66435e-281
DNASE2B	8.71516e-286	-0.280792	0.302	0.547	1.87036e-281
UBASH3B	1.86573e-285	-0.250607	0.38	0.623	4.00404e-281
AXL	2.57189e-285	-0.33044	0.213	0.449	5.51954e-281
VPS13C	9.70337e-284	-0.29334	0.3	0.546	2.08244e-279
DHCR24	3.07068e-283	-0.282542	0.202	0.428	6.58998e-279
MBP	2.13424e-282	-0.265565	0.343	0.589	4.5803e-278
MZT2B	4.84594e-282	0.259965	0.453	0.584	1.03999e-277
ENSMMUG00000012140	3.54753e-281	0.284431	0.931	0.988	7.61335e-277
CD44	7.07879e-281	-0.330663	0.856	0.976	1.51918e-276
FFAR4	7.42318e-281	-0.332216	0.311	0.558	1.59309e-276
ENSMMUG00000001210	7.36912e-277	-0.255735	0.299	0.542	1.58149e-272
TOMM40	3.45744e-276	-0.252461	0.334	0.575	7.42002e-272
PTGDS	1.53761e-275	-0.34124	0.2	0.419	3.29986e-271
CSTB	1.11674e-274	-0.322654	0.93	0.989	2.39664e-270
GPD1	2.10965e-274	-0.344074	0.173	0.393	4.52752e-270
LSP1	5.07736e-273	0.927092	0.398	0.239	1.08965e-268
ISG20	4.05798e-270	0.730113	0.388	0.257	8.70883e-266
FBXO10	5.26338e-270	0.260322	0.156	0.024	1.12957e-265
KLF6	6.85253e-268	0.328384	0.745	0.846	1.47062e-263
ENSMMUG00000015208	9.08869e-268	0.278219	0.594	0.698	1.95052e-263
PLAAT4	1.04281e-267	0.401437	0.406	0.477	2.23797e-263
DAZAP2	1.53013e-267	0.25693	0.678	0.799	3.28382e-263
TNFAIP3	6.00092e-266	0.675104	0.307	0.19	1.28786e-261
PET100	6.66731e-265	0.457794	0.524	0.521	1.43087e-260
TMEM123	1.37603e-264	0.432922	0.491	0.478	2.9531e-260
UNC93B1	1.97108e-264	0.278338	0.588	0.676	4.23012e-260
MOCOS	2.50965e-264	-0.478599	0.198	0.424	5.38595e-260
APOBEC3A	9.32786e-263	0.666639	0.126	0.014	2.00185e-258
GZMB	1.61869e-261	1.91439	0.123	0.015	3.47388e-257
ESYT1	2.66182e-261	-0.256408	0.387	0.626	5.71252e-257
ARL6	1.36559e-259	-0.26557	0.127	0.325	2.93069e-255
CEACAM5	4.55241e-259	-0.287782	0.483	0.718	9.76992e-255
GALNT12	8.38144e-259	-0.278526	0.298	0.532	1.79874e-254
NAPA	1.25787e-258	0.333322	0.561	0.64	2.69952e-254
MRPL53	2.41181e-258	0.31325	0.581	0.66	5.17599e-254
NINJ1	7.20529e-258	0.321404	0.634	0.739	1.54633e-253
IFI44	3.62146e-257	0.587793	0.392	0.237	7.77202e-253
CDH1	1.14436e-255	-0.349215	0.195	0.415	2.45591e-251
LDLRAP1	2.85049e-255	-0.283764	0.294	0.525	6.11743e-251
SIGLEC5	9.77071e-255	0.365682	0.119	0.011	2.09689e-250
PAK1	1.74442e-254	-0.259172	0.308	0.54	3.7437e-250
MLEC	3.77951e-254	-0.260455	0.35	0.585	8.11121e-250
CORO1A	1.04401e-253	0.619888	0.466	0.425	2.24054e-249
FIS1	3.94958e-253	0.370277	0.534	0.553	8.47618e-249
SCGB3A1	7.65144e-250	1.13063	0.29	0.204	1.64208e-245
SUPT4H1	3.46162e-249	0.26443	0.579	0.685	7.42897e-245
CLEC12A	4.30351e-248	0.402986	0.494	0.504	9.23576e-244
FYB1	9.23545e-246	0.645749	0.216	0.087	1.98202e-241
TMX4	1.62339e-245	-0.274342	0.177	0.385	3.48395e-241
SP100	5.54019e-244	0.319025	0.542	0.601	1.18898e-239
SLFN5	6.16545e-244	0.561231	0.317	0.148	1.32317e-239
SLIRP	1.05898e-243	0.273413	0.62	0.72	2.27268e-239
AWAT2	1.15247e-242	-0.304953	0.148	0.34	2.47332e-238
CPM	1.41244e-242	0.2539	0.573	0.709	3.03124e-238
RARRES1	4.54231e-242	-0.499346	0.198	0.41	9.74825e-238
HMOX1	1.38599e-241	1.42354	0.311	0.209	2.97447e-237
BNIP3L	1.77584e-241	0.373263	0.532	0.584	3.81113e-237
ENSMMUG00000002075	6.03689e-240	0.29708	0.834	0.959	1.29558e-235
C1H1orf162	1.59261e-239	0.362273	0.542	0.596	3.4179e-235
IGF2R	3.44846e-237	-0.27658	0.228	0.443	7.40075e-233
AIM2	3.75642e-237	0.389218	0.452	0.474	8.06165e-233
PVRIG	1.52446e-229	0.32184	0.434	0.443	3.27164e-225
EGR1	2.25926e-229	0.613679	0.166	0.047	4.8486e-225
CYBRD1	5.06808e-229	0.303784	0.119	0.015	1.08766e-224
UBE2L3	1.25647e-228	0.331682	0.535	0.567	2.69652e-224
AQP3	2.34013e-228	-0.408688	0.105	0.283	5.02214e-224
FPR1	1.27147e-227	0.27663	0.478	0.525	2.72871e-223
ENSMMUG00000058325	1.16119e-226	0.507975	0.545	0.516	2.49204e-222
CIR1	2.69152e-222	0.503828	0.412	0.33	5.77626e-218
PLIN2	3.01546e-222	0.285618	0.541	0.62	6.47147e-218
FAM126A	1.12482e-221	-0.265308	0.142	0.329	2.41397e-217
PACSIN3	1.03742e-220	-0.264121	0.082	0.246	2.22641e-216
BEX4	1.12158e-220	-0.270738	0.122	0.303	2.40702e-216
STMP1	1.17465e-218	0.522459	0.338	0.232	2.52092e-214
LBHD2	4.08377e-217	-0.276812	0.211	0.409	8.76419e-213
VMO1	1.07159e-216	0.55074	0.622	0.614	2.29973e-212
GPBAR1	2.26151e-216	0.434014	0.393	0.302	4.85344e-212
VAMP5	2.81151e-214	0.380853	0.48	0.472	6.03378e-210
SLC44A2	4.60318e-214	-0.259033	0.177	0.371	9.87889e-210
ARF6	2.75503e-213	0.283342	0.489	0.552	5.91257e-209
HIF1A	8.32773e-213	0.409703	0.439	0.464	1.78721e-208
TREM2	1.28568e-212	0.471992	0.142	0.03	2.75921e-208
GPR183	1.32785e-212	0.4153	0.112	0.017	2.8497e-208
LAMTOR5	7.63021e-212	0.294522	0.468	0.503	1.63752e-207
ENSMMUG00000062821	1.95829e-211	0.528071	0.376	0.293	4.20268e-207
C1QB	7.74424e-210	0.625366	0.613	0.684	1.66199e-205
ZFYVE16	1.43332e-208	-0.252518	0.257	0.462	3.07606e-204
MICAL1	2.72982e-207	-0.260066	0.252	0.455	5.85846e-203
NDUFB3	3.13485e-205	0.315046	0.484	0.518	6.7277e-201
RAB8A	5.70528e-203	0.444905	0.429	0.398	1.22441e-198
ZFP36L1	1.4625e-202	0.63809	0.371	0.286	3.13867e-198
IFI44L	5.10819e-202	0.448879	0.242	0.1	1.09627e-197
ADGRE1	7.64142e-202	-0.323309	0.262	0.467	1.63992e-197
ENSMMUG00000062917	1.1943e-200	0.832017	0.153	0.057	2.56308e-196
LIMCH1	1.99785e-200	-0.264122	0.154	0.336	4.28759e-196
ADGRE5	1.29718e-198	0.283758	0.549	0.636	2.78387e-194
CXCL10	2.92264e-195	0.909991	0.129	0.025	6.27228e-191
SPATS2L	3.85733e-194	0.337609	0.434	0.45	8.27822e-190
CACNB4	9.64492e-191	-0.261323	0.178	0.36	2.0699e-186
OASL	2.5849e-189	0.506928	0.422	0.333	5.54746e-185
CTSL	1.33163e-188	0.381827	0.391	0.483	2.85782e-184
TUBB2B	2.01887e-185	0.288431	0.563	0.641	4.3327e-181
IRF8	1.49886e-182	0.386606	0.433	0.514	3.21671e-178
ADAR	1.09262e-181	0.284544	0.472	0.512	2.34487e-177
CXCL8	6.45488e-180	0.519375	0.258	0.143	1.38528e-175
CEP85	9.52904e-180	0.454885	0.343	0.257	2.04503e-175
CTSD	2.33881e-179	0.465177	0.934	0.986	5.01932e-175
BTG1	3.82681e-178	0.307509	0.483	0.56	8.21272e-174
FIG4	3.47367e-177	-0.260726	0.167	0.341	7.45483e-173
HERC5	7.69519e-177	0.528625	0.371	0.245	1.65147e-172
DNPEP	4.92757e-174	0.256208	0.427	0.466	1.05751e-169
ENSMMUG00000041076	2.38324e-173	0.295417	0.371	0.378	5.11468e-169
CCL2	3.91428e-172	1.22988	0.182	0.078	8.40043e-168
ENSMMUG00000015749	5.79615e-172	0.271616	0.423	0.47	1.24391e-167
ENSMMUG00000058919	1.16189e-171	0.283564	0.424	0.467	2.49352e-167
MT2A	1.87019e-170	0.428962	0.494	0.578	4.01362e-166
XAF1	8.35294e-169	0.456869	0.355	0.246	1.79262e-164
SLC25A37	1.13148e-167	0.316953	0.426	0.451	2.42826e-163
APOL2	9.02477e-167	0.487751	0.274	0.227	1.93681e-162
OAS3	5.49123e-166	0.418358	0.319	0.22	1.17847e-161
CD86	7.8547e-166	0.426888	0.326	0.282	1.6857e-161
IL7R	4.31045e-164	0.317959	0.479	0.523	9.25066e-160
CTSB	1.16444e-162	0.300294	0.939	0.989	2.499e-158
COMT	1.14141e-161	0.272127	0.399	0.428	2.44957e-157
FER1L6	5.26622e-161	-0.263908	0.118	0.267	1.13018e-156
SNRPG	7.46954e-160	0.383861	0.329	0.257	1.60304e-155
RHOA	9.60019e-157	0.28896	0.954	0.993	2.0603e-152
H2AC20	5.29533e-156	0.414272	0.366	0.389	1.13643e-151
APOE	2.64936e-155	0.375556	0.964	0.99	5.6858e-151
EPSTI1	1.28354e-154	0.460532	0.257	0.146	2.75461e-150
CCR1	6.73404e-154	0.407784	0.231	0.139	1.44519e-149
SP110	1.54627e-153	0.318633	0.375	0.381	3.31844e-149
NT5C2	1.80154e-153	0.273618	0.414	0.427	3.86628e-149
NXPE3	3.3811e-151	0.33163	0.445	0.473	7.25617e-147
DUSP6	4.69199e-150	0.35294	0.465	0.467	1.00695e-145
ITGA5	2.83975e-149	0.303706	0.345	0.344	6.0944e-145
ENSMMUG00000055885	1.38627e-148	0.923355	0.133	0.044	2.97508e-144
FOSB	1.04899e-147	0.433787	0.326	0.302	2.25124e-143
TIMP1	1.328e-146	0.464369	0.119	0.037	2.85003e-142
CALM3	9.67181e-145	0.271688	0.369	0.413	2.07567e-140
KCTD12	1.05557e-144	0.264523	0.367	0.386	2.26537e-140
HIPK1	1.46621e-143	0.417887	0.197	0.105	3.14663e-139
NMI	1.6125e-143	0.283895	0.4	0.403	3.46059e-139
FOLR2	1.06859e-142	0.346067	0.247	0.205	2.29331e-138
PTPRCAP	6.65485e-140	0.56389	0.1	0.029	1.4282e-135
RNF145	1.48906e-139	0.393226	0.261	0.189	3.19567e-135
IDO1	2.17652e-137	0.4622	0.112	0.032	4.67103e-133
ZNFX1	4.46157e-137	0.311534	0.369	0.352	9.57499e-133
ABI3	1.02457e-136	0.334988	0.164	0.069	2.19884e-132
TMEM176B	1.18105e-136	0.529721	0.127	0.038	2.53465e-132
RNF167	2.86721e-136	0.262874	0.449	0.566	6.15332e-132
CMPK2	1.29189e-135	0.305965	0.175	0.074	2.77252e-131
PLBD1	8.35083e-135	0.442611	0.333	0.235	1.79217e-130
APOL6	2.32525e-134	0.37797	0.215	0.131	4.99021e-130
FN1	5.61853e-134	0.566157	0.831	0.836	1.20579e-129
C15orf48	3.7935e-133	0.547551	0.123	0.045	8.14122e-129
PLA2G2D	2.17961e-131	0.512967	0.138	0.058	4.67766e-127
ATP5F1E	4.74486e-131	0.265347	0.98	0.994	1.01829e-126
EIF2AK2	7.88769e-130	0.355067	0.308	0.233	1.69278e-125
RSAD2	3.63527e-129	0.330996	0.148	0.055	7.80165e-125
ENSMMUG00000065304	5.27769e-129	0.336521	0.243	0.152	1.13264e-124
ENSMMUG00000040065	5.49484e-129	0.35447	0.311	0.254	1.17925e-124
HIST1H2AC	1.01407e-125	0.409704	0.344	0.319	2.17629e-121
SAMD9L	5.42141e-124	0.315856	0.361	0.334	1.16349e-119
PML	1.57011e-123	0.348687	0.275	0.181	3.36962e-119
ENSMMUG00000052609	5.60943e-119	0.264818	0.97	0.992	1.20384e-114
THBD	2.03058e-118	0.263697	0.181	0.173	4.35784e-114
CPVL	8.76826e-118	0.452921	0.233	0.187	1.88176e-113
OTUD1	4.23261e-117	0.314788	0.293	0.257	9.0836e-113
IDH2	1.06108e-115	0.311019	0.32	0.323	2.27719e-111
LY96	1.48616e-115	0.296287	0.298	0.282	3.18945e-111
CDKN1A	2.10792e-115	0.506647	0.187	0.099	4.52381e-111
CLEC2B	3.81851e-115	0.323392	0.251	0.229	8.19491e-111
VCAN	2.06538e-113	0.299365	0.154	0.069	4.43252e-109
GADD45B	2.45415e-112	0.311834	0.294	0.317	5.26685e-108
FTH1	2.08106e-111	0.256728	0.998	0.999	4.46617e-107
NIBAN1	1.59365e-109	0.304517	0.342	0.304	3.42014e-105
DHX58	2.67072e-109	0.325151	0.271	0.199	5.73163e-105
PLXNB2	1.0149e-104	0.300234	0.12	0.049	2.17808e-100
KCNH7	6.09145e-100	0.283774	0.264	0.233	1.30729e-95
VSIR	6.27757e-99	0.299434	0.257	0.24	1.34723e-94
HBEGF	1.17869e-98	0.279186	0.274	0.282	2.52959e-94
RASSF2	6.15167e-98	0.316844	0.141	0.071	1.32021e-93
BHLHE40	2.19819e-97	0.268555	0.249	0.249	4.71754e-93
CCDC50	9.61207e-97	0.52118	0.242	0.251	2.06285e-92
DDIT4	1.02887e-95	0.333908	0.212	0.177	2.20805e-91
OSM	3.74632e-94	0.320716	0.147	0.071	8.03999e-90
MAFB	5.19407e-94	0.265156	0.212	0.148	1.1147e-89
ENSMMUG00000060858	1.21843e-93	0.255124	0.132	0.064	2.61487e-89
PARP14	1.59755e-93	0.253191	0.254	0.23	3.42851e-89
ENSMMUG00000003272	1.39019e-92	0.277352	0.191	0.115	2.9835e-88
MT1E	1.76702e-88	0.683222	0.377	0.391	3.79221e-84
CSF3R	5.94517e-87	0.283705	0.172	0.144	1.27589e-82
APOBEC3H	1.11292e-84	0.281932	0.213	0.161	2.38843e-80
CDKN2B	2.40471e-83	-0.356515	0.08	0.165	5.16075e-79
PMAIP1	2.32004e-82	0.251696	0.176	0.156	4.97905e-78
ENSMMUG00000061756	5.56808e-82	0.253326	0.171	0.099	1.19497e-77
NFAM1	9.22159e-80	0.250964	0.195	0.128	1.97904e-75
CFP	1.24665e-75	0.326511	0.215	0.166	2.67544e-71
DDX60	3.49423e-73	0.274254	0.19	0.136	7.49896e-69
DDX58	3.56562e-73	0.263217	0.222	0.164	7.65217e-69
HSPB1	1.13441e-67	0.289561	0.13	0.101	2.43457e-63
PKIB	2.92347e-55	0.259566	0.193	0.148	6.27406e-51
CCL5	9.94951e-52	0.332029	0.155	0.128	2.13526e-47
MARCKSL1	2.45947e-51	0.256692	0.166	0.123	5.27828e-47
SCGB1A1	3.39807e-35	0.401971	0.243	0.186	7.29259e-31
