# Supplementary material for: TREM2+ and interstitial-like macrophages orchestrate airway inflammation in SARS-CoV-2 infection in rhesus macaques
Source: Nat Commun. 2023 Apr 6;14:1914. doi: 10.1038/s41467-023-37425-9 (PMC10078029; doi:10.1038/s41467-023-37425-9)
Supplement: Supplementary file 7 — Supplementary Data 5 [file 41467_2023_37425_MOESM7_ESM.xlsx]

## Sheet: Sheet1
		BlueprintEncodeData reference		Lung single-cell reference				Bulk sorted cells reference
Sample	# Cells pass QC	Macrophages	Monocytes	CD163+MRC1 Mac	CD163 MRC1+TREM2+ Mac	CD163+MRC1- Mac	CD16+ Mono	AM	nonAM
BAL_-5dpi_Treated_RLf10	5108	5050	58	4304	796	8	0	4933	175
BAL_-5dpi_Treated_RVf12	5518	5427	91	4658	831	29	0	5105	413
BAL_-5dpi_Untreated_5-215	210	200	10	177	33	0	0	191	19
BAL_-5dpi_Untreated_RHz12	4298	4256	42	3952	330	16	0	4168	130
BAL_-5dpi_Untreated_RQv9	7941	7908	33	7486	446	7	2	7835	106
BAL_4dpi_Treated_RLf10	7088	6875	213	6105	752	231	0	6629	459
BAL_4dpi_Treated_RVf12	1180	1162	18	1049	120	11	0	1109	71
BAL_4dpi_Untreated_5-215	3651	3503	148	2982	545	124	0	3216	435
BAL_4dpi_Untreated_RHz12	8479	6170	2309	2418	4893	1160	8	3665	4814
BAL_4dpi_Untreated_RQv9	4133	3958	175	3553	548	27	5	3974	159
