# Supplementary material for: TREM2+ and interstitial-like macrophages orchestrate airway inflammation in SARS-CoV-2 infection in rhesus macaques
Source: Nat Commun. 2023 Apr 6;14:1914. doi: 10.1038/s41467-023-37425-9 (PMC10078029; doi:10.1038/s41467-023-37425-9)
Supplement: Supplementary file 8 — Supplementary Data 6 [file 41467_2023_37425_MOESM8_ESM.xlsx]

## Sheet: Human markers
	p_val	avg_log2FC	pct.1	pct.2	p_val_adj	cluster	gene
SERPING1	0	1.81283	0.9	0.392	0	FABP4hi	SERPING1
CES1	0	1.6908	0.793	0.354	0	FABP4hi	CES1
CD52	0	1.59951	0.967	0.639	0	FABP4hi	CD52
RBP4	0	1.43377	0.599	0.152	0	FABP4hi	RBP4
FABP4	0	1.43215	0.895	0.385	0	FABP4hi	FABP4
INHBA	0	1.38292	0.697	0.159	0	FABP4hi	INHBA
AKR1C2	0	1.363	0.506	0.098	0	FABP4hi	AKR1C2
NUPR1	0	1.18348	0.804	0.389	0	FABP4hi	NUPR1
FBP1	0	1.16892	0.979	0.761	0	FABP4hi	FBP1
C1QB	0	1.13787	0.987	0.787	0	FABP4hi	C1QB
ALOX5AP	0	1.13749	0.983	0.766	0	FABP4hi	ALOX5AP
SERPINA1	0	1.1331	0.978	0.856	0	FABP4hi	SERPINA1
CCL18	0	1.1091	0.762	0.405	0	FABP4hi	CCL18
LGALS3BP	0	1.10897	0.81	0.317	0	FABP4hi	LGALS3BP
RP11-598F7.3	0	1.07247	0.722	0.235	0	FABP4hi	RP11-598F7.3
APOC1	0	1.07101	0.99	0.735	0	FABP4hi	APOC1
AKR1C3	0	1.04326	0.746	0.277	0	FABP4hi	AKR1C3
MCEMP1	0	1.01634	0.94	0.613	0	FABP4hi	MCEMP1
HPGD	0	0.975999	0.774	0.312	0	FABP4hi	HPGD
MARCO	0	0.97278	0.97	0.644	0	FABP4hi	MARCO
PPIC	0	0.936025	0.612	0.124	0	FABP4hi	PPIC
PDLIM1	0	0.899978	0.744	0.303	0	FABP4hi	PDLIM1
GCHFR	0	0.893946	0.955	0.63	0	FABP4hi	GCHFR
MGST3	0	0.874176	0.974	0.839	0	FABP4hi	MGST3
RND3	0	0.855721	0.353	0.052	0	FABP4hi	RND3
CD9	0	0.843562	0.941	0.641	0	FABP4hi	CD9
AQP3	0	0.824046	0.689	0.287	0	FABP4hi	AQP3
PCOLCE2	0	0.819325	0.508	0.101	0	FABP4hi	PCOLCE2
CYB5A	0	0.816154	0.855	0.484	0	FABP4hi	CYB5A
GLDN	0	0.814037	0.821	0.466	0	FABP4hi	GLDN
MLPH	0	0.808698	0.511	0.076	0	FABP4hi	MLPH
TREM1	0	0.802892	0.905	0.579	0	FABP4hi	TREM1
PLA2G16	0	0.788989	0.749	0.338	0	FABP4hi	PLA2G16
LY6E	0	0.783838	0.891	0.626	0	FABP4hi	LY6E
C1QA	0	0.777421	0.989	0.821	0	FABP4hi	C1QA
GPD1	0	0.776584	0.447	0.03	0	FABP4hi	GPD1
PPARG	0	0.772186	0.789	0.394	0	FABP4hi	PPARG
SCD	0	0.757813	0.591	0.205	0	FABP4hi	SCD
LGALS3	0	0.753997	0.991	0.935	0	FABP4hi	LGALS3
ALDH2	0	0.751069	0.964	0.791	0	FABP4hi	ALDH2
CTSC	0	0.745903	0.983	0.873	0	FABP4hi	CTSC
CYP27A1	0	0.729654	0.886	0.518	0	FABP4hi	CYP27A1
HLA-DQA1	0	0.709421	0.972	0.733	0	FABP4hi	HLA-DQA1
ABCG1	0	0.706687	0.727	0.348	0	FABP4hi	ABCG1
TXN	0	0.704803	0.982	0.901	0	FABP4hi	TXN
HLA-DRB1	0	0.701056	0.996	0.97	0	FABP4hi	HLA-DRB1
PRDX1	0	0.699761	0.974	0.907	0	FABP4hi	PRDX1
MME	0	0.685511	0.468	0.069	0	FABP4hi	MME
UBB	0	0.682318	0.964	0.877	0	FABP4hi	UBB
PEBP1	0	0.68033	0.909	0.672	0	FABP4hi	PEBP1
PHLDA3	0	0.677046	0.58	0.164	0	FABP4hi	PHLDA3
CD74	0	0.657524	0.999	0.998	0	FABP4hi	CD74
HLA-DRA	0	0.652645	0.998	0.985	0	FABP4hi	HLA-DRA
RMDN3	0	0.651569	0.75	0.387	0	FABP4hi	RMDN3
ACOT7	0	0.647359	0.461	0.105	0	FABP4hi	ACOT7
C1QC	0	0.643427	0.988	0.801	0	FABP4hi	C1QC
RP5-839B4.8	0	0.632103	0.562	0.157	0	FABP4hi	RP5-839B4.8
FHL1	0	0.627519	0.541	0.144	0	FABP4hi	FHL1
HLA-DQB1	0	0.614529	0.982	0.876	0	FABP4hi	HLA-DQB1
APIP	3.13238113528996e-318	0.644308	0.784	0.447	1.0554244997246e-313	FABP4hi	APIP
S100A13	7.4415871137221e-317	0.598209	0.501	0.16	2.50736836209753e-312	FABP4hi	S100A13
LDHB	7.04104e-301	0.694741	0.896	0.704	2.37241e-296	FABP4hi	LDHB
FABP3	3.00687e-278	1.71347	0.471	0.185	1.01314e-273	FABP4hi	FABP3
ABHD5	2.63354e-264	0.618574	0.711	0.394	8.87345e-260	FABP4hi	ABHD5
MT-CYB	7.50582e-253	0.61058	0.983	0.993	2.52901e-248	FABP4hi	MT-CYB
HLA-DRB5	9.20449e-234	0.639897	0.972	0.915	3.10136e-229	FABP4hi	HLA-DRB5
CXCL5	1.56758e-193	0.71592	0.365	0.121	5.2818e-189	FABP4hi	CXCL5
FN1	1.46745e-188	0.613067	0.658	0.378	4.94444e-184	FABP4hi	FN1
APOC4-APOC2	7.42854e-88	0.953889	0.323	0.196	2.50297e-83	FABP4hi	APOC4-APOC2
IFI27	2.99885e-42	0.753111	0.221	0.135	1.01043e-37	FABP4hi	IFI27
RNASE1	0	3.05895	0.627	0.174	0	SPP1hi	RNASE1
GPR183	0	1.06393	0.529	0.116	0	SPP1hi	GPR183
PMP22	0	0.968444	0.64	0.401	0	SPP1hi	PMP22
EMP1	9.48527483577505e-318	0.905244	0.384	0.104	3.19596850316604e-313	SPP1hi	EMP1
LGMN	0	1.08754	0.529	0.325	7.38778e-304	SPP1hi	LGMN
MS4A6A	4.15155e-291	0.988074	0.817	0.63	1.39882e-286	SPP1hi	MS4A6A
FPR3	3.10909e-283	0.723492	0.495	0.227	1.04758e-278	SPP1hi	FPR3
CPM	8.42136e-258	0.746558	0.657	0.532	2.83749e-253	SPP1hi	CPM
RGS1	6.42706e-254	1.10723	0.338	0.124	2.16553e-249	SPP1hi	RGS1
CSF1R	9.3543e-250	0.717404	0.554	0.33	3.15184e-245	SPP1hi	CSF1R
ALCAM	1.47396e-235	0.680212	0.749	0.604	4.96637e-231	SPP1hi	ALCAM
MAFB	4.11904e-235	0.761213	0.767	0.586	1.38787e-230	SPP1hi	MAFB
IER3	3.82157e-234	1.16911	0.517	0.306	1.28764e-229	SPP1hi	IER3
FCGR2B	1.22102e-224	0.735526	0.275	0.057	4.11409e-220	SPP1hi	FCGR2B
ZFP36L1	5.81331e-223	0.787657	0.643	0.42	1.95874e-218	SPP1hi	ZFP36L1
EMP3	1.20715e-211	0.63872	0.935	0.874	4.06738e-207	SPP1hi	EMP3
CTSB	6.76531e-206	0.594712	0.993	0.982	2.2795e-201	SPP1hi	CTSB
PLA2G7	2.46033e-204	0.725981	0.294	0.079	8.28985e-200	SPP1hi	PLA2G7
ZFP36	1.95073e-195	0.782369	0.914	0.85	6.57278e-191	SPP1hi	ZFP36
NEAT1	2.89513e-191	0.607256	0.952	0.894	9.75485e-187	SPP1hi	NEAT1
RNASE6	1.4089e-184	0.64675	0.586	0.349	4.74716e-180	SPP1hi	RNASE6
EGR1	5.28384e-181	1.15459	0.468	0.334	1.78034e-176	SPP1hi	EGR1
TMEM176B	1.87736e-177	0.649339	0.355	0.127	6.32558e-173	SPP1hi	TMEM176B
FOSB	9.0493e-162	0.74722	0.501	0.327	3.04907e-157	SPP1hi	FOSB
NR4A2	1.04289e-158	0.747759	0.512	0.369	3.51392e-154	SPP1hi	NR4A2
FOLR2	8.58125e-152	0.702479	0.211	0.071	2.89137e-147	SPP1hi	FOLR2
SEPP1	2.02373e-150	1.29785	0.158	0.03	6.81876e-146	SPP1hi	SEPP1
TREM2	2.91578e-146	0.61419	0.701	0.622	9.82444e-142	SPP1hi	TREM2
NR4A1	1.23923e-144	0.746194	0.487	0.36	4.17545e-140	SPP1hi	NR4A1
AREG	1.75299e-140	1.17204	0.542	0.397	5.90654e-136	SPP1hi	AREG
PLTP	1.11733e-139	0.741517	0.259	0.12	3.76473e-135	SPP1hi	PLTP
TNFAIP3	9.43971e-139	0.807855	0.488	0.388	3.18061e-134	SPP1hi	TNFAIP3
CDKN1A	5.09675e-135	0.626224	0.649	0.503	1.7173e-130	SPP1hi	CDKN1A
CD14	1.44875e-131	0.65224	0.71	0.541	4.88143e-127	SPP1hi	CD14
KLF6	1.93584e-126	0.609995	0.859	0.813	6.52261e-122	SPP1hi	KLF6
IER2	1.67377e-121	0.768038	0.689	0.638	5.63959e-117	SPP1hi	IER2
F13A1	1.58239e-120	0.65457	0.18	0.042	5.33172e-116	SPP1hi	F13A1
CXCR4	5.01013e-118	0.622319	0.645	0.561	1.68811e-113	SPP1hi	CXCR4
SPP1	7.39875e-116	2.16697	0.109	0.013	2.49294e-111	SPP1hi	SPP1
CCL3	1.85454e-115	1.07968	0.254	0.095	6.24868e-111	SPP1hi	CCL3
FOS	7.04169e-112	0.616301	0.978	0.959	2.37263e-107	SPP1hi	FOS
DUSP2	1.20291e-96	0.824931	0.309	0.191	4.05309e-92	SPP1hi	DUSP2
NFKBIA	2.65524e-90	0.655659	0.827	0.805	8.94658e-86	SPP1hi	NFKBIA
C15orf48	5.32174e-87	0.6031	0.373	0.266	1.79311e-82	SPP1hi	C15orf48
JUN	1.23442e-82	0.619737	0.87	0.835	4.15924e-78	SPP1hi	JUN
HSPA1A	5.40901e-59	0.610199	0.579	0.584	1.82251e-54	SPP1hi	HSPA1A
CXCL2	7.32873e-50	0.648058	0.506	0.476	2.46934e-45	SPP1hi	CXCL2
CCL4	3.71476e-47	1.0642	0.217	0.125	1.25165e-42	SPP1hi	CCL4
S100A8	0	4.92109	0.976	0.594	0	FCN1hi	S100A8
S100A9	0	4.56921	0.992	0.805	0	FCN1hi	S100A9
S100A12	0	4.06597	0.798	0.043	0	FCN1hi	S100A12
FCN1	0	3.18351	0.935	0.078	0	FCN1hi	FCN1
IFITM2	0	3.00465	0.96	0.403	0	FCN1hi	IFITM2
IL1R2	0	2.73333	0.781	0.166	0	FCN1hi	IL1R2
CORO1A	0	2.28249	0.902	0.25	0	FCN1hi	CORO1A
LYZ	0	2.27256	0.994	0.987	0	FCN1hi	LYZ
C10orf54	0	2.23198	0.898	0.275	0	FCN1hi	C10orf54
CFP	0	2.21384	0.849	0.144	0	FCN1hi	CFP
IFITM3	0	2.14799	0.915	0.64	0	FCN1hi	IFITM3
FGL2	0	1.96735	0.799	0.182	0	FCN1hi	FGL2
VCAN1	0	1.91435	0.865	0.546	0	FCN1hi	VCAN
RGS21	0	1.91166	0.829	0.312	0	FCN1hi	RGS2
COTL1	0	1.81132	0.993	0.878	0	FCN1hi	COTL1
VAMP5	0	1.80974	0.676	0.123	0	FCN1hi	VAMP5
CEBPD1	0	1.78162	0.913	0.515	0	FCN1hi	CEBPD
RNASE2	0	1.66927	0.601	0.067	0	FCN1hi	RNASE2
LIMD2	0	1.64425	0.696	0.131	0	FCN1hi	LIMD2
THBS1	0	1.59734	0.881	0.735	0	FCN1hi	THBS1
FAM26F	0	1.56059	0.631	0.227	0	FCN1hi	FAM26F
CD141	0	1.54251	0.875	0.561	0	FCN1hi	CD14
FYB	0	1.52818	0.833	0.432	0	FCN1hi	FYB
APOBEC3A	0	1.52555	0.48	0.018	0	FCN1hi	APOBEC3A
CD48	0	1.51116	0.642	0.07	0	FCN1hi	CD48
MPEG1	0	1.50799	0.691	0.162	0	FCN1hi	MPEG1
LILRB2	0	1.50562	0.678	0.211	0	FCN1hi	LILRB2
LST1	0	1.49652	0.92	0.714	0	FCN1hi	LST1
TIMP11	0	1.48553	0.935	0.768	0	FCN1hi	TIMP1
MNDA	0	1.44141	0.897	0.727	0	FCN1hi	MNDA
TYMP	0	1.44019	0.924	0.796	0	FCN1hi	TYMP
LILRA5	0	1.40614	0.578	0.138	0	FCN1hi	LILRA5
TNFRSF1B	0	1.40304	0.696	0.21	0	FCN1hi	TNFRSF1B
CSF3R	0	1.3997	0.59	0.129	0	FCN1hi	CSF3R
AIF1	0	1.36017	0.991	0.918	0	FCN1hi	AIF1
GAPDH	0	1.33844	1	0.988	0	FCN1hi	GAPDH
SRGN	0	1.3201	0.999	0.973	0	FCN1hi	SRGN
NAIP	0	1.28239	0.633	0.22	0	FCN1hi	NAIP
PTPRE	0	1.25052	0.668	0.277	0	FCN1hi	PTPRE
HMGB2	0	1.20032	0.691	0.468	0	FCN1hi	HMGB2
C19orf38	0	1.15563	0.504	0.095	0	FCN1hi	C19orf38
PRELID1	0	1.07046	0.841	0.714	0	FCN1hi	PRELID1
H3F3A	0	1.03291	1	0.985	0	FCN1hi	H3F3A
SELL	0	1.0021	0.378	0.017	0	FCN1hi	SELL
DDIT4	3.20347224107006e-319	1.41747	0.696	0.373	1.07937793690615e-314	FCN1hi	DDIT4
RPL6	2.05975439633577e-312	0.765161	0.999	0.989	6.94014e-308	FCN1hi	RPL6
SERPINB1	4.39752491845332e-312	1.05805	0.878	0.781	1.4817e-307	FCN1hi	SERPINB1
SMAP2	7.55310333274428e-311	1.07963	0.675	0.417	2.54494e-306	FCN1hi	SMAP2
RPS9	9.93730468187556e-310	0.914529	0.997	0.975	3.34828e-305	FCN1hi	RPS9
SAT1	0	0.965681	0.996	0.994	3.21032e-304	FCN1hi	SAT1
RPL29	2.00262e-307	0.755828	0.998	0.99	6.74761e-303	FCN1hi	RPL29
NAMPT	2.09344e-307	1.20665	0.814	0.647	7.05364e-303	FCN1hi	NAMPT
RASSF2	8.987e-300	1.14956	0.547	0.113	3.02808e-295	FCN1hi	RASSF2
GLIPR11	4.79082e-299	1.06627	0.797	0.568	1.61422e-294	FCN1hi	GLIPR1
METTL9	2.02248e-296	1.09098	0.632	0.328	6.81455e-292	FCN1hi	METTL9
GPSM3	5.28579e-296	0.915991	0.813	0.697	1.781e-291	FCN1hi	GPSM3
CSTA	3.13534e-293	0.986783	0.881	0.77	1.05642e-288	FCN1hi	CSTA
AP1S21	9.1898e-292	1.01969	0.724	0.508	3.09641e-287	FCN1hi	AP1S2
AGTRAP	4.13625e-291	0.945769	0.703	0.546	1.39367e-286	FCN1hi	AGTRAP
SH3BGRL3	5.07068e-289	0.826001	1	0.992	1.70852e-284	FCN1hi	SH3BGRL3
RPS24	1.54698e-280	0.654039	1	0.996	5.21238e-276	FCN1hi	RPS24
VMP1	1.02491e-279	1.04344	0.752	0.501	3.45332e-275	FCN1hi	VMP1
CLEC4E	5.63368e-273	1.16052	0.657	0.349	1.89821e-268	FCN1hi	CLEC4E
RPL13	9.26544e-273	0.718681	1	0.997	3.1219e-268	FCN1hi	RPL13
NUDT16	7.78529e-272	0.926554	0.601	0.371	2.62318e-267	FCN1hi	NUDT16
CD300E	1.81466e-268	1.06472	0.443	0.064	6.11431e-264	FCN1hi	CD300E
CDA	5.3437e-268	1.05004	0.396	0.057	1.80051e-263	FCN1hi	CDA
GABARAP	6.18416e-264	0.718678	0.995	0.985	2.08369e-259	FCN1hi	GABARAP
GSTK1	4.62637e-263	0.850336	0.827	0.755	1.55881e-258	FCN1hi	GSTK1
WAS	1.77169e-262	0.846784	0.652	0.498	5.96955e-258	FCN1hi	WAS
MS4A6A1	2.69908e-261	1.15906	0.912	0.661	9.09427e-257	FCN1hi	MS4A6A
RPS7	4.03231e-261	0.684365	1	0.991	1.35865e-256	FCN1hi	RPS7
FLT3	3.61846e-260	0.909424	0.376	0.035	1.2192e-255	FCN1hi	FLT3
LILRA2	3.96489e-260	0.922166	0.501	0.202	1.33593e-255	FCN1hi	LILRA2
RPL34	7.19814e-260	0.646782	1	0.995	2.42534e-255	FCN1hi	RPL34
RCSD1	2.42095e-256	1.02129	0.476	0.104	8.15714e-252	FCN1hi	RCSD1
RPL18A	2.40499e-255	0.676841	0.999	0.994	8.10338e-251	FCN1hi	RPL18A
ITGB21	1.16227e-253	0.93602	0.895	0.789	3.91614e-249	FCN1hi	ITGB2
SULT1A1	2.71384e-253	1.06544	0.578	0.274	9.144e-249	FCN1hi	SULT1A1
RPL7	8.32511e-252	0.77427	0.983	0.949	2.80506e-247	FCN1hi	RPL7
ISG20	2.35015e-251	1.01295	0.411	0.051	7.91861e-247	FCN1hi	ISG20
HLA-A	4.2333e-248	0.975777	0.986	0.977	1.42637e-243	FCN1hi	HLA-A
FAM65B	1.44381e-244	0.957921	0.373	0.05	4.86478e-240	FCN1hi	FAM65B
RPL35A	2.2921e-240	0.677866	0.998	0.989	7.72301e-236	FCN1hi	RPL35A
RPL19	4.17997e-239	0.588529	1	0.996	1.4084e-234	FCN1hi	RPL19
SLC25A6	1.20452e-238	0.873007	0.968	0.922	4.05851e-234	FCN1hi	SLC25A6
RPL32	4.51935e-236	0.61788	1	0.994	1.52275e-231	FCN1hi	RPL32
ASGR2	3.91095e-234	0.78872	0.273	0.011	1.31776e-229	FCN1hi	ASGR2
MYO1F	1.41641e-232	0.872925	0.587	0.372	4.77244e-228	FCN1hi	MYO1F
RPL18	8.40988e-232	0.63232	0.999	0.993	2.83363e-227	FCN1hi	RPL18
PRKCB	7.20384e-230	0.841609	0.376	0.06	2.42726e-225	FCN1hi	PRKCB
LILRA1	4.54241e-229	0.650036	0.282	0.012	1.53052e-224	FCN1hi	LILRA1
EREG1	2.71623e-228	1.54887	0.592	0.23	9.15206e-224	FCN1hi	EREG
CD55	5.06377e-228	0.925763	0.801	0.717	1.70619e-223	FCN1hi	CD55
CD1D	9.14047e-227	0.769797	0.34	0.054	3.07979e-222	FCN1hi	CD1D
EEF1D	4.66776e-226	0.724901	0.99	0.951	1.57276e-221	FCN1hi	EEF1D
FPR1	1.14849e-224	0.940166	0.801	0.648	3.86971e-220	FCN1hi	FPR1
MEF2C	2.59406e-224	1.00313	0.496	0.139	8.74042e-220	FCN1hi	MEF2C
ICAM3	6.3333e-224	0.786049	0.342	0.069	2.13394e-219	FCN1hi	ICAM3
GIMAP7	5.19901e-222	0.892	0.4	0.081	1.75175e-217	FCN1hi	GIMAP7
GIMAP1	4.85797e-221	0.799173	0.426	0.197	1.63684e-216	FCN1hi	GIMAP1
NEAT11	2.2919e-217	0.906108	0.985	0.903	7.72233e-213	FCN1hi	NEAT1
RPS8	7.01332e-216	0.59521	1	0.996	2.36307e-211	FCN1hi	RPS8
RILPL2	3.20485e-215	0.744169	0.626	0.537	1.07984e-210	FCN1hi	RILPL2
GBP2	7.33731e-214	0.828668	0.452	0.269	2.47223e-209	FCN1hi	GBP2
RPS4X	8.05742e-213	0.673994	1	0.989	2.71487e-208	FCN1hi	RPS4X
TNFSF13B	8.63388e-213	0.91894	0.607	0.388	2.9091e-208	FCN1hi	TNFSF13B
ADAMTS2	8.68972e-210	0.912157	0.436	0.107	2.92792e-205	FCN1hi	ADAMTS2
PSTPIP1	2.1447e-207	0.813341	0.375	0.073	7.22634e-203	FCN1hi	PSTPIP1
RPS11	2.45161e-207	0.717478	0.975	0.936	8.26044e-203	FCN1hi	RPS11
NUP214	3.31064e-206	0.786825	0.596	0.449	1.11549e-201	FCN1hi	NUP214
PHC2	1.20306e-205	0.835405	0.465	0.238	4.05359e-201	FCN1hi	PHC2
SH3KBP1	6.64842e-205	0.822876	0.449	0.163	2.24012e-200	FCN1hi	SH3KBP1
LCP1	1.45962e-204	0.80253	0.91	0.837	4.91804e-200	FCN1hi	LCP1
SMCHD1	2.267e-204	0.824265	0.52	0.311	7.63842e-200	FCN1hi	SMCHD1
CST3	4.18387e-204	0.770989	1	0.995	1.40971e-199	FCN1hi	CST3
PCBP1	6.89188e-204	0.799007	0.929	0.875	2.32215e-199	FCN1hi	PCBP1
LRRK2	9.33111e-204	0.904062	0.422	0.125	3.14403e-199	FCN1hi	LRRK2
TSEN34	3.91706e-203	0.727804	0.441	0.249	1.31981e-198	FCN1hi	TSEN34
CCDC69	2.7795e-202	0.80127	0.411	0.148	9.36524e-198	FCN1hi	CCDC69
MARC1	9.95576e-202	0.748154	0.254	0.019	3.35449e-197	FCN1hi	2022-03-01
STAT1	3.88115e-201	0.891452	0.507	0.312	1.30771e-196	FCN1hi	STAT1
CD93	2.85933e-198	0.792839	0.347	0.038	9.63423e-194	FCN1hi	CD93
ZFP36L21	4.08897e-198	0.933688	0.874	0.777	1.37774e-193	FCN1hi	ZFP36L2
PSMB10	8.35346e-197	0.676819	0.695	0.664	2.81462e-192	FCN1hi	PSMB10
PTPRC	9.53686e-197	0.771458	0.866	0.79	3.21335e-192	FCN1hi	PTPRC
NINJ11	4.68723e-196	0.945776	0.579	0.333	1.57931e-191	FCN1hi	NINJ1
HCLS1	1.4859e-195	0.767821	0.855	0.776	5.00658e-191	FCN1hi	HCLS1
TRAPPC51	2.43721e-195	0.839523	0.638	0.421	8.21195e-191	FCN1hi	TRAPPC5
IL10RA	1.88134e-193	0.782983	0.543	0.367	6.33898e-189	FCN1hi	IL10RA
POU2F2	2.26605e-193	0.790469	0.324	0.047	7.63523e-189	FCN1hi	POU2F2
LILRB1	4.69041e-192	0.799939	0.397	0.185	1.58039e-187	FCN1hi	LILRB1
TNFSF10	7.75569e-191	0.91393	0.44	0.189	2.6132e-186	FCN1hi	TNFSF10
TKT	3.3602e-190	0.804021	0.931	0.857	1.13219e-185	FCN1hi	TKT
RHOG	1.18555e-189	0.69758	0.856	0.786	3.99458e-185	FCN1hi	RHOG
CPPED1	8.24514e-188	0.641585	0.457	0.334	2.77812e-183	FCN1hi	CPPED1
ARHGDIB	8.45768e-188	0.695804	0.953	0.912	2.84973e-183	FCN1hi	ARHGDIB
NACA	1.19687e-186	0.618438	0.996	0.986	4.03273e-182	FCN1hi	NACA
CHD1	2.9494e-186	0.767618	0.491	0.302	9.93772e-182	FCN1hi	CHD1
RNASE61	2.98006e-186	0.96379	0.664	0.394	1.0041e-181	FCN1hi	RNASE6
SLC2A31	1.36489e-183	0.960939	0.611	0.465	4.59887e-179	FCN1hi	SLC2A3
AOAH	2.23239e-183	0.769072	0.386	0.114	7.52182e-179	FCN1hi	AOAH
EMP31	5.35812e-182	0.787181	0.936	0.887	1.80537e-177	FCN1hi	EMP3
LRRC25	1.4486e-181	0.702545	0.431	0.261	4.88091e-177	FCN1hi	LRRC25
CLEC7A	9.28997e-178	0.773524	0.799	0.698	3.13016e-173	FCN1hi	CLEC7A
HCST	1.55136e-176	0.942532	0.808	0.603	5.22714e-172	FCN1hi	HCST
GIMAP4	3.94988e-175	0.712732	0.464	0.323	1.33087e-170	FCN1hi	GIMAP4
LTB4R	7.48967e-175	0.701521	0.315	0.103	2.52357e-170	FCN1hi	LTB4R
PNRC11	6.74792e-174	0.853563	0.866	0.763	2.27364e-169	FCN1hi	PNRC1
STAB11	2.95375e-173	0.921323	0.411	0.072	9.95237e-169	FCN1hi	STAB1
LAMTOR4	5.26872e-173	0.654112	0.873	0.818	1.77524e-168	FCN1hi	LAMTOR4
RPL24	1.09116e-172	0.597909	0.994	0.975	3.67657e-168	FCN1hi	RPL24
FES	2.63574e-172	0.67495	0.432	0.252	8.88087e-168	FCN1hi	FES
ITGA4	3.82527e-169	0.790935	0.405	0.144	1.28889e-164	FCN1hi	ITGA4
CHST15	5.60511e-169	0.603374	0.262	0.025	1.88858e-164	FCN1hi	CHST15
CASP4	7.24917e-169	0.606475	0.526	0.461	2.44254e-164	FCN1hi	CASP4
RNF141	1.23863e-168	0.707139	0.365	0.157	4.17343e-164	FCN1hi	RNF141
RPS26	7.8906e-168	0.811718	0.993	0.986	2.65866e-163	FCN1hi	RPS26
DAZAP2	1.79473e-167	0.660369	0.887	0.834	6.04718e-163	FCN1hi	DAZAP2
MYO1G	5.70758e-165	0.729239	0.45	0.29	1.92311e-160	FCN1hi	MYO1G
BTG11	8.67545e-164	0.808349	0.912	0.821	2.9231e-159	FCN1hi	BTG1
PLP2	6.3001e-163	0.733878	0.663	0.616	2.12276e-158	FCN1hi	PLP2
ARRB2	3.02243e-160	0.65394	0.836	0.763	1.01838e-155	FCN1hi	ARRB2
RBP7	5.70416e-160	0.814822	0.457	0.264	1.92196e-155	FCN1hi	RBP7
SERP1	8.21864e-160	0.631089	0.965	0.925	2.76919e-155	FCN1hi	SERP1
JUNB1	1.18828e-159	0.902983	0.961	0.858	4.00378e-155	FCN1hi	JUNB
RNF144B	1.97814e-159	0.730266	0.451	0.282	6.66515e-155	FCN1hi	RNF144B
STK17B	1.85106e-158	0.727594	0.596	0.457	6.23696e-154	FCN1hi	STK17B
BCL3	4.71593e-156	0.672298	0.304	0.086	1.58898e-151	FCN1hi	BCL3
METTL7A1	1.72451e-154	0.745479	0.478	0.257	5.81056e-150	FCN1hi	METTL7A
ASGR1	1.28775e-153	0.643367	0.441	0.304	4.33894e-149	FCN1hi	ASGR1
USP15	4.9845e-153	0.637404	0.607	0.523	1.67948e-148	FCN1hi	USP15
ADGRE2	5.87615e-153	0.699093	0.35	0.105	1.97991e-148	FCN1hi	ADGRE2
SFTPC	1.04514e-152	0.921111	0.651	0.332	3.52151e-148	FCN1hi	SFTPC
ZNF467	1.12879e-149	0.592594	0.251	0.032	3.80333e-145	FCN1hi	ZNF467
RPS61	5.0798e-148	0.622367	0.996	0.978	1.71159e-143	FCN1hi	RPS6
SAP30	3.3768e-147	0.700637	0.401	0.189	1.13778e-142	FCN1hi	SAP30
CNPY3	1.56982e-146	0.586481	0.721	0.683	5.28934e-142	FCN1hi	CNPY3
PREX1	2.09239e-146	0.679855	0.418	0.216	7.05008e-142	FCN1hi	PREX1
PGLS	6.58079e-145	0.596082	0.815	0.78	2.21733e-140	FCN1hi	PGLS
SOCS31	1.56206e-143	0.863394	0.506	0.301	5.26321e-139	FCN1hi	SOCS3
PTP4A2	3.74805e-143	0.600614	0.602	0.532	1.26287e-138	FCN1hi	PTP4A2
GMFG	2.15259e-141	0.611165	0.884	0.829	7.25294e-137	FCN1hi	GMFG
NCF1	3.66294e-141	0.807622	0.581	0.468	1.23419e-136	FCN1hi	NCF1
C20orf24	2.67419e-140	0.620458	0.688	0.613	9.01041e-136	FCN1hi	C20orf24
DUSP11	5.04116e-140	0.699888	0.993	0.973	1.69857e-135	FCN1hi	DUSP1
FGR	1.20723e-139	0.647555	0.765	0.701	4.06764e-135	FCN1hi	FGR
RPS2	2.15428e-139	0.602392	0.997	0.982	7.25862e-135	FCN1hi	RPS2
SPTLC2	1.36867e-138	0.630623	0.411	0.23	4.6116e-134	FCN1hi	SPTLC2
SOD21	7.01076e-138	1.02192	0.785	0.662	2.3622e-133	FCN1hi	SOD2
TLN1	4.64854e-134	0.606532	0.641	0.563	1.56628e-129	FCN1hi	TLN1
HMHA1	1.34455e-133	0.599485	0.326	0.115	4.53032e-129	FCN1hi	HMHA1
CTSS	1.56794e-133	0.587826	0.99	0.978	5.28302e-129	FCN1hi	CTSS
SAMSN11	4.01746e-133	0.800935	0.666	0.518	1.35364e-128	FCN1hi	SAMSN1
BLVRB1	2.73507e-132	0.698391	0.853	0.761	9.21553e-128	FCN1hi	BLVRB
MXD1	5.52313e-132	0.696395	0.407	0.227	1.86096e-127	FCN1hi	MXD1
PSME2	5.60631e-130	0.619062	0.732	0.749	1.88899e-125	FCN1hi	PSME2
CPVL	4.58162e-129	0.650693	0.721	0.667	1.54373e-124	FCN1hi	CPVL
RARRES3	1.48527e-127	0.604132	0.363	0.247	5.00448e-123	FCN1hi	RARRES3
CYBB1	2.85915e-122	0.668976	0.787	0.707	9.63362e-118	FCN1hi	CYBB
MTSS1	2.47061e-121	0.608819	0.28	0.048	8.32448e-117	FCN1hi	MTSS1
PLEK	7.15088e-120	0.620542	0.442	0.379	2.40942e-115	FCN1hi	PLEK
FKBP51	7.69881e-119	0.602744	0.75	0.691	2.59404e-114	FCN1hi	FKBP5
HIF1A1	2.2881e-117	0.72371	0.597	0.425	7.70953e-113	FCN1hi	HIF1A
LSP1	3.41681e-117	0.828732	0.727	0.53	1.15126e-112	FCN1hi	LSP1
TALDO1	6.73768e-117	0.608944	0.893	0.877	2.27019e-112	FCN1hi	TALDO1
RAC2	9.43781e-117	0.595903	0.677	0.597	3.17997e-112	FCN1hi	RAC2
FOS1	2.91296e-116	0.711536	0.992	0.962	9.81492e-112	FCN1hi	FOS
C5AR11	7.06023e-112	0.67049	0.81	0.753	2.37887e-107	FCN1hi	C5AR1
HIST1H1C	1.228e-110	0.62476	0.292	0.147	4.13762e-106	FCN1hi	HIST1H1C
TMIGD31	1.5708e-108	0.804854	0.316	0.092	5.29266e-104	FCN1hi	TMIGD3
S100A4	3.07351e-103	0.586372	0.999	0.991	1.03559e-98	FCN1hi	S100A4
AREG1	1.31377e-102	1.26132	0.684	0.415	4.42663e-98	FCN1hi	AREG
NLRP3	1.1186e-99	0.656579	0.279	0.097	3.769e-95	FCN1hi	NLRP3
ZFP36L11	8.37515e-97	0.736519	0.627	0.471	2.82192e-92	FCN1hi	ZFP36L1
IFITM1	1.15189e-91	0.802814	0.252	0.059	3.88119e-87	FCN1hi	IFITM1
LINC00936	9.66541e-91	0.586867	0.389	0.285	3.25666e-86	FCN1hi	LINC00936
IER21	1.56808e-89	0.707381	0.818	0.636	5.2835e-85	FCN1hi	IER2
ADM	2.0804e-88	0.729249	0.322	0.186	7.00971e-84	FCN1hi	ADM
MAFB1	1.12823e-85	0.623317	0.706	0.632	3.80145e-81	FCN1hi	MAFB
PLAC8	1.37167e-77	0.586087	0.235	0.117	4.6217e-73	FCN1hi	PLAC8
ZFP361	6.61031e-63	0.614774	0.917	0.864	2.22728e-58	FCN1hi	ZFP36
G0S2	2.83229e-40	0.601698	0.111	0.03	9.54311e-36	FCN1hi	G0S2
HBB	2.93927e-32	1.47352	0.18	0.064	9.90359e-28	FCN1hi	HBB
CXCL81	3.85453e-28	0.600375	0.245	0.24	1.29875e-23	FCN1hi	CXCL8
SCGB3A1	6.63143e-17	0.66975	0.28	0.275	2.23439e-12	FCN1hi	SCGB3A1
STMN1	0	2.87959	0.977	0.597	0	Proliferating	STMN1
HMGN2	6.22522713759971e-322	2.25213	1	0.895	2.09752803174285e-317	Proliferating	HMGN2
H2AFZ	1.92817571258681e-315	2.28171	0.994	0.892	6.49679524599e-311	Proliferating	H2AFZ
TUBB	4.84518e-283	2.17781	0.982	0.819	1.63254e-278	Proliferating	TUBB
UBE2C	6.00239e-248	2.42769	0.801	0.005	2.02244e-243	Proliferating	UBE2C
TYMS	9.71397e-246	2.44835	0.825	0.008	3.27303e-241	Proliferating	TYMS
KIAA0101	1.29917e-231	1.69885	0.784	0.006	4.37742e-227	Proliferating	KIAA0101
MKI67	8.39986e-228	1.48385	0.731	0.002	2.83025e-223	Proliferating	MKI67
RRM2	8.47972e-219	2.0219	0.708	0.003	2.85716e-214	Proliferating	RRM2
HIST1H4C	1.00898e-213	2.52923	0.895	0.329	3.39965e-209	Proliferating	HIST1H4C
NUSAP1	9.27338e-195	1.73685	0.754	0.021	3.12457e-190	Proliferating	NUSAP1
CDK1	1.13647e-193	1.64676	0.719	0.01	3.82921e-189	Proliferating	CDK1
BIRC5	4.65827e-191	1.08436	0.643	0.003	1.56956e-186	Proliferating	BIRC5
TK1	1.49919e-190	1.44715	0.76	0.02	5.05137e-186	Proliferating	TK1
PTTG1	1.04248e-180	1.93101	0.754	0.066	3.51254e-176	Proliferating	PTTG1
TOP2A	2.17698e-179	1.36234	0.632	0.004	7.33512e-175	Proliferating	TOP2A
CENPM	1.87496e-178	1.02137	0.643	0.005	6.31749e-174	Proliferating	CENPM
CDT1	6.65451e-175	1.24117	0.637	0.006	2.24217e-170	Proliferating	CDT1
HMGB1	1.33861e-172	1.53867	0.988	0.923	4.5103e-168	Proliferating	HMGB1
CDKN3	2.20238e-168	1.30355	0.678	0.014	7.4207e-164	Proliferating	CDKN3
TUBA1B	3.74007e-164	2.06372	0.988	0.835	1.26018e-159	Proliferating	TUBA1B
CCNB2	3.06821e-163	1.21182	0.649	0.011	1.0338e-158	Proliferating	CCNB2
MAD2L1	1.87197e-160	0.965705	0.731	0.022	6.30741e-156	Proliferating	MAD2L1
MND1	3.59673e-157	0.8251	0.567	0.004	1.21188e-152	Proliferating	MND1
CCNA2	1.39256e-156	0.721626	0.561	0.003	4.6921e-152	Proliferating	CCNA2
PKMYT1	6.99993e-152	0.907078	0.538	0.003	2.35856e-147	Proliferating	PKMYT1
AURKB	3.73726e-151	0.80699	0.538	0.003	1.25923e-146	Proliferating	AURKB
TROAP	2.43615e-149	0.69587	0.532	0.003	8.20837e-145	Proliferating	TROAP
GTSE1	1.70162e-148	0.656949	0.48	0.001	5.73344e-144	Proliferating	GTSE1
ASPM	5.72077e-147	0.89695	0.509	0.002	1.92756e-142	Proliferating	ASPM
TPX2	9.53413e-147	1.00333	0.55	0.005	3.21243e-142	Proliferating	TPX2
CENPF	2.90114e-139	1.2272	0.626	0.019	9.77511e-135	Proliferating	CENPF
HMMR	6.71506e-139	0.970973	0.509	0.003	2.26257e-134	Proliferating	HMMR
GGH	7.60043e-137	1.3702	0.813	0.106	2.56089e-132	Proliferating	GGH
ANLN	4.53061e-135	0.598327	0.491	0.003	1.52654e-130	Proliferating	ANLN
CDC20	6.71394e-133	1.03014	0.491	0.004	2.2622e-128	Proliferating	CDC20
NDC80	4.77469e-132	0.595186	0.474	0.002	1.60878e-127	Proliferating	NDC80
PLK1	3.40335e-124	0.918198	0.474	0.004	1.14672e-119	Proliferating	PLK1
CENPU	1.48084e-123	1.22791	0.649	0.041	4.98954e-119	Proliferating	CENPU
NUF2	2.81832e-122	0.735211	0.485	0.005	9.49606e-118	Proliferating	NUF2
NCAPG	2.09049e-119	0.665574	0.474	0.005	7.0437e-115	Proliferating	NCAPG
CASC5	5.25997e-117	0.617356	0.497	0.007	1.77229e-112	Proliferating	CASC5
HMGB21	3.80377e-115	1.7471	0.924	0.482	1.28164e-110	Proliferating	HMGB2
CENPK	2.58584e-113	0.779144	0.62	0.027	8.71274e-109	Proliferating	CENPK
H2AFV	4.73361e-113	1.39004	0.953	0.575	1.59494e-108	Proliferating	H2AFV
PHGDH	1.32096e-110	0.797873	0.503	0.011	4.45084e-106	Proliferating	PHGDH
SMC4	2.52541e-110	1.30135	0.795	0.141	8.50912e-106	Proliferating	SMC4
CENPA	2.82219e-109	0.682292	0.462	0.007	9.50909e-105	Proliferating	CENPA
CKS1B	2.24477e-108	1.28751	0.842	0.24	7.56352e-104	Proliferating	CKS1B
RAD51AP1	4.68301e-106	0.961965	0.661	0.05	1.57789e-101	Proliferating	RAD51AP1
DEK1	8.37906e-106	1.33758	0.959	0.619	2.82324e-101	Proliferating	DEK
CLSPN	6.05346e-105	0.700395	0.48	0.01	2.03965e-100	Proliferating	CLSPN
PRC1	1.26829e-104	0.783505	0.532	0.016	4.27337e-100	Proliferating	PRC1
UBE2T	1.6767e-101	0.92492	0.561	0.029	5.64947e-97	Proliferating	UBE2T
ASF1B	1.04991e-100	0.69237	0.48	0.011	3.53756e-96	Proliferating	ASF1B
ZWINT	3.13118e-98	0.859669	0.62	0.045	1.05502e-93	Proliferating	ZWINT
CKS21	1.97594e-97	1.55208	0.825	0.212	6.65773e-93	Proliferating	CKS2
ANP32B	3.14533e-93	1.2874	0.988	0.762	1.05979e-88	Proliferating	ANP32B
CENPW	8.89254e-90	1.10754	0.778	0.161	2.99625e-85	Proliferating	CENPW
SKA2	5.84041e-89	0.960531	0.737	0.1	1.96787e-84	Proliferating	SKA2
NRM1	1.62856e-87	0.722566	0.673	0.067	5.48728e-83	Proliferating	NRM
CCNB1	5.35464e-87	0.897549	0.52	0.033	1.80419e-82	Proliferating	CCNB1
SAC3D1	3.5905e-85	1.14187	0.655	0.12	1.20978e-80	Proliferating	SAC3D1
ATAD2	1.65725e-79	0.715185	0.55	0.041	5.58395e-75	Proliferating	ATAD2
PCNA	3.3837e-78	1.28363	0.719	0.251	1.1401e-73	Proliferating	PCNA
PHF19	9.69156e-78	0.700043	0.55	0.041	3.26547e-73	Proliferating	PHF19
RHEB	5.76233e-76	1.1356	0.953	0.729	1.94156e-71	Proliferating	RHEB
ARL6IP11	1.59942e-75	1.40804	0.965	0.817	5.38907e-71	Proliferating	ARL6IP1
HMGB3	2.59564e-75	0.90436	0.667	0.1	8.74575e-71	Proliferating	HMGB3
TMEM106C	6.45904e-75	0.964651	0.632	0.092	2.17631e-70	Proliferating	TMEM106C
CCDC34	3.86445e-72	0.597021	0.48	0.03	1.30209e-67	Proliferating	CCDC34
DHFR	1.04559e-70	0.68654	0.55	0.053	3.52302e-66	Proliferating	DHFR
KIF20B	1.8251e-70	0.797758	0.591	0.066	6.1495e-66	Proliferating	KIF20B
PLP21	4.32686e-69	1.18531	0.953	0.615	1.45789e-64	Proliferating	PLP2
H2AFX	7.33028e-69	1.01593	0.696	0.168	2.46987e-64	Proliferating	H2AFX
LMNB1	9.22506e-69	0.644609	0.52	0.044	3.10829e-64	Proliferating	LMNB1
DTYMK	1.12446e-65	0.802019	0.69	0.131	3.78876e-61	Proliferating	DTYMK
KPNA2	1.96727e-64	1.11351	0.696	0.206	6.62853e-60	Proliferating	KPNA2
MCM7	3.14801e-62	0.803774	0.544	0.067	1.06069e-57	Proliferating	MCM7
DUT	6.12177e-61	1.1431	0.871	0.584	2.06267e-56	Proliferating	DUT
RAN	3.31069e-60	0.904249	0.965	0.831	1.1155e-55	Proliferating	RAN
SMC2	5.02714e-59	0.83179	0.702	0.157	1.69384e-54	Proliferating	SMC2
EZH2	3.71455e-58	0.59919	0.439	0.035	1.25158e-53	Proliferating	EZH2
CKAP2	1.00945e-56	0.784725	0.62	0.116	3.40123e-52	Proliferating	CKAP2
FEN1	2.72009e-54	0.604338	0.462	0.05	9.16508e-50	Proliferating	FEN1
TACC3	4.35696e-54	0.665173	0.596	0.102	1.46803e-49	Proliferating	TACC3
TMPO1	6.83713e-53	0.782952	0.69	0.161	2.3037e-48	Proliferating	TMPO
PTMA1	7.63152e-52	0.74639	1	0.996	2.57136e-47	Proliferating	PTMA
FAM111A	3.20039e-49	0.922521	0.725	0.254	1.07834e-44	Proliferating	FAM111A
CARHSP1	2.76892e-47	0.776926	0.655	0.178	9.32961e-43	Proliferating	CARHSP1
NUCKS1	3.02213e-46	0.939749	0.871	0.489	1.01828e-41	Proliferating	NUCKS1
RPA3	3.18365e-46	0.886748	0.813	0.363	1.0727e-41	Proliferating	RPA3
HYI	8.68517e-46	0.65959	0.608	0.135	2.92638e-41	Proliferating	HYI
RRM1	4.5318e-45	0.640269	0.55	0.109	1.52695e-40	Proliferating	RRM1
HMGN1	7.14499e-45	0.852882	0.942	0.661	2.40743e-40	Proliferating	HMGN1
RNASEH2A	4.90232e-44	0.633314	0.608	0.143	1.65179e-39	Proliferating	RNASEH2A
TUBB4B	5.08686e-44	1.03468	0.848	0.508	1.71397e-39	Proliferating	TUBB4B
MCM5	2.72111e-41	0.682535	0.596	0.151	9.16852e-37	Proliferating	MCM5
DDB2	4.21907e-41	0.640215	0.632	0.169	1.42157e-36	Proliferating	DDB2
USP1	7.00813e-40	0.665138	0.655	0.194	2.36132e-35	Proliferating	USP1
NUDT1	7.60504e-40	0.648459	0.743	0.256	2.56244e-35	Proliferating	NUDT1
UBE2S	4.59321e-39	0.591698	0.579	0.139	1.54764e-34	Proliferating	UBE2S
VIM	8.36192e-39	0.827006	1	0.998	2.81747e-34	Proliferating	VIM
BTG3	1.10942e-38	0.78872	0.655	0.21	3.73807e-34	Proliferating	BTG3
ANP32E	1.74824e-38	0.669233	0.614	0.168	5.89053e-34	Proliferating	ANP32E
TUBA1C	3.79922e-38	0.987964	0.883	0.593	1.28011e-33	Proliferating	TUBA1C
NASP	3.04585e-37	0.705888	0.637	0.194	1.02627e-32	Proliferating	NASP
KIF22	3.53859e-37	0.648837	0.579	0.154	1.19229e-32	Proliferating	KIF22
PSIP1	7.80769e-37	0.633742	0.585	0.156	2.63072e-32	Proliferating	PSIP1
MZT2B	1.00218e-36	0.855144	0.749	0.399	3.37675e-32	Proliferating	MZT2B
BUB3	1.66837e-36	0.741605	0.807	0.385	5.62141e-32	Proliferating	BUB3
DCK	2.70487e-36	0.597793	0.673	0.213	9.11377e-32	Proliferating	DCK
LSM5	8.97473e-36	0.77622	0.854	0.488	3.02395e-31	Proliferating	LSM5
RAD21	1.02782e-33	0.692674	0.836	0.406	3.46314e-29	Proliferating	RAD21
IDH2	1.76564e-33	0.756231	0.661	0.272	5.94914e-29	Proliferating	IDH2
RBBP7	2.0067e-33	0.622622	0.696	0.253	6.76136e-29	Proliferating	RBBP7
HERC5	2.21011e-33	0.650876	0.614	0.19	7.44675e-29	Proliferating	HERC5
MTHFD2	7.93725e-33	0.828084	0.795	0.451	2.67438e-28	Proliferating	MTHFD2
LDHA	1.23968e-31	0.685785	0.971	0.864	4.17699e-27	Proliferating	LDHA
LSM4	1.57269e-31	0.726061	0.877	0.602	5.29901e-27	Proliferating	LSM4
NUCB2	1.94449e-31	0.648293	0.731	0.293	6.55176e-27	Proliferating	NUCB2
HADH	4.75568e-30	0.632496	0.76	0.344	1.60238e-25	Proliferating	HADH
HNRNPA11	5.73582e-30	0.648547	0.988	0.888	1.93263e-25	Proliferating	HNRNPA1
DNMT1	1.07917e-29	0.613566	0.626	0.222	3.63615e-25	Proliferating	DNMT1
MGST1	3.26473e-29	0.947533	0.877	0.508	1.10002e-24	Proliferating	MGST1
HP1BP3	3.50841e-25	0.639342	0.83	0.485	1.18212e-20	Proliferating	HP1BP3
NAP1L1	3.75509e-25	0.631484	0.942	0.706	1.26524e-20	Proliferating	NAP1L1
SNHG12	1.8186e-24	0.869968	0.749	0.422	6.12759e-20	Proliferating	SNHG12
CMC2	7.05381e-24	0.618855	0.789	0.461	2.37671e-19	Proliferating	CMC2
MZT1	7.82787e-24	0.632459	0.661	0.312	2.63752e-19	Proliferating	MZT1
RPS27L1	1.17074e-22	0.613464	0.988	0.892	3.94468e-18	Proliferating	RPS27L
PSMB91	5.31632e-22	0.638572	0.912	0.638	1.79128e-17	Proliferating	PSMB9
PPP1CC	6.21602e-22	0.610421	0.842	0.585	2.09443e-17	Proliferating	PPP1CC
SAA1	1.82263e-21	0.604814	0.503	0.177	6.14117e-17	Proliferating	SAA1
CALM21	7.26657e-21	0.6113	0.965	0.921	2.4484e-16	Proliferating	CALM2
GDF15	1.21638e-20	0.597401	0.304	0.062	4.09847e-16	Proliferating	GDF15
RANBP1	1.42443e-20	0.621877	0.778	0.488	4.79946e-16	Proliferating	RANBP1
SIVA1	1.66388e-19	0.617842	0.766	0.517	5.60629e-15	Proliferating	SIVA1
RAC21	1.03265e-17	0.607107	0.865	0.601	3.47943e-13	Proliferating	RAC2
CALM32	8.29626e-17	0.615764	0.778	0.485	2.79534e-12	Proliferating	CALM3
SNHG7	4.75515e-16	0.609172	0.749	0.439	1.6022e-11	Proliferating	SNHG7
AKR1C21	1.30606e-15	0.683515	0.649	0.337	4.40063e-11	Proliferating	AKR1C2
PDLIM11	1.98888e-15	0.604012	0.83	0.563	6.70134e-11	Proliferating	PDLIM1
MT2A1	6.02206e-11	0.661093	0.936	0.786	2.02907e-06	Proliferating	MT2A
LGALS1	2.24432e-10	0.657576	0.988	0.979	7.562e-06	Proliferating	LGALS1

## Sheet: Rhesus markers
	p_val	avg_log2FC	pct.1	pct.2	p_val_adj	cluster	gene
S100A8	0	3.66462	0.694	0.212	0	CD163+MRC1-Mac	S100A8
VCAN	0	3.51604	0.953	0.229	0	CD163+MRC1-Mac	VCAN
S100A9	0	3.4825	0.635	0.247	0	CD163+MRC1-Mac	S100A9
THBS1	0	3.06021	0.663	0.082	0	CD163+MRC1-Mac	THBS1
APOBEC3A	0	2.72256	0.798	0.127	0	CD163+MRC1-Mac	APOBEC3A
TIMP1	0	2.71821	0.965	0.268	0	CD163+MRC1-Mac	TIMP1
LOC712405	0	2.69803	0.844	0.105	0	CD163+MRC1-Mac	LOC712405
VEGFA	0	2.05606	0.722	0.113	0	CD163+MRC1-Mac	VEGFA
ISG20	0	1.92016	0.906	0.407	0	CD163+MRC1-Mac	ISG20
PLBD1	0	1.88856	0.841	0.357	0	CD163+MRC1-Mac	PLBD1
CTSL	0	1.86933	0.671	0.536	0	CD163+MRC1-Mac	CTSL
INSIG1	0	1.62419	0.813	0.427	0	CD163+MRC1-Mac	INSIG1
HIF1A	0	1.60469	0.9	0.641	0	CD163+MRC1-Mac	HIF1A
THBD	0	1.59305	0.645	0.389	0	CD163+MRC1-Mac	THBD
ATP13A3	0	1.53205	0.892	0.608	0	CD163+MRC1-Mac	ATP13A3
MARCKS	0	1.49712	0.826	0.347	0	CD163+MRC1-Mac	MARCKS
FCGR2B	0	1.4589	0.809	0.352	0	CD163+MRC1-Mac	FCGR2B
DUSP6	0	1.45002	0.79	0.514	0	CD163+MRC1-Mac	DUSP6
CFP	0	1.43855	0.922	0.309	0	CD163+MRC1-Mac	CFP
BCL2A1	0	1.42974	0.953	0.874	0	CD163+MRC1-Mac	BCL2A1
SPHK1	0	1.3862	0.626	0.106	0	CD163+MRC1-Mac	SPHK1
NAMPT	0	1.37813	0.769	0.369	0	CD163+MRC1-Mac	NAMPT
ARL4C	0	1.34125	0.815	0.427	0	CD163+MRC1-Mac	ARL4C
CORO1A	0	1.27241	0.839	0.381	0	CD163+MRC1-Mac	CORO1A
EZR	0	1.26432	0.921	0.841	0	CD163+MRC1-Mac	EZR
UPP1	0	1.25598	0.63	0.382	0	CD163+MRC1-Mac	UPP1
RNASE6	0	1.23535	0.932	0.779	0	CD163+MRC1-Mac	RNASE6
S100A4	0	1.23158	0.991	0.952	0	CD163+MRC1-Mac	S100A4
SERPINB1	0	1.20714	0.923	0.818	0	CD163+MRC1-Mac	SERPINB1
PSTPIP1	0	1.19934	0.536	0.064	0	CD163+MRC1-Mac	PSTPIP1
ATP2B1	0	1.19808	0.816	0.587	0	CD163+MRC1-Mac	ATP2B1
BTG1	0	1.13572	0.958	0.863	0	CD163+MRC1-Mac	BTG1
SERPINB10	0	1.11144	0.416	0.036	0	CD163+MRC1-Mac	SERPINB10
CCR1	0	1.10101	0.495	0.183	0	CD163+MRC1-Mac	CCR1
EMP3	0	1.03505	0.994	0.981	0	CD163+MRC1-Mac	EMP3
MNDA	0	1.00554	0.906	0.808	0	CD163+MRC1-Mac	MNDA
SRGN	0	0.930625	0.997	0.978	0	CD163+MRC1-Mac	SRGN
RPS24	0	0.918694	0.991	0.984	0	CD163+MRC1-Mac	RPS24
LOC703365	0	0.882983	0.982	0.952	0	CD163+MRC1-Mac	LOC703365
GAPDH	0	0.846549	0.984	0.964	0	CD163+MRC1-Mac	GAPDH
LOC704104	0	0.809354	0.998	0.99	0	CD163+MRC1-Mac	LOC704104
SH3BGRL3	0	0.797856	0.994	0.986	0	CD163+MRC1-Mac	SH3BGRL3
TYROBP	0	0.793827	0.996	0.99	0	CD163+MRC1-Mac	TYROBP
ENSMMUG00000028703	0	0.790872	0.999	0.978	0	CD163+MRC1-Mac	ENSMMUG00000028703
LOC703455	0	0.766822	0.996	0.995	0	CD163+MRC1-Mac	LOC703455
RPS13	0	0.741244	0.994	0.995	0	CD163+MRC1-Mac	RPS13
RPS15A	0	0.723809	0.994	0.988	0	CD163+MRC1-Mac	RPS15A
RPL10	0	0.679562	0.995	0.998	0	CD163+MRC1-Mac	RPL10
RPL34	0	0.678304	0.994	0.993	0	CD163+MRC1-Mac	RPL34
RPLP1	0	0.667684	0.997	0.998	0	CD163+MRC1-Mac	RPLP1
FAU	0	0.636179	0.997	0.995	0	CD163+MRC1-Mac	FAU
RPS12	1.97626258336499e-323	0.596021	0.997	0.998	6.84636646755132e-319	CD163+MRC1-Mac	RPS12
RPS4X	9.58487352932018e-321	0.72223	0.992	0.991	3.32048773676239e-316	CD163+MRC1-Mac	RPS4X
IFNGR2	3.45837424712315e-311	1.07658	0.816	0.562	1.19808e-306	CD163+MRC1-Mac	IFNGR2
IDO1	9.89254861007903e-311	1.30916	0.729	0.232	3.42708e-306	CD163+MRC1-Mac	IDO1
RPL11	0	0.60967	0.991	0.991	1.46186e-304	CD163+MRC1-Mac	RPL11
IL6R	0	1.00263	0.656	0.335	2.01762e-304	CD163+MRC1-Mac	IL6R
LOC106993126	6.86784e-308	0.946433	0.589	0.462	2.37923e-303	CD163+MRC1-Mac	LOC106993126
NDRG1	8.98468e-304	1.28466	0.652	0.259	3.11256e-299	CD163+MRC1-Mac	NDRG1
TMEM120A	3.7415e-303	0.905664	0.6	0.436	1.29617e-298	CD163+MRC1-Mac	TMEM120A
NRG1	8.3701e-292	0.74035	0.277	0.004	2.89965e-287	CD163+MRC1-Mac	NRG1
MAP4K4	8.65882e-291	1.13576	0.605	0.26	2.99967e-286	CD163+MRC1-Mac	MAP4K4
STK17A	1.10269e-283	0.858611	0.645	0.562	3.82005e-279	CD163+MRC1-Mac	STK17A
METRNL	3.49639e-282	0.902456	0.911	0.815	1.21125e-277	CD163+MRC1-Mac	METRNL
TNFRSF1B	2.91609e-273	0.966155	0.868	0.723	1.01022e-268	CD163+MRC1-Mac	TNFRSF1B
CREM	1.23285e-271	1.1486	0.811	0.471	4.27098e-267	CD163+MRC1-Mac	CREM
ARF5	4.15842e-264	0.742257	0.892	0.874	1.4406e-259	CD163+MRC1-Mac	ARF5
C5AR1	2.59138e-261	0.940594	0.9	0.873	8.97733e-257	CD163+MRC1-Mac	C5AR1
PSME1	1.41764e-259	0.741173	0.895	0.865	4.91112e-255	CD163+MRC1-Mac	PSME1
CALM3	9.35194e-259	0.809019	0.598	0.395	3.23979e-254	CD163+MRC1-Mac	CALM3
RPL5	3.2784e-257	0.65809	0.977	0.973	1.13573e-252	CD163+MRC1-Mac	RPL5
SLC16A3	2.03026e-253	0.834573	0.688	0.574	7.03344e-249	CD163+MRC1-Mac	SLC16A3
LIMD2	3.31428e-252	0.942595	0.526	0.126	1.14817e-247	CD163+MRC1-Mac	LIMD2
PPIF	1.54212e-251	0.987407	0.432	0.243	5.34237e-247	CD163+MRC1-Mac	PPIF
VMP1	7.81617e-246	0.76441	0.634	0.545	2.70775e-241	CD163+MRC1-Mac	VMP1
GLUL	1.17636e-245	0.977145	0.839	0.829	4.07527e-241	CD163+MRC1-Mac	GLUL
U2AF1	3.926e-245	0.706362	0.877	0.824	1.36008e-240	CD163+MRC1-Mac	U2AF1
RILPL2	1.65319e-233	0.859744	0.795	0.742	5.72716e-229	CD163+MRC1-Mac	RILPL2
PTPN1	1.93126e-233	0.682395	0.602	0.53	6.69045e-229	CD163+MRC1-Mac	PTPN1
JARID2	6.23515e-233	0.869517	0.521	0.253	2.16004e-228	CD163+MRC1-Mac	JARID2
IL1R1	1.13977e-232	0.827525	0.348	0.043	3.9485e-228	CD163+MRC1-Mac	IL1R1
GUK1	8.29497e-232	0.693375	0.679	0.597	2.87363e-227	CD163+MRC1-Mac	GUK1
COTL1	3.4662e-230	0.698387	0.959	0.924	1.2008e-225	CD163+MRC1-Mac	COTL1
AHNAK	3.95645e-227	0.827832	0.904	0.852	1.37063e-222	CD163+MRC1-Mac	AHNAK
RPL37	3.59658e-222	0.671834	0.992	0.992	1.24596e-217	CD163+MRC1-Mac	RPL37
PTPRE	8.68115e-222	0.976049	0.651	0.316	3.00741e-217	CD163+MRC1-Mac	PTPRE
MARCKSL1	6.5603e-220	1.05793	0.577	0.331	2.27268e-215	CD163+MRC1-Mac	MARCKSL1
DENND4A	6.10852e-219	0.750418	0.59	0.448	2.11617e-214	CD163+MRC1-Mac	DENND4A
HMGA1	3.70354e-218	0.65886	0.524	0.456	1.28302e-213	CD163+MRC1-Mac	HMGA1
PLP2	4.21441e-217	0.816956	0.668	0.522	1.46e-212	CD163+MRC1-Mac	PLP2
REEP5	5.11031e-215	0.672801	0.724	0.622	1.77036e-210	CD163+MRC1-Mac	REEP5
CLEC2B	1.73891e-213	0.905906	0.667	0.481	6.02412e-209	CD163+MRC1-Mac	CLEC2B
CSTA	1.64895e-211	0.701727	0.712	0.625	5.71247e-207	CD163+MRC1-Mac	CSTA
LAT2	3.23097e-210	0.922189	0.604	0.214	1.1193e-205	CD163+MRC1-Mac	LAT2
APOBEC3B	2.23317e-208	1.7409	0.424	0.089	7.73637e-204	CD163+MRC1-Mac	APOBEC3B
CDKN1A	1.52665e-207	0.920685	0.73	0.42	5.28876e-203	CD163+MRC1-Mac	CDKN1A
JAK1	1.56645e-207	0.658965	0.744	0.68	5.42664e-203	CD163+MRC1-Mac	JAK1
MALT1	4.95806e-207	0.734106	0.354	0.097	1.71762e-202	CD163+MRC1-Mac	MALT1
SUB1	4.9986e-204	0.609696	0.943	0.933	1.73166e-199	CD163+MRC1-Mac	SUB1
PLEK	1.25271e-200	1.04451	0.674	0.65	4.33976e-196	CD163+MRC1-Mac	PLEK
ELL2	2.92647e-200	0.685325	0.547	0.45	1.01382e-195	CD163+MRC1-Mac	ELL2
LIMS1	8.20437e-200	0.725115	0.557	0.489	2.84224e-195	CD163+MRC1-Mac	LIMS1
ANTXR2	1.05375e-199	0.873412	0.564	0.255	3.65052e-195	CD163+MRC1-Mac	ANTXR2
ADAM8	1.5734e-198	0.693726	0.344	0.142	5.45074e-194	CD163+MRC1-Mac	ADAM8
HBA1	7.71296e-198	0.830645	0.441	0.164	2.672e-193	CD163+MRC1-Mac	HBA1
ARF6	2.43391e-197	0.597	0.743	0.729	8.43179e-193	CD163+MRC1-Mac	ARF6
LOC114676200	1.74583e-196	0.698286	0.373	0.191	6.04809e-192	CD163+MRC1-Mac	LOC114676200
RIN2	3.00332e-196	0.807751	0.404	0.156	1.04044e-191	CD163+MRC1-Mac	RIN2
WTAP	3.3004e-195	0.750784	0.704	0.663	1.14336e-190	CD163+MRC1-Mac	WTAP
IL10RA	4.25582e-194	0.814509	0.689	0.453	1.47434e-189	CD163+MRC1-Mac	IL10RA
S100A10	6.7008e-194	0.809816	0.991	0.979	2.32136e-189	CD163+MRC1-Mac	S100A10
PITPNA	7.45696e-194	0.632373	0.626	0.545	2.58331e-189	CD163+MRC1-Mac	PITPNA
ACSL1	9.49464e-194	0.693056	0.381	0.305	3.28923e-189	CD163+MRC1-Mac	ACSL1
LHFPL2	1.2165e-193	0.720634	0.464	0.33	4.21431e-189	CD163+MRC1-Mac	LHFPL2
TLE3	1.66923e-189	0.72662	0.499	0.334	5.7827e-185	CD163+MRC1-Mac	TLE3
JUNB	3.62342e-189	0.822549	0.912	0.841	1.25526e-184	CD163+MRC1-Mac	JUNB
CSF3R	6.90225e-188	0.714412	0.289	0.055	2.39115e-183	CD163+MRC1-Mac	CSF3R
KCTD12	3.09768e-187	0.639669	0.588	0.568	1.07313e-182	CD163+MRC1-Mac	KCTD12
BCL3	4.60182e-186	0.666718	0.52	0.391	1.59421e-181	CD163+MRC1-Mac	BCL3
ADORA2B	4.89852e-185	0.615938	0.407	0.273	1.69699e-180	CD163+MRC1-Mac	ADORA2B
IER2	6.40375e-185	0.750433	0.885	0.824	2.21845e-180	CD163+MRC1-Mac	IER2
AOAH	1.02499e-184	0.83695	0.576	0.272	3.55087e-180	CD163+MRC1-Mac	AOAH
BACH1	1.36356e-183	0.591897	0.481	0.382	4.72377e-179	CD163+MRC1-Mac	BACH1
TBC1D9	7.82548e-183	0.744307	0.437	0.233	2.71098e-178	CD163+MRC1-Mac	TBC1D9
PSME2	6.05402e-179	0.7602	0.848	0.842	2.09729e-174	CD163+MRC1-Mac	PSME2
MID1IP1	3.20656e-177	0.853888	0.428	0.341	1.11085e-172	CD163+MRC1-Mac	MID1IP1
ZFP36L1	8.03123e-177	1.08276	0.649	0.405	2.78226e-172	CD163+MRC1-Mac	ZFP36L1
TPM4	3.98932e-175	0.602557	0.507	0.385	1.38202e-170	CD163+MRC1-Mac	TPM4
CYBRD1	1.2757e-172	0.741634	0.418	0.121	4.41939e-168	CD163+MRC1-Mac	CYBRD1
PID1	2.21036e-171	0.7359	0.342	0.074	7.65735e-167	CD163+MRC1-Mac	PID1
TGFBI	6.91277e-169	0.664376	0.58	0.5	2.39479e-164	CD163+MRC1-Mac	TGFBI
TLR4	6.85065e-168	0.591151	0.706	0.694	2.37327e-163	CD163+MRC1-Mac	TLR4
LOC114678838	4.00681e-167	0.651552	0.228	0.02	1.38808e-162	CD163+MRC1-Mac	LOC114678838
EHD1	5.64379e-167	0.803043	0.497	0.304	1.95518e-162	CD163+MRC1-Mac	EHD1
CD1C	3.02761e-165	0.65082	0.297	0.047	1.04886e-160	CD163+MRC1-Mac	CD1C
MX2	3.03201e-165	1.00581	0.431	0.16	1.05038e-160	CD163+MRC1-Mac	MX2
FYB1	9.34845e-165	0.803866	0.519	0.216	3.23859e-160	CD163+MRC1-Mac	FYB1
RALGDS	3.78675e-164	0.711944	0.522	0.282	1.31184e-159	CD163+MRC1-Mac	RALGDS
SERPINB2	2.0221e-162	1.3126	0.205	0.018	7.00517e-158	CD163+MRC1-Mac	SERPINB2
GNG11	1.27908e-161	0.845215	0.329	0.137	4.43112e-157	CD163+MRC1-Mac	GNG11
MN1	9.51259e-161	0.636015	0.339	0.066	3.29545e-156	CD163+MRC1-Mac	MN1
SPATA13	5.40614e-159	0.802311	0.412	0.168	1.87285e-154	CD163+MRC1-Mac	SPATA13
IRF2BP2	1.86343e-157	0.594485	0.512	0.411	6.45548e-153	CD163+MRC1-Mac	IRF2BP2
LOC716161	2.73692e-157	0.736724	0.91	0.887	9.48152e-153	CD163+MRC1-Mac	LOC716161
HMOX1	3.02486e-157	1.26371	0.441	0.29	1.0479e-152	CD163+MRC1-Mac	HMOX1
SLC2A3	1.38254e-155	0.614808	0.262	0.046	4.78955e-151	CD163+MRC1-Mac	SLC2A3
IL1B	3.30858e-154	1.08296	0.522	0.271	1.14619e-149	CD163+MRC1-Mac	IL1B
TNIP1	2.28693e-151	0.590283	0.349	0.27	7.9226e-147	CD163+MRC1-Mac	TNIP1
TUT7	1.21301e-149	0.66212	0.497	0.361	4.20222e-145	CD163+MRC1-Mac	TUT7
KDM6B	1.25238e-145	0.645772	0.686	0.581	4.33863e-141	CD163+MRC1-Mac	KDM6B
NINJ1	3.01859e-144	0.626545	0.717	0.649	1.04573e-139	CD163+MRC1-Mac	NINJ1
PTGS2	2.73214e-143	0.994027	0.242	0.036	9.46496e-139	CD163+MRC1-Mac	PTGS2
CD52	3.20933e-143	0.606051	0.983	0.962	1.11181e-138	CD163+MRC1-Mac	CD52
NFKBIA	9.90607e-140	0.848548	0.835	0.81	3.43176e-135	CD163+MRC1-Mac	NFKBIA
GNG2	6.7829e-139	0.652816	0.328	0.087	2.3498e-134	CD163+MRC1-Mac	GNG2
SYN1	7.253e-139	0.600385	0.311	0.065	2.51266e-134	CD163+MRC1-Mac	SYN1
NFKB1	9.8853e-138	0.634991	0.562	0.514	3.42457e-133	CD163+MRC1-Mac	NFKB1
RIPOR2	3.7675e-136	0.685986	0.434	0.139	1.30518e-131	CD163+MRC1-Mac	RIPOR2
HCST	6.32846e-134	0.689988	0.588	0.457	2.19237e-129	CD163+MRC1-Mac	HCST
MYADM	6.26542e-133	0.610609	0.659	0.612	2.17053e-128	CD163+MRC1-Mac	MYADM
ADGRE5	4.91695e-130	0.596782	0.713	0.674	1.70338e-125	CD163+MRC1-Mac	ADGRE5
ODF3B	1.66318e-128	0.61942	0.615	0.537	5.76177e-124	CD163+MRC1-Mac	ODF3B
JAML	9.06893e-127	0.592041	0.388	0.117	3.14175e-122	CD163+MRC1-Mac	JAML
PIM3	6.45927e-124	0.670509	0.608	0.441	2.23768e-119	CD163+MRC1-Mac	PIM3
MT2A	7.05312e-123	1.04306	0.894	0.891	2.44341e-118	CD163+MRC1-Mac	MT2A
TFPI2	1.99399e-121	0.782121	0.168	0.021	6.9078e-117	CD163+MRC1-Mac	TFPI2
BCL2L11	2.46794e-115	0.687848	0.448	0.234	8.5497e-111	CD163+MRC1-Mac	BCL2L11
RNASE4	8.63802e-114	0.637322	0.42	0.256	2.99247e-109	CD163+MRC1-Mac	RNASE4
SATB1	3.55746e-107	0.65747	0.413	0.174	1.23241e-102	CD163+MRC1-Mac	SATB1
SOD2	3.49469e-103	0.853242	0.973	0.921	1.21066e-98	CD163+MRC1-Mac	SOD2
H1FX	6.60232e-98	0.614098	0.537	0.462	2.28724e-93	CD163+MRC1-Mac	H1FX
LOC706608	3.19857e-96	0.62718	0.463	0.328	1.10808e-91	CD163+MRC1-Mac	LOC706608
LOC106993296	8.69058e-96	0.640748	0.427	0.273	3.01068e-91	CD163+MRC1-Mac	LOC106993296
CCL7	1.01695e-94	1.00607	0.216	0.152	3.52301e-90	CD163+MRC1-Mac	CCL7
PDE4B	3.52937e-92	0.606405	0.42	0.177	1.22268e-87	CD163+MRC1-Mac	PDE4B
IL1RN	5.20736e-92	0.702302	0.33	0.326	1.80398e-87	CD163+MRC1-Mac	IL1RN
DDIT4	1.41337e-90	0.616226	0.484	0.317	4.89635e-86	CD163+MRC1-Mac	DDIT4
PTX3	9.35298e-88	1.15268	0.375	0.157	3.24015e-83	CD163+MRC1-Mac	PTX3
MMP9	5.32314e-86	0.596588	0.157	0.029	1.8441e-81	CD163+MRC1-Mac	MMP9
WARS	3.3847e-85	0.606065	0.462	0.422	1.17256e-80	CD163+MRC1-Mac	WARS
CEBPD	8.20173e-84	0.627076	0.414	0.247	2.84132e-79	CD163+MRC1-Mac	CEBPD
EMP1	4.44964e-78	0.59176	0.261	0.083	1.54149e-73	CD163+MRC1-Mac	EMP1
LOC694538	2.78187e-76	0.643826	0.391	0.304	9.63724e-72	CD163+MRC1-Mac	LOC694538
AREG	1.00515e-72	1.08061	0.293	0.121	3.48213e-68	CD163+MRC1-Mac	AREG
OSM	2.69796e-66	0.595203	0.411	0.241	9.34655e-62	CD163+MRC1-Mac	OSM
LOC693820	6.16735e-53	0.652878	0.423	0.242	2.13656e-48	CD163+MRC1-Mac	LOC693820
EREG	7.66973e-50	0.748438	0.395	0.274	2.65702e-45	CD163+MRC1-Mac	EREG
IL1A	2.7687e-46	0.645574	0.198	0.217	9.59161e-42	CD163+MRC1-Mac	IL1A
ACOD1	2.51076e-42	0.925806	0.15	0.065	8.69804e-38	CD163+MRC1-Mac	ACOD1
LOC100426537	2.63704e-37	1.17359	0.182	0.083	9.13551e-33	CD163+MRC1-Mac	LOC100426537
IFI27	1.48008e-26	0.694112	0.245	0.17	5.12744e-22	CD163+MRC1-Mac	IFI27
LOC100426632	3.6137e-24	1.137	0.128	0.083	1.25189e-19	CD163+MRC1-Mac	LOC100426632
LOC100430627	6.6377e-16	0.638734	0.127	0.117	2.2995e-11	CD163+MRC1-Mac	LOC100430627
CCL4L1	4.29552e-14	0.714144	0.11	0.078	1.4881e-09	CD163+MRC1-Mac	CCL4L1
TMEM176B	0	3.22297	0.954	0.085	0	CD163+MRC1+TREM2+ Mac	TMEM176B
C1QA	0	3.18777	0.935	0.347	0	CD163+MRC1+TREM2+ Mac	C1QA
C1QC	0	3.02035	0.903	0.351	0	CD163+MRC1+TREM2+ Mac	C1QC
TMEM176A	0	2.79849	0.925	0.059	0	CD163+MRC1+TREM2+ Mac	TMEM176A
C1QB	0	2.52091	0.892	0.384	0	CD163+MRC1+TREM2+ Mac	C1QB
GPR1831	0	2.51356	0.949	0.37	0	CD163+MRC1+TREM2+ Mac	GPR183
RGS1	0	2.49067	0.623	0.076	0	CD163+MRC1+TREM2+ Mac	RGS1
CPVL1	0	2.45774	0.967	0.547	0	CD163+MRC1+TREM2+ Mac	CPVL
FOLR2	0	2.35359	0.743	0.013	0	CD163+MRC1+TREM2+ Mac	FOLR2
CD83	0	1.83982	0.958	0.792	0	CD163+MRC1+TREM2+ Mac	CD83
MAMU-DQB1	0	1.68156	0.997	0.946	0	CD163+MRC1+TREM2+ Mac	MAMU-DQB1
LTC4S	0	1.58683	0.647	0.062	0	CD163+MRC1+TREM2+ Mac	LTC4S
LOC719702	0	1.535	0.936	0.761	0	CD163+MRC1+TREM2+ Mac	LOC719702
TREM2	0	1.49559	0.691	0.073	0	CD163+MRC1+TREM2+ Mac	TREM2
MAMU-DMB	0	1.47675	0.968	0.765	0	CD163+MRC1+TREM2+ Mac	MAMU-DMB
OLFML3	0	1.45918	0.609	0.058	0	CD163+MRC1+TREM2+ Mac	OLFML3
CSF1R	0	1.40352	0.946	0.695	0	CD163+MRC1+TREM2+ Mac	CSF1R
ITM2C	0	1.34619	0.478	0.013	0	CD163+MRC1+TREM2+ Mac	ITM2C
RGS10	0	1.34277	0.732	0.198	0	CD163+MRC1+TREM2+ Mac	RGS10
LOC114675357	0	1.25609	0.99	0.956	0	CD163+MRC1+TREM2+ Mac	LOC114675357
LOC114669810	0	1.19637	0.995	0.976	0	CD163+MRC1+TREM2+ Mac	LOC114669810
MAMU-DMA	0	1.1591	0.986	0.909	0	CD163+MRC1+TREM2+ Mac	MAMU-DMA
GAS6	0	1.13534	0.498	0.021	0	CD163+MRC1+TREM2+ Mac	GAS6
CD74	6.73774119465667e-318	1.06764	1	0.991	2.33415568206491e-313	CD163+MRC1+TREM2+ Mac	CD74
MAMU-DRB1	3.23550193880251e-311	1.18438	0.999	0.983	1.12087e-306	CD163+MRC1+TREM2+ Mac	MAMU-DRB1
SELENOP	5.19053985798385e-310	1.90679	0.909	0.588	1.79816e-305	CD163+MRC1+TREM2+ Mac	SELENOP
MAMU-DPB	0	1.1239	0.962	0.845	5.69023e-305	CD163+MRC1+TREM2+ Mac	MAMU-DPB
CST31	3.50791e-307	1.31367	0.883	0.528	1.21524e-302	CD163+MRC1+TREM2+ Mac	CST3
PKIB	1.28181e-293	1.33356	0.705	0.304	4.44058e-289	CD163+MRC1+TREM2+ Mac	PKIB
RNASET2	7.32141e-288	1.02394	0.97	0.909	2.53635e-283	CD163+MRC1+TREM2+ Mac	RNASET2
PXDC1	1.21369e-283	1.44196	0.68	0.318	4.20457e-279	CD163+MRC1+TREM2+ Mac	PXDC1
ECM1	2.44426e-281	1.11014	0.584	0.116	8.46764e-277	CD163+MRC1+TREM2+ Mac	ECM1
ABCA6	1.92888e-278	1.17652	0.525	0.151	6.68221e-274	CD163+MRC1+TREM2+ Mac	ABCA6
STAB1	4.48606e-273	1.35168	0.387	0.016	1.5541e-268	CD163+MRC1+TREM2+ Mac	STAB1
CD4	2.58361e-261	1.19957	0.749	0.36	8.9504e-257	CD163+MRC1+TREM2+ Mac	CD4
MAMU-DRA	1.63911e-255	1.03773	0.998	0.992	5.67838e-251	CD163+MRC1+TREM2+ Mac	MAMU-DRA
MARCKS1	4.43514e-253	1.35344	0.896	0.389	1.53646e-248	CD163+MRC1+TREM2+ Mac	MARCKS
LOC6976891	1.61824e-243	1.12979	0.775	0.311	5.60607e-239	CD163+MRC1+TREM2+ Mac	LOC697689
PLD31	1.0125e-241	1.24181	0.77	0.396	3.5076e-237	CD163+MRC1+TREM2+ Mac	PLD3
MAMU-DRB5	1.91396e-239	1.06467	0.999	0.968	6.63051e-235	CD163+MRC1+TREM2+ Mac	MAMU-DRB5
ID3	4.03315e-229	1.36624	0.403	0.044	1.3972e-224	CD163+MRC1+TREM2+ Mac	ID3
NR4A2	7.94658e-229	1.49064	0.59	0.17	2.75294e-224	CD163+MRC1+TREM2+ Mac	NR4A2
PDGFB	5.70889e-224	0.733	0.317	0.014	1.97773e-219	CD163+MRC1+TREM2+ Mac	PDGFB
RB1	6.91082e-224	0.975216	0.666	0.266	2.39411e-219	CD163+MRC1+TREM2+ Mac	RB1
TSPAN33	2.35918e-219	0.815472	0.458	0.056	8.17289e-215	CD163+MRC1+TREM2+ Mac	TSPAN33
NR4A3	2.65076e-209	1.54027	0.658	0.272	9.18302e-205	CD163+MRC1+TREM2+ Mac	NR4A3
GRASP	1.32818e-197	1.23689	0.645	0.266	4.60122e-193	CD163+MRC1+TREM2+ Mac	GRASP
FCGR2A	1.60892e-195	0.960838	0.459	0.078	5.57379e-191	CD163+MRC1+TREM2+ Mac	FCGR2A
FUCA1	1.21306e-190	0.860514	0.724	0.53	4.20241e-186	CD163+MRC1+TREM2+ Mac	FUCA1
RBPJ	1.02998e-185	0.871528	0.806	0.585	3.56817e-181	CD163+MRC1+TREM2+ Mac	RBPJ
MAMU-DOA	9.56739e-179	0.749683	0.381	0.074	3.31443e-174	CD163+MRC1+TREM2+ Mac	MAMU-DOA
GPX1	1.75249e-178	0.871503	0.988	0.878	6.07115e-174	CD163+MRC1+TREM2+ Mac	GPX1
HERPUD1	7.70892e-176	1.17437	0.848	0.726	2.6706e-171	CD163+MRC1+TREM2+ Mac	HERPUD1
LGMN	1.68233e-170	1.18947	0.85	0.665	5.82809e-166	CD163+MRC1+TREM2+ Mac	LGMN
SGPL1	4.918e-170	0.852094	0.557	0.199	1.70374e-165	CD163+MRC1+TREM2+ Mac	SGPL1
CD84	6.89556e-161	0.893041	0.529	0.193	2.38883e-156	CD163+MRC1+TREM2+ Mac	CD84
JAML1	6.01994e-160	0.855289	0.516	0.127	2.08549e-155	CD163+MRC1+TREM2+ Mac	JAML
PADI2	1.56332e-158	0.764854	0.384	0.062	5.41579e-154	CD163+MRC1+TREM2+ Mac	PADI2
PLAU	1.82723e-157	1.15414	0.512	0.221	6.33007e-153	CD163+MRC1+TREM2+ Mac	PLAU
CTSC	2.39248e-157	1.10706	0.817	0.62	8.28828e-153	CD163+MRC1+TREM2+ Mac	CTSC
CD1A	5.8077e-154	1.02542	0.314	0.051	2.01196e-149	CD163+MRC1+TREM2+ Mac	CD1A
HS3ST1	9.1398e-154	0.776633	0.297	0.043	3.1663e-149	CD163+MRC1+TREM2+ Mac	HS3ST1
GADD45B	4.67866e-153	1.19857	0.582	0.291	1.62083e-148	CD163+MRC1+TREM2+ Mac	GADD45B
ZFP361	2.23371e-150	1.2282	0.943	0.852	7.73822e-146	CD163+MRC1+TREM2+ Mac	ZFP36
MAMU-DQA1	2.99489e-147	0.879686	0.986	0.854	1.03752e-142	CD163+MRC1+TREM2+ Mac	MAMU-DQA1
UPK3A	1.05492e-144	0.702046	0.418	0.11	3.65456e-140	CD163+MRC1+TREM2+ Mac	UPK3A
NPC2	1.24321e-143	0.589697	0.996	0.961	4.30687e-139	CD163+MRC1+TREM2+ Mac	NPC2
IGFLR11	8.71486e-141	0.749866	0.591	0.231	3.01909e-136	CD163+MRC1+TREM2+ Mac	IGFLR1
C3	4.44742e-140	0.868067	0.287	0.037	1.54072e-135	CD163+MRC1+TREM2+ Mac	C3
TUBA1A	6.63194e-140	1.07681	0.665	0.39	2.2975e-135	CD163+MRC1+TREM2+ Mac	TUBA1A
GSN	2.39631e-139	0.812092	0.747	0.481	8.30154e-135	CD163+MRC1+TREM2+ Mac	GSN
FAM129A	1.46264e-137	0.768779	0.517	0.252	5.06703e-133	CD163+MRC1+TREM2+ Mac	FAM129A
GPR65	1.51202e-137	1.02943	0.743	0.477	5.23808e-133	CD163+MRC1+TREM2+ Mac	GPR65
TCF4	2.39106e-137	0.735868	0.499	0.24	8.28336e-133	CD163+MRC1+TREM2+ Mac	TCF4
SESN3	3.50591e-136	0.645875	0.367	0.1	1.21455e-131	CD163+MRC1+TREM2+ Mac	SESN3
BLOC1S6	6.45795e-135	0.765936	0.567	0.298	2.23723e-130	CD163+MRC1+TREM2+ Mac	BLOC1S6
ALCAM	4.2517e-133	0.708045	0.538	0.27	1.47292e-128	CD163+MRC1+TREM2+ Mac	ALCAM
CLEC5A	2.00579e-132	0.743319	0.547	0.309	6.94865e-128	CD163+MRC1+TREM2+ Mac	CLEC5A
ARID5B	6.08281e-132	0.988058	0.516	0.221	2.10727e-127	CD163+MRC1+TREM2+ Mac	ARID5B
IL13RA1	1.38467e-131	0.733682	0.699	0.501	4.79691e-127	CD163+MRC1+TREM2+ Mac	IL13RA1
OTULINL	4.78743e-130	0.586405	0.356	0.098	1.65851e-125	CD163+MRC1+TREM2+ Mac	OTULINL
CPM	5.38634e-129	0.912054	0.544	0.443	1.86599e-124	CD163+MRC1+TREM2+ Mac	CPM
DAB2	3.73825e-128	0.807315	0.606	0.427	1.29504e-123	CD163+MRC1+TREM2+ Mac	DAB2
MTHFD21	4.19046e-128	0.835754	0.792	0.593	1.4517e-123	CD163+MRC1+TREM2+ Mac	MTHFD2
SRGN1	1.95448e-126	0.680474	0.997	0.98	6.7709e-122	CD163+MRC1+TREM2+ Mac	SRGN
EVI2A	2.58444e-126	0.726129	0.542	0.214	8.95326e-122	CD163+MRC1+TREM2+ Mac	EVI2A
CDKN1A1	8.06395e-125	0.827475	0.788	0.446	2.7936e-120	CD163+MRC1+TREM2+ Mac	CDKN1A
JUNB1	1.19564e-124	0.983882	0.935	0.846	4.14205e-120	CD163+MRC1+TREM2+ Mac	JUNB
IGSF6	1.24756e-124	0.727461	0.795	0.627	4.32191e-120	CD163+MRC1+TREM2+ Mac	IGSF6
LOC716834	6.91364e-123	0.819213	0.671	0.432	2.39509e-118	CD163+MRC1+TREM2+ Mac	LOC716834
IQGAP2	7.44384e-122	0.721605	0.473	0.231	2.57877e-117	CD163+MRC1+TREM2+ Mac	IQGAP2
ZNF331	4.48176e-120	0.741643	0.324	0.071	1.55261e-115	CD163+MRC1+TREM2+ Mac	ZNF331
RARRES1	2.07966e-118	0.815095	0.426	0.352	7.20458e-114	CD163+MRC1+TREM2+ Mac	RARRES1
CKLF	2.34394e-115	0.714881	0.73	0.589	8.12011e-111	CD163+MRC1+TREM2+ Mac	CKLF
FGL21	8.33947e-115	0.821879	0.666	0.423	2.88904e-110	CD163+MRC1+TREM2+ Mac	FGL2
WIPF1	1.92424e-112	0.630362	0.678	0.49	6.66616e-108	CD163+MRC1+TREM2+ Mac	WIPF1
CCNI	8.06856e-112	0.660243	0.907	0.787	2.79519e-107	CD163+MRC1+TREM2+ Mac	CCNI
LITAF	5.17052e-110	0.702346	0.739	0.551	1.79122e-105	CD163+MRC1+TREM2+ Mac	LITAF
ID2	1.64569e-109	1.11171	0.773	0.539	5.70117e-105	CD163+MRC1+TREM2+ Mac	ID2
TGFBR1	2.15249e-106	0.711509	0.649	0.426	7.45688e-102	CD163+MRC1+TREM2+ Mac	TGFBR1
ARL5B	5.06961e-106	0.597097	0.287	0.059	1.75627e-101	CD163+MRC1+TREM2+ Mac	ARL5B
LOC723473	3.08159e-105	0.744081	0.411	0.165	1.06756e-100	CD163+MRC1+TREM2+ Mac	LOC723473
FYB11	1.4253e-103	0.699501	0.579	0.241	4.93767e-99	CD163+MRC1+TREM2+ Mac	FYB1
PRMT9	1.95642e-103	0.634456	0.36	0.15	6.77762e-99	CD163+MRC1+TREM2+ Mac	PRMT9
IFI30	2.37099e-103	0.586025	0.991	0.987	8.21381e-99	CD163+MRC1+TREM2+ Mac	IFI30
SIK1	1.33613e-102	0.722079	0.482	0.166	4.62877e-98	CD163+MRC1+TREM2+ Mac	SIK1
MYADM1	3.00522e-102	0.755006	0.787	0.596	1.0411e-97	CD163+MRC1+TREM2+ Mac	MYADM
MTSS11	3.1345e-102	0.637212	0.525	0.197	1.08588e-97	CD163+MRC1+TREM2+ Mac	MTSS1
NUCKS1	3.54282e-102	0.611207	0.742	0.578	1.22734e-97	CD163+MRC1+TREM2+ Mac	NUCKS1
TLR21	2.09925e-99	0.705346	0.739	0.51	7.27245e-95	CD163+MRC1+TREM2+ Mac	TLR2
LOC6938201	1.0455e-97	0.958821	0.564	0.239	3.62194e-93	CD163+MRC1+TREM2+ Mac	LOC693820
CTSH	1.09175e-97	0.673202	0.849	0.767	3.78215e-93	CD163+MRC1+TREM2+ Mac	CTSH
GPR34	2.62454e-97	0.726542	0.629	0.456	9.09219e-93	CD163+MRC1+TREM2+ Mac	GPR34
RALA1	3.61853e-97	0.730401	0.642	0.462	1.25357e-92	CD163+MRC1+TREM2+ Mac	RALA
DPYSL2	1.05575e-96	0.602733	0.636	0.4	3.65745e-92	CD163+MRC1+TREM2+ Mac	DPYSL2
IL7R	7.67429e-96	1.10373	0.676	0.473	2.6586e-91	CD163+MRC1+TREM2+ Mac	IL7R
TBC1D4	3.27022e-94	0.696085	0.414	0.279	1.1329e-89	CD163+MRC1+TREM2+ Mac	TBC1D4
SCN1B1	2.20624e-93	0.616733	0.489	0.215	7.64308e-89	CD163+MRC1+TREM2+ Mac	SCN1B
ARL4C1	5.08351e-93	0.701107	0.788	0.475	1.76108e-88	CD163+MRC1+TREM2+ Mac	ARL4C
PER1	3.76445e-91	0.651787	0.465	0.208	1.30412e-86	CD163+MRC1+TREM2+ Mac	PER1
AHR	1.57557e-90	0.629958	0.652	0.493	5.45824e-86	CD163+MRC1+TREM2+ Mac	AHR
CREB5	2.74675e-88	0.672772	0.392	0.186	9.51557e-84	CD163+MRC1+TREM2+ Mac	CREB5
OSM1	3.11159e-87	0.937625	0.5	0.246	1.07795e-82	CD163+MRC1+TREM2+ Mac	OSM
MEF2C1	8.87339e-87	0.62292	0.607	0.285	3.07401e-82	CD163+MRC1+TREM2+ Mac	MEF2C
ZFP36L11	8.83473e-86	0.864866	0.714	0.422	3.06062e-81	CD163+MRC1+TREM2+ Mac	ZFP36L1
LOC1004250721	5.33015e-85	0.673724	0.445	0.171	1.84652e-80	CD163+MRC1+TREM2+ Mac	LOC100425072
LSP11	1.03379e-84	0.595112	0.769	0.455	3.58137e-80	CD163+MRC1+TREM2+ Mac	LSP1
METRNL1	1.06198e-84	0.691072	0.896	0.828	3.67903e-80	CD163+MRC1+TREM2+ Mac	METRNL
PIM31	1.75366e-84	0.775913	0.665	0.45	6.07522e-80	CD163+MRC1+TREM2+ Mac	PIM3
GPNMB	7.02201e-83	0.975389	0.541	0.609	2.43263e-78	CD163+MRC1+TREM2+ Mac	GPNMB
CD861	8.80017e-83	0.626792	0.64	0.364	3.04864e-78	CD163+MRC1+TREM2+ Mac	CD86
GNA131	1.0287e-82	0.638067	0.659	0.375	3.56372e-78	CD163+MRC1+TREM2+ Mac	GNA13
SLCO2B1	3.12828e-80	0.615831	0.625	0.463	1.08373e-75	CD163+MRC1+TREM2+ Mac	SLCO2B1
INSIG11	6.27513e-80	0.611153	0.779	0.476	2.17389e-75	CD163+MRC1+TREM2+ Mac	INSIG1
DUSP2	8.83937e-79	0.892119	0.286	0.081	3.06222e-74	CD163+MRC1+TREM2+ Mac	DUSP2
PNRC11	7.64372e-78	0.640063	0.877	0.735	2.64801e-73	CD163+MRC1+TREM2+ Mac	PNRC1
NR4A1	7.51886e-77	0.809968	0.497	0.232	2.60476e-72	CD163+MRC1+TREM2+ Mac	NR4A1
SMAP21	2.20251e-76	0.596095	0.62	0.424	7.63015e-72	CD163+MRC1+TREM2+ Mac	SMAP2
CD931	2.95591e-76	0.589003	0.538	0.248	1.02401e-71	CD163+MRC1+TREM2+ Mac	CD93
SWAP70	1.34579e-75	0.590293	0.564	0.352	4.66222e-71	CD163+MRC1+TREM2+ Mac	SWAP70
HCST1	3.44026e-71	0.663281	0.661	0.459	1.19181e-66	CD163+MRC1+TREM2+ Mac	HCST
PDE4B1	4.44861e-70	0.595192	0.469	0.197	1.54113e-65	CD163+MRC1+TREM2+ Mac	PDE4B
LOC1069952451	9.16367e-70	0.62531	0.415	0.16	3.17457e-65	CD163+MRC1+TREM2+ Mac	LOC106995245
FCGR2B1	6.56849e-69	0.592298	0.702	0.421	2.27552e-64	CD163+MRC1+TREM2+ Mac	FCGR2B
MT1X	9.80664e-68	1.12306	0.307	0.117	3.39732e-63	CD163+MRC1+TREM2+ Mac	MT1X
NRARP	2.09808e-67	0.637886	0.179	0.031	7.26839e-63	CD163+MRC1+TREM2+ Mac	NRARP
ANKRD91	4.02404e-67	0.625344	0.524	0.308	1.39405e-62	CD163+MRC1+TREM2+ Mac	ANKRD9
VSIG4	5.59538e-65	0.65653	0.364	0.146	1.93841e-60	CD163+MRC1+TREM2+ Mac	VSIG4
ETS21	1.21975e-64	0.59305	0.725	0.618	4.22557e-60	CD163+MRC1+TREM2+ Mac	ETS2
PELI11	9.01074e-62	0.623099	0.592	0.396	3.12159e-57	CD163+MRC1+TREM2+ Mac	PELI1
RGS2	2.18789e-61	0.795882	0.518	0.277	7.57949e-57	CD163+MRC1+TREM2+ Mac	RGS2
LOC1004306271	4.78942e-61	1.96369	0.279	0.094	1.6592e-56	CD163+MRC1+TREM2+ Mac	LOC100430627
CREM1	2.67828e-58	0.684039	0.732	0.522	9.27836e-54	CD163+MRC1+TREM2+ Mac	CREM
MMP19	1.55797e-57	0.594527	0.459	0.32	5.39726e-53	CD163+MRC1+TREM2+ Mac	MMP19
CCL4L11	4.20041e-56	1.80945	0.228	0.062	1.45515e-51	CD163+MRC1+TREM2+ Mac	CCL4L1
LOC1004297521	3.67737e-53	0.738648	0.289	0.1	1.27395e-48	CD163+MRC1+TREM2+ Mac	LOC100429752
HSPH1	4.47092e-53	0.804482	0.583	0.455	1.54886e-48	CD163+MRC1+TREM2+ Mac	HSPH1
SGK1	7.29962e-51	0.716089	0.598	0.434	2.52881e-46	CD163+MRC1+TREM2+ Mac	SGK1
LOC1004266321	6.53552e-47	1.18516	0.231	0.071	2.2641e-42	CD163+MRC1+TREM2+ Mac	LOC100426632
NFKBIA1	1.49751e-46	0.637692	0.854	0.809	5.18783e-42	CD163+MRC1+TREM2+ Mac	NFKBIA
DUSP1	5.79177e-43	0.588748	0.835	0.796	2.00644e-38	CD163+MRC1+TREM2+ Mac	DUSP1
FOSB	1.63599e-42	0.62792	0.795	0.711	5.66756e-38	CD163+MRC1+TREM2+ Mac	FOSB
MT1M1	5.59939e-38	0.728011	0.529	0.408	1.9398e-33	CD163+MRC1+TREM2+ Mac	MT1M
HSPB1	8.97958e-38	0.651752	0.159	0.059	3.1108e-33	CD163+MRC1+TREM2+ Mac	HSPB1
TNFAIP31	1.26007e-37	0.614238	0.497	0.416	4.36527e-33	CD163+MRC1+TREM2+ Mac	TNFAIP3
ATF3	1.18243e-31	0.657053	0.596	0.523	4.0963e-27	CD163+MRC1+TREM2+ Mac	ATF3
DNAJB1	1.02958e-21	0.619962	0.41	0.344	3.56678e-17	CD163+MRC1+TREM2+ Mac	DNAJB1
AREG1	3.01488e-18	0.661501	0.247	0.148	1.04444e-13	CD163+MRC1+TREM2+ Mac	AREG
FABP4	0	5.61213	0.964	0.293	0	CD163+MRC1+Mac	FABP4
PTGDS	0	3.73654	0.51	0.062	0	CD163+MRC1+Mac	PTGDS
RETN	0	3.72425	0.985	0.655	0	CD163+MRC1+Mac	RETN
MCEMP1	0	3.70377	0.962	0.18	0	CD163+MRC1+Mac	MCEMP1
APOC1	0	3.23521	0.999	0.518	0	CD163+MRC1+Mac	APOC1
CHIT1	0	3.22136	0.911	0.131	0	CD163+MRC1+Mac	CHIT1
BEX3	0	2.87069	0.962	0.114	0	CD163+MRC1+Mac	BEX3
MARCO	0	2.70179	0.825	0.036	0	CD163+MRC1+Mac	MARCO
APOC4	0	2.62197	0.989	0.316	0	CD163+MRC1+Mac	APOC4
MPC2	0	2.49774	0.955	0.265	0	CD163+MRC1+Mac	MPC2
FABP5	0	2.38046	0.994	0.632	0	CD163+MRC1+Mac	FABP5
PLAC8	0	2.23769	0.974	0.319	0	CD163+MRC1+Mac	PLAC8
ALDH2	0	2.19057	0.985	0.647	0	CD163+MRC1+Mac	ALDH2
FHL1	0	2.0929	0.91	0.038	0	CD163+MRC1+Mac	FHL1
MCM7	0	2.04965	0.689	0.073	0	CD163+MRC1+Mac	MCM7
CCL15	0	2.0396	0.938	0.154	0	CD163+MRC1+Mac	CCL15
CHI3L1	0	2.00634	0.829	0.028	0	CD163+MRC1+Mac	CHI3L1
RMDN3	0	1.97804	0.942	0.151	0	CD163+MRC1+Mac	RMDN3
APOC2	0	1.96874	0.63	0.049	0	CD163+MRC1+Mac	APOC2
LTA4H	0	1.95412	0.97	0.453	0	CD163+MRC1+Mac	LTA4H
APOE1	0	1.92079	0.992	0.481	0	CD163+MRC1+Mac	APOE
TECR	0	1.8901	0.909	0.176	0	CD163+MRC1+Mac	TECR
ITGA6	0	1.8333	0.891	0.091	0	CD163+MRC1+Mac	ITGA6
BHLHE41	0	1.78324	0.922	0.172	0	CD163+MRC1+Mac	BHLHE41
CDH1	0	1.78075	0.865	0.046	0	CD163+MRC1+Mac	CDH1
MRC1	0	1.77054	0.96	0.326	0	CD163+MRC1+Mac	MRC1
VAPA	0	1.76019	0.977	0.663	0	CD163+MRC1+Mac	VAPA
UBB	0	1.75634	0.998	0.94	0	CD163+MRC1+Mac	UBB
ABCG1	0	1.72008	0.896	0.114	0	CD163+MRC1+Mac	ABCG1
LOC106999148	0	1.71815	0.731	0.052	0	CD163+MRC1+Mac	LOC106999148
APP	0	1.68593	0.948	0.375	0	CD163+MRC1+Mac	APP
CD9-1	0	1.66863	0.971	0.532	0	CD163+MRC1+Mac	CD9-1
NUPR1	0	1.65832	0.985	0.503	0	CD163+MRC1+Mac	NUPR1
CD63	0	1.65205	0.994	0.88	0	CD163+MRC1+Mac	CD63
CITED2	0	1.58503	0.864	0.226	0	CD163+MRC1+Mac	CITED2
TCEAL9	0	1.56442	0.922	0.188	0	CD163+MRC1+Mac	TCEAL9
CD36	0	1.54782	0.952	0.323	0	CD163+MRC1+Mac	CD36
LOC695267	0	1.53427	0.873	0.106	0	CD163+MRC1+Mac	LOC695267
CYP27A1	0	1.52796	0.965	0.408	0	CD163+MRC1+Mac	CYP27A1
PPARG	0	1.52153	0.877	0.099	0	CD163+MRC1+Mac	PPARG
MGST3	0	1.51855	0.991	0.959	0	CD163+MRC1+Mac	MGST3
SDC2	0	1.50566	0.939	0.295	0	CD163+MRC1+Mac	SDC2
RAB13	0	1.46096	0.87	0.124	0	CD163+MRC1+Mac	RAB13
ALOX5AP	0	1.46036	0.978	0.556	0	CD163+MRC1+Mac	ALOX5AP
ETHE1	0	1.44297	0.929	0.293	0	CD163+MRC1+Mac	ETHE1
RNASE2	0	1.41655	0.708	0.015	0	CD163+MRC1+Mac	RNASE2
PRDX1	0	1.41231	0.975	0.547	0	CD163+MRC1+Mac	PRDX1
TREM1	0	1.40343	0.969	0.558	0	CD163+MRC1+Mac	TREM1
CD177	0	1.39073	0.796	0.078	0	CD163+MRC1+Mac	CD177
TXN	0	1.3704	0.996	0.898	0	CD163+MRC1+Mac	TXN
ENO3	0	1.35947	0.548	0.064	0	CD163+MRC1+Mac	ENO3
IL17D	0	1.34959	0.782	0.04	0	CD163+MRC1+Mac	IL17D
SHTN1	0	1.33993	0.856	0.179	0	CD163+MRC1+Mac	SHTN1
FUOM	0	1.31073	0.964	0.684	0	CD163+MRC1+Mac	FUOM
SMC6	0	1.30503	0.805	0.116	0	CD163+MRC1+Mac	SMC6
C15H9orf16	0	1.30417	0.934	0.478	0	CD163+MRC1+Mac	C15H9orf16
LOC106997161	0	1.29865	0.694	0.043	0	CD163+MRC1+Mac	LOC106997161
PDLIM1	0	1.29791	0.849	0.118	0	CD163+MRC1+Mac	PDLIM1
FFAR4	0	1.28937	0.726	0.047	0	CD163+MRC1+Mac	FFAR4
SEPTIN11	0	1.28692	0.902	0.202	0	CD163+MRC1+Mac	SEPTIN11
LOC106992835	0	1.25595	0.717	0.011	0	CD163+MRC1+Mac	LOC106992835
SGMS1	0	1.25074	0.827	0.151	0	CD163+MRC1+Mac	SGMS1
NRIP1	0	1.23522	0.884	0.274	0	CD163+MRC1+Mac	NRIP1
DST	0	1.21845	0.825	0.162	0	CD163+MRC1+Mac	DST
SELENOW	0	1.20421	0.982	0.722	0	CD163+MRC1+Mac	SELENOW
HEXB	0	1.2019	0.971	0.714	0	CD163+MRC1+Mac	HEXB
CLEC4E	0	1.18783	0.696	0.07	0	CD163+MRC1+Mac	CLEC4E
PRAP1	0	1.18425	0.566	0.006	0	CD163+MRC1+Mac	PRAP1
LOC106999829	0	1.17492	0.816	0.104	0	CD163+MRC1+Mac	LOC106999829
CAMP	0	1.16478	0.962	0.713	0	CD163+MRC1+Mac	CAMP
ACTN1	0	1.15974	0.835	0.153	0	CD163+MRC1+Mac	ACTN1
PHLDA3	0	1.15465	0.747	0.053	0	CD163+MRC1+Mac	PHLDA3
KCNA3	0	1.14353	0.878	0.25	0	CD163+MRC1+Mac	KCNA3
PSMA6	0	1.13084	0.951	0.515	0	CD163+MRC1+Mac	PSMA6
VAMP8	0	1.12533	0.971	0.581	0	CD163+MRC1+Mac	VAMP8
SLAMF9	0	1.09282	0.882	0.29	0	CD163+MRC1+Mac	SLAMF9
JUN	0	1.08913	0.816	0.35	0	CD163+MRC1+Mac	JUN
CEACAM3	0	1.08578	0.772	0.14	0	CD163+MRC1+Mac	CEACAM3
RGCC1	0	1.07761	0.974	0.541	0	CD163+MRC1+Mac	RGCC
GPX4	0	1.05874	0.994	0.925	0	CD163+MRC1+Mac	GPX4
SLC29A1	0	1.0585	0.739	0.06	0	CD163+MRC1+Mac	SLC29A1
SERPINE1	0	1.0579	0.703	0.092	0	CD163+MRC1+Mac	SERPINE1
GCA	0	1.05238	0.744	0.108	0	CD163+MRC1+Mac	GCA
GYPC	0	1.05214	0.904	0.351	0	CD163+MRC1+Mac	GYPC
APIP	0	1.04751	0.831	0.175	0	CD163+MRC1+Mac	APIP
PLA2G15	0	1.04477	0.827	0.173	0	CD163+MRC1+Mac	PLA2G15
TRPV2	0	1.03137	0.865	0.246	0	CD163+MRC1+Mac	TRPV2
LTB4R	0	1.03116	0.716	0.069	0	CD163+MRC1+Mac	LTB4R
PROS1	0	1.02596	0.762	0.081	0	CD163+MRC1+Mac	PROS1
CD300LF	0	1.01209	0.862	0.233	0	CD163+MRC1+Mac	CD300LF
CISD3	0	1.00031	0.914	0.389	0	CD163+MRC1+Mac	CISD3
PRKAR2B	0	0.993021	0.709	0.072	0	CD163+MRC1+Mac	PRKAR2B
DDRGK1	0	0.988765	0.882	0.388	0	CD163+MRC1+Mac	DDRGK1
GALNT12	0	0.966064	0.732	0.073	0	CD163+MRC1+Mac	GALNT12
GNG10	0	0.96076	0.98	0.836	0	CD163+MRC1+Mac	GNG10
TMEM150B	0	0.959074	0.703	0.075	0	CD163+MRC1+Mac	TMEM150B
NRP2	0	0.950422	0.833	0.202	0	CD163+MRC1+Mac	NRP2
CDA	0	0.925776	0.769	0.185	0	CD163+MRC1+Mac	CDA
CLIC4	0	0.922303	0.817	0.196	0	CD163+MRC1+Mac	CLIC4
OTUD1	0	0.914885	0.735	0.279	0	CD163+MRC1+Mac	OTUD1
LYAR	0	0.905827	0.834	0.232	0	CD163+MRC1+Mac	LYAR
DNAJA1	0	0.89573	0.922	0.52	0	CD163+MRC1+Mac	DNAJA1
GPNMB1	0	0.893871	0.927	0.251	0	CD163+MRC1+Mac	GPNMB
DBNDD2	0	0.889277	0.707	0.108	0	CD163+MRC1+Mac	DBNDD2
DBI	0	0.887624	0.98	0.843	0	CD163+MRC1+Mac	DBI
TOMM5	0	0.87735	0.888	0.38	0	CD163+MRC1+Mac	TOMM5
VWA8	0	0.876189	0.616	0.032	0	CD163+MRC1+Mac	VWA8
COLEC12	0	0.874045	0.728	0.096	0	CD163+MRC1+Mac	COLEC12
ABHD5	0	0.869853	0.684	0.091	0	CD163+MRC1+Mac	ABHD5
ASAH1	0	0.858141	0.976	0.754	0	CD163+MRC1+Mac	ASAH1
PLXDC21	0	0.856257	0.903	0.33	0	CD163+MRC1+Mac	PLXDC2
NOP10	0	0.850312	0.978	0.803	0	CD163+MRC1+Mac	NOP10
NME2	0	0.845198	0.989	0.939	0	CD163+MRC1+Mac	NME2
C2	0	0.844292	0.752	0.161	0	CD163+MRC1+Mac	C2
VEGFB	0	0.84335	0.709	0.11	0	CD163+MRC1+Mac	VEGFB
PLAAT3	0	0.838969	0.621	0.093	0	CD163+MRC1+Mac	PLAAT3
CD68	0	0.833215	0.976	0.736	0	CD163+MRC1+Mac	CD68
ATOX1	0	0.832372	0.984	0.825	0	CD163+MRC1+Mac	ATOX1
LGALS3	0	0.82764	0.998	0.981	0	CD163+MRC1+Mac	LGALS3
GMCL1	0	0.821203	0.713	0.127	0	CD163+MRC1+Mac	GMCL1
REX1BD	0	0.819266	0.913	0.44	0	CD163+MRC1+Mac	REX1BD
UPF3A	0	0.818492	0.75	0.162	0	CD163+MRC1+Mac	UPF3A
M6PR	0	0.814989	0.934	0.567	0	CD163+MRC1+Mac	M6PR
CCDC151	0	0.814429	0.658	0.106	0	CD163+MRC1+Mac	CCDC151
LY75	0	0.812599	0.63	0.059	0	CD163+MRC1+Mac	LY75
FDX1	0	0.809778	0.937	0.578	0	CD163+MRC1+Mac	FDX1
ECHDC1	0	0.807008	0.765	0.2	0	CD163+MRC1+Mac	ECHDC1
FAM89A	0	0.798714	0.667	0.085	0	CD163+MRC1+Mac	FAM89A
QSOX1	0	0.796276	0.783	0.252	0	CD163+MRC1+Mac	QSOX1
EML4	0	0.790976	0.861	0.351	0	CD163+MRC1+Mac	EML4
SMIM30	0	0.787855	0.825	0.274	0	CD163+MRC1+Mac	SMIM30
TMEM121	0	0.781005	0.53	0.009	0	CD163+MRC1+Mac	TMEM121
SLC7A7	0	0.778754	0.867	0.341	0	CD163+MRC1+Mac	SLC7A7
LOC6955331	0	0.777696	0.872	0.313	0	CD163+MRC1+Mac	LOC695533
HMOX2	0	0.769519	0.915	0.476	0	CD163+MRC1+Mac	HMOX2
CHCHD6	0	0.768621	0.465	0.074	0	CD163+MRC1+Mac	CHCHD6
ATP6V1F	0	0.762855	0.983	0.837	0	CD163+MRC1+Mac	ATP6V1F
PECAM1	0	0.762729	0.929	0.477	0	CD163+MRC1+Mac	PECAM1
LRP1	0	0.761346	0.919	0.561	0	CD163+MRC1+Mac	LRP1
AKAP9	0	0.759335	0.837	0.326	0	CD163+MRC1+Mac	AKAP9
MRPS15	0	0.754627	0.902	0.432	0	CD163+MRC1+Mac	MRPS15
SLC6A6	0	0.748112	0.914	0.555	0	CD163+MRC1+Mac	SLC6A6
ALDH9A1	0	0.744266	0.867	0.375	0	CD163+MRC1+Mac	ALDH9A1
OLR1	0	0.740595	0.95	0.54	0	CD163+MRC1+Mac	OLR1
ZDHHC3	0	0.739007	0.757	0.206	0	CD163+MRC1+Mac	ZDHHC3
LOC106995967	0	0.736	0.644	0.075	0	CD163+MRC1+Mac	LOC106995967
AGTRAP	0	0.732835	0.909	0.466	0	CD163+MRC1+Mac	AGTRAP
BLOC1S1	0	0.732768	0.979	0.846	0	CD163+MRC1+Mac	BLOC1S1
AGPAT2	0	0.732727	0.755	0.195	0	CD163+MRC1+Mac	AGPAT2
PTMS1	0	0.723629	0.908	0.425	0	CD163+MRC1+Mac	PTMS
TMEM14A	0	0.720939	0.64	0.122	0	CD163+MRC1+Mac	TMEM14A
TNFSF13	0	0.717398	0.941	0.601	0	CD163+MRC1+Mac	TNFSF13
CLEC12A	0	0.713681	0.724	0.189	0	CD163+MRC1+Mac	CLEC12A
MAMU-DQA11	0	0.711285	0.976	0.763	0	CD163+MRC1+Mac	MAMU-DQA1
CD81	0	0.710335	0.978	0.843	0	CD163+MRC1+Mac	CD81
CD101	0	0.701578	0.542	0.034	0	CD163+MRC1+Mac	CD101
LSM6	0	0.700484	0.867	0.442	0	CD163+MRC1+Mac	LSM6
TMSB4X	0	0.69789	1	1	0	CD163+MRC1+Mac	TMSB4X
HDDC2	0	0.694776	0.754	0.211	0	CD163+MRC1+Mac	HDDC2
RTN4	0	0.693719	0.957	0.719	0	CD163+MRC1+Mac	RTN4
LRRFIP2	0	0.6864	0.663	0.138	0	CD163+MRC1+Mac	LRRFIP2
ANXA4	0	0.683216	0.913	0.493	0	CD163+MRC1+Mac	ANXA4
C1QBP	0	0.674921	0.821	0.324	0	CD163+MRC1+Mac	C1QBP
SPNS1	0	0.674362	0.66	0.13	0	CD163+MRC1+Mac	SPNS1
LOC106995978	0	0.673184	0.574	0.084	0	CD163+MRC1+Mac	LOC106995978
LIMCH1	0	0.668729	0.473	0.03	0	CD163+MRC1+Mac	LIMCH1
TCEAL8	0	0.667759	0.714	0.206	0	CD163+MRC1+Mac	TCEAL8
PDCD4	0	0.666657	0.684	0.191	0	CD163+MRC1+Mac	PDCD4
MPHOSPH6	0	0.666524	0.666	0.142	0	CD163+MRC1+Mac	MPHOSPH6
LBHD2	0	0.666384	0.38	0.004	0	CD163+MRC1+Mac	LBHD2
LRPAP1	0	0.664371	0.862	0.373	0	CD163+MRC1+Mac	LRPAP1
TP53I13	0	0.658561	0.66	0.121	0	CD163+MRC1+Mac	TP53I13
COX7AH	0	0.657997	0.868	0.384	0	CD163+MRC1+Mac	COX7AH
CRIP1	0	0.656818	0.996	0.96	0	CD163+MRC1+Mac	CRIP1
TRMT112	0	0.656762	0.931	0.558	0	CD163+MRC1+Mac	TRMT112
NUDT5	0	0.655747	0.736	0.22	0	CD163+MRC1+Mac	NUDT5
IGSF8	0	0.650761	0.595	0.085	0	CD163+MRC1+Mac	IGSF8
FAM107B	0	0.648518	0.908	0.514	0	CD163+MRC1+Mac	FAM107B
DNASE2B	0	0.648518	0.558	0.09	0	CD163+MRC1+Mac	DNASE2B
ARHGAP181	0	0.644925	0.761	0.24	0	CD163+MRC1+Mac	ARHGAP18
SEPHS2	0	0.64441	0.713	0.219	0	CD163+MRC1+Mac	SEPHS2
MTHFD1L	0	0.642007	0.558	0.048	0	CD163+MRC1+Mac	MTHFD1L
DNASE2	0	0.639521	0.819	0.294	0	CD163+MRC1+Mac	DNASE2
ARHGEF28	0	0.637043	0.457	0.003	0	CD163+MRC1+Mac	ARHGEF28
RNASEK	0	0.637027	0.989	0.956	0	CD163+MRC1+Mac	RNASEK
SLCO2B11	0	0.62864	0.761	0.193	0	CD163+MRC1+Mac	SLCO2B1
NCEH1	0	0.627801	0.535	0.055	0	CD163+MRC1+Mac	NCEH1
TXNDC17	0	0.624015	0.804	0.322	0	CD163+MRC1+Mac	TXNDC17
PSMB5	0	0.623148	0.816	0.336	0	CD163+MRC1+Mac	PSMB5
ADI1	0	0.622587	0.656	0.18	0	CD163+MRC1+Mac	ADI1
ITPK1	0	0.618163	0.662	0.182	0	CD163+MRC1+Mac	ITPK1
CMAS	0	0.609813	0.557	0.087	0	CD163+MRC1+Mac	CMAS
HMGN31	0	0.609321	0.823	0.327	0	CD163+MRC1+Mac	HMGN3
IRS2	0	0.60865	0.612	0.158	0	CD163+MRC1+Mac	IRS2
LILRA4	0	0.606453	0.577	0.125	0	CD163+MRC1+Mac	LILRA4
GCNT1	0	0.605881	0.527	0.078	0	CD163+MRC1+Mac	GCNT1
CACNB4	0	0.60586	0.467	0.014	0	CD163+MRC1+Mac	CACNB4
LOC107000470	0	0.603973	0.475	0.018	0	CD163+MRC1+Mac	LOC107000470
GSTO1	0	0.603023	0.681	0.173	0	CD163+MRC1+Mac	GSTO1
ACER3	0	0.597525	0.721	0.212	0	CD163+MRC1+Mac	ACER3
ACP51	0	0.59687	0.647	0.173	0	CD163+MRC1+Mac	ACP5
CLEC4A	0	0.592549	0.891	0.447	0	CD163+MRC1+Mac	CLEC4A
SLC1A5	0	0.585794	0.588	0.091	0	CD163+MRC1+Mac	SLC1A5
RAB11FIP1	0	0.585531	0.879	0.446	0	CD163+MRC1+Mac	RAB11FIP1
RBP4	1.48219693752374e-323	0.673153	0.314	0.01	5.13477485066349e-319	CD163+MRC1+Mac	RBP4
GDF15	1.63041663127611e-322	0.902835	0.515	0.11	5.64825233572984e-318	CD163+MRC1+Mac	GDF15
FN1	1.33397724377137e-321	1.26256	0.879	0.544	4.62129736559714e-317	CD163+MRC1+Mac	FN1
PFDN2	5.3049804656558e-319	0.655946	0.956	0.653	1.83780438271714e-314	CD163+MRC1+Mac	PFDN2
DYNLL1	1.52406900100879e-318	0.717874	0.977	0.811	5.27983224019473e-314	CD163+MRC1+Mac	DYNLL1
TUBA1B1	7.390930563054e-318	0.640051	0.989	0.885	2.5604400749588e-313	CD163+MRC1+Mac	TUBA1B
RTN3	5.54724555509406e-317	0.663816	0.94	0.617	1.92173227765123e-312	CD163+MRC1+Mac	RTN3
ARL6IP1	1.20785623186128e-315	0.7121	0.94	0.608	4.18437634403702e-311	CD163+MRC1+Mac	ARL6IP1
LMNA1	8.94312287167517e-311	0.58518	0.967	0.668	3.09817e-306	CD163+MRC1+Mac	LMNA
MYDGF	1.01371421324557e-310	0.681597	0.94	0.65	3.51181e-306	CD163+MRC1+Mac	MYDGF
ABRACL	1.73841389026058e-310	0.675093	0.962	0.73	6.02239e-306	CD163+MRC1+Mac	ABRACL
PSMA7	5.90255e-293	0.628018	0.977	0.86	2.04482e-288	CD163+MRC1+Mac	PSMA7
AP2S1	1.03829e-290	0.647075	0.935	0.618	3.59696e-286	CD163+MRC1+Mac	AP2S1
LOC719250	7.88382e-289	0.652011	0.712	0.292	2.73119e-284	CD163+MRC1+Mac	LOC719250
EIF4A2	2.24138e-286	0.634619	0.87	0.484	7.76481e-282	CD163+MRC1+Mac	EIF4A2
VPS29	7.40711e-285	0.595138	0.928	0.592	2.56605e-280	CD163+MRC1+Mac	VPS29
GRN	7.77816e-283	0.591408	0.971	0.902	2.69459e-278	CD163+MRC1+Mac	GRN
CTSA	4.1839e-279	0.627351	0.966	0.765	1.44943e-274	CD163+MRC1+Mac	CTSA
CD163	1.09662e-278	0.732389	0.928	0.622	3.79901e-274	CD163+MRC1+Mac	CD163
HSPE1	8.05073e-277	0.592887	0.959	0.683	2.78901e-272	CD163+MRC1+Mac	HSPE1
BSG	1.04619e-254	0.594434	0.931	0.637	3.62433e-250	CD163+MRC1+Mac	BSG
MGST1	2.55738e-242	0.60193	0.429	0.097	8.85954e-238	CD163+MRC1+Mac	MGST1
CCL5	2.94481e-212	0.856453	0.338	0.058	1.02017e-207	CD163+MRC1+Mac	CCL5
MOCOS	6.14928e-190	0.617491	0.289	0.043	2.13029e-185	CD163+MRC1+Mac	MOCOS
LOC106995754	1.40368e-160	0.947752	0.157	0.003	4.86278e-156	CD163+MRC1+Mac	LOC106995754
IFI6	3.18319e-109	0.778435	0.934	0.761	1.10275e-104	CD163+MRC1+Mac	IFI6
ADAMDEC1	4.76234e-38	0.731454	0.214	0.103	1.64982e-33	CD163+MRC1+Mac	ADAMDEC1
CDKN1C	0	3.64732	0.597	0.022	0	CD16+Mono	CDKN1C
FCGR3	0	2.94417	0.983	0.521	0	CD16+Mono	FCGR3
VMO11	0	2.79447	0.995	0.658	0	CD16+Mono	VMO1
LILRB11	0	2.40045	0.931	0.298	0	CD16+Mono	LILRB1
CFD	0	2.30835	0.999	0.983	0	CD16+Mono	CFD
ITGB2	0	2.21163	0.987	0.756	0	CD16+Mono	ITGB2
DUSP5	0	2.17688	0.826	0.429	0	CD16+Mono	DUSP5
PLD4	0	2.12627	0.705	0.045	0	CD16+Mono	PLD4
CFP1	0	2.05044	0.973	0.392	0	CD16+Mono	CFP
ADA	0	2.04409	0.707	0.109	0	CD16+Mono	ADA
SIGLEC12	0	1.9672	0.654	0.029	0	CD16+Mono	SIGLEC12
RAC2	0	1.96691	0.903	0.542	0	CD16+Mono	RAC2
LST1	0	1.67867	0.986	0.911	0	CD16+Mono	LST1
PILRB	0	1.67683	0.686	0.19	0	CD16+Mono	PILRB
C19H19orf38	0	1.56116	0.768	0.378	0	CD16+Mono	C19H19orf38
TCF7L2	0	1.51581	0.851	0.572	0	CD16+Mono	TCF7L2
UBC	0	1.51495	1	0.988	0	CD16+Mono	UBC
LOC707383	0	1.45571	0.779	0.441	0	CD16+Mono	LOC707383
LRRC25	0	1.45526	0.81	0.516	0	CD16+Mono	LRRC25
SPN	0	1.44394	0.646	0.292	0	CD16+Mono	SPN
FGR1	0	1.42033	0.896	0.699	0	CD16+Mono	FGR
KLF13	0	1.362	0.698	0.409	0	CD16+Mono	KLF13
ITGAL	0	1.35224	0.682	0.379	0	CD16+Mono	ITGAL
TLN1	0	1.3113	0.927	0.821	0	CD16+Mono	TLN1
LYN	0	1.30491	0.905	0.774	0	CD16+Mono	LYN
PILRA	0	1.25472	0.906	0.83	0	CD16+Mono	PILRA
TCIRG1	0	1.22276	0.893	0.772	0	CD16+Mono	TCIRG1
LY6E-1	3.28009e-302	1.38447	0.871	0.655	1.13632e-297	CD16+Mono	LY6E-1
CASP12	1.02312e-297	1.28526	0.609	0.267	3.5444e-293	CD16+Mono	CASP12
GUCY1B1	1.14158e-296	1.37152	0.488	0.055	3.95479e-292	CD16+Mono	GUCY1B1
GLA	3.30959e-294	1.22725	0.659	0.414	1.14654e-289	CD16+Mono	GLA
IDO11	5.5927e-294	1.83925	0.88	0.287	1.93748e-289	CD16+Mono	IDO1
EIF4E3	9.41261e-290	1.48219	0.45	0.086	3.26081e-285	CD16+Mono	EIF4E3
IFI16	3.48142e-288	1.24399	0.728	0.523	1.20607e-283	CD16+Mono	IFI16
RNF1491	4.6073e-274	1.10472	0.94	0.874	1.59611e-269	CD16+Mono	RNF149
POU2F21	5.83945e-273	1.513	0.659	0.122	2.02296e-268	CD16+Mono	POU2F2
CD481	1.63225e-271	1.19433	0.972	0.929	5.65461e-267	CD16+Mono	CD48
RIPOR21	2.33948e-271	1.63535	0.71	0.149	8.10466e-267	CD16+Mono	RIPOR2
DES	2.72694e-269	1.44346	0.524	0.049	9.44695e-265	CD16+Mono	DES
TNFRSF1B1	9.43922e-268	1.31671	0.897	0.741	3.27003e-263	CD16+Mono	TNFRSF1B
PSMB91	5.65996e-265	1.13571	0.855	0.723	1.96078e-260	CD16+Mono	PSMB9
SERP11	2.7316e-263	1.07045	0.964	0.93	9.46308e-259	CD16+Mono	SERP1
TOB1	3.54389e-262	1.40233	0.538	0.246	1.22771e-257	CD16+Mono	TOB1
TNFAIP21	3.93912e-258	1.43107	0.737	0.461	1.36463e-253	CD16+Mono	TNFAIP2
SEC14L1	5.06424e-258	1.15246	0.615	0.273	1.75441e-253	CD16+Mono	SEC14L1
IRF1	3.85692e-257	1.39998	0.687	0.45	1.33615e-252	CD16+Mono	IRF1
GRK2	1.73844e-255	1.08472	0.628	0.405	6.02247e-251	CD16+Mono	GRK2
CD47	1.46875e-254	0.989161	0.815	0.757	5.0882e-250	CD16+Mono	CD47
MAP1LC3A	3.92883e-253	1.3109	0.57	0.263	1.36106e-248	CD16+Mono	MAP1LC3A
CD300H	4.766e-253	1.14059	0.422	0.059	1.65109e-248	CD16+Mono	CD300H
HES4	5.38509e-253	1.80896	0.489	0.052	1.86555e-248	CD16+Mono	HES4
CARD161	4.21507e-250	1.02628	0.909	0.874	1.46023e-245	CD16+Mono	CARD16
RRAS	6.81512e-247	0.955202	0.634	0.474	2.36096e-242	CD16+Mono	RRAS
LPL	4.62436e-245	1.2542	0.58	0.339	1.60202e-240	CD16+Mono	LPL
GABARAPL2	6.32913e-245	0.930963	0.773	0.761	2.1926e-240	CD16+Mono	GABARAPL2
ITGAX	2.34082e-242	1.05569	0.768	0.621	8.10931e-238	CD16+Mono	ITGAX
SRI1	4.53297e-242	1.07065	0.933	0.906	1.57036e-237	CD16+Mono	SRI
COTL11	1.51746e-241	1.01898	0.947	0.931	5.25694e-237	CD16+Mono	COTL1
IFI27L21	2.29146e-233	0.907083	0.912	0.899	7.93831e-229	CD16+Mono	IFI27L2
UBE2B1	1.46968e-231	0.983523	0.889	0.846	5.09142e-227	CD16+Mono	UBE2B
S100P	2.31999e-231	1.52936	0.485	0.176	8.03714e-227	CD16+Mono	S100P
CCDC69	1.02645e-229	1.03368	0.519	0.237	3.55592e-225	CD16+Mono	CCDC69
PTTG1IP	6.03854e-229	0.905319	0.683	0.609	2.09193e-224	CD16+Mono	PTTG1IP
GRK6	3.51858e-228	0.930647	0.454	0.219	1.21894e-223	CD16+Mono	GRK6
S100A41	2.15539e-225	1.36382	1	0.957	7.46691e-221	CD16+Mono	S100A4
ITGA4	4.52417e-221	1.10374	0.53	0.253	1.56731e-216	CD16+Mono	ITGA4
PTPN6	1.16478e-217	0.91444	0.714	0.63	4.03513e-213	CD16+Mono	PTPN6
RAMP2	1.1394e-216	1.28043	0.475	0.081	3.94723e-212	CD16+Mono	RAMP2
NOCT	9.75842e-216	1.01897	0.384	0.111	3.38061e-211	CD16+Mono	NOCT
TIMP11	1.5254e-215	1.46913	0.915	0.376	5.28444e-211	CD16+Mono	TIMP1
ICAM31	4.47899e-214	1.13497	0.692	0.421	1.55166e-209	CD16+Mono	ICAM3
PLVAP	9.40201e-214	1.19886	0.435	0.061	3.25714e-209	CD16+Mono	PLVAP
WARS1	1.32248e-211	1.29126	0.678	0.402	4.58146e-207	CD16+Mono	WARS
FAM49A1	6.81069e-210	1.15298	0.586	0.269	2.35943e-205	CD16+Mono	FAM49A
LSP12	4.11692e-209	1.29576	0.838	0.459	1.42623e-204	CD16+Mono	LSP1
AIF1	6.21539e-206	0.888738	0.982	0.971	2.1532e-201	CD16+Mono	AIF1
WASF2	1.49207e-201	0.820231	0.588	0.488	5.16898e-197	CD16+Mono	WASF2
RHOB	3.57149e-200	1.43079	0.698	0.36	1.23727e-195	CD16+Mono	RHOB
BID1	1.17379e-199	0.890251	0.771	0.699	4.06638e-195	CD16+Mono	BID
RTF1	2.85854e-199	0.769161	0.551	0.511	9.90282e-195	CD16+Mono	RTF1
BTG11	1.58283e-198	1.14803	0.963	0.876	5.48338e-194	CD16+Mono	BTG1
ARRDC2	2.3644e-197	0.822727	0.393	0.232	8.191e-193	CD16+Mono	ARRDC2
SELENOP1	1.50839e-195	1.16076	0.878	0.604	5.22551e-191	CD16+Mono	SELENOP
SUN2	4.20899e-195	0.732193	0.407	0.314	1.45812e-190	CD16+Mono	SUN2
MAMU-AG	1.55938e-194	0.690241	0.996	0.99	5.40215e-190	CD16+Mono	MAMU-AG
CD37	9.46343e-194	0.85126	0.9	0.862	3.27842e-189	CD16+Mono	CD37
ZNF7031	1.66793e-192	1.30933	0.535	0.131	5.77821e-188	CD16+Mono	ZNF703
ATG3	3.03589e-192	0.761749	0.703	0.702	1.05172e-187	CD16+Mono	ATG3
PSME11	1.83508e-191	0.895763	0.916	0.866	6.35725e-187	CD16+Mono	PSME1
PSMB81	1.06637e-190	0.863876	0.829	0.785	3.69423e-186	CD16+Mono	PSMB8
DEDD21	8.14396e-190	1.03285	0.578	0.332	2.82131e-185	CD16+Mono	DEDD2
RGS21	3.02083e-189	1.55642	0.709	0.263	1.04651e-184	CD16+Mono	RGS2
RASSF5	2.38961e-188	0.88182	0.65	0.522	8.27832e-184	CD16+Mono	RASSF5
C7H15orf61	8.61633e-188	0.803134	0.376	0.216	2.98496e-183	CD16+Mono	C7H15orf61
SLC1A6	2.03568e-187	1.83381	0.265	0.086	7.05219e-183	CD16+Mono	SLC1A6
RAB24	4.82459e-185	0.674267	0.543	0.522	1.67138e-180	CD16+Mono	RAB24
HCK	5.62022e-184	0.789003	0.615	0.551	1.94701e-179	CD16+Mono	HCK
MAP4K2	7.52093e-184	0.867108	0.326	0.047	2.60548e-179	CD16+Mono	MAP4K2
PTPRJ	4.41783e-179	0.932133	0.456	0.223	1.53047e-174	CD16+Mono	PTPRJ
ITGB1	2.47664e-178	0.795581	0.788	0.755	8.57981e-174	CD16+Mono	ITGB1
SLC44A2	3.30463e-178	0.587187	0.261	0.15	1.14482e-173	CD16+Mono	SLC44A2
TSC22D3	5.07929e-177	1.00295	0.682	0.559	1.75962e-172	CD16+Mono	TSC22D3
HECA	7.22864e-175	0.766052	0.468	0.324	2.50422e-170	CD16+Mono	HECA
CPD	8.30068e-175	0.792414	0.351	0.18	2.87561e-170	CD16+Mono	CPD
PTPRCAP	5.62345e-171	0.889919	0.318	0.03	1.94813e-166	CD16+Mono	PTPRCAP
METTL21A	2.70309e-170	0.964263	0.452	0.283	9.36431e-166	CD16+Mono	METTL21A
LFNG1	1.28807e-169	0.875917	0.739	0.677	4.46228e-165	CD16+Mono	LFNG
YPEL5	6.19231e-169	0.930357	0.627	0.503	2.1452e-164	CD16+Mono	YPEL5
NACA1	2.2935e-168	0.610081	0.995	0.995	7.94536e-164	CD16+Mono	NACA
ZBTB7A	3.50177e-168	0.72416	0.618	0.588	1.21312e-163	CD16+Mono	ZBTB7A
CD55	1.03625e-166	0.808427	0.649	0.574	3.58987e-162	CD16+Mono	CD55
MXD41	6.22219e-166	0.748459	0.542	0.46	2.15555e-161	CD16+Mono	MXD4
ACAA1	9.19498e-165	0.655731	0.427	0.374	3.18542e-160	CD16+Mono	ACAA1
PIK3AP11	1.42534e-164	1.0188	0.529	0.235	4.93782e-160	CD16+Mono	PIK3AP1
PPP1CB2	2.24437e-163	0.836463	0.817	0.793	7.77519e-159	CD16+Mono	PPP1CB
MAPKAPK3	4.34867e-163	0.606037	0.452	0.42	1.50651e-158	CD16+Mono	MAPKAPK3
LOC114670851	8.20187e-163	0.956411	0.323	0.045	2.84137e-158	CD16+Mono	LOC114670851
RAP1B	1.47816e-162	0.824758	0.952	0.932	5.1208e-158	CD16+Mono	RAP1B
CBX6	1.25711e-161	0.89749	0.412	0.234	4.35502e-157	CD16+Mono	CBX6
KRAS1	1.28947e-161	0.800051	0.632	0.577	4.46712e-157	CD16+Mono	KRAS
ADAM10	4.85579e-160	0.598714	0.484	0.466	1.68219e-155	CD16+Mono	ADAM10
ARHGAP30	1.24867e-159	0.615873	0.517	0.529	4.32578e-155	CD16+Mono	ARHGAP30
TBC1D10C	1.38724e-159	0.667829	0.283	0.106	4.8058e-155	CD16+Mono	TBC1D10C
RNF213	7.56209e-158	0.925741	0.624	0.467	2.61974e-153	CD16+Mono	RNF213
CREBRF	8.07552e-158	0.893705	0.502	0.309	2.7976e-153	CD16+Mono	CREBRF
LOC107000371	1.3509e-157	0.716509	0.589	0.508	4.67991e-153	CD16+Mono	LOC107000371
CETP	2.0961e-157	0.81815	0.227	0.005	7.26153e-153	CD16+Mono	CETP
ZNF706	2.66928e-157	0.628992	0.698	0.735	9.24719e-153	CD16+Mono	ZNF706
PKN1	5.95694e-157	0.644403	0.467	0.401	2.06366e-152	CD16+Mono	PKN1
PSMB101	4.08957e-155	0.762961	0.654	0.549	1.41675e-150	CD16+Mono	PSMB10
LOC1069986111	4.42157e-155	0.739213	0.629	0.573	1.53177e-150	CD16+Mono	LOC106998611
WAS1	5.91523e-155	0.791837	0.629	0.507	2.04921e-150	CD16+Mono	WAS
CDKN1B	5.35054e-154	0.922661	0.376	0.112	1.85359e-149	CD16+Mono	CDKN1B
SERPINB91	4.95472e-153	1.28314	0.555	0.288	1.71646e-148	CD16+Mono	SERPINB9
IRF2BPL	7.85886e-153	0.72677	0.488	0.408	2.72255e-148	CD16+Mono	IRF2BPL
CD300C	7.94746e-153	0.711816	0.332	0.201	2.75324e-148	CD16+Mono	CD300C
TENT5A	5.23922e-151	0.953561	0.38	0.128	1.81502e-146	CD16+Mono	TENT5A
CASP41	3.83356e-149	0.719783	0.486	0.375	1.32806e-144	CD16+Mono	CASP4
RHOF	2.45721e-148	1.00121	0.408	0.083	8.51251e-144	CD16+Mono	RHOF
FCER1G1	1.14648e-147	0.672546	0.999	0.994	3.97176e-143	CD16+Mono	FCER1G
LOC106996676	2.09532e-147	0.843981	0.664	0.608	7.25882e-143	CD16+Mono	LOC106996676
SREBF2	4.28555e-147	0.679079	0.35	0.189	1.48464e-142	CD16+Mono	SREBF2
DBNL	5.5247e-147	0.59884	0.654	0.66	1.91392e-142	CD16+Mono	DBNL
LOC100427967	8.62496e-147	0.722176	0.6	0.547	2.98795e-142	CD16+Mono	LOC100427967
TREX1	1.07337e-146	0.684921	0.427	0.318	3.71846e-142	CD16+Mono	TREX1
PIP4K2A	2.14277e-146	0.608624	0.429	0.399	7.42321e-142	CD16+Mono	PIP4K2A
INPP4A	2.29129e-146	0.657531	0.384	0.291	7.93771e-142	CD16+Mono	INPP4A
HBP1	1.37386e-144	0.743838	0.565	0.452	4.75948e-140	CD16+Mono	HBP1
SELENOS	6.44304e-143	0.667911	0.736	0.744	2.23206e-138	CD16+Mono	SELENOS
CYTIP1	6.73603e-142	0.954355	0.523	0.273	2.33356e-137	CD16+Mono	CYTIP
ITM2B1	7.16247e-142	0.671609	0.999	0.988	2.4813e-137	CD16+Mono	ITM2B
LOC7041041	7.26994e-142	0.763969	0.999	0.991	2.51852e-137	CD16+Mono	LOC704104
CIRBP	1.60856e-140	0.595541	0.683	0.695	5.57252e-136	CD16+Mono	CIRBP
C6H5orf56	3.58974e-140	0.67383	0.318	0.148	1.24359e-135	CD16+Mono	C6H5orf56
UBXN1	5.09546e-140	0.659082	0.842	0.831	1.76522e-135	CD16+Mono	UBXN1
ARPC3	5.77508e-140	0.588553	0.994	0.989	2.00066e-135	CD16+Mono	ARPC3
RHOG1	1.53248e-139	0.655451	0.73	0.734	5.30896e-135	CD16+Mono	RHOG
NINJ11	8.32171e-138	0.861787	0.772	0.652	2.88289e-133	CD16+Mono	NINJ1
MS4A72	8.64453e-138	0.967607	0.905	0.739	2.99472e-133	CD16+Mono	MS4A7
CMTM61	3.51861e-137	0.63517	0.713	0.738	1.21895e-132	CD16+Mono	CMTM6
LOC714964	1.87462e-136	0.794439	0.942	0.922	6.49426e-132	CD16+Mono	LOC714964
BAZ2A	3.51174e-136	0.590994	0.354	0.256	1.21657e-131	CD16+Mono	BAZ2A
LTB	1.16185e-135	1.00628	0.362	0.048	4.02501e-131	CD16+Mono	LTB
IKZF1	2.39651e-135	0.59849	0.4	0.376	8.30224e-131	CD16+Mono	IKZF1
RNF1451	4.25098e-135	0.824092	0.524	0.289	1.47267e-130	CD16+Mono	RNF145
NOTCH21	7.12336e-135	0.702084	0.498	0.364	2.46775e-130	CD16+Mono	NOTCH2
NDRG2	7.17555e-135	0.669392	0.372	0.256	2.48582e-130	CD16+Mono	NDRG2
CX3CR11	1.03576e-134	0.912313	0.327	0.04	3.58819e-130	CD16+Mono	CX3CR1
LYL1	2.03971e-134	0.604511	0.457	0.415	7.06617e-130	CD16+Mono	LYL1
GCC2	2.1564e-134	0.673538	0.439	0.376	7.4704e-130	CD16+Mono	GCC2
PLXNB21	4.06531e-134	0.954055	0.511	0.218	1.40835e-129	CD16+Mono	PLXNB2
LILRA1	1.18323e-133	0.656375	0.299	0.139	4.09906e-129	CD16+Mono	LILRA1
EREG1	1.80997e-131	1.46979	0.62	0.265	6.27027e-127	CD16+Mono	EREG
PAG1	2.86088e-130	0.652688	0.326	0.21	9.91096e-126	CD16+Mono	PAG1
PSME21	3.04249e-130	0.782046	0.894	0.837	1.05401e-125	CD16+Mono	PSME2
CDKN2D	2.97904e-129	0.787656	0.329	0.123	1.03203e-124	CD16+Mono	CDKN2D
LOC114680366	6.90397e-129	0.700119	0.279	0.06	2.39174e-124	CD16+Mono	LOC114680366
EVI2B	2.69873e-128	0.671576	0.493	0.417	9.34923e-124	CD16+Mono	EVI2B
FMNL1	3.76335e-128	0.59382	0.634	0.638	1.30374e-123	CD16+Mono	FMNL1
GNB2	5.99667e-128	0.649755	0.856	0.853	2.07743e-123	CD16+Mono	GNB2
SP110	1.41685e-127	0.637222	0.467	0.417	4.90838e-123	CD16+Mono	SP110
MOB1A1	3.26692e-127	0.638858	0.903	0.925	1.13176e-122	CD16+Mono	MOB1A
GMFG	1.2722e-126	0.637861	0.988	0.978	4.40729e-122	CD16+Mono	GMFG
EIF3F1	2.06965e-126	0.598707	0.795	0.814	7.16989e-122	CD16+Mono	EIF3F
STK17B	3.32433e-125	0.713785	0.713	0.676	1.15165e-120	CD16+Mono	STK17B
OASL	5.60991e-125	0.746541	0.355	0.213	1.94344e-120	CD16+Mono	OASL
TMEM140	8.91924e-125	0.758491	0.31	0.075	3.08989e-120	CD16+Mono	TMEM140
NFKBIZ	5.50228e-124	1.11411	0.62	0.385	1.90616e-119	CD16+Mono	NFKBIZ
RASGRP21	1.84573e-123	0.836851	0.468	0.231	6.39418e-119	CD16+Mono	RASGRP2
TNNI2	5.70102e-123	0.785906	0.369	0.229	1.975e-118	CD16+Mono	TNNI2
ORC6	7.05991e-123	0.653272	0.251	0.099	2.44576e-118	CD16+Mono	ORC6
BANP	4.72546e-122	0.674088	0.261	0.062	1.63704e-117	CD16+Mono	BANP
OXSR11	9.04665e-122	0.612773	0.381	0.289	3.13403e-117	CD16+Mono	OXSR1
TNFSF13B2	1.6734e-121	0.705674	0.562	0.549	5.79715e-117	CD16+Mono	TNFSF13B
LOC6940641	5.11463e-121	0.914148	0.552	0.346	1.77186e-116	CD16+Mono	LOC694064
BIN11	8.89775e-121	0.901962	0.495	0.209	3.08245e-116	CD16+Mono	BIN1
PFN11	2.0922e-120	0.695467	0.999	0.988	7.248e-116	CD16+Mono	PFN1
CD53	1.14035e-118	0.603678	0.856	0.879	3.95051e-114	CD16+Mono	CD53
CTSS1	6.6698e-118	0.702145	0.973	0.966	2.31062e-113	CD16+Mono	CTSS
NDUFC2	2.04197e-117	0.600479	0.843	0.858	7.074e-113	CD16+Mono	NDUFC2
PRDX5	2.60238e-117	0.709313	0.937	0.915	9.01544e-113	CD16+Mono	PRDX5
MEGF91	5.62423e-116	0.785786	0.398	0.25	1.9484e-111	CD16+Mono	MEGF9
CYTH4	1.68758e-115	0.626532	0.403	0.313	5.84627e-111	CD16+Mono	CYTH4
SARAF1	3.74921e-115	0.644451	0.892	0.915	1.29884e-110	CD16+Mono	SARAF
MT2A2	7.4956e-115	1.04361	0.95	0.885	2.5967e-110	CD16+Mono	MT2A
LOC716637	9.17167e-115	0.757288	0.349	0.184	3.17734e-110	CD16+Mono	LOC716637
DOCK5	4.20276e-114	0.659303	0.306	0.17	1.45596e-109	CD16+Mono	DOCK5
NR4A11	3.34494e-113	1.09525	0.521	0.239	1.15879e-108	CD16+Mono	NR4A1
LY6D	1.59108e-112	1.26363	0.242	0.021	5.51198e-108	CD16+Mono	LY6D
SYN11	1.91212e-111	0.962582	0.402	0.09	6.62415e-107	CD16+Mono	SYN1
SLC25A5	2.80298e-111	0.602579	0.866	0.871	9.71036e-107	CD16+Mono	SLC25A5
MTSS2	3.46059e-111	0.618399	0.215	0.016	1.19885e-106	CD16+Mono	MTSS2
C7H15orf391	5.76876e-109	0.69679	0.421	0.284	1.99847e-104	CD16+Mono	C7H15orf39
LILRA2	8.44655e-109	0.700593	0.299	0.088	2.92614e-104	CD16+Mono	LILRA2
MYO1G1	6.06491e-108	0.663184	0.623	0.556	2.10107e-103	CD16+Mono	MYO1G
XYLT1	7.26532e-107	0.644415	0.282	0.112	2.51692e-102	CD16+Mono	XYLT1
LOC114669738	1.19493e-106	0.598932	0.938	0.935	4.13958e-102	CD16+Mono	LOC114669738
GPR651	1.6083e-106	0.915379	0.647	0.498	5.57164e-102	CD16+Mono	GPR65
CALM2	1.18057e-104	0.66407	0.986	0.971	4.08984e-100	CD16+Mono	CALM2
LILRA3	3.92354e-104	0.591462	0.317	0.215	1.35923e-99	CD16+Mono	LILRA3
BIRC31	1.00226e-102	0.908321	0.457	0.206	3.47212e-98	CD16+Mono	BIRC3
ATF4	1.79647e-102	0.671564	0.907	0.907	6.22353e-98	CD16+Mono	ATF4
RXRA	3.32882e-102	0.602301	0.315	0.167	1.1532e-97	CD16+Mono	RXRA
CYFIP2	1.77014e-101	0.600252	0.21	0.032	6.13229e-97	CD16+Mono	CYFIP2
PLAAT41	1.28052e-99	0.789162	0.507	0.435	4.43611e-95	CD16+Mono	PLAAT4
MAPRE21	1.44673e-99	0.597875	0.457	0.37	5.0119e-95	CD16+Mono	MAPRE2
OSBPL11	4.87223e-98	0.627886	0.816	0.804	1.68789e-93	CD16+Mono	OSBPL11
ATP2B4	7.39411e-98	0.661031	0.288	0.084	2.56154e-93	CD16+Mono	ATP2B4
SH2B2	4.01825e-97	0.619912	0.319	0.165	1.39204e-92	CD16+Mono	SH2B2
PMP22	5.12591e-97	0.854692	0.254	0.052	1.77577e-92	CD16+Mono	PMP22
LOC7066191	1.63422e-96	0.659551	0.363	0.249	5.66141e-92	CD16+Mono	LOC706619
FAM110A1	8.465e-96	0.685555	0.36	0.211	2.93253e-91	CD16+Mono	FAM110A
STX111	3.45624e-94	0.642978	0.719	0.723	1.19734e-89	CD16+Mono	STX11
RSRP11	7.02912e-94	0.591204	0.552	0.514	2.4351e-89	CD16+Mono	RSRP1
APOBEC3B1	8.9523e-92	1.62065	0.454	0.135	3.10134e-87	CD16+Mono	APOBEC3B
SAMD9	1.30569e-90	0.599503	0.208	0.06	4.5233e-86	CD16+Mono	SAMD9
ADGRE51	4.77004e-88	0.658309	0.705	0.681	1.65248e-83	CD16+Mono	ADGRE5
GNA132	2.05526e-86	0.718994	0.555	0.398	7.12005e-82	CD16+Mono	GNA13
ISG201	3.90804e-86	0.911801	0.77	0.496	1.35386e-81	CD16+Mono	ISG20
LOC722929	9.55824e-86	0.602764	0.753	0.803	3.31126e-81	CD16+Mono	LOC722929
RESF1	1.42579e-84	0.634931	0.327	0.184	4.93936e-80	CD16+Mono	RESF1
MAFB1	1.12303e-83	0.8139	0.92	0.861	3.89053e-79	CD16+Mono	MAFB
ABI3	1.82733e-83	0.644116	0.32	0.13	6.33041e-79	CD16+Mono	ABI3
IL10RA2	4.62802e-83	0.692257	0.637	0.493	1.60328e-78	CD16+Mono	IL10RA
LOC7161611	3.75751e-82	0.657214	0.911	0.89	1.30172e-77	CD16+Mono	LOC716161
CLEC2B1	3.87964e-81	0.637415	0.568	0.52	1.34402e-76	CD16+Mono	CLEC2B
PELI12	3.92772e-77	0.69638	0.495	0.415	1.36068e-72	CD16+Mono	PELI1
ZFP362	6.59006e-76	0.705569	0.937	0.856	2.28299e-71	CD16+Mono	ZFP36
ANKRD92	2.56152e-74	0.689565	0.481	0.321	8.87387e-70	CD16+Mono	ANKRD9
PECAM11	1.36541e-73	0.613094	0.775	0.702	4.73019e-69	CD16+Mono	PECAM1
MEF2C2	1.23623e-72	0.802052	0.534	0.305	4.28268e-68	CD16+Mono	MEF2C
CORO1A1	1.76659e-72	0.710754	0.707	0.463	6.11999e-68	CD16+Mono	CORO1A
KLF2	2.74826e-72	0.89645	0.529	0.282	9.52078e-68	CD16+Mono	KLF2
METRNL2	2.88585e-72	0.604854	0.875	0.833	9.99747e-68	CD16+Mono	METRNL
LGMN1	2.62135e-70	0.5873	0.758	0.683	9.08114e-66	CD16+Mono	LGMN
AZU11	2.96252e-69	0.883448	0.29	0.092	1.02631e-64	CD16+Mono	AZU1
RNASE41	5.19993e-69	0.663193	0.413	0.281	1.80141e-64	CD16+Mono	RNASE4
PRKCB1	3.65843e-68	0.616972	0.342	0.16	1.26739e-63	CD16+Mono	PRKCB
EHD11	1.29162e-66	0.678114	0.466	0.336	4.47455e-62	CD16+Mono	EHD1
BCL2A11	3.51668e-66	0.623887	0.901	0.891	1.21828e-61	CD16+Mono	BCL2A1
CREM2	5.48783e-66	0.767579	0.717	0.532	1.90115e-61	CD16+Mono	CREM
LOC1069931961	5.70488e-66	0.600005	0.99	0.963	1.97634e-61	CD16+Mono	LOC106993196
SOD21	3.24394e-61	0.635441	0.985	0.927	1.1238e-56	CD16+Mono	SOD2
LOC6945381	9.10597e-60	0.767669	0.425	0.312	3.15458e-55	CD16+Mono	LOC694538
TNF1	3.84899e-57	1.0464	0.328	0.165	1.33341e-52	CD16+Mono	TNF
LIMD21	3.74174e-56	0.651576	0.427	0.196	1.29625e-51	CD16+Mono	LIMD2
SIK11	1.35338e-55	0.661281	0.38	0.19	4.68852e-51	CD16+Mono	SIK1
AOAH1	4.04762e-54	0.620267	0.435	0.333	1.40222e-49	CD16+Mono	AOAH
H2AFZ1	5.95086e-53	0.620048	0.937	0.89	2.06156e-48	CD16+Mono	H2AFZ
IFIT3	9.26802e-51	0.602769	0.265	0.192	3.21072e-46	CD16+Mono	IFIT3
NDRG11	4.90724e-50	0.617443	0.556	0.328	1.70002e-45	CD16+Mono	NDRG1
MX1	2.0476e-40	0.607103	0.461	0.364	7.09349e-36	CD16+Mono	MX1
PTX31	5.74034e-19	0.627052	0.331	0.194	1.98863e-14	CD16+Mono	PTX3

## Sheet: Markers1-1ortholog_sameGeneName
FABP4hi		SPP1hi		FCN1hi		CD163+MRC1+		CD163+MRC1+TREM2+		CD163+MRC1-
SERPING1		RNASE1		S100A8		FABP4		C1QC		S100A8
CD52		GPR183		S100A9		PTGDS		C1QB		VCAN
RBP4		PMP22		S100A12		MCEMP1		RGS1		S100A9
FABP4		LGMN		IL1R2		APOC1		FOLR2		THBS1
INHBA		FPR3		CORO1A		CHIT1		CD83		TIMP1
C1QB		CPM		LYZ		MARCO		LTC4S		VEGFA
ALOX5AP		RGS1		CFP		APOC4		TREM2		ISG20
SERPINA1		CSF1R		FGL2		MPC2		CSF1R		PLBD1
CCL18		ALCAM		RGS21		PLAC8		ITM2C		CTSL
LGALS3BP		MAFB		COTL1		FHL1		RGS10		INSIG1
APOC1		IER3		LIMD2		MCM7		GAS6		HIF1A
MCEMP1		ZFP36L1		THBS1		CCL15		CD74		THBD
HPGD		EMP3		CD48		CHI3L1		PKIB		ATP13A3
MARCO		CTSB		MPEG1		RMDN3		RNASET2		MARCKS
PPIC		PLA2G7		LST1		LTA4H		ECM1		DUSP6
PDLIM1		ZFP36		LILRA5		TECR		ABCA6		CFP
GCHFR		RNASE6		TNFRSF1B		ITGA6		STAB1		BCL2A1
MGST3		EGR1		CSF3R		BHLHE41		CD4		SPHK1
RND3		FOSB		AIF1		CDH1		ID3		NAMPT
CD9		NR4A2		GAPDH		MRC1		NR4A2		ARL4C
AQP3		FOLR2		SRGN		VAPA		PDGFB		CORO1A
PCOLCE2		TREM2		NAIP		UBB		RB1		EZR
CYB5A		NR4A1		PTPRE		ABCG1		TSPAN33		UPP1
GLDN		AREG		HMGB2		APP		NR4A3		RNASE6
MLPH		PLTP		PRELID1		CD63		FUCA1		S100A4
TREM1		TNFAIP3		SELL		CITED2		RBPJ		SERPINB1
PPARG		CDKN1A		DDIT4		CD36		GPX1		PSTPIP1
SCD		CD14		SERPINB1		CYP27A1		HERPUD1		ATP2B1
LGALS3		KLF6		SMAP2		PPARG		LGMN		BTG1
CTSC		F13A1		RPS9		MGST3		SGPL1		SERPINB10
CYP27A1		CXCR4		SAT1		SDC2		CD84		CCR1
ABCG1		SPP1		NAMPT		RAB13		PADI2		EMP3
PRDX1		FOS		RASSF2		ALOX5AP		PLAU		SRGN
MME		DUSP2		METTL9		ETHE1		CTSC		GAPDH
UBB		NFKBIA		GPSM3		PRDX1		CD1A		RPS13
PHLDA3		JUN		CSTA		TREM1		HS3ST1		FAU
CD74				AGTRAP		ENO3		GADD45B		IFNGR2
RMDN3				VMP1		IL17D		UPK3A		IDO1
ACOT7				CLEC4E		SHTN1		NPC2		IL6R
C1QC				RPL13		FUOM		C3		NDRG1
FHL1				CD300E		SMC6		TUBA1A		NRG1
APIP				CDA		PDLIM1		GSN		MAP4K4
S100A13				WAS		FFAR4		GPR65		STK17A
FABP3				RPS7		SGMS1		TCF4		METRNL
ABHD5				FLT3		NRIP1		SESN3		TNFRSF1B
FN1				RCSD1		DST		BLOC1S6		CREM
IFI27				ISG20		HEXB		ALCAM		ARF5
				RPL35A		CLEC4E		CLEC5A		C5AR1
				RPL19		PRAP1		ARID5B		PSME1
				ASGR2		CAMP		IL13RA1		CALM3
				MYO1F		ACTN1		CPM		RPL5
				RPL18		PHLDA3		DAB2		SLC16A3
				PRKCB		KCNA3		EVI2A		LIMD2
				CD1D		PSMA6		IGSF6		PPIF
				FPR1		VAMP8		IQGAP2		VMP1
				MEF2C		SLAMF9		ZNF331		GLUL
				GIMAP7		JUN		RARRES1		U2AF1
				RPS8		GPX4		WIPF1		RILPL2
				RILPL2		SERPINE1		CCNI		PTPN1
				TNFSF13B		GCA		ID2		JARID2
				ADAMTS2		APIP		TGFBR1		IL1R1
				PSTPIP1		PLA2G15		ARL5B		GUK1
				RPS11		TRPV2		PRMT9		COTL1
				NUP214		LTB4R		IFI30		AHNAK
				PHC2		PROS1		SIK1		RPL37
				SH3KBP1		CD300LF		NUCKS1		PTPRE
				LCP1		PRKAR2B		CTSH		MARCKSL1
				SMCHD1		DDRGK1		GPR34		DENND4A
				CST3		GALNT12		DPYSL2		PLP2
				PCBP1		TMEM150B		IL7R		REEP5
				LRRK2		NRP2		TBC1D4		CLEC2B
				TSEN34		CDA		PER1		CSTA
				CCDC69		CLIC4		AHR		LAT2
				STAT1		OTUD1		CREB5		CDKN1A
				CD93		LYAR		GPNMB		JAK1
				PSMB10		DBNDD2		SLCO2B1		MALT1
				PTPRC		VWA8		DUSP2		SUB1
				HCLS1		COLEC12		NR4A1		PLEK
				IL10RA		ABHD5		SWAP70		ELL2
				POU2F2		ASAH1		MT1X		ANTXR2
				TNFSF10		NOP10		NRARP		ADAM8
				TKT		VEGFB		VSIG4		ARF6
				RHOG		CD68		RGS2		RIN2
				CPPED1		ATOX1		MMP19		WTAP
				ARHGDIB		LGALS3		HSPH1		IL10RA
				NACA		GMCL1		SGK1		PITPNA
				CHD1		UPF3A		DUSP1		ACSL1
				AOAH		M6PR		FOSB		LHFPL2
				LRRC25		FDX1		HSPB1		TLE3
				CLEC7A		ECHDC1		ATF3		JUNB
				HCST		FAM89A		DNAJB1		CSF3R
				GIMAP4		QSOX1				KCTD12
				LTB4R		EML4				BCL3
				LAMTOR4		TMEM121				ADORA2B
				FES		SLC7A7				AOAH
				ITGA4		HMOX2				BACH1
				CHST15		CHCHD6				TBC1D9
				CASP4		ATP6V1F				MID1IP1
				RNF141		PECAM1				ZFP36L1
				DAZAP2		LRP1				CYBRD1
				MYO1G		AKAP9				PID1
				PLP2		MRPS15				TGFBI
				ARRB2		SLC6A6				TLR4
				RBP7		OLR1				EHD1
				SERP1		AGTRAP				CD1C
				RNF144B		AGPAT2				MX2
				STK17B		CLEC12A				RALGDS
				BCL3		CD81				SERPINB2
				ASGR1		CD101				GNG11
				USP15		LSM6				MN1
				ADGRE2		RTN4				SPATA13
				SFTPC		LRRFIP2				IRF2BP2
				ZNF467		ANXA4				HMOX1
				SAP30		C1QBP				SLC2A3
				CNPY3		SPNS1				IL1B
				PREX1		LIMCH1				TNIP1
				PGLS		TCEAL8				KDM6B
				PTP4A2		PDCD4				NINJ1
				GMFG		MPHOSPH6				PTGS2
				NCF1		LRPAP1				CD52
				DUSP11		TP53I13				NFKBIA
				FGR		CRIP1				SYN1
				SPTLC2		TRMT112				NFKB1
				TLN1		NUDT5				HCST
				CTSS		IGSF8				MYADM
				MXD1		FAM107B				ADGRE5
				CPVL		DNASE2B				ODF3B
				MTSS1		MTHFD1L				JAML
				PLEK		DNASE2				PIM3
				LSP1		ARHGEF28				TFPI2
				TALDO1		NCEH1				BCL2L11
				RAC2		TXNDC17				RNASE4
				S100A4		PSMB5				SATB1
				NLRP3		ADI1				SOD2
				ADM		ITPK1				CCL7
				PLAC8		CMAS				PDE4B
				G0S2		IRS2				IL1RN
				SCGB3A1		GCNT1				DDIT4
						CACNB4				PTX3
						ACER3				MMP9
						CLEC4A				CEBPD
						SLC1A5				AREG
						RAB11FIP1				OSM
						RBP4				EREG
						GDF15				IL1A
						FN1				IFI27
						PFDN2
						DYNLL1
						RTN3
						MYDGF
						PSMA7
						AP2S1
						EIF4A2
						VPS29
						GRN
						CTSA
						CD163
						MGST1
						MOCOS
						IFI6
						ADAMDEC1
