# Supplementary material for: TREM2+ and interstitial-like macrophages orchestrate airway inflammation in SARS-CoV-2 infection in rhesus macaques
Source: Nat Commun. 2023 Apr 6;14:1914. doi: 10.1038/s41467-023-37425-9 (PMC10078029; doi:10.1038/s41467-023-37425-9)
Supplement: Supplementary file 10 — Source Data [file 41467_2023_37425_MOESM10_ESM.xlsx]

## Sheet: Fig. 1b
		Nasal- gRNA (Copies/mL)												Nasal- sgRNA (Copies/mL)
		Cohort 1 Untreated Control				Baricitinib								Cohort 1 Untreated Control				Baricitinib
	DPI	06_112	RQv9	05_215	RHz12	RAt11	RLf10	RVf12	07_141				DPI	06_112	RQv9	05_215	RHz12	RAt11	RLf10	RVf12	07_141
	-5	257	257	257	257	257	257	257	257				-5	257	257	257	257	257	257	257	257
	1	1369675	9329	2806767	357045	604772	4802707	7857	3259163				1	507000	758	1270000	144000	39500	716000	257
	2	63539030	6668986	7463556	125031	26430900	6509409	45265	230957				2		2930000		58800			257	54900
	3	12797500	1582649	27647150	8043								3	2980000	867000	10300000	4700
	4	788330	146820	540312	26379								4	402000	66800	171000	13300
	6	12095680	215157	491151	991								6	3950000	77100	138000	257
	7	132726	183328	41226	477								7	30200	75300	12100	257
	8	80855	3194831	160889	257								8	24800	2820000	58800	257
	10	5965	234189	594	257								10	1230	219000	257	257
		Throat- gRNA (Copies/mL)												Throat- sgRNA (Copies/mL)
		Cohort 1 Untreated Control				Baricitinib								Cohort 1 Untreated Control				Baricitinib
	DPI	06_112	RQv9	05_215	RHz12	RAt11	RLf10	RVf12	07_141				DPI	06_112	RQv9	05_215	RHz12	RAt11	RLf10	RVf12	07_141
	-5	257	257	257	257	257	257	257	257				-5	257	257	257	257	257	257	257	257
	1	2169674	59079	601345	908158	92211	7261	18460	873391				1	262000	10900	65600	110000	6310	367	1560	85500
	2	97922	5167639	1680063	351870	1732109	665323	163394	257				2	43600	2880000	390000	90900	338000	201000	60300	257
	3	1771299	3783502	89400	2080								3	567000	2160000	50400	991
	4	1034768	649.7	6338	80381.1								4	311000	257	2530	4290
	6	169101	266652	318	1575								6	160000	330000		596
	7	22729	199131	4291	558								7	16500	125000	1110	257
	8	257	2276483	257	257								8		724000	656	257
	10	3180	62969	257	257								10	781	33000	28100	257
		BAL-N2 gRNA (Copies/mL)
		Cohort 1 Untreated Control				Baricitinib
	DPI	06_112	RQv9	05_215	RHz12	RAt11	RLf10	RVf12	07_141
	-5	257	257	257	257	257	257	257	257
	2	321098	496945	7364.24	8762.6	466667	38256.7	137679	46097.2
	4	387740	9314.26	1084.33	29026.3
	7	6200.25	10782	357	257
	10	257	177595	257	10366.3

## Sheet: Fig. 1c-e
		CD14+CD16- Monocytes Blood (% of CD45+)													pDCs BAL (% of CD45+)													Granzyme B+ NK Cells BAL (% Granzyme B+)
		Cohort 1 Untreated Control				Baricitinib									Cohort 1 Untreated Control				Baricitinib									Cohort 1 Untreated Control				Baricitinib
	DPI	06_112	RQv9	05_215	RHz12	RAt11	RLf10	RVf12	07_141					DPI	06_112	RQv9	05_215	RHz12	RAt11	RLf10	RVf12	07_141					DPI	06_112	RQv9	05_215	RHz12	RAt11	RLf10	RVf12	07_141
	-5	3.94	2.73	1.94	3.43	0.34	2.87	3.5	2.77					-5	0.011	0.00587	0	0.014	0	0.00829	0.0043	0.00299					-5	18.4	5.17	0	17.8	17.4	15.1	12	9.84
	1	3.34	1.39	2.89		2.51	2.48							2	0	0.051	0.00453	0.01	0.012	0.056	0	0.027					2	59.4	49.1	19.4	21.1	29.6	47.1	0	39.4
	2	0.67	1.02	1.75	3	2.19	2.46	5.91	2.69
		CD14-CD16+ Monocytes Blood (% of CD45+)													pDCs Blood (% of CD45+)													Granzyme B+ NK Cells Blood (% Granzyme B+)
		Cohort 1 Untreated Control				Baricitinib									Cohort 1 Untreated Control				Baricitinib									Cohort 1 Untreated Control				Baricitinib
	DPI	06_112	RQv9	05_215	RHz12	RAt11	RLf10	RVf12	07_141					DPI	06_112	RQv9	05_215	RHz12	RAt11	RLf10	RVf12	07_141					DPI	06_112	RQv9	05_215	RHz12	RAt11	RLf10	RVf12	07_141
	-5	0	0.036	0.034	0.019	0	0.14	0.028	0.057					-5	0.039	0.052	0.015	0.024	0.013	0.037	0.062	0.02					-5	8.4	1.03	3.44	1.97	10	1.62	5.14	0.68
	1	0.00695	0.5	0.81		0.013	0.91							1	0.046	0.013	0.048		0.024	0.053							1	22.3	1.51	1.17		15.1	3.17
	2	0.015	0.6	0.25	0.45	0.018	0.79	0.081	0.27					2	0.046	0.00928	0.074	0.024	0.16	0.17	0.14	0.11					2	6.25	17	39.7	40.8	15.3	15.6	37.8	26
		CD14+CD16+ Monocytes Blood (% of CD45+)
		Cohort 1 Untreated Control				Baricitinib
	DPI	06_112	RQv9	05_215	RHz12	RAt11	RLf10	RVf12	07_141
	-5	0	0.16	0.54	0.28	0	0.53	0.38	0.29
	1	0.24	0.23	0.44		0.14	0.39
	2	0.052	0.52	0.77	2.02	0.19	0.63	1.06	0.49
		CD14+CD16- Monocytes BAL (% of CD45+)
		Cohort 1 Untreated Control				Baricitinib
	DPI	06_112	RQv9	05_215	RHz12	RAt11	RLf10	RVf12	07_141
	-5	0.017	0.038	0	0.024	0.00369	0.021	0.034	0.072
	2	0.037	0.092	0.021	0.051	0.01	0.024	0	0.00976
		CD14-CD16+ Monocytes BAL (% of CD45+)
		Cohort 1 Untreated Control				Baricitinib
	DPI	06_112	RQv9	05_215	RHz12	RAt11	RLf10	RVf12	07_141
	-5	0	0.009	0	0.049	0	0.00414	0.017	0.085
	2	0	0.018	0.023	0.051	0.029	0.0073	0	0.033
		CD14+CD16+ Monocytes BAL (% of CD45+)
		Cohort 1 Untreated Control				Baricitinib
	DPI	06_112	RQv9	05_215	RHz12	RAt11	RLf10	RVf12	07_141
	-5	0	0.019	0	0.0027	0	0.095	0.01	0.022
	2	0	0	0.00841	0.081	0.00102	0.00292	0	0.025

## Sheet: Fig 2 c-d
		BAL IL-6 (pg/mL)													Plasma IL-6 (pg/mL)
		Cohort 1 Untreated Control				Baricitinib									Cohort 1 Untreated Control				Baricitinib
	DPI	06_112	RQv9	05_215	RHz12	RAt11	RLf10	RVf12	07_141					DPI	06_112	RQv9	05_215	RHz12	RAt11	RLf10	RVf12	07_141
	-5	1.30788	0.010078	0.071958	0.17834	0.125451	0	0.942654	0.20166					-5	0.439754	0.325381	12.4711	0.91582	2.357	1.03672	3.16183	2.61412
	2		1.58828	0.223978	0.251567		1.42965	2.6867	5.06997					1	1.22674	14.9935	2.39026	2.90175	2.50605	1.24218	1.37577	2.20658
	4	7.67028	2.11649	0.911464	1.84016									2	4.38229	9.42038	3.75519	6.12895	1.69898	3.75597	1.77928	2.62456
														4	1.17655	13.8366	1.3129	0.953398
		BAL IP-10 (pg/mL)													Plasma IP-10 (pg/mL)
		Cohort 1 Untreated Control				Baricitinib									Cohort 1 Untreated Control				Baricitinib
	DPI	06_112	RQv9	05_215	RHz12	RAt11	RLf10	RVf12	07_141					DPI	06_112	RQv9	05_215	RHz12	RAt11	RLf10	RVf12	07_141
	-5	114.139	68.1696	40.9628	72.9112	63.8304	12.2819	116.235	330.733					-5	409.167	269.788	457.015	592.427	1879.27	643.238	417.491	1275.56
	2		682.98	343.287	57.2275		987.061	945.162	2774.26					1	502.15	703.661	908.602	3251.99	808.32	952.402	755.894	3378.94
	4	842.335	349.562	154.22	287.694									2	3356.07	2299.48	2537.64	5070.11	1526.39	2776.62	2487.11	2802.23
														4	725.587	628.858	883.5	1100.83
		BAL MCP-1 (pg/mL)													Plasma MCP-1 (pg/mL)
		Cohort 1 Untreated Control				Baricitinib									Cohort 1 Untreated Control				Baricitinib
	DPI	06_112	RQv9	05_215	RHz12	RAt11	RLf10	RVf12	07_141					DPI	06_112	RQv9	05_215	RHz12	RAt11	RLf10	RVf12	07_141
	-5	487.389	19.9197	10.409	102.955	970.309	268.539	413.874	78.2551					-5	171.801	220.589	246.695	159.436	221.092	218.962	250.295	286.776
	2		66.7349	92.1684	8.60146		3199.89	245.692	28.2061					1	166.319	239.275	211.091	265.381	166.827	205.167	255.29	247.909
	4	360.831	17.4339	72.326	66.4558									2	371.044	298.548	822.404	377.907	253.827	445	406.297	270.457
														4	205.633	242.006	318.27	194.281
		BAL MCP-2 (pg/mL)													Plasma MCP-2 (pg/mL)
		Cohort 1 Untreated Control				Baricitinib									Cohort 1 Untreated Control				Baricitinib
	DPI	06_112	RQv9	05_215	RHz12	RAt11	RLf10	RVf12	07_141					DPI	06_112	RQv9	05_215	RHz12	RAt11	RLf10	RVf12	07_141
	-5	0.509358	0.51069	0.026992	0.654993	0.367535	0	0.709656	0.089217					-5	3.81979	3.2853	5.18714	4.43803	7.05371	3.85741	3.61925	9.54631
	2		0.34465	0	0.702648		0.58252	2.77076	3.10328					1	3.71793	4.82199	4.74503	29.9567	2.6658	4.88744	2.90736	28.0862
	4	0.463619	0.183885	0.001797	0.195289									2	48.1985	24.687	36.5628	66.7412	19.896	22.02	24.8236	40.5629
														4	5.19369	5.96053	5.92727	19.3934
		BAL IFNa2 (pg/mL)													Plasma IFNa2 (pg/mL)
		Cohort 1 Untreated Control				Baricitinib									Cohort 1 Untreated Control				Baricitinib
	DPI	06_112	RQv9	05_215	RHz12	RAt11	RLf10	RVf12	07_141					DPI	06_112	RQv9	05_215	RHz12	RAt11	RLf10	RVf12	07_141
	-5	2.74845	2.95604	0	1.45508	0	0	2.96998	1.3332					-5	4.2195	4.12522	8.74815	2.68685	0	2.70708	0	4.85106
	2		2.68525	0	2.81468		0	30.5806	25.7001					1	0	2.21168	3.35717	5.16205	0	0	5.73015	0
	4	0	0	3.46514	0									2	3.66176	9.71569	0	24.5509	1.20938	0	0	17.3646
														4	3.24207	4.51553	0	4.75902

## Sheet: Fig. 2e
	minus5dpi	2dpi
06_112	1	49.1638
5_215	2.05571	1.79632
RHz12	1.77768	1
RQv9	1	1
7_141	2.41748	487.861
RAt11	1	17.1462
RLf10	1	46.7428
RVf12	1	455.019

## Sheet: Fig 3d
gene_symbol	baseMean (mean of normalized counts for BAL samples)	log2FoldChange (log2 fold change (MLE): BAL D2vsPre)	pvalue (Wald test p-value: BAL D2vsPre)	padj (BH adjusted p-values: BAL D2vsPre)	log2FoldChange (log2 fold change (MLE): BAL D4vsPre)	pvalue (Wald test p-value: BAL D4vsPre)	padj (BH adjusted p-values: BAL D4vsPre)
APOBEC3A	718.154	4.31129	3.98393e-14	1.15214e-11	4.04328	5.11918e-11	4.54553e-08
CHIT1	50527.3	-0.445635	0.450736	0.999594	-2.0455	0.00135087	0.0248988
MARCO	13231.8	-0.210629	0.687173	0.999594	-1.02196	0.0704727	0.298313

## Sheet: Fig 3e-i
Cohort 1						Cohort 2
Data - 3e						Data - 3f
	CD163+MRC1+ Mac	CD163+MRC1+TREM2+ Mac	CD163+MRC1- Mac	CD16+ Mono			CD163+MRC1+	CD163+MRC1+TREM2+	CD163+MRC1-	CD16+ Mono
-5dpi Untreated	93.3007	6.49851	0.184754	0.0160655		BL_Control	89.2631	10.3516	0.385223	0
4dpi Untreated	55.0513	36.8075	8.06124	0.0799361		D4_Control	63.1125	19.7766	17.0325	0.0784006
Data - 3g						Data - 3h
	CD163+MRC1+ Mac	CD163+MRC1+TREM2+ Mac	CD163+MRC1- Mac	CD16+ Mono			CD163+MRC1+	CD163+MRC1+TREM2+	CD163+MRC1-	CD16+ Mono
BAL_-5dpi_Untreated_5-215	84.2857	15.7143	0	0		CD68_D4_Control	87.4145	10.5335	2.05198	0
BAL_-5dpi_Untreated_RHz12	91.9497	7.67799	0.372266	0		LC10_BL_Control	93.7133	6.0517	0.235018	0
BAL_-5dpi_Untreated_RQv9	94.2702	5.61642	0.0881501	0.0251857		LC10_D4_Control	79.878	11.5854	8.53659	0
BAL_4dpi_Untreated_5-215	81.6763	14.9274	3.39633	0		LG92_BL_Control	93.29	6.49351	0.21645	0
BAL_4dpi_Untreated_RHz12	28.5175	57.7073	13.6809	0.0943507		LG92_D4_Control	71.4502	17.9758	10.1208	0.453172
BAL_4dpi_Untreated_RQv9	85.9666	13.2591	0.653278	0.120977		RGo9_BL_Control	97.3619	2.55565	0.0824402	0
						RGo9_D4_Control	46.4583	35.8333	17.7083	0
						RMs8_BL_Control	83.6203	15.8057	0.573951	0
Data - 3i						RMs8_D4_Control	57.8885	14.3535	27.6987	0.059312
Gene	Type1	Percent	Class	Type		RRc17_BL_Control	92.1065	7.57781	0.315742	0
CCL4L1	CD163posMRC1neg	21.6894	Chemokines	CD163+MRC1- Mac		RRc17_D4_Control	51.3135	29.7723	18.9142	0
CCL4L1	CD163posMRC1pos	10.8391	Chemokines	CD163+MRC1+ Mac
CCL4L1	CD163posMRC1posTREM2pos	67.443	Chemokines	CD163+MRC1+TREM2+ Mac		Data 3j
CCL4L1	CD16pos	0.0285231	Chemokines	CD16+ Mono		Gene	Type	Percent	Class
CXCL10	CD163posMRC1neg	26.604	Chemokines	CD163+MRC1- Mac		CCL4L1	CD16+ Mono	0	Chemokines
CXCL10	CD163posMRC1pos	29.9982	Chemokines	CD163+MRC1+ Mac		CCL4L1	CD163+MRC1- Mac	72.7627	Chemokines
CXCL10	CD163posMRC1posTREM2pos	42.9027	Chemokines	CD163+MRC1+TREM2+ Mac		CCL4L1	CD163+MRC1+ Mac	5.60319	Chemokines
CXCL10	CD16pos	0.49505	Chemokines	CD16+ Mono		CCL4L1	CD163+MRC1+TREM2+ Mac	21.6341	Chemokines
CXCL3	CD163posMRC1neg	13.3693	Chemokines	CD163+MRC1- Mac		CXCL10	CD16+ Mono	0	Chemokines
CXCL3	CD163posMRC1pos	38.7939	Chemokines	CD163+MRC1+ Mac		CXCL10	CD163+MRC1- Mac	73.0544	Chemokines
CXCL3	CD163posMRC1posTREM2pos	47.8171	Chemokines	CD163+MRC1+TREM2+ Mac		CXCL10	CD163+MRC1+ Mac	15.454	Chemokines
CXCL3	CD16pos	0.0197051	Chemokines	CD16+ Mono		CXCL10	CD163+MRC1+TREM2+ Mac	11.4916	Chemokines
CXCL8	CD163posMRC1neg	15.6553	Chemokines	CD163+MRC1- Mac		CXCL3	CD16+ Mono	0	Chemokines
CXCL8	CD163posMRC1pos	40.3757	Chemokines	CD163+MRC1+ Mac		CXCL3	CD163+MRC1- Mac	21.3781	Chemokines
CXCL8	CD163posMRC1posTREM2pos	43.8985	Chemokines	CD163+MRC1+TREM2+ Mac		CXCL3	CD163+MRC1+ Mac	24.5987	Chemokines
CXCL8	CD16pos	0.0703632	Chemokines	CD16+ Mono		CXCL3	CD163+MRC1+TREM2+ Mac	54.0232	Chemokines
IFI27	CD163posMRC1neg	17.288	ISG	CD163+MRC1- Mac		CXCL8	CD16+ Mono	0	Chemokines
IFI27	CD163posMRC1pos	24.8961	ISG	CD163+MRC1+ Mac		CXCL8	CD163+MRC1- Mac	14.3495	Chemokines
IFI27	CD163posMRC1posTREM2pos	57.7641	ISG	CD163+MRC1+TREM2+ Mac		CXCL8	CD163+MRC1+ Mac	27.7132	Chemokines
IFI27	CD16pos	0.0518289	ISG	CD16+ Mono		CXCL8	CD163+MRC1+TREM2+ Mac	57.9373	Chemokines
IL10	CD163posMRC1neg	5.65766	Cytokines	CD163+MRC1- Mac		IFI27	CD16+ Mono	0.00123178	ISG
IL10	CD163posMRC1pos	8.34793	Cytokines	CD163+MRC1+ Mac		IFI27	CD163+MRC1- Mac	49.7086	ISG
IL10	CD163posMRC1posTREM2pos	85.9944	Cytokines	CD163+MRC1+TREM2+ Mac		IFI27	CD163+MRC1+ Mac	27.0803	ISG
IL10	CD16pos	0	Cytokines	CD16+ Mono		IFI27	CD163+MRC1+TREM2+ Mac	23.2099	ISG
IL1B	CD163posMRC1neg	19.618	Cytokines	CD163+MRC1- Mac		IL10	CD16+ Mono	0	Cytokines
IL1B	CD163posMRC1pos	29.1996	Cytokines	CD163+MRC1+ Mac		IL10	CD163+MRC1- Mac	47.0742	Cytokines
IL1B	CD163posMRC1posTREM2pos	50.8411	Cytokines	CD163+MRC1+TREM2+ Mac		IL10	CD163+MRC1+ Mac	13.7183	Cytokines
IL1B	CD16pos	0.341288	Cytokines	CD16+ Mono		IL10	CD163+MRC1+TREM2+ Mac	39.2074	Cytokines
IL6	CD163posMRC1neg	20.3603	Cytokines	CD163+MRC1- Mac		IL1B	CD16+ Mono	0.357654	Cytokines
IL6	CD163posMRC1pos	24.8038	Cytokines	CD163+MRC1+ Mac		IL1B	CD163+MRC1- Mac	41.5477	Cytokines
IL6	CD163posMRC1posTREM2pos	54.8359	Cytokines	CD163+MRC1+TREM2+ Mac		IL1B	CD163+MRC1+ Mac	36.9628	Cytokines
IL6	CD16pos	0	Cytokines	CD16+ Mono		IL1B	CD163+MRC1+TREM2+ Mac	21.1319	Cytokines
ISG15	CD163posMRC1neg	32.1118	ISG	CD163+MRC1- Mac		IL6	CD16+ Mono	0	Cytokines
ISG15	CD163posMRC1pos	30.3615	ISG	CD163+MRC1+ Mac		IL6	CD163+MRC1- Mac	74.8631	Cytokines
ISG15	CD163posMRC1posTREM2pos	37.4649	ISG	CD163+MRC1+TREM2+ Mac		IL6	CD163+MRC1+ Mac	7.76608	Cytokines
ISG15	CD16pos	0.0618053	ISG	CD16+ Mono		IL6	CD163+MRC1+TREM2+ Mac	17.3708	Cytokines
ISG20	CD163posMRC1neg	37.4951	ISG	CD163+MRC1- Mac		ISG15	CD16+ Mono	0.0379235	ISG
ISG20	CD163posMRC1pos	29.1803	ISG	CD163+MRC1+ Mac		ISG15	CD163+MRC1- Mac	54.0129	ISG
ISG20	CD163posMRC1posTREM2pos	33.2049	ISG	CD163+MRC1+TREM2+ Mac		ISG15	CD163+MRC1+ Mac	32.2718	ISG
ISG20	CD16pos	0.119653	ISG	CD16+ Mono		ISG15	CD163+MRC1+TREM2+ Mac	13.6774	ISG
MX2	CD163posMRC1neg	20.3509	ISG	CD163+MRC1- Mac		ISG20	CD16+ Mono	0.0897202	ISG
MX2	CD163posMRC1pos	32.2221	ISG	CD163+MRC1+ Mac		ISG20	CD163+MRC1- Mac	59.3936	ISG
MX2	CD163posMRC1posTREM2pos	47.2786	ISG	CD163+MRC1+TREM2+ Mac		ISG20	CD163+MRC1+ Mac	26.1655	ISG
MX2	CD16pos	0.148413	ISG	CD16+ Mono		ISG20	CD163+MRC1+TREM2+ Mac	14.3512	ISG
TNF	CD163posMRC1neg	21.4765	Cytokines	CD163+MRC1- Mac		MX2	CD16+ Mono	0.0135898	ISG
TNF	CD163posMRC1pos	20.7737	Cytokines	CD163+MRC1+ Mac		MX2	CD163+MRC1- Mac	39.8275	ISG
TNF	CD163posMRC1posTREM2pos	56.8856	Cytokines	CD163+MRC1+TREM2+ Mac		MX2	CD163+MRC1+ Mac	37.1277	ISG
TNF	CD16pos	0.864239	Cytokines	CD16+ Mono		MX2	CD163+MRC1+TREM2+ Mac	23.0312	ISG
						TNF	CD16+ Mono	0	Cytokines
						TNF	CD163+MRC1- Mac	46.5811	Cytokines
Data - 3k						TNF	CD163+MRC1+ Mac	30.9966	Cytokines
Gene	CellType	Percentage	AnimalID			TNF	CD163+MRC1+TREM2+ Mac	22.4223	Cytokines
CCL4L1	CD163posMRC1neg	52.7204	5-215
CCL4L1	CD163posMRC1neg	10.2762	RQv9
CCL4L1	CD163posMRC1neg	21.6919	RHz12			Data 3l
CCL4L1	CD163posMRC1pos	13.1669	5-215			AnimalID	Gene	CellType	Percentage
CCL4L1	CD163posMRC1pos	46.9171	RQv9			CD68	CCL4L1	CD163posMRC1neg	77.6704
CCL4L1	CD163posMRC1pos	10.5851	RHz12			RMs8	CCL4L1	CD163posMRC1neg	69.8281
CCL4L1	CD163posMRC1posTREM2pos	34.1127	5-215			RGo9	CCL4L1	CD163posMRC1neg	77.4971
CCL4L1	CD163posMRC1posTREM2pos	42.8067	RQv9			RRc17	CCL4L1	CD163posMRC1neg	30.567
CCL4L1	CD163posMRC1posTREM2pos	67.6942	RHz12			LC10	CCL4L1	CD163posMRC1neg	76.9382
CCL4L1	CD16pos	0	5-215			LG92	CCL4L1	CD163posMRC1neg	67.4569
CCL4L1	CD16pos	0	RQv9			CD68	CCL4L1	CD163posMRC1pos	8.66389
CCL4L1	CD16pos	0.0287893	RHz12			RMs8	CCL4L1	CD163posMRC1pos	14.1332
CXCL10	CD163posMRC1neg	23.6145	5-215			RGo9	CCL4L1	CD163posMRC1pos	2.86708
CXCL10	CD163posMRC1neg	19.6344	RQv9			RRc17	CCL4L1	CD163posMRC1pos	18.8412
CXCL10	CD163posMRC1neg	27.7529	RHz12			LC10	CCL4L1	CD163posMRC1pos	2.67246
CXCL10	CD163posMRC1pos	56.8041	5-215			LG92	CCL4L1	CD163posMRC1pos	10.6775
CXCL10	CD163posMRC1pos	61.6237	RQv9			CD68	CCL4L1	CD163posMRC1posTREM2pos	13.6658
CXCL10	CD163posMRC1pos	20.6474	RHz12			RMs8	CCL4L1	CD163posMRC1posTREM2pos	16.0388
CXCL10	CD163posMRC1posTREM2pos	19.5815	5-215			RGo9	CCL4L1	CD163posMRC1posTREM2pos	19.6358
CXCL10	CD163posMRC1posTREM2pos	14.7834	RQv9			RRc17	CCL4L1	CD163posMRC1posTREM2pos	50.5917
CXCL10	CD163posMRC1posTREM2pos	51.0566	RHz12			LC10	CCL4L1	CD163posMRC1posTREM2pos	20.3893
CXCL10	CD16pos	0	5-215			LG92	CCL4L1	CD163posMRC1posTREM2pos	21.8656
CXCL10	CD16pos	3.9585	RQv9			CD68	CCL4L1	CD16pos	0
CXCL10	CD16pos	0.543016	RHz12			RMs8	CCL4L1	CD16pos	0
CXCL3	CD163posMRC1neg	15.6952	5-215			RGo9	CCL4L1	CD16pos	0
CXCL3	CD163posMRC1neg	1.66349	RQv9			RRc17	CCL4L1	CD16pos	0
CXCL3	CD163posMRC1neg	15.6502	RHz12			LC10	CCL4L1	CD16pos	0
CXCL3	CD163posMRC1pos	74.4754	5-215			LG92	CCL4L1	CD16pos	0
CXCL3	CD163posMRC1pos	84.1655	RQv9			CD68	CXCL10	CD163posMRC1neg	44.833
CXCL3	CD163posMRC1pos	24.9077	RHz12			RMs8	CXCL10	CD163posMRC1neg	73.5955
CXCL3	CD163posMRC1posTREM2pos	9.82934	5-215			RGo9	CXCL10	CD163posMRC1neg	81.9426
CXCL3	CD163posMRC1posTREM2pos	14.171	RQv9			RRc17	CXCL10	CD163posMRC1neg	69.0369
CXCL3	CD163posMRC1posTREM2pos	59.4159	RHz12			LC10	CXCL10	CD163posMRC1neg	48.1837
CXCL3	CD16pos	0	5-215			LG92	CXCL10	CD163posMRC1neg	75.1396
CXCL3	CD16pos	0	RQv9			CD68	CXCL10	CD163posMRC1pos	50.7273
CXCL3	CD16pos	0.0262111	RHz12			RMs8	CXCL10	CD163posMRC1pos	16.7255
CXCL8	CD163posMRC1neg	18.1589	5-215			RGo9	CXCL10	CD163posMRC1pos	7.03938
CXCL8	CD163posMRC1neg	1.16252	RQv9			RRc17	CXCL10	CD163posMRC1pos	6.18447
CXCL8	CD163posMRC1neg	22.0312	RHz12			LC10	CXCL10	CD163posMRC1pos	23.2644
CXCL8	CD163posMRC1pos	63.9014	5-215			LG92	CXCL10	CD163posMRC1pos	11.4098
CXCL8	CD163posMRC1pos	83.2479	RQv9			CD68	CXCL10	CD163posMRC1posTREM2pos	4.43969
CXCL8	CD163posMRC1pos	18.3528	RHz12			RMs8	CXCL10	CD163posMRC1posTREM2pos	9.679
CXCL8	CD163posMRC1posTREM2pos	17.9397	5-215			RGo9	CXCL10	CD163posMRC1posTREM2pos	11.018
CXCL8	CD163posMRC1posTREM2pos	15.5896	RQv9			RRc17	CXCL10	CD163posMRC1posTREM2pos	24.7786
CXCL8	CD163posMRC1posTREM2pos	59.5063	RHz12			LC10	CXCL10	CD163posMRC1posTREM2pos	28.552
CXCL8	CD16pos	0	5-215			LG92	CXCL10	CD163posMRC1posTREM2pos	13.4506
CXCL8	CD16pos	0	RQv9			CD68	CXCL10	CD16pos	0
CXCL8	CD16pos	0.109754	RHz12			RMs8	CXCL10	CD16pos	0
IFI27	CD163posMRC1neg	11.0558	5-215			RGo9	CXCL10	CD16pos	0
IFI27	CD163posMRC1neg	3.69147	RQv9			RRc17	CXCL10	CD16pos	0
IFI27	CD163posMRC1neg	18.7734	RHz12			LC10	CXCL10	CD16pos	0
IFI27	CD163posMRC1pos	54.0056	5-215			LG92	CXCL10	CD16pos	0
IFI27	CD163posMRC1pos	75.6593	RQv9			CD68	CXCL3	CD163posMRC1neg	1.79396
IFI27	CD163posMRC1pos	18.7757	RHz12			RMs8	CXCL3	CD163posMRC1neg	15.938
IFI27	CD163posMRC1posTREM2pos	34.9386	5-215			RGo9	CXCL3	CD163posMRC1neg	27.1355
IFI27	CD163posMRC1posTREM2pos	19.8626	RQv9			RRc17	CXCL3	CD163posMRC1neg	0
IFI27	CD163posMRC1posTREM2pos	62.4411	RHz12			LC10	CXCL3	CD163posMRC1neg	8.4081
IFI27	CD16pos	0	5-215			LG92	CXCL3	CD163posMRC1neg	0
IFI27	CD16pos	0.786724	RQv9			CD68	CXCL3	CD163posMRC1pos	67.1498
IFI27	CD16pos	0.00974613	RHz12			RMs8	CXCL3	CD163posMRC1pos	75.9802
IL10	CD163posMRC1neg	13.6289	5-215			RGo9	CXCL3	CD163posMRC1pos	5.36906
IL10	CD163posMRC1neg	1.89155	RQv9			RRc17	CXCL3	CD163posMRC1pos	64.9686
IL10	CD163posMRC1neg	5.47338	RHz12			LC10	CXCL3	CD163posMRC1pos	62.7904
IL10	CD163posMRC1pos	37.9541	5-215			LG92	CXCL3	CD163posMRC1pos	37.7123
IL10	CD163posMRC1pos	35.5499	RQv9			CD68	CXCL3	CD163posMRC1posTREM2pos	31.0563
IL10	CD163posMRC1pos	6.58029	RHz12			RMs8	CXCL3	CD163posMRC1posTREM2pos	8.08179
IL10	CD163posMRC1posTREM2pos	48.417	5-215			RGo9	CXCL3	CD163posMRC1posTREM2pos	67.4954
IL10	CD163posMRC1posTREM2pos	62.5585	RQv9			RRc17	CXCL3	CD163posMRC1posTREM2pos	35.0314
IL10	CD163posMRC1posTREM2pos	87.9463	RHz12			LC10	CXCL3	CD163posMRC1posTREM2pos	28.8015
IL10	CD16pos	0	5-215			LG92	CXCL3	CD163posMRC1posTREM2pos	62.2877
IL10	CD16pos	0	RQv9			CD68	CXCL3	CD16pos	0
IL10	CD16pos	0	RHz12			RMs8	CXCL3	CD16pos	0
IL1B	CD163posMRC1neg	35.3186	5-215			RGo9	CXCL3	CD16pos	0
IL1B	CD163posMRC1neg	4.38404	RQv9			RRc17	CXCL3	CD16pos	0
IL1B	CD163posMRC1neg	19.909	RHz12			LC10	CXCL3	CD16pos	0
IL1B	CD163posMRC1pos	49.1147	5-215			LG92	CXCL3	CD16pos	0
IL1B	CD163posMRC1pos	81.4089	RQv9			CD68	CXCL8	CD163posMRC1neg	9.69055
IL1B	CD163posMRC1pos	23.9769	RHz12			RMs8	CXCL8	CD163posMRC1neg	13.159
IL1B	CD163posMRC1posTREM2pos	15.5667	5-215			RGo9	CXCL8	CD163posMRC1neg	10.5823
IL1B	CD163posMRC1posTREM2pos	13.4724	RQv9			RRc17	CXCL8	CD163posMRC1neg	0
IL1B	CD163posMRC1posTREM2pos	55.784	RHz12			LC10	CXCL8	CD163posMRC1neg	17.1897
IL1B	CD16pos	0	5-215			LG92	CXCL8	CD163posMRC1neg	35.2767
IL1B	CD16pos	0.734587	RQv9			CD68	CXCL8	CD163posMRC1pos	55.66
IL1B	CD16pos	0.330103	RHz12			RMs8	CXCL8	CD163posMRC1pos	84.5665
IL6	CD163posMRC1neg	28.0365	5-215			RGo9	CXCL8	CD163posMRC1pos	9.92799
IL6	CD163posMRC1neg	0	RQv9			RRc17	CXCL8	CD163posMRC1pos	49.9902
IL6	CD163posMRC1neg	20.4979	RHz12			LC10	CXCL8	CD163posMRC1pos	78.7815
IL6	CD163posMRC1pos	64.8941	5-215			LG92	CXCL8	CD163posMRC1pos	39.0187
IL6	CD163posMRC1pos	77.2738	RQv9			CD68	CXCL8	CD163posMRC1posTREM2pos	34.6495
IL6	CD163posMRC1pos	24.0181	RHz12			RMs8	CXCL8	CD163posMRC1posTREM2pos	2.27449
IL6	CD163posMRC1posTREM2pos	7.06939	5-215			RGo9	CXCL8	CD163posMRC1posTREM2pos	79.4897
IL6	CD163posMRC1posTREM2pos	22.7262	RQv9			RRc17	CXCL8	CD163posMRC1posTREM2pos	50.0098
IL6	CD163posMRC1posTREM2pos	55.484	RHz12			LC10	CXCL8	CD163posMRC1posTREM2pos	4.02884
IL6	CD16pos	0	5-215			LG92	CXCL8	CD163posMRC1posTREM2pos	25.7046
IL6	CD16pos	0	RQv9			CD68	CXCL8	CD16pos	0
IL6	CD16pos	0	RHz12			RMs8	CXCL8	CD16pos	0
ISG15	CD163posMRC1neg	12.1617	5-215			RGo9	CXCL8	CD16pos	0
ISG15	CD163posMRC1neg	3.10054	RQv9			RRc17	CXCL8	CD16pos	0
ISG15	CD163posMRC1neg	36.6457	RHz12			LC10	CXCL8	CD16pos	0
ISG15	CD163posMRC1pos	66.9824	5-215			LG92	CXCL8	CD16pos	0
ISG15	CD163posMRC1pos	84.3046	RQv9			CD68	IFI27	CD163posMRC1neg	26.0359
ISG15	CD163posMRC1pos	21.9944	RHz12			RMs8	IFI27	CD163posMRC1neg	56.3235
ISG15	CD163posMRC1posTREM2pos	20.8559	5-215			RGo9	IFI27	CD163posMRC1neg	49.7586
ISG15	CD163posMRC1posTREM2pos	12.0167	RQv9			RRc17	IFI27	CD163posMRC1neg	35.8213
ISG15	CD163posMRC1posTREM2pos	41.3232	RHz12			LC10	IFI27	CD163posMRC1neg	35.4698
ISG15	CD16pos	0	5-215			LG92	IFI27	CD163posMRC1neg	43.7708
ISG15	CD16pos	0.578147	RQv9			CD68	IFI27	CD163posMRC1pos	52.8736
ISG15	CD16pos	0.0366455	RHz12			RMs8	IFI27	CD163posMRC1pos	30.0449
ISG20	CD163posMRC1neg	23.4231	5-215			RGo9	IFI27	CD163posMRC1pos	15.6139
ISG20	CD163posMRC1neg	4.66732	RQv9			RRc17	IFI27	CD163posMRC1pos	28.304
ISG20	CD163posMRC1neg	44.5661	RHz12			LC10	IFI27	CD163posMRC1pos	43.3658
ISG20	CD163posMRC1pos	58.7807	5-215			LG92	IFI27	CD163posMRC1pos	27.7611
ISG20	CD163posMRC1pos	80.8552	RQv9			CD68	IFI27	CD163posMRC1posTREM2pos	21.0905
ISG20	CD163posMRC1pos	16.8697	RHz12			RMs8	IFI27	CD163posMRC1posTREM2pos	13.6316
ISG20	CD163posMRC1posTREM2pos	17.7962	5-215			RGo9	IFI27	CD163posMRC1posTREM2pos	34.6275
ISG20	CD163posMRC1posTREM2pos	13.5914	RQv9			RRc17	IFI27	CD163posMRC1posTREM2pos	35.8747
ISG20	CD163posMRC1posTREM2pos	38.5387	RHz12			LC10	IFI27	CD163posMRC1posTREM2pos	21.1644
ISG20	CD16pos	0	5-215			LG92	IFI27	CD163posMRC1posTREM2pos	28.4518
ISG20	CD16pos	0.886005	RQv9			CD68	IFI27	CD16pos	0
ISG20	CD16pos	0.0255763	RHz12			RMs8	IFI27	CD16pos	0
MX2	CD163posMRC1neg	8.67017	5-215			RGo9	IFI27	CD16pos	0
MX2	CD163posMRC1neg	3.59406	RQv9			RRc17	IFI27	CD16pos	0
MX2	CD163posMRC1neg	24.4344	RHz12			LC10	IFI27	CD16pos	0
MX2	CD163posMRC1pos	64.0149	5-215			LG92	IFI27	CD16pos	0.0162646
MX2	CD163posMRC1pos	72.601	RQv9			CD68	IL10	CD163posMRC1neg	2.5768
MX2	CD163posMRC1pos	21.7135	RHz12			RMs8	IL10	CD163posMRC1neg	49.0853
MX2	CD163posMRC1posTREM2pos	27.315	5-215			RGo9	IL10	CD163posMRC1neg	53.8267
MX2	CD163posMRC1posTREM2pos	22.7238	RQv9			RRc17	IL10	CD163posMRC1neg	34.263
MX2	CD163posMRC1posTREM2pos	53.7845	RHz12			LC10	IL10	CD163posMRC1neg	58.3433
MX2	CD16pos	0	5-215			LG92	IL10	CD163posMRC1neg	55.4832
MX2	CD16pos	1.08115	RQv9			CD68	IL10	CD163posMRC1pos	39.4973
MX2	CD16pos	0.067584	RHz12			RMs8	IL10	CD163posMRC1pos	17.532
TNF	CD163posMRC1neg	6.86008	5-215			RGo9	IL10	CD163posMRC1pos	1.09578
TNF	CD163posMRC1neg	5.44456	RQv9			RRc17	IL10	CD163posMRC1pos	16.9466
TNF	CD163posMRC1neg	23.2225	RHz12			LC10	IL10	CD163posMRC1pos	14.1457
TNF	CD163posMRC1pos	58.7064	5-215			LG92	IL10	CD163posMRC1pos	14.9339
TNF	CD163posMRC1pos	66.0207	RQv9			CD68	IL10	CD163posMRC1posTREM2pos	57.9259
TNF	CD163posMRC1pos	16.0602	RHz12			RMs8	IL10	CD163posMRC1posTREM2pos	33.3827
TNF	CD163posMRC1posTREM2pos	34.4335	5-215			RGo9	IL10	CD163posMRC1posTREM2pos	45.0775
TNF	CD163posMRC1posTREM2pos	28.5348	RQv9			RRc17	IL10	CD163posMRC1posTREM2pos	48.7904
TNF	CD163posMRC1posTREM2pos	59.754	RHz12			LC10	IL10	CD163posMRC1posTREM2pos	27.511
TNF	CD16pos	0	5-215			LG92	IL10	CD163posMRC1posTREM2pos	29.5829
TNF	CD16pos	0	RQv9			CD68	IL10	CD16pos	0
TNF	CD16pos	0.963289	RHz12			RMs8	IL10	CD16pos	0
						RGo9	IL10	CD16pos	0
						RRc17	IL10	CD16pos	0
						LC10	IL10	CD16pos	0
						LG92	IL10	CD16pos	0
						CD68	IL1B	CD163posMRC1neg	12.7488
						RMs8	IL1B	CD163posMRC1neg	49.0665
						RGo9	IL1B	CD163posMRC1neg	54.6645
						RRc17	IL1B	CD163posMRC1neg	27.6194
						LC10	IL1B	CD163posMRC1neg	55.5199
						LG92	IL1B	CD163posMRC1neg	6.17211
						CD68	IL1B	CD163posMRC1pos	83.3141
						RMs8	IL1B	CD163posMRC1pos	41.4803
						RGo9	IL1B	CD163posMRC1pos	9.58476
						RRc17	IL1B	CD163posMRC1pos	30.7388
						LC10	IL1B	CD163posMRC1pos	41.0693
						LG92	IL1B	CD163posMRC1pos	56.3034
						CD68	IL1B	CD163posMRC1posTREM2pos	3.93713
						RMs8	IL1B	CD163posMRC1posTREM2pos	9.45313
						RGo9	IL1B	CD163posMRC1posTREM2pos	35.7508
						RRc17	IL1B	CD163posMRC1posTREM2pos	41.6418
						LC10	IL1B	CD163posMRC1posTREM2pos	3.41078
						LG92	IL1B	CD163posMRC1posTREM2pos	33.8888
						CD68	IL1B	CD16pos	0
						RMs8	IL1B	CD16pos	0
						RGo9	IL1B	CD16pos	0
						RRc17	IL1B	CD16pos	0
						LC10	IL1B	CD16pos	0
						LG92	IL1B	CD16pos	3.63568
						CD68	IL6	CD163posMRC1neg	NA
						RMs8	IL6	CD163posMRC1neg	39.1167
						RGo9	IL6	CD163posMRC1neg	100
						RRc17	IL6	CD163posMRC1neg	74.43
						LC10	IL6	CD163posMRC1neg	NA
						LG92	IL6	CD163posMRC1neg	100
						CD68	IL6	CD163posMRC1pos	NA
						RMs8	IL6	CD163posMRC1pos	11.938
						RGo9	IL6	CD163posMRC1pos	0
						RRc17	IL6	CD163posMRC1pos	25.57
						LC10	IL6	CD163posMRC1pos	NA
						LG92	IL6	CD163posMRC1pos	0
						CD68	IL6	CD163posMRC1posTREM2pos	NA
						RMs8	IL6	CD163posMRC1posTREM2pos	48.9454
						RGo9	IL6	CD163posMRC1posTREM2pos	0
						RRc17	IL6	CD163posMRC1posTREM2pos	0
						LC10	IL6	CD163posMRC1posTREM2pos	NA
						LG92	IL6	CD163posMRC1posTREM2pos	0
						CD68	IL6	CD16pos	NA
						RMs8	IL6	CD16pos	0
						RGo9	IL6	CD16pos	0
						RRc17	IL6	CD16pos	0
						LC10	IL6	CD16pos	NA
						LG92	IL6	CD16pos	0
						CD68	ISG15	CD163posMRC1neg	10.3069
						RMs8	ISG15	CD163posMRC1neg	49.8463
						RGo9	ISG15	CD163posMRC1neg	74.5062
						RRc17	ISG15	CD163posMRC1neg	45.0111
						LC10	ISG15	CD163posMRC1neg	33.7857
						LG92	ISG15	CD163posMRC1neg	57.0041
						CD68	ISG15	CD163posMRC1pos	80.5858
						RMs8	ISG15	CD163posMRC1pos	38.1159
						RGo9	ISG15	CD163posMRC1pos	9.83623
						RRc17	ISG15	CD163posMRC1pos	34.8101
						LC10	ISG15	CD163posMRC1pos	54.5725
						LG92	ISG15	CD163posMRC1pos	29.848
						CD68	ISG15	CD163posMRC1posTREM2pos	9.10723
						RMs8	ISG15	CD163posMRC1posTREM2pos	11.954
						RGo9	ISG15	CD163posMRC1posTREM2pos	15.6575
						RRc17	ISG15	CD163posMRC1posTREM2pos	20.1788
						LC10	ISG15	CD163posMRC1posTREM2pos	11.6417
						LG92	ISG15	CD163posMRC1posTREM2pos	13.1478
						CD68	ISG15	CD16pos	0
						RMs8	ISG15	CD16pos	0.0838667
						RGo9	ISG15	CD16pos	0
						RRc17	ISG15	CD16pos	0
						LC10	ISG15	CD16pos	0
						LG92	ISG15	CD16pos	0
						CD68	ISG20	CD163posMRC1neg	21.193
						RMs8	ISG20	CD163posMRC1neg	60.5444
						RGo9	ISG20	CD163posMRC1neg	68.6811
						RRc17	ISG20	CD163posMRC1neg	53.4436
						LC10	ISG20	CD163posMRC1neg	58.1441
						LG92	ISG20	CD163posMRC1neg	45.4115
						CD68	ISG20	CD163posMRC1pos	71.4243
						RMs8	ISG20	CD163posMRC1pos	28.7617
						RGo9	ISG20	CD163posMRC1pos	9.65836
						RRc17	ISG20	CD163posMRC1pos	24.6472
						LC10	ISG20	CD163posMRC1pos	33.5738
						LG92	ISG20	CD163posMRC1pos	39.0335
						CD68	ISG20	CD163posMRC1posTREM2pos	7.38268
						RMs8	ISG20	CD163posMRC1posTREM2pos	10.5874
						RGo9	ISG20	CD163posMRC1posTREM2pos	21.6605
						RRc17	ISG20	CD163posMRC1posTREM2pos	21.9092
						LC10	ISG20	CD163posMRC1posTREM2pos	8.28209
						LG92	ISG20	CD163posMRC1posTREM2pos	14.9244
						CD68	ISG20	CD16pos	0
						RMs8	ISG20	CD16pos	0.10652
						RGo9	ISG20	CD16pos	0
						RRc17	ISG20	CD16pos	0
						LC10	ISG20	CD16pos	0
						LG92	ISG20	CD16pos	0.630574
						CD68	MX2	CD163posMRC1neg	7.1363
						RMs8	MX2	CD163posMRC1neg	45.591
						RGo9	MX2	CD163posMRC1neg	48.9044
						RRc17	MX2	CD163posMRC1neg	35.054
						LC10	MX2	CD163posMRC1neg	28.5588
						LG92	MX2	CD163posMRC1neg	27.8742
						CD68	MX2	CD163posMRC1pos	76.6957
						RMs8	MX2	CD163posMRC1pos	38.7428
						RGo9	MX2	CD163posMRC1pos	15.4036
						RRc17	MX2	CD163posMRC1pos	29.1426
						LC10	MX2	CD163posMRC1pos	52.4346
						LG92	MX2	CD163posMRC1pos	51.6448
						CD68	MX2	CD163posMRC1posTREM2pos	16.168
						RMs8	MX2	CD163posMRC1posTREM2pos	15.6358
						RGo9	MX2	CD163posMRC1posTREM2pos	35.6921
						RRc17	MX2	CD163posMRC1posTREM2pos	35.8034
						LC10	MX2	CD163posMRC1posTREM2pos	19.0066
						LG92	MX2	CD163posMRC1posTREM2pos	20.481
						CD68	MX2	CD16pos	0
						RMs8	MX2	CD16pos	0.0304006
						RGo9	MX2	CD16pos	0
						RRc17	MX2	CD16pos	0
						LC10	MX2	CD16pos	0
						LG92	MX2	CD16pos	0
						CD68	TNF	CD163posMRC1neg	3.41104
						RMs8	TNF	CD163posMRC1neg	46.3089
						RGo9	TNF	CD163posMRC1neg	62.6666
						RRc17	TNF	CD163posMRC1neg	41.2644
						LC10	TNF	CD163posMRC1neg	74.606
						LG92	TNF	CD163posMRC1neg	15.1108
						CD68	TNF	CD163posMRC1pos	93.4647
						RMs8	TNF	CD163posMRC1pos	27.8603
						RGo9	TNF	CD163posMRC1pos	17.4697
						RRc17	TNF	CD163posMRC1pos	28.6002
						LC10	TNF	CD163posMRC1pos	20.6671
						LG92	TNF	CD163posMRC1pos	39.1395
						CD68	TNF	CD163posMRC1posTREM2pos	3.1243
						RMs8	TNF	CD163posMRC1posTREM2pos	25.8308
						RGo9	TNF	CD163posMRC1posTREM2pos	19.8637
						RRc17	TNF	CD163posMRC1posTREM2pos	30.1355
						LC10	TNF	CD163posMRC1posTREM2pos	4.72686
						LG92	TNF	CD163posMRC1posTREM2pos	45.7497
						CD68	TNF	CD16pos	0
						RMs8	TNF	CD16pos	0
						RGo9	TNF	CD16pos	0
						RRc17	TNF	CD16pos	0
						LC10	TNF	CD16pos	0
						LG92	TNF	CD16pos	0

## Sheet: Fig. 4e-g
Data - 4e					Data - 4f Healthy					Data - 4f Moderate					Data - 4f Severe					Data 4g-Healthy					Data 4g-Moderate						Data 4g-Severe
Sample	CellType	Group	Percent		Gene	Type1	Percent	Class		Gene	Type1	Percent	Class		Gene	Type1	Percent	Class		Gene	CellType	Percentage	Sample		Gene	CellType	Percentage	Sample			Gene	CellType	Percentage	Sample
GSM4475048_C51	FABP4hi	Healthy	89.1357		CCR2	FABP4hi	9.86601	Chemokines		CCR2	FABP4hi	5.588	Chemokines		CCR2	FABP4hi	3.99432	Chemokines		CCR2	FABP4hi	19.9278	GSM4475048_C51		CCR2	FABP4hi	0	GSM4339769_C141			CCR2	FABP4hi	0	GSM4339771_C143
GSM4475049_C52	FABP4hi	Healthy	92.5848		CCR2	FCN1hi	7.46216	Chemokines		CCR2	FCN1hi	56.9929	Chemokines		CCR2	FCN1hi	72.4281	Chemokines		CCR2	FABP4hi	11.8403	GSM4475049_C52		CCR2	FABP4hi	10.8055	GSM4339770_C142			CCR2	FABP4hi	2.68679	GSM4339773_C145
GSM4475050_C100	FABP4hi	Healthy	63.5135		CCR2	Proliferating	0	Chemokines		CCR2	Proliferating	0	Chemokines		CCR2	Proliferating	0.222025	Chemokines		CCR2	FABP4hi	3.1038	GSM4475050_C100		CCR2	FABP4hi	0	GSM4339772_C144			CCR2	FABP4hi	0	GSM4339774_C146
GSM4339769_C141	FABP4hi	Mild	50.6744		CCR2	SPP1hi	82.6718	Chemokines		CCR2	SPP1hi	37.4191	Chemokines		CCR2	SPP1hi	23.3555	Chemokines		CCR2	FCN1hi	4.98144	GSM4475048_C51		CCR2	FCN1hi	76.368	GSM4339769_C141			CCR2	FABP4hi	7.92543	GSM4475051_C148
GSM4339770_C142	FABP4hi	Mild	62.7551		CXCL10	FABP4hi	66.2879	Chemokines		CXCL10	FABP4hi	37.5856	Chemokines		CXCL10	FABP4hi	1.77498	Chemokines		CCR2	FCN1hi	0	GSM4475049_C52		CCR2	FCN1hi	33.9675	GSM4339770_C142			CCR2	FABP4hi	0	GSM4475052_C149
GSM4339772_C144	FABP4hi	Mild	32.0988		CXCL10	FCN1hi	20.04	Chemokines		CXCL10	FCN1hi	27.2456	Chemokines		CXCL10	FCN1hi	61.6808	Chemokines		CCR2	FCN1hi	9.92619	GSM4475050_C100		CCR2	FCN1hi	100	GSM4339772_C144			CCR2	FABP4hi	62.5615	GSM4475053_C152
GSM4339771_C143	FABP4hi	Severe	1.69758		CXCL10	Proliferating	0	Chemokines		CXCL10	Proliferating	0.0341427	Chemokines		CXCL10	Proliferating	0.0620447	Chemokines		CCR2	Proliferating	0	GSM4475048_C51		CCR2	Proliferating	0	GSM4339769_C141			CCR2	FCN1hi	75.7079	GSM4339771_C143
GSM4339773_C145	FABP4hi	Severe	4.36752		CXCL10	SPP1hi	13.6721	Chemokines		CXCL10	SPP1hi	35.1347	Chemokines		CXCL10	SPP1hi	36.4822	Chemokines		CCR2	Proliferating	0	GSM4475049_C52		CCR2	Proliferating	0	GSM4339770_C142			CCR2	FCN1hi	67.6522	GSM4339773_C145
GSM4339774_C146	FABP4hi	Severe	10.2256		CXCL3	FABP4hi	85.7341	Chemokines		CXCL3	FABP4hi	66.7313	Chemokines		CXCL3	FABP4hi	7.36492	Chemokines		CCR2	Proliferating	0	GSM4475050_C100		CCR2	Proliferating	0	GSM4339772_C144			CCR2	FCN1hi	100	GSM4339774_C146
GSM4475051_C148	FABP4hi	Severe	2.9383		CXCL3	FCN1hi	5.09369	Chemokines		CXCL3	FCN1hi	4.5691	Chemokines		CXCL3	FCN1hi	35.2112	Chemokines		CCR2	SPP1hi	75.0907	GSM4475048_C51		CCR2	SPP1hi	23.632	GSM4339769_C141			CCR2	FCN1hi	87.7065	GSM4475051_C148
GSM4475052_C149	FABP4hi	Severe	0.25974		CXCL3	Proliferating	0.0248176	Chemokines		CXCL3	Proliferating	0	Chemokines		CXCL3	Proliferating	0.152667	Chemokines		CCR2	SPP1hi	88.1597	GSM4475049_C52		CCR2	SPP1hi	55.227	GSM4339770_C142			CCR2	FCN1hi	93.0018	GSM4475052_C149
GSM4475053_C152	FABP4hi	Severe	21.7331		CXCL3	SPP1hi	9.14737	Chemokines		CXCL3	SPP1hi	28.6996	Chemokines		CXCL3	SPP1hi	57.2712	Chemokines		CCR2	SPP1hi	86.97	GSM4475050_C100		CCR2	SPP1hi	0	GSM4339772_C144			CCR2	FCN1hi	20.3829	GSM4475053_C152
GSM4475048_C51	FCN1hi	Healthy	0.497694		CXCL8	FABP4hi	67.8562	Chemokines		CXCL8	FABP4hi	19.7101	Chemokines		CXCL8	FABP4hi	2.64955	Chemokines		CXCL10	FABP4hi	69.7763	GSM4475048_C51		CXCL10	FABP4hi	37.1579	GSM4339769_C141			CCR2	Proliferating	0	GSM4339771_C143
GSM4475049_C52	FCN1hi	Healthy	1.08772		CXCL8	FCN1hi	17.0943	Chemokines		CXCL8	FCN1hi	74.0386	Chemokines		CXCL8	FCN1hi	49.1423	Chemokines		CXCL10	FABP4hi	62.6903	GSM4475049_C52		CXCL10	FABP4hi	42.076	GSM4339770_C142			CCR2	Proliferating	0	GSM4339773_C145
GSM4475050_C100	FCN1hi	Healthy	7.65766		CXCL8	Proliferating	0	Chemokines		CXCL8	Proliferating	0	Chemokines		CXCL8	Proliferating	0.0923473	Chemokines		CXCL10	FABP4hi	71.1006	GSM4475050_C100		CXCL10	FABP4hi	14.8697	GSM4339772_C144			CCR2	Proliferating	0	GSM4339774_C146
GSM4339769_C141	FCN1hi	Mild	16.3776		CXCL8	SPP1hi	15.0494	Chemokines		CXCL8	SPP1hi	6.25133	Chemokines		CXCL8	SPP1hi	48.1158	Chemokines		CXCL10	FCN1hi	14.8204	GSM4475048_C51		CXCL10	FCN1hi	27.2234	GSM4339769_C141			CCR2	Proliferating	0	GSM4475051_C148
GSM4339770_C142	FCN1hi	Mild	7.39796		IFI27	FABP4hi	95.5329	ISG		IFI27	FABP4hi	58.6477	ISG		IFI27	FABP4hi	3.56935	ISG		CXCL10	FCN1hi	25.6014	GSM4475049_C52		CXCL10	FCN1hi	22.6102	GSM4339770_C142			CCR2	Proliferating	0	GSM4475052_C149
GSM4339772_C144	FCN1hi	Mild	25.3086		IFI27	FCN1hi	0.655366	ISG		IFI27	FCN1hi	9.46215	ISG		IFI27	FCN1hi	48.3469	ISG		CXCL10	FCN1hi	2.27746	GSM4475050_C100		CXCL10	FCN1hi	54.4405	GSM4339772_C144			CCR2	Proliferating	4.65044	GSM4475053_C152
GSM4339771_C143	FCN1hi	Severe	52.423		IFI27	Proliferating	0.0123577	ISG		IFI27	Proliferating	0.177853	ISG		IFI27	Proliferating	0.127443	ISG		CXCL10	Proliferating	0	GSM4475048_C51		CXCL10	Proliferating	0	GSM4339769_C141			CCR2	SPP1hi	24.2921	GSM4339771_C143
GSM4339773_C145	FCN1hi	Severe	37.8283		IFI27	SPP1hi	3.79942	ISG		IFI27	SPP1hi	31.7123	ISG		IFI27	SPP1hi	47.9563	ISG		CXCL10	Proliferating	0	GSM4475049_C52		CXCL10	Proliferating	0	GSM4339770_C142			CCR2	SPP1hi	29.6611	GSM4339773_C145
GSM4339774_C146	FCN1hi	Severe	44.9624		IL10	FABP4hi	65.1378	Cytokines		IL10	FABP4hi	23.0627	Cytokines		IL10	FABP4hi	1.29053	Cytokines		CXCL10	Proliferating	0	GSM4475050_C100		CXCL10	Proliferating	0.50893	GSM4339772_C144			CCR2	SPP1hi	0	GSM4339774_C146
GSM4475051_C148	FCN1hi	Severe	67.3849		IL10	FCN1hi	0	Cytokines		IL10	FCN1hi	3.20814	Cytokines		IL10	FCN1hi	41.9601	Cytokines		CXCL10	SPP1hi	15.4033	GSM4475048_C51		CXCL10	SPP1hi	35.6187	GSM4339769_C141			CCR2	SPP1hi	4.36808	GSM4475051_C148
GSM4475052_C149	FCN1hi	Severe	56.4502		IL10	Proliferating	0	Cytokines		IL10	Proliferating	0	Cytokines		IL10	Proliferating	0.0841145	Cytokines		CXCL10	SPP1hi	11.7083	GSM4475049_C52		CXCL10	SPP1hi	35.3138	GSM4339770_C142			CCR2	SPP1hi	6.99819	GSM4475052_C149
GSM4475053_C152	FCN1hi	Severe	33.9752		IL10	SPP1hi	34.8622	Cytokines		IL10	SPP1hi	73.7292	Cytokines		IL10	SPP1hi	56.6653	Cytokines		CXCL10	SPP1hi	26.6219	GSM4475050_C100		CXCL10	SPP1hi	30.1808	GSM4339772_C144			CCR2	SPP1hi	12.4052	GSM4475053_C152
GSM4475048_C51	Proliferating	Healthy	0.121389		IL1B	FABP4hi	81.8165	Cytokines		IL1B	FABP4hi	38.4637	Cytokines		IL1B	FABP4hi	6.59458	Cytokines		CXCL3	FABP4hi	87.304	GSM4475048_C51		CXCL3	FABP4hi	62.9847	GSM4339769_C141			CXCL10	FABP4hi	0.52624	GSM4339771_C143
GSM4475049_C52	Proliferating	Healthy	0		IL1B	FCN1hi	7.07105	Cytokines		IL1B	FCN1hi	41.6918	Cytokines		IL1B	FCN1hi	56.0828	Cytokines		CXCL3	FABP4hi	87.4501	GSM4475049_C52		CXCL3	FABP4hi	77.8574	GSM4339770_C142			CXCL10	FABP4hi	3.37543	GSM4339773_C145
GSM4475050_C100	Proliferating	Healthy	0		IL1B	Proliferating	0.0378925	Cytokines		IL1B	Proliferating	0.814655	Cytokines		IL1B	Proliferating	0.332529	Cytokines		CXCL3	FABP4hi	81.4161	GSM4475050_C100		CXCL3	FABP4hi	5.13793	GSM4339772_C144			CXCL10	FABP4hi	3.23295	GSM4339774_C146
GSM4339769_C141	Proliferating	Mild	0		IL1B	SPP1hi	11.0746	Cytokines		IL1B	SPP1hi	19.0298	Cytokines		IL1B	SPP1hi	36.9901	Cytokines		CXCL3	FCN1hi	3.81184	GSM4475048_C51		CXCL3	FCN1hi	4.39751	GSM4339769_C141			CXCL10	FABP4hi	0.798086	GSM4475051_C148
GSM4339770_C142	Proliferating	Mild	0		IL6	FABP4hi	79.8876	Cytokines		IL6	FABP4hi	76.5256	Cytokines		IL6	FABP4hi	2.44923	Cytokines		CXCL3	FCN1hi	4.20329	GSM4475049_C52		CXCL3	FCN1hi	5.2966	GSM4339770_C142			CXCL10	FABP4hi	0.0729308	GSM4475052_C149
GSM4339772_C144	Proliferating	Mild	1.85185		IL6	FCN1hi	9.08819	Cytokines		IL6	FCN1hi	8.07463	Cytokines		IL6	FCN1hi	56.6723	Cytokines		CXCL3	FCN1hi	8.09326	GSM4475050_C100		CXCL3	FCN1hi	0	GSM4339772_C144			CXCL10	FABP4hi	7.8256	GSM4475053_C152
GSM4339771_C143	Proliferating	Severe	0.0373916		IL6	Proliferating	0	Cytokines		IL6	Proliferating	0	Cytokines		IL6	Proliferating	0.083754	Cytokines		CXCL3	Proliferating	0.0558373	GSM4475048_C51		CXCL3	Proliferating	0	GSM4339769_C141			CXCL10	FCN1hi	59.6694	GSM4339771_C143
GSM4339773_C145	Proliferating	Severe	0.0778651		IL6	SPP1hi	11.0242	Cytokines		IL6	SPP1hi	15.3998	Cytokines		IL6	SPP1hi	40.7947	Cytokines		CXCL3	Proliferating	0	GSM4475049_C52		CXCL3	Proliferating	0	GSM4339770_C142			CXCL10	FCN1hi	61.6763	GSM4339773_C145
GSM4339774_C146	Proliferating	Severe	0.601504		ISG15	FABP4hi	85.866	ISG		ISG15	FABP4hi	35.8642	ISG		ISG15	FABP4hi	1.54936	ISG		CXCL3	Proliferating	0	GSM4475050_C100		CXCL3	Proliferating	0	GSM4339772_C144			CXCL10	FCN1hi	76.219	GSM4339774_C146
GSM4475051_C148	Proliferating	Severe	0.0979432		ISG15	FCN1hi	2.01064	ISG		ISG15	FCN1hi	23.0783	ISG		ISG15	FCN1hi	60.7732	ISG		CXCL3	SPP1hi	8.82829	GSM4475048_C51		CXCL3	SPP1hi	32.6178	GSM4339769_C141			CXCL10	FCN1hi	81.6652	GSM4475051_C148
GSM4475052_C149	Proliferating	Severe	0		ISG15	Proliferating	0.048666	ISG		ISG15	Proliferating	0.0385724	ISG		ISG15	Proliferating	0.0670641	ISG		CXCL3	SPP1hi	8.34661	GSM4475049_C52		CXCL3	SPP1hi	16.846	GSM4339770_C142			CXCL10	FCN1hi	81.2286	GSM4475052_C149
GSM4475053_C152	Proliferating	Severe	3.23246		ISG15	SPP1hi	12.0747	ISG		ISG15	SPP1hi	41.0189	ISG		ISG15	SPP1hi	37.6104	ISG		CXCL3	SPP1hi	10.4907	GSM4475050_C100		CXCL3	SPP1hi	94.8621	GSM4339772_C144			CXCL10	FCN1hi	58.3158	GSM4475053_C152
GSM4475048_C51	SPP1hi	Healthy	10.2452		ISG20	FABP4hi	72.6748	ISG		ISG20	FABP4hi	28.4815	ISG		ISG20	FABP4hi	2.07986	ISG		CXCL8	FABP4hi	83.771	GSM4475048_C51		CXCL8	FABP4hi	48.8842	GSM4339769_C141			CXCL10	Proliferating	0.0366147	GSM4339771_C143
GSM4475049_C52	SPP1hi	Healthy	6.32749		ISG20	FCN1hi	3.04575	ISG		ISG20	FCN1hi	28.4166	ISG		ISG20	FCN1hi	63.3014	ISG		CXCL8	FABP4hi	65.3064	GSM4475049_C52		CXCL8	FABP4hi	16.3989	GSM4339770_C142			CXCL10	Proliferating	0.057936	GSM4339773_C145
GSM4475050_C100	SPP1hi	Healthy	28.8288		ISG20	Proliferating	0	ISG		ISG20	Proliferating	0	ISG		ISG20	Proliferating	0.136327	ISG		CXCL8	FABP4hi	45.8911	GSM4475050_C100		CXCL8	FABP4hi	4.67138	GSM4339772_C144			CXCL10	Proliferating	0.0184912	GSM4339774_C146
GSM4339769_C141	SPP1hi	Mild	32.948		ISG20	SPP1hi	24.2795	ISG		ISG20	SPP1hi	43.1019	ISG		ISG20	SPP1hi	34.4824	ISG		CXCL8	FCN1hi	12.2407	GSM4475048_C51		CXCL8	FCN1hi	42.6591	GSM4339769_C141			CXCL10	Proliferating	0	GSM4475051_C148
GSM4339770_C142	SPP1hi	Mild	29.8469		MX2	FABP4hi	79.498	ISG		MX2	FABP4hi	32.2496	ISG		MX2	FABP4hi	2.14706	ISG		CXCL8	FCN1hi	12.6818	GSM4475049_C52		CXCL8	FCN1hi	83.1176	GSM4339770_C142			CXCL10	Proliferating	0	GSM4475052_C149
GSM4339772_C144	SPP1hi	Mild	40.7407		MX2	FCN1hi	2.10056	ISG		MX2	FCN1hi	21.7459	ISG		MX2	FCN1hi	55.7582	ISG		CXCL8	FCN1hi	28.4412	GSM4475050_C100		CXCL8	FCN1hi	71.3805	GSM4339772_C144			CXCL10	Proliferating	1.75146	GSM4475053_C152
GSM4339771_C143	SPP1hi	Severe	45.8421		MX2	Proliferating	0.114628	ISG		MX2	Proliferating	0.221198	ISG		MX2	Proliferating	0.0783707	ISG		CXCL8	Proliferating	0	GSM4475048_C51		CXCL8	Proliferating	0	GSM4339769_C141			CXCL10	SPP1hi	39.7677	GSM4339771_C143
GSM4339773_C145	SPP1hi	Severe	57.7263		MX2	SPP1hi	18.2868	ISG		MX2	SPP1hi	45.7833	ISG		MX2	SPP1hi	42.0164	ISG		CXCL8	Proliferating	0	GSM4475049_C52		CXCL8	Proliferating	0	GSM4339770_C142			CXCL10	SPP1hi	34.8903	GSM4339773_C145
GSM4339774_C146	SPP1hi	Severe	44.2105		TNF	FABP4hi	83.8216	Cytokines		TNF	FABP4hi	60.3196	Cytokines		TNF	FABP4hi	1.6432	Cytokines		CXCL8	Proliferating	0	GSM4475050_C100		CXCL8	Proliferating	0	GSM4339772_C144			CXCL10	SPP1hi	20.5295	GSM4339774_C146
GSM4475051_C148	SPP1hi	Severe	29.5788		TNF	FCN1hi	5.3031	Cytokines		TNF	FCN1hi	13.1108	Cytokines		TNF	FCN1hi	54.1561	Cytokines		CXCL8	SPP1hi	3.98825	GSM4475048_C51		CXCL8	SPP1hi	8.45665	GSM4339769_C141			CXCL10	SPP1hi	17.5368	GSM4475051_C148
GSM4475052_C149	SPP1hi	Severe	43.29		TNF	Proliferating	0	Cytokines		TNF	Proliferating	0	Cytokines		TNF	Proliferating	0.0513625	Cytokines		CXCL8	SPP1hi	22.0118	GSM4475049_C52		CXCL8	SPP1hi	0.483464	GSM4339770_C142			CXCL10	SPP1hi	18.6985	GSM4475052_C149
GSM4475053_C152	SPP1hi	Severe	41.0591		TNF	SPP1hi	10.8753	Cytokines		TNF	SPP1hi	26.5695	Cytokines		TNF	SPP1hi	44.1493	Cytokines		CXCL8	SPP1hi	25.6677	GSM4475050_C100		CXCL8	SPP1hi	23.9481	GSM4339772_C144			CXCL10	SPP1hi	32.1071	GSM4475053_C152
																				IFI27	FABP4hi	96.1612	GSM4475048_C51		IFI27	FABP4hi	44.1128	GSM4339769_C141			CXCL3	FABP4hi	2.13011	GSM4339771_C143
																				IFI27	FABP4hi	94.6891	GSM4475049_C52		IFI27	FABP4hi	68.0566	GSM4339770_C142			CXCL3	FABP4hi	4.06569	GSM4339773_C145
																				IFI27	FABP4hi	76.9227	GSM4475050_C100		IFI27	FABP4hi	27.3318	GSM4339772_C144			CXCL3	FABP4hi	6.56553	GSM4339774_C146
																				IFI27	FCN1hi	0.471782	GSM4475048_C51		IFI27	FCN1hi	16.3209	GSM4339769_C141			CXCL3	FABP4hi	0.399098	GSM4475051_C148
																				IFI27	FCN1hi	1.10985	GSM4475049_C52		IFI27	FCN1hi	4.50607	GSM4339770_C142			CXCL3	FABP4hi	0	GSM4475052_C149
																				IFI27	FCN1hi	1.88749	GSM4475050_C100		IFI27	FCN1hi	26.7629	GSM4339772_C144			CXCL3	FABP4hi	25.2062	GSM4475053_C152
																				IFI27	Proliferating	0.0169771	GSM4475048_C51		IFI27	Proliferating	0	GSM4339769_C141			CXCL3	FCN1hi	44.0359	GSM4339771_C143
																				IFI27	Proliferating	0	GSM4475049_C52		IFI27	Proliferating	0	GSM4339770_C142			CXCL3	FCN1hi	26.9711	GSM4339773_C145
																				IFI27	Proliferating	0	GSM4475050_C100		IFI27	Proliferating	1.22693	GSM4339772_C144			CXCL3	FCN1hi	27.9726	GSM4339774_C146
																				IFI27	SPP1hi	3.35007	GSM4475048_C51		IFI27	SPP1hi	39.5663	GSM4339769_C141			CXCL3	FCN1hi	55.9716	GSM4475051_C148
																				IFI27	SPP1hi	4.20107	GSM4475049_C52		IFI27	SPP1hi	27.4373	GSM4339770_C142			CXCL3	FCN1hi	46.4256	GSM4475052_C149
																				IFI27	SPP1hi	21.1898	GSM4475050_C100		IFI27	SPP1hi	44.6784	GSM4339772_C144			CXCL3	FCN1hi	24.2738	GSM4475053_C152
																				IL10	FABP4hi	68.9562	GSM4475048_C51		IL10	FABP4hi	25.9045	GSM4339769_C141			CXCL3	Proliferating	0.0210378	GSM4339771_C143
																				IL10	FABP4hi	79.7997	GSM4475049_C52		IL10	FABP4hi	12.2698	GSM4339770_C142			CXCL3	Proliferating	0.0263662	GSM4339773_C145
																				IL10	FABP4hi	7.75094	GSM4475050_C100		IL10	FABP4hi	55.574	GSM4339772_C144			CXCL3	Proliferating	0	GSM4339774_C146
																				IL10	FCN1hi	0	GSM4475048_C51		IL10	FCN1hi	0	GSM4339769_C141			CXCL3	Proliferating	0	GSM4475051_C148
																				IL10	FCN1hi	0	GSM4475049_C52		IL10	FCN1hi	4.15394	GSM4339770_C142			CXCL3	Proliferating	0	GSM4475052_C149
																				IL10	FCN1hi	0	GSM4475050_C100		IL10	FCN1hi	4.74998	GSM4339772_C144			CXCL3	Proliferating	0.631662	GSM4475053_C152
																				IL10	Proliferating	0	GSM4475048_C51		IL10	Proliferating	0	GSM4339769_C141			CXCL3	SPP1hi	53.813	GSM4339771_C143
																				IL10	Proliferating	0	GSM4475049_C52		IL10	Proliferating	0	GSM4339770_C142			CXCL3	SPP1hi	68.9368	GSM4339773_C145
																				IL10	Proliferating	0	GSM4475050_C100		IL10	Proliferating	0	GSM4339772_C144			CXCL3	SPP1hi	65.4618	GSM4339774_C146
																				IL10	SPP1hi	31.0438	GSM4475048_C51		IL10	SPP1hi	74.0955	GSM4339769_C141			CXCL3	SPP1hi	43.6293	GSM4475051_C148
																				IL10	SPP1hi	20.2003	GSM4475049_C52		IL10	SPP1hi	83.5762	GSM4339770_C142			CXCL3	SPP1hi	53.5744	GSM4475052_C149
																				IL10	SPP1hi	92.2491	GSM4475050_C100		IL10	SPP1hi	39.676	GSM4339772_C144			CXCL3	SPP1hi	49.8883	GSM4475053_C152
																				IL1B	FABP4hi	79.4288	GSM4475048_C51		IL1B	FABP4hi	25.6188	GSM4339769_C141			CXCL8	FABP4hi	0.292621	GSM4339771_C143
																				IL1B	FABP4hi	87.7934	GSM4475049_C52		IL1B	FABP4hi	52.2123	GSM4339770_C142			CXCL8	FABP4hi	2.0465	GSM4339773_C145
																				IL1B	FABP4hi	66.2002	GSM4475050_C100		IL1B	FABP4hi	41.0741	GSM4339772_C144			CXCL8	FABP4hi	3.61238	GSM4339774_C146
																				IL1B	FCN1hi	6.82891	GSM4475048_C51		IL1B	FCN1hi	51.094	GSM4339769_C141			CXCL8	FABP4hi	1.36148	GSM4475051_C148
																				IL1B	FCN1hi	6.75289	GSM4475049_C52		IL1B	FCN1hi	32.3613	GSM4339770_C142			CXCL8	FABP4hi	0	GSM4475052_C149
																				IL1B	FCN1hi	9.84916	GSM4475050_C100		IL1B	FCN1hi	35.9901	GSM4339772_C144			CXCL8	FABP4hi	15.68	GSM4475053_C152
																				IL1B	Proliferating	0.0789951	GSM4475048_C51		IL1B	Proliferating	0	GSM4339769_C141			CXCL8	FCN1hi	57.998	GSM4339771_C143
																				IL1B	Proliferating	0	GSM4475049_C52		IL1B	Proliferating	0	GSM4339770_C142			CXCL8	FCN1hi	38.4199	GSM4339773_C145
																				IL1B	Proliferating	0	GSM4475050_C100		IL1B	Proliferating	9.70162	GSM4339772_C144			CXCL8	FCN1hi	54.8549	GSM4339774_C146
																				IL1B	SPP1hi	13.6633	GSM4475048_C51		IL1B	SPP1hi	23.2872	GSM4339769_C141			CXCL8	FCN1hi	80.3127	GSM4475051_C148
																				IL1B	SPP1hi	5.45375	GSM4475049_C52		IL1B	SPP1hi	15.4264	GSM4339770_C142			CXCL8	FCN1hi	57.8653	GSM4475052_C149
																				IL1B	SPP1hi	23.9506	GSM4475050_C100		IL1B	SPP1hi	13.2342	GSM4339772_C144			CXCL8	FCN1hi	30.6582	GSM4475053_C152
																				IL6	FABP4hi	100	GSM4475048_C51		IL6	FABP4hi	71.135	GSM4339769_C141			CXCL8	Proliferating	0	GSM4339771_C143
																				IL6	FABP4hi	57.8275	GSM4475049_C52		IL6	FABP4hi	82.7128	GSM4339770_C142			CXCL8	Proliferating	0.0395497	GSM4339773_C145
																				IL6	FABP4hi	57.6579	GSM4475050_C100		IL6	FABP4hi	0	GSM4339772_C144			CXCL8	Proliferating	0	GSM4339774_C146
																				IL6	FCN1hi	0	GSM4475048_C51		IL6	FCN1hi	17.0203	GSM4339769_C141			CXCL8	Proliferating	0	GSM4475051_C148
																				IL6	FCN1hi	15.558	GSM4475049_C52		IL6	FCN1hi	0	GSM4339770_C142			CXCL8	Proliferating	0	GSM4475052_C149
																				IL6	FCN1hi	42.3421	GSM4475050_C100		IL6	FCN1hi	0	GSM4339772_C144			CXCL8	Proliferating	0.774837	GSM4475053_C152
																				IL6	Proliferating	0	GSM4475048_C51		IL6	Proliferating	0	GSM4339769_C141			CXCL8	SPP1hi	41.7094	GSM4339771_C143
																				IL6	Proliferating	0	GSM4475049_C52		IL6	Proliferating	0	GSM4339770_C142			CXCL8	SPP1hi	59.4941	GSM4339773_C145
																				IL6	Proliferating	0	GSM4475050_C100		IL6	Proliferating	0	GSM4339772_C144			CXCL8	SPP1hi	41.5328	GSM4339774_C146
																				IL6	SPP1hi	0	GSM4475048_C51		IL6	SPP1hi	11.8446	GSM4339769_C141			CXCL8	SPP1hi	18.3258	GSM4475051_C148
																				IL6	SPP1hi	26.6144	GSM4475049_C52		IL6	SPP1hi	17.2872	GSM4339770_C142			CXCL8	SPP1hi	42.1347	GSM4475052_C149
																				IL6	SPP1hi	0	GSM4475050_C100		IL6	SPP1hi	100	GSM4339772_C144			CXCL8	SPP1hi	52.887	GSM4475053_C152
																				ISG15	FABP4hi	87.5265	GSM4475048_C51		ISG15	FABP4hi	32.4394	GSM4339769_C141			IFI27	FABP4hi	0.965588	GSM4339771_C143
																				ISG15	FABP4hi	89.4733	GSM4475049_C52		ISG15	FABP4hi	44.0527	GSM4339770_C142			IFI27	FABP4hi	4.29335	GSM4339773_C145
																				ISG15	FABP4hi	48.7373	GSM4475050_C100		ISG15	FABP4hi	9.7709	GSM4339772_C144			IFI27	FABP4hi	17.7425	GSM4339774_C146
																				ISG15	FCN1hi	0.659042	GSM4475048_C51		ISG15	FCN1hi	26.6658	GSM4339769_C141			IFI27	FABP4hi	6.3018	GSM4475051_C148
																				ISG15	FCN1hi	2.84453	GSM4475049_C52		ISG15	FCN1hi	15.961	GSM4339770_C142			IFI27	FABP4hi	0.308557	GSM4475052_C149
																				ISG15	FCN1hi	8.21295	GSM4475050_C100		ISG15	FCN1hi	43.9034	GSM4339772_C144			IFI27	FABP4hi	11.3614	GSM4475053_C152
																				ISG15	Proliferating	0.090771	GSM4475048_C51		ISG15	Proliferating	0	GSM4339769_C141			IFI27	FCN1hi	54.1867	GSM4339771_C143
																				ISG15	Proliferating	0	GSM4475049_C52		ISG15	Proliferating	0	GSM4339770_C142			IFI27	FCN1hi	45.4725	GSM4339773_C145
																				ISG15	Proliferating	0	GSM4475050_C100		ISG15	Proliferating	0.327619	GSM4339772_C144			IFI27	FCN1hi	36.8643	GSM4339774_C146
																				ISG15	SPP1hi	11.7237	GSM4475048_C51		ISG15	SPP1hi	40.8948	GSM4339769_C141			IFI27	FCN1hi	42.3141	GSM4475051_C148
																				ISG15	SPP1hi	7.68213	GSM4475049_C52		ISG15	SPP1hi	39.9863	GSM4339770_C142			IFI27	FCN1hi	56.1907	GSM4475052_C149
																				ISG15	SPP1hi	43.0498	GSM4475050_C100		ISG15	SPP1hi	45.998	GSM4339772_C144			IFI27	FCN1hi	42.4906	GSM4475053_C152
																				ISG20	FABP4hi	75.9188	GSM4475048_C51		ISG20	FABP4hi	26.6695	GSM4339769_C141			IFI27	Proliferating	0.0342771	GSM4339771_C143
																				ISG20	FABP4hi	72.8842	GSM4475049_C52		ISG20	FABP4hi	35.2886	GSM4339770_C142			IFI27	Proliferating	0.0917661	GSM4339773_C145
																				ISG20	FABP4hi	34.4328	GSM4475050_C100		ISG20	FABP4hi	14.0653	GSM4339772_C144			IFI27	Proliferating	0.461597	GSM4339774_C146
																				ISG20	FCN1hi	1.88211	GSM4475048_C51		ISG20	FCN1hi	29.2685	GSM4339769_C141			IFI27	Proliferating	0.100219	GSM4475051_C148
																				ISG20	FCN1hi	6.8063	GSM4475049_C52		ISG20	FCN1hi	22.7541	GSM4339770_C142			IFI27	Proliferating	0	GSM4475052_C149
																				ISG20	FCN1hi	1.36218	GSM4475050_C100		ISG20	FCN1hi	42.3523	GSM4339772_C144			IFI27	Proliferating	1.44355	GSM4475053_C152
																				ISG20	Proliferating	0	GSM4475048_C51		ISG20	Proliferating	0	GSM4339769_C141			IFI27	SPP1hi	44.8135	GSM4339771_C143
																				ISG20	Proliferating	0	GSM4475049_C52		ISG20	Proliferating	0	GSM4339770_C142			IFI27	SPP1hi	50.1424	GSM4339773_C145
																				ISG20	Proliferating	0	GSM4475050_C100		ISG20	Proliferating	0	GSM4339772_C144			IFI27	SPP1hi	44.9316	GSM4339774_C146
																				ISG20	SPP1hi	22.1991	GSM4475048_C51		ISG20	SPP1hi	44.0621	GSM4339769_C141			IFI27	SPP1hi	51.2839	GSM4475051_C148
																				ISG20	SPP1hi	20.3095	GSM4475049_C52		ISG20	SPP1hi	41.9574	GSM4339770_C142			IFI27	SPP1hi	43.5007	GSM4475052_C149
																				ISG20	SPP1hi	64.2051	GSM4475050_C100		ISG20	SPP1hi	43.5824	GSM4339772_C144			IFI27	SPP1hi	44.7045	GSM4475053_C152
																				MX2	FABP4hi	80.0525	GSM4475048_C51		MX2	FABP4hi	32.6768	GSM4339769_C141			IL10	FABP4hi	0.371796	GSM4339771_C143
																				MX2	FABP4hi	90.2348	GSM4475049_C52		MX2	FABP4hi	35.5511	GSM4339770_C142			IL10	FABP4hi	1.3946	GSM4339773_C145
																				MX2	FABP4hi	36.9307	GSM4475050_C100		MX2	FABP4hi	17.0223	GSM4339772_C144			IL10	FABP4hi	0	GSM4339774_C146
																				MX2	FCN1hi	0.748158	GSM4475048_C51		MX2	FCN1hi	25.3957	GSM4339769_C141			IL10	FABP4hi	6.48968	GSM4475051_C148
																				MX2	FCN1hi	2.00402	GSM4475049_C52		MX2	FCN1hi	14.9757	GSM4339770_C142			IL10	FABP4hi	0	GSM4475052_C149
																				MX2	FCN1hi	8.28419	GSM4475050_C100		MX2	FCN1hi	35.5268	GSM4339772_C144			IL10	FABP4hi	4.7382	GSM4475053_C152
																				MX2	Proliferating	0.240895	GSM4475048_C51		MX2	Proliferating	0	GSM4339769_C141			IL10	FCN1hi	48.832	GSM4339771_C143
																				MX2	Proliferating	0	GSM4475049_C52		MX2	Proliferating	0	GSM4339770_C142			IL10	FCN1hi	33.7036	GSM4339773_C145
																				MX2	Proliferating	0	GSM4475050_C100		MX2	Proliferating	1.98367	GSM4339772_C144			IL10	FCN1hi	43.3266	GSM4339774_C146
																				MX2	SPP1hi	18.9585	GSM4475048_C51		MX2	SPP1hi	41.9275	GSM4339769_C141			IL10	FCN1hi	50.0222	GSM4475051_C148
																				MX2	SPP1hi	7.76114	GSM4475049_C52		MX2	SPP1hi	49.4732	GSM4339770_C142			IL10	FCN1hi	58.769	GSM4475052_C149
																				MX2	SPP1hi	54.7851	GSM4475050_C100		MX2	SPP1hi	45.4672	GSM4339772_C144			IL10	FCN1hi	46.5146	GSM4475053_C152
																				TNF	FABP4hi	81.6472	GSM4475048_C51		TNF	FABP4hi	55.1299	GSM4339769_C141			IL10	Proliferating	0	GSM4339771_C143
																				TNF	FABP4hi	89.961	GSM4475049_C52		TNF	FABP4hi	76.5055	GSM4339770_C142			IL10	Proliferating	0.12979	GSM4339773_C145
																				TNF	FABP4hi	51.4652	GSM4475050_C100		TNF	FABP4hi	4.23203	GSM4339772_C144			IL10	Proliferating	0	GSM4339774_C146
																				TNF	FCN1hi	4.85962	GSM4475048_C51		TNF	FCN1hi	14.5063	GSM4339769_C141			IL10	Proliferating	0	GSM4475051_C148
																				TNF	FCN1hi	5.54168	GSM4475049_C52		TNF	FCN1hi	6.01843	GSM4339770_C142			IL10	Proliferating	0	GSM4475052_C149
																				TNF	FCN1hi	6.09067	GSM4475050_C100		TNF	FCN1hi	55.2798	GSM4339772_C144			IL10	Proliferating	0.308162	GSM4475053_C152
																				TNF	Proliferating	0	GSM4475048_C51		TNF	Proliferating	0	GSM4339769_C141			IL10	SPP1hi	50.7962	GSM4339771_C143
																				TNF	Proliferating	0	GSM4475049_C52		TNF	Proliferating	0	GSM4339770_C142			IL10	SPP1hi	64.7721	GSM4339773_C145
																				TNF	Proliferating	0	GSM4475050_C100		TNF	Proliferating	0	GSM4339772_C144			IL10	SPP1hi	56.6734	GSM4339774_C146
																				TNF	SPP1hi	13.4931	GSM4475048_C51		TNF	SPP1hi	30.3638	GSM4339769_C141			IL10	SPP1hi	43.4881	GSM4475051_C148
																				TNF	SPP1hi	4.49733	GSM4475049_C52		TNF	SPP1hi	17.4761	GSM4339770_C142			IL10	SPP1hi	41.231	GSM4475052_C149
																				TNF	SPP1hi	42.4441	GSM4475050_C100		TNF	SPP1hi	40.4881	GSM4339772_C144			IL10	SPP1hi	48.439	GSM4475053_C152
																															IL1B	FABP4hi	0.527564	GSM4339771_C143
																															IL1B	FABP4hi	1.89453	GSM4339773_C145
																															IL1B	FABP4hi	2.00678	GSM4339774_C146
																															IL1B	FABP4hi	2.5064	GSM4475051_C148
																															IL1B	FABP4hi	0	GSM4475052_C149
																															IL1B	FABP4hi	21.3452	GSM4475053_C152
																															IL1B	FCN1hi	78.4638	GSM4339771_C143
																															IL1B	FCN1hi	46.2334	GSM4339773_C145
																															IL1B	FCN1hi	69.0841	GSM4339774_C146
																															IL1B	FCN1hi	85.8099	GSM4475051_C148
																															IL1B	FCN1hi	67.7606	GSM4475052_C149
																															IL1B	FCN1hi	32.6383	GSM4475053_C152
																															IL1B	Proliferating	0.00576824	GSM4339771_C143
																															IL1B	Proliferating	0.0376911	GSM4339773_C145
																															IL1B	Proliferating	0	GSM4339774_C146
																															IL1B	Proliferating	0.092321	GSM4475051_C148
																															IL1B	Proliferating	0	GSM4475052_C149
																															IL1B	Proliferating	1.18229	GSM4475053_C152
																															IL1B	SPP1hi	21.0029	GSM4339771_C143
																															IL1B	SPP1hi	51.8343	GSM4339773_C145
																															IL1B	SPP1hi	28.9091	GSM4339774_C146
																															IL1B	SPP1hi	11.5914	GSM4475051_C148
																															IL1B	SPP1hi	32.2394	GSM4475052_C149
																															IL1B	SPP1hi	44.8343	GSM4475053_C152
																															IL6	FABP4hi	1.50355	GSM4339771_C143
																															IL6	FABP4hi	3.10738	GSM4339773_C145
																															IL6	FABP4hi	2.73428	GSM4339774_C146
																															IL6	FABP4hi	1.22402	GSM4475051_C148
																															IL6	FABP4hi	0	GSM4475052_C149
																															IL6	FABP4hi	8.91686	GSM4475053_C152
																															IL6	FCN1hi	58.8302	GSM4339771_C143
																															IL6	FCN1hi	53.2971	GSM4339773_C145
																															IL6	FCN1hi	37.3274	GSM4339774_C146
																															IL6	FCN1hi	86.2705	GSM4475051_C148
																															IL6	FCN1hi	70.3928	GSM4475052_C149
																															IL6	FCN1hi	23.0767	GSM4475053_C152
																															IL6	Proliferating	0	GSM4339771_C143
																															IL6	Proliferating	0.128626	GSM4339773_C145
																															IL6	Proliferating	0	GSM4339774_C146
																															IL6	Proliferating	0	GSM4475051_C148
																															IL6	Proliferating	0	GSM4475052_C149
																															IL6	Proliferating	0	GSM4475053_C152
																															IL6	SPP1hi	39.6663	GSM4339771_C143
																															IL6	SPP1hi	43.4669	GSM4339773_C145
																															IL6	SPP1hi	59.9383	GSM4339774_C146
																															IL6	SPP1hi	12.5054	GSM4475051_C148
																															IL6	SPP1hi	29.6072	GSM4475052_C149
																															IL6	SPP1hi	68.0064	GSM4475053_C152
																															ISG15	FABP4hi	0.287846	GSM4339771_C143
																															ISG15	FABP4hi	3.23447	GSM4339773_C145
																															ISG15	FABP4hi	3.84408	GSM4339774_C146
																															ISG15	FABP4hi	1.17097	GSM4475051_C148
																															ISG15	FABP4hi	0.421305	GSM4475052_C149
																															ISG15	FABP4hi	10.3813	GSM4475053_C152
																															ISG15	FCN1hi	64.699	GSM4339771_C143
																															ISG15	FCN1hi	52.4553	GSM4339773_C145
																															ISG15	FCN1hi	68.3341	GSM4339774_C146
																															ISG15	FCN1hi	80.383	GSM4475051_C148
																															ISG15	FCN1hi	62.896	GSM4475052_C149
																															ISG15	FCN1hi	50.4503	GSM4475053_C152
																															ISG15	Proliferating	0.0249138	GSM4339771_C143
																															ISG15	Proliferating	0.100708	GSM4339773_C145
																															ISG15	Proliferating	0.111393	GSM4339774_C146
																															ISG15	Proliferating	0.00472873	GSM4475051_C148
																															ISG15	Proliferating	0	GSM4475052_C149
																															ISG15	Proliferating	1.36896	GSM4475053_C152
																															ISG15	SPP1hi	34.9882	GSM4339771_C143
																															ISG15	SPP1hi	44.2095	GSM4339773_C145
																															ISG15	SPP1hi	27.7104	GSM4339774_C146
																															ISG15	SPP1hi	18.4413	GSM4475051_C148
																															ISG15	SPP1hi	36.6827	GSM4475052_C149
																															ISG15	SPP1hi	37.7995	GSM4475053_C152
																															ISG20	FABP4hi	0.289618	GSM4339771_C143
																															ISG20	FABP4hi	4.08787	GSM4339773_C145
																															ISG20	FABP4hi	3.02853	GSM4339774_C146
																															ISG20	FABP4hi	0.815174	GSM4475051_C148
																															ISG20	FABP4hi	0.268451	GSM4475052_C149
																															ISG20	FABP4hi	23.8623	GSM4475053_C152
																															ISG20	FCN1hi	67.6642	GSM4339771_C143
																															ISG20	FCN1hi	54.9587	GSM4339773_C145
																															ISG20	FCN1hi	72.5398	GSM4339774_C146
																															ISG20	FCN1hi	83.9194	GSM4475051_C148
																															ISG20	FCN1hi	67.0503	GSM4475052_C149
																															ISG20	FCN1hi	39.4016	GSM4475053_C152
																															ISG20	Proliferating	0.0351543	GSM4339771_C143
																															ISG20	Proliferating	0.127345	GSM4339773_C145
																															ISG20	Proliferating	0	GSM4339774_C146
																															ISG20	Proliferating	0	GSM4475051_C148
																															ISG20	Proliferating	0	GSM4475052_C149
																															ISG20	Proliferating	5.18702	GSM4475053_C152
																															ISG20	SPP1hi	32.011	GSM4339771_C143
																															ISG20	SPP1hi	40.8261	GSM4339773_C145
																															ISG20	SPP1hi	24.4316	GSM4339774_C146
																															ISG20	SPP1hi	15.2654	GSM4475051_C148
																															ISG20	SPP1hi	32.6812	GSM4475052_C149
																															ISG20	SPP1hi	31.5491	GSM4475053_C152
																															MX2	FABP4hi	0.372939	GSM4339771_C143
																															MX2	FABP4hi	3.62397	GSM4339773_C145
																															MX2	FABP4hi	3.76044	GSM4339774_C146
																															MX2	FABP4hi	0.469431	GSM4475051_C148
																															MX2	FABP4hi	0.64323	GSM4475052_C149
																															MX2	FABP4hi	7.98599	GSM4475053_C152
																															MX2	FCN1hi	63.3706	GSM4339771_C143
																															MX2	FCN1hi	45.7401	GSM4339773_C145
																															MX2	FCN1hi	64.7226	GSM4339774_C146
																															MX2	FCN1hi	84.8052	GSM4475051_C148
																															MX2	FCN1hi	64.6951	GSM4475052_C149
																															MX2	FCN1hi	50.8435	GSM4475053_C152
																															MX2	Proliferating	0.00835538	GSM4339771_C143
																															MX2	Proliferating	0.0411571	GSM4339773_C145
																															MX2	Proliferating	0.0396147	GSM4339774_C146
																															MX2	Proliferating	0.0262009	GSM4475051_C148
																															MX2	Proliferating	0	GSM4475052_C149
																															MX2	Proliferating	3.13949	GSM4475053_C152
																															MX2	SPP1hi	36.2481	GSM4339771_C143
																															MX2	SPP1hi	50.5948	GSM4339773_C145
																															MX2	SPP1hi	31.4774	GSM4339774_C146
																															MX2	SPP1hi	14.6992	GSM4475051_C148
																															MX2	SPP1hi	34.6617	GSM4475052_C149
																															MX2	SPP1hi	38.031	GSM4475053_C152
																															TNF	FABP4hi	0.640724	GSM4339771_C143
																															TNF	FABP4hi	2.8637	GSM4339773_C145
																															TNF	FABP4hi	0.709883	GSM4339774_C146
																															TNF	FABP4hi	0.318615	GSM4475051_C148
																															TNF	FABP4hi	0	GSM4475052_C149
																															TNF	FABP4hi	11.5847	GSM4475053_C152
																															TNF	FCN1hi	55.9981	GSM4339771_C143
																															TNF	FCN1hi	51.3878	GSM4339773_C145
																															TNF	FCN1hi	53.5553	GSM4339774_C146
																															TNF	FCN1hi	64.2414	GSM4475051_C148
																															TNF	FCN1hi	68.1083	GSM4475052_C149
																															TNF	FCN1hi	29.0102	GSM4475053_C152
																															TNF	Proliferating	0.0274461	GSM4339771_C143
																															TNF	Proliferating	0.0371554	GSM4339773_C145
																															TNF	Proliferating	0	GSM4339774_C146
																															TNF	Proliferating	0.178095	GSM4475051_C148
																															TNF	Proliferating	0	GSM4475052_C149
																															TNF	Proliferating	1.07438	GSM4475053_C152
																															TNF	SPP1hi	43.3337	GSM4339771_C143
																															TNF	SPP1hi	45.7114	GSM4339773_C145
																															TNF	SPP1hi	45.7348	GSM4339774_C146
																															TNF	SPP1hi	35.2619	GSM4475051_C148
																															TNF	SPP1hi	31.8917	GSM4475052_C149
																															TNF	SPP1hi	58.3307	GSM4475053_C152

## Sheet: Fig. 5c,d,h,i
Data - 5c
	CD163+MRC1+ Mac	CD163+MRC1+TREM2+ Mac	CD163+MRC1- Mac	CD16+ Mono
-5dpi Untreated	93.3007	6.49851	0.184754	0.0160655
4dpi Untreated	55.0513	36.8075	8.06124	0.0799361
-5dpi +Baricitinib	84.3403	15.3115	0.348203	0
4dpi +Baricitinib	86.5264	10.5467	2.92695	0
Data - 5d
	CD163+MRC1+ Mac	CD163+MRC1+TREM2+ Mac	CD163+MRC1- Mac	CD16+ Mono
-5dpi Untreated RHz12	91.9497	7.67799	0.372266	0
4dpi Untreated RHz12	28.5175	57.7073	13.6809	0.0943507
-5dpi Untreated RQv9	94.2702	5.61642	0.0881501	0.0251857
4dpi Untreated RQv9	85.9666	13.2591	0.653278	0.120977
-5dpi Untreated 5-215	84.2857	15.7143	0	0
4dpi Untreated 5-215	81.6763	14.9274	3.39633	0
-5dpi +Baricitinib RVf12	84.4146	15.0598	0.525553	0
4dpi +Baricitinib RVf12	88.8983	10.1695	0.932203	0
-5dpi +Baricitinib RLf10	84.26	15.5834	0.156617	0
4dpi +Baricitinib RLf10	86.1315	10.6095	3.25903	0
Data - 5h
Sample	Tissue	Timepoint	Group	AnimalID	cluster	Percentage
-5dpi Treated RLf10	BAL	-5dpi	Baricitinib	RLf10	11	9
-5dpi Treated RVf12	BAL	-5dpi	Baricitinib	RVf12	11	11
-5dpi Untreated 5-215	BAL	-5dpi	Untreated	5-215	11	3
-5dpi Untreated RHz12	BAL	-5dpi	Untreated	RHz12	11	14
-5dpi Untreated RQv9	BAL	-5dpi	Untreated	RQv9	11	19
4dpi Treated RLf10	BAL	4dpi	Baricitinib	RLf10	11	93
4dpi Treated RVf12	BAL	4dpi	Baricitinib	RVf12	11	2
4dpi Untreated 5-215	BAL	4dpi	Baricitinib	5-215	11	335
4dpi Untreated RHz12	BAL	4dpi	Untreated	RHz12	11	1533
4dpi Untreated RQv9	BAL	4dpi	Untreated	RQv9	11	30
Data - 5i
Sample	Tissue	Timepoint	Group	AnimalID	cluster	Percentage
-5dpi Treated RLf10	BAL	-5dpi	Baricitinib	RLf10	11	0.147372
-5dpi Treated RVf12	BAL	-5dpi	Baricitinib	RVf12	11	0.145734
-5dpi Untreated 5-215	BAL	-5dpi	Untreated	5-215	11	0.470958
-5dpi Untreated RHz12	BAL	-5dpi	Untreated	RHz12	11	0.210431
-5dpi Untreated RQv9	BAL	-5dpi	Untreated	RQv9	11	0.205095
4dpi Treated RLf10	BAL	4dpi	Baricitinib	RLf10	11	1.14405
4dpi Treated RVf12	BAL	4dpi	Baricitinib	RVf12	11	0.130804
4dpi Untreated 5-215	BAL	4dpi	Untreated	5-215	11	6.26754
4dpi Untreated RHz12	BAL	4dpi	Untreated	RHz12	11	8.14775
4dpi Untreated RQv9	BAL	4dpi	Untreated	RQv9	11	0.542692

## Sheet: Suppl Fig 2a-f
		CD14+CD16- Monocytes Blood (% of CD45+)													CD14+CD16- Monocytes Blood (% of Monocytes)												NK Cells BAL (% of CD45+)													pDCs BAL (% of CD45+)
		Cohort 1 Untreated Control				Baricitinib									Cohort 1 Untreated Control				Baricitinib								Cohort 1 Untreated Control				Baricitinib									Cohort 1 Untreated Control				Baricitinib
	DPI	06_112	RQv9	05_215	RHz12	RAt11	RLf10	RVf12	07_141					DPI	06_112	RQv9	05_215	RHz12	RAt11	RLf10	RVf12	07_141				DPI	06_112	RQv9	05_215	RHz12	RAt11	RLf10	RVf12	07_141					DPI	06_112	RQv9	05_215	RHz12	RAt11	RLf10	RVf12	07_141
	-5	3.94	2.73	1.94	3.43	0.34	2.87	3.5	2.77					-5	83.3	72.1	63.9	77.4	60.2	62.3	71.1	64.6				-5	0.28	0.29	0	0.87	0.085	0.44	0.21	1.23					-5	0.011	0.00587	0	0.014	0	0.00829	0.0043	0.00299
	1	3.34	1.39	2.89		2.51	2.48							1	76.3	51.1	58.3		80.9	53.8						2	0.92	0.26	0.16	3.28	0.33	0.099	0	0.77					2	0	0.051	0.00453	0.01	0.012	0.056	0	0.027
	2	0.67	1.02	1.75	3	2.19	2.46	5.91	2.69					2	49.4	33.1	40.3	47.1	70.9	41.6	71.2	59.9				4	0.094	1.36	0.27	2.24									4	0.02	0.012	0.21
	4	3.65	1.03	4.06	4.06									4	78.7	59.3	62.5	77.9								7	0.47	0.000648	0.5	1.9									7	0.017	0	0.44	0.023
	6	5.99	4.87	3.34										6	73.5	80.3	60.5									10	0.4	0.03	0	0.19									10	0.00775	0	0	0.00347
	7	4.64	1.88	2.46	5.88									7	73.8	69.5	48.7	84.7
	10	4.49	2.88	0.83	3.18									10	76.3	59.1	48.3	79.6
		CD14-CD16+ Monocytes Blood (% of CD45+)													CD14-CD16+ Monocytes Blood (% of Monocytes)												Granzyme B+ NK Cells BAL (% Granzyme B+)													pDCs Blood (% of CD45+)
		Cohort 1 Untreated Control				Baricitinib									Cohort 1 Untreated Control				Baricitinib								Cohort 1 Untreated Control				Baricitinib									Cohort 1 Untreated Control				Baricitinib
	DPI	06_112	RQv9	05_215	RHz12	RAt11	RLf10	RVf12	07_141					DPI	06_112	RQv9	05_215	RHz12	RAt11	RLf10	RVf12	07_141				DPI	06_112	RQv9	05_215	RHz12	RAt11	RLf10	RVf12	07_141					DPI	06_112	RQv9	05_215	RHz12	RAt11	RLf10	RVf12	07_141
	-5	0	0.036	0.034	0.019	0	0.14	0.028	0.057					-5	0	0.95	1.11	0.44	0	3.04	0.56	1.33				-5	18.4	5.17	0	17.8	17.4	15.1	12	9.84					-5	0.039	0.052	0.015	0.024	0.013	0.037	0.062	0.02
	1	0.00695	0.5	0.81		0.013	0.91							1	0.16	18.3	16.3		0.43	19.6						2	59.4	49.1	19.4	21.1	29.6	47.1	0	39.4					1	0.046	0.013	0.048		0.024	0.053
	2	0.015	0.6	0.25	0.45	0.018	0.79	0.081	0.27					2	1.09	19.6	5.71	7.08	0.59	13.3	0.97	6				4	11.8	16.7	61	18.2									2	0.046	0.00928	0.074	0.024	0.16	0.17	0.14	0.11
	4	0.024	0.039	0.046	0.12									4	0.4	2.25	0.71	2.34								7	43	25	59.2	31.6									4	0.015	0.00428	0.02	0.018
	6	0.028	0.047	0.03										6	0.24	0.77	0.55									10	50.8	57.1	0	44.1									6	0.028	0.00909	0.012
	7	0.037	0.036	0.063	0.026									7	0.3	1.32	1.24	0.37																					7	0.022	0.01	0.014	0.017
	10	0.082	0.14	0.011	0.035									10	0.68	2.79	0.64	1.36																					10	0.024	0.016	0.025	0.018
		CD14+CD16+ Monocytes Blood (% of CD45+)													CD14+CD16+ Monocytes Blood (% of Monocytes)												NK Cells Blood (% of CD45+)
		Cohort 1 Untreated Control				Baricitinib									Cohort 1 Untreated Control				Baricitinib								Cohort 1 Untreated Control				Baricitinib
	DPI	06_112	RQv9	05_215	RHz12	RAt11	RLf10	RVf12	07_141					DPI	06_112	RQv9	05_215	RHz12	RAt11	RLf10	RVf12	07_141				DPI	06_112	RQv9	05_215	RHz12	RAt11	RLf10	RVf12	07_141
	-5	0	0.16	0.54	0.28	0	0.53	0.38	0.29					-5	0	4.11	17.9	6.38	0	11.6	7.68	6.75				-5	0.028	0.17	0.19	0.34	0.029	0.15	0.43	0.73
	1	0.24	0.23	0.44		0.14	0.39							1	5.5	8.55	8.89		4.53	8.44						1	0.086	0.037	0.36		0.23	0.15
	2	0.052	0.52	0.77	2.02	0.19	0.63	1.06	0.49					2	3.87	16.9	17.7	31.7	6.24	10.7	12.7	11				2	0.074	0.031	0.14	0.9	0.31	0.052	0.089	0.96
	4	0.61	0.12	0.61	0.45									4	6.85	6.64	9.36	8.68								4	0.073	0.36	0.32	0.35
	6	1.55	0.39	0.74										6	11.1	6.49	13.5									6	0.29	0.31	0.83
	7	1.09	0.24	1.04	0.34									7	7.31	8.88	20.5	4.89								7	0.12	0.27	0.3	0.4
	10	0.82	0.18	0.049	0.074									10	4.07	3.69	2.86	3.84								10	0.16	0.4	0.31	0.2
		CD14+CD16- Monocytes BAL (% of CD45+)													CD14+CD16- Monocytes BAL (% of Monocytes)												Granzyme B+ NK Cells Blood (% Granzyme B+)
		Cohort 1 Untreated Control				Baricitinib									Cohort 1 Untreated Control				Baricitinib								Cohort 1 Untreated Control				Baricitinib
	DPI	06_112	RQv9	05_215	RHz12	RAt11	RLf10	RVf12	07_141					DPI	06_112	RQv9	05_215	RHz12	RAt11	RLf10	RVf12	07_141				DPI	06_112	RQv9	05_215	RHz12	RAt11	RLf10	RVf12	07_141
	-5	0.017	0.038	0	0.024	0.00369	0.021	0.034	0.072					-5	13.6	27.1	0	7.8	1.27	10.2	13.8	11				-5	8.4	1.03	3.44	1.97	10	1.62	5.14	0.68
	2	0.037	0.092	0.021	0.051	0.01	0.024	0	0.00976					2	6.71	23.3	7.49	10.4	23.1	12.8	0	4.3				1	22.3	1.51	1.17		15.1	3.17
	4	0.035	0.13	0.063	1.29									4	21.1	26.3	10	9.6								2	6.25	17	39.7	40.8	15.3	15.6	37.8	26
	7	0.18	0.000162	0.25	0.027									7	30.4	16.7	6.35	11.8								4	3.73	3.32	16.6	41.4
	10	0.48	0.00852	0	0.028									10	37.9	40	0	9.45								6	0.45	11.5	9.72
																										7	2.18	1.8	5.52	17.2
																										10	44.3	55.5	88.6	36.8
		CD14-CD16+ Monocytes BAL (% of CD45+)													CD14-CD16+ Monocytes BAL (% of Monocytes)
		Cohort 1 Untreated Control				Baricitinib									Cohort 1 Untreated Control				Baricitinib
	DPI	06_112	RQv9	05_215	RHz12	RAt11	RLf10	RVf12	07_141					DPI	06_112	RQv9	05_215	RHz12	RAt11	RLf10	RVf12	07_141
	-5	0	0.009	0	0.049	0	0.00414	0.017	0.085					-5	0	6.39	0	16	0	2.04	6.94	13.1
	2	0	0.018	0.023	0.051	0.029	0.0073	0	0.033					2	18.8	4.65	8.19	10.4	0	3.89	0	14.7
	4	0.00477	0.05	0.014	0.29									4	2.83	9.89	2.3	2.16
	7	0.021	0	0.11	0.017									7	3.44	0	2.73	7.46
	10	0.04	0	0	0.00868									10	3.14	0	0	2.88
		CD14+CD16+ Monocytes BAL (% of CD45+)													CD14+CD16+ Monocytes BAL (% of Monocytes)
		Cohort 1 Untreated Control				Baricitinib									Cohort 1 Untreated Control				Baricitinib
	DPI	06_112	RQv9	05_215	RHz12	RAt11	RLf10	RVf12	07_141					DPI	06_112	RQv9	05_215	RHz12	RAt11	RLf10	RVf12	07_141
	-5	0	0.019	0	0.0027	0	0.095	0.01	0.022					-5	0	13.2	0	0.89	0	46.9	4.05	3.45
	2	0	0	0.00841	0.081	0.00102	0.00292	0	0.025					2	0.67	0	3.04	16.7	0	1.56	0	11.1
	4	0.049	0.017	0.00655	0.27									4	29.1	3.3	1.04	1.99
	7	0.076	0	0.24	0.013									7	12.6	0	6.15	5.48
	10	0.47	0	0	0.00521									10	37.8	0	0	1.73

## Sheet: Suppl Fig 3d
	minus5dpi	2dpi	4dpi	7dpi	Necropsy
06_112	1	49.1638	42.162	2.78443	32.7437
5_215	2.05571	1.79632	2.42187	1.70782	1
RHz12	1.77768	1	15.3844	1	1.97548
RQv9	1	1	2.94285	1.64834	1
7_141	2.41748	487.861
RAt11	1	17.1462
RLf10	1	46.7428
RVf12	1	455.019

[truncated: 5 more sheets: Suppl 5c-d, Suppl Fig 6c, Suppl Fig 9, Suppl Fig 10b-c, Suppl Fig 11c]
